# Supplementary material for: Identification of 5-HT2A receptor signaling pathways associated with psychedelic potential
Source: Nat Commun. 2023 Dec 15;14:8221. doi: 10.1038/s41467-023-44016-1 (PMC10724237; doi:10.1038/s41467-023-44016-1)
Supplement: Supplementary file 4 — Supplementary Dataset 1 [file 41467_2023_44016_MOESM4_ESM.xlsx]

## Sheet: Numbering Schemes
	NMR Numbering Scheme
										Compounds dissolved at 20 mg/ml in d6-DMSO.

## Sheet: 1H cmpds (2)-(6)
1H	δ (ppm)
	25N-NB (2)	25N-NBOH (3)	25N-NBOMe (4)	25N-NBOEt (5)	25N-NBMe (6)
H1	-	-	-	-	-
H2	-	-	-	-	-
H3	7.49 s(1H)	7.50 s(1H)	7.50 s(1H)	7.49 s(1H)	7.51 s(1H)
			*overlap with H6’
H4	-	-	-	-	-
H5	-	-	-	-	-
H6	7.33 s(1H)	7.28 s(1H)	7.30 s(1H)	7.29 s(1H)	7.33 s(1H)
α	3.16-3.04 m(2H)	3.19-3.09 m(2H)	3.18-3.09 m(2H)	3.20-3.12 m(2H)	3.28-3.18 m(2H)
	*overlap with β
β	3.16-3.04 m(2H)	3.08-3.01 m(2H)	3.09-3.04 m(2H)	3.12-3.05 m(2H)	3.17-3.08 m(2H)
	*overlap with α
α1	4.16 s(2H)	4.10 s(2H)	4.13 s(2H)	4.13 s(2H)	4.16 s(2H)
H1’	-	-	-	-	-
H2’	7.62-7.56 m(1H)	-	-	-	-
H3’	7.46-7.37 m(1H)	6.97 dd(J = 8.2, 1.1 Hz, 1H)	7.09 dd (J = 8.3, 1.1 Hz, 1H)	7.07 dd(J = 8.4, 1.0 Hz, 1H)	7.30-7.24 m(1H)
	*overlap with H4’				*overlap with H4’, H5'
H4’	7.46-7.37 m(1H)	7.23 ddd(J = 8.2, 7.4, 1.7 Hz, 1H)	7.41 ddd(J = 8.3, 7.5, 1.7 Hz, 1H)	7.39 ddd(J = 8.3, 7.4, 1.7 Hz, 1H)	7.30-7.24 m(1H)
	*overlap with H3’,5'				*overlap with H3’, H5'
H5’	7.46-7.37 m(1H)	6.84 td(J = 7.5, 1.2 Hz, 1H)	7.00 td(J = 7.4, 1.0 Hz, 1H)	6.99 td(J = 7.5, 1.1 Hz, 1H)	7.30-7.24 m(1H)
	*overlap with H4’				*overlap with H3’, H4'
H6’	7.62-7.56 m(1H)	7.40 dd(J = 7.6, 1.7 Hz, 1H)	7.50 dd(J = 7.7, 1.7 Hz)	7.48 dd(J = 7.0, 1.8 Hz, 1H)	7.59-7.53 m(1H)
			*overlap with H3
Hc1	3.80 s(OCH3)	3.80 s(OCH3)	3.80 s(OCH3)	3.81 s(OCH3)	3.81 s(OCH3)
Hc2	3.88 s(OCH3)	3.89 s(OCH3)	3.89 s(OCH3)	3.89 s(OCH3)	3.90 s(OCH3)
Hc3	-	-	3.83 s(OCH3)	4.09 q(J = 7.0 Hz, OCH2)	2.40 s(CH3)
HC4	-	-	-	1.36 t(J = 6.9 Hz, CH3)	-
NH+	9.60 s(NH2+)	9.11 s(NH2+)	9.27 s(NH2+)	9.23 s(NH2+)	9.44 s(NH2+)
OH	-	10.30 s(1H)	-	-	-

## Sheet: 1H cmpds (7)-(11)
1H	δ (ppm)
	25N-NBF (7)	25N-NBCl (8)	25N-NBBr (9)	25N-NBI (10)	25N-NBOCF2H (11)
H1	-	-	-	-	-
H2	-	-	-	-	-
H3	7.50 s(1H)	7.51 s(1H)	7.51 s(1H)	7.52 s(1H)	7.50 s(1H)
			*overlap with H5’	*overlap with H5’	*overlap with H4’
H4	-	-	-	-	-
H5	-	-	-	-	-
H6	7.31 s(1H)	7.32 s(1H)	7.33 s(1H)	7.33 s(1H)	7.30 s(1H)
					*overlap with H5’ and Hc3
α	3.24-3.15 m (2H)	3.29-3.10 m(2H)	3.28-3.21 m(2H)	3.25 dd(J = 9.6, 6.1 Hz, 2H)	3.23-3.14 m(2H)
β	3.13-3.04 m(2H)	3.17-3.07 m(2H)	3.12 dd(J = 9.3, 6.1 Hz, 2H)	3.12 dd(J = 9.3, 6.1 Hz, 2H)	3.09 dd(J = 9.1, 5.6 Hz, 2H)
α1	4.22 s(2H)	4.30 s(2H)	4.29 s(2H)	4.25 s(2H)	4.20 s(2H)
H1’	-	-	-	-	-
H2’	-	-	-	-	-
H3’	7.36-7.25 m(1H)	7.60-7.53 m(1H)	7.72 dd(J = 8.0, 1.1 Hz, 1H)	7.96 dd(J = 7.9, 1.2 Hz, 1H)	7.27 dd(J = 8.3, 1.3 Hz, 1H)
	*overlap with H5’
H4’	7.54-7.44 m(1H)	7.49-7.42 m(1H)	7.37 td(J = 7.7, 1.7 Hz, 1H)	7.16 td(J = 7.7, 1.6 Hz, 1H)	7.50 td(J = 7.7, 1.7 Hz, 1H)
		*coalescing with H5'			*overlap with H3
H5’	7.36-7.25 m(1H)	7.49-7.42 m(1H)	7.48 td(J = 7.6, 1.1 Hz, 1H)	7.50 td(J = 7.7, 1.1 Hz, 1H)	7.33 td(J = 7.7, 1.7 Hz, 1H)
	*overlap with H3’	*coalescing with H4'	*overlap with H3	*overlap with H3	*overlap with H6
H6’	7.74 td(J = 7.6, 1.7 Hz, 1H)	7.84-7.76 m(1H)	7.80 dd(J = 7.7, 1.7 Hz, 1H)	7.76 dd(J = 7.8, 1.6 Hz, 1H)	7.74 dd(J = 7.7, 1.7 Hz, 1H)
Hc1	3.81 s(OCH3)	3.82 s(OCH3)	3.82 s(OCH3)	3.82 s(OCH3)	3.81 s(OCH3)
Hc2	3.89 s(OCH3)	3.89 s(OCH3)	3.90 s(OCH3)	3.90 s(OCH3)	3.89 s(OCH3)
Hc3	-	-	-	-	7.29 t(J = 73.60 Hz, 1H)
NH+	9.59 s(NH2+)	9.65 s(NH2+)	9.68 s(NH2+)	9.66 s(NH2+)	9.54 s(NH2+)

## Sheet: 1H cmpds (12)-(15)
1H	δ (ppm)
	25N-NBOCF3 (12)	25N-NBMDF2 (13)	25N-NBCF3 (14)	25N-NBNO2 (15)
H1	-	-	-	-
H2	-	-	-	-
H3	7.51 s(1H)	7.51 s(1H)	7.51 s(1H)	7.52 s(1H)
	*overlap with H5’
H4	-	-	-	-
H5	-	-	-	-
H6	7.32 s(1H)	7.32 s(1H)	7.33 s(1H)	7.33 s(1H)
		*overlap with H5’
α	3.27-3.18 m(2H)	3.29-3.20 m(2H)	3.30-3.24 m(2H)	3.29 dd(J = 9.5, 6.2 Hz, 2H)
β	3.10 dd(J = 9.2, 9.2 Hz, 2H)	3.15-3.01 m(2H)	3.12 dd(J = 9.4, 6.2 Hz, 2H)	3.13 dd(J = 9.2, 6.4 Hz, 2H)
α1	4.24 s(2H)	4.25 s(2H)	4.33 s(2H)	4.49 s(2H)
H1’	-	-	-	-
H2’	-	-	-	-
H3’	7.48-7.43 m(1H)	-	7.84 d(J = 7.9 Hz, 1H)	8.22 dd(J = 8.2, 1.3 Hz, 1H)
H4’	7.57 td(J = 7.7, 1.7 Hz, 1H)	7.47 dd(J = 8.1, 0.9 Hz, 1H)	7.65 t(J = 7.8 Hz, 1H)	7.73 ddd(J = 8.7, 7.3, 1.6 Hz, 1H)
H5’	7.52-7.48 m(1H)	7.29 t(J = 8.1 Hz, 1H)	7.80 t(J = 7.8 Hz, 1H)	7.87 td(J = 7.5, 1.3 Hz, 1H)
	*overlap with H3	*overlap with H6
H6’	7.91 dd(J = 7.7, 1.7 Hz, 1H)	7.56 d(J = 7.4 Hz, 1H)	8.04 d(J = 7.8 Hz, 1H)	7.93 dd(J =7.8, 1.6 Hz, 1H)
Hc1	3.81 s(OCH3)	3.79 s(OCH3)	3.82 s(OCH3)	3.84 s(OCH3)
Hc2	3.89 s(OCH3)	3.89 s(OCH3)	3.90 s(OCH3)	3.90 s(OCH3)
NH+	9.71 s(NH2+)	9.72 s(NH2+)	9.83 s(NH2+)	9.66 s(NH2+)

## Sheet: 1H cmpds (16) and (17)
1H	δ (ppm)
	25N-N1-Nap (16)	25N-NBPh (17)
H1	-	-
H2	-	-
H3	7.51 s(1H)	7.50 s(1H) *overlap with H3’, H4’, H9’, H10’, H11’
H4	-	-
H5	-	-
H6	7.31 s(1H)	7.21 s(1H)
α	3.33-3.23 m(2H)	3.10-2.80 m(2H)
β	3.19-3.06 m(2H)	3.10-2.80 m(2H)
α1	4.68 s(2H)	4.11 s(2H)
H1’	-	-
H2’	7.83 d(J = 6.4 Hz, 1H)	-
H3’	7.58 dd(J = 9.0, 7.2 Hz, 1H)	7.35-7.30 m(1H)
	*overlap with H7'
H4’	8.02 d(J = 8.4 Hz, 1H)	7.54-7.41 m(1H)
	*coalescing with H6'	*overlap H5’, H3, H9’,H10’, H11’
H5’	-	7.54-7.41 m(1H) *overlap H3, H4’, H9’,H10’, H11’
H6’	8.02 d(J = 8.4 Hz, 1H) *coalescing with H4'	7.98-7.82 m(1H)
H7’	7.61 ddd(J = 8.3, 6.8, 1.5 Hz, 1H) *overlap with H3'	-
H8’	7.65 ddd(J = 8.4, 6.9, 1.6 Hz, 1H)	7.41-7.36 m(1H)
H9’	8.25 d(J = 8.4 Hz, 1H)	7.54-7.41 m(1H)
		*overlap with H3, H3', H4’, H10’,
H10’	-	7.54-7.41 m(1H) *overlap with H5’, H3, H4’, H9’, H11’
H11’	-	7.54-7.41 m(1H)
		*overlap with H5’, H3, H4’,H10’
H12’	-	7.41-7.36 m(1H)
Hc1	3.78 s(OCH3)	3.73 (OCH3)
Hc2	3.88 s(OCH3)	3.84 (OCH3)
NH+	9.57 s(NH2+)	9.63 s(NH2+)

## Sheet: 1H cmpds (18)-(21)
1H	δ (ppm)
	25N-NB-2-HO-3-Me (18)	25N-NB-2-MeO-3-F (19)	25N-NB-2,5-DiMeO (20)	25N-NB-3-OH (21)
H1	-	-	-	-
H2	-	-	-	-
H3	7.50 s(1H)	7.50 s(1H)	7.50 s(1H)	7.50 s(1H)
H4	-	-	-	-
H5	-	-	-	-
H6	7.29 s(1H)	7.31 s(1H)	7.30 s(1H)	7.29 s(1H)
α	3.14 s(2H)	3.16 s(2H)	3.12 s(2H)	3.28-3.00 m(2H)
				*overlap with β
β	3.07 dd(J = 8.7, 5.4 Hz, 2H)	3.08 dd(J = 8.8, 5.3 Hz, 2H)	3.07 dd(J = 8.6, 5.2 Hz, 2H)	3.28-3.00 m(2H)
				*overlap with α
α1	4.15 s(2H)	4.19 s(2H)	4.11 s(2H)	4.06 s(2H)
H1’	-	-	-	-
H2’	-	-	-	6.95 t(J = 2.0 Hz, 1H)
H3’	-	-	7.00 t(J = 9.0 Hz, 1H)	-
H4’	7.15 ddd(J = 7.6, 1.8, 0.9 Hz, 1H)	7.35 ddd(J = 12.0, 8.3, 1.5 Hz, 1H)	6.96 dd(J = 9.0, 3.0 Hz, 1H)	6.82 ddd(J = 8.2, 2.5, 1.0 Hz, 1H)
H5’	6.82 t(J = 7.5 Hz, 1H)	7.17 td(J = 8.0, 5.1 Hz, 1H)	-	7.21 t(J = 7.8 Hz, 1H)
H6’	7.27 dd(J = 7.6, 1.5 Hz, 1H)	7.45 dt(J = 7.8, 1.2 Hz, 1H)	7.20 d(J = 3.0 Hz, 1H)	6.98 dm(J = 7.6 Hz, 1H)
Hc1	3.81 s(OCH3)	3.81 s(OCH3)	3.80 s(OCH3)	3.78 s(OCH3)
Hc2	3.89 s(OCH3)	3.89 s(OCH3)	3.89 s(OCH3)	3.89 s(OCH3)
Hc3	9.08 s(OH)	3.94 s(OCH3)	3.78 s(OCH3)	9.72 s(OH)
Hc4	2.21 s(CH3)	-	3.73 s(OCH3)	-
NH+	9.16 s(NH2+)	9.48 s(NH2+)	9.28 s(NH2+)	9.43 s(NH2+)

## Sheet: 1H cmpds (22)-(25)
1H	δ (ppm)
	25N-NB-3-Me (22)	25N-NB-4-Me (23)	25N-NB-3-F (24)	25N-NB-4-F (25)
H1	-	-	-	-
H2	-	-	-	-
H3	7.50 s(1H)	7.49 s(1H)	7.55-7.44 m(1H)	7.50 s(1H)
			*overlap with C2’, C5’
H4	-	-	-	-
H5	-	-	-	-
H6	7.32 s(1H)	7.30 s(1H)	7.30 s(1H)	7.30 s(1H)
				*overlap with H3’, H5’
α	3.19-3.00 m(2H)	3.17-2.99 m(2H)	3.36-2.88 m(2H)	3.20-3.00 m(2H)
	*overlap with β	*overlap with β	*overlap with β	*overlap with β
β	3.19-3.00 m(2H)	3.17-2.99 m(2H)	3.36-2.88 m(2H)	3.20-3.00 m(2H)
	*overlap with α	*overlap with α	*overlap with α	*overlap with α
α1	4.09 s(2H)	4.08 s(2H)	4.19 s(2H)	4.16 s(2H)
H1’	-	-	-	-
H2’	7.39 bs(1H)	7.45 d(J = 8.0 Hz, 1H)	7.55-7.44 m(1H)	7.64 ddm(J = 8.6, 5.5 Hz, 1H)
	*overlap with H6’		*overlap with H3, H5’
H3’	-	7.23 d(J = 7.9 Hz, 1H)	-	7.28 tm(J = 8.4 Hz, 1H)
				*overlap with H6
H4’	7.22 d(J = 7.3 Hz, 1H)	-	7.46 t(J = 8.6 Hz, 1H)	-
H5’	7.32 tm(J = 7.8 Hz, 1H)	7.23 d(J = 7.9 Hz, 1H)	7.55-7.44 m(1H)	7.28 tm(J = 8.4 Hz, 1H)
	*overlap with H6		*overlap with H2’, H3	*overlap with H6
H6’	7.37 d(J = 5.8 Hz, 1H) *overlap with H2’	7.45 d(J = 8.0 Hz, 1H)	7.41 d(J = 7.5 Hz, 1H)	7.64 ddm(J = 8.6, 5.5 Hz, 1H)
Hc1	3.80 s(OCH3)	3.79 s(OCH3)	3.80 s(OCH3)	3.81 s(OCH3)
Hc2	3.89 s(OCH3)	3.85 s(OCH3)	3.88 s(OCH3)	3.89 s(OCH3)
Hc3	2.32 s(CH3)	2.31 s(CH3)	-	-
NH+	9.48 m(NH2+)	9.45 s(NH2+)	9.51 s(NH2+)	9.49 s(NH2+)

## Sheet: 1H cmpds (26)-(30)
1H	δ (ppm)
	25D-N1-Nap (26)	25D-NBPh (27)	25O-N1-Nap (28)	2C2-N1-Nap (29)	Ψ-DOB-N1-Nap (30)
H1	-	-	-	-	-
H2	-	-			-
H3	6.83 s(1H)	6.78 s(1H)	6.69 s(1H)	6.79 s(1H)	6.88 s(1H)
H4	-	-	-	-	-
H5	-	-	-	-	6.88 s(1H)
H6	6.80 s(1H)	6.68 s(1H)	6.83 s(1H)	6.81 s(1H)	-
α	3.26-3.17 m(2H)	2.94-2.87 m(2H)	3.24-3.15 m(2H)	3.21-3.11 m(2H)	3.55-3.41 m(2H)
β	3.05-2.95 m(2H)	2.83-2.76 m(2H)	3.00-2.90 m(2H)	2.99-2.90 m(2H)	3.07 dd(J = 12.7, 4.2 Hz, 1H)
					2.96 dd(J = 12.7, 10.1 Hz, 1H)
α1	4.67 s(2H)	4.10 s(2H)	4.66 s(2H)	4.65 s(2H)	4.79-4.61 m(1H)
H1’	-	-	-	-	-
H2’	7.81 dd(J = 7.1, 0.8 Hz, 1H)	-	7.81 dd(J = 7.0, 2.7 Hz, 1H)	7.81 dd(J = 7.0, 2.0 Hz, 1H)	7.84 d(J = 7.1 Hz, 1H)
H3’	7.57 dd(J = 8.2, 7.2 Hz, 1H)	7.34-7.30 m(1H)	7.58 t(J = 7.9 Hz, 1H)	7.57 t(J = 7.8 Hz, 1H)	7.59 t(J = 8.0 Hz, 1H)
	*overlap with H7’		*overlap with H7’	*overlap with H7’	*overlap with H7’
H4’	8.01 d(J = 8.3 Hz, 1H)	7.52-7.45 m(1H)	8.02 d(J = 8.1 Hz, 1H)	8.01 d(J = 8.1 Hz, 1H)	8.02-7.99 m(1H)
		*overlap with H3’, H9’, H11’			*coalescing with H6’
	*coalescing with H6’		*coalescing with H6’	*coalescing with H6’
H5’	-	7.52-7.45 m(1H) *overlap with H4’, H9’, H11’	-	-	-
H6’	8.01 d(J = 8.3 Hz, 1H)	7.89-7.84 m(1H)	8.02 d(J = 8.1 Hz, 1H)	8.01 d(J = 8.1 Hz, 1H)	8.05-8.02 m(1H)
	*coalescing with H4’		*coalescing with H4’	*coalescing with H4’	*coalescing with H4’
H7’	7.60 ddd(J = 8.8, 8.5, 1.4 Hz, 1H)	-	7.63-7.57 m(1H)	7.62-7.58 m(1H)	7.64-7.58 m(1H)
	*overlap with H3’ and H8’		*overlap with H3’ and H8’	*overlap with H3’ and H8’	*overlap with H3’ and H8’
H8’	7.65 ddd(J = 8.3, 6.5, 1.6 Hz, 1H)	7.40-7.36 m(1H)	7.68-7.63 m(1H)	7.65 ddd(J = 8.2, 6.9, 1.1 Hz, 1H)	7.67 ddd(J = 8.2, 6.8, 1.3 Hz, 1H)
	*overlap with H7’		*overlap with H7’	*overlap with H7’	*overlap with H7’
H9’	8.24 d(J = 2.1 Hz, 1H)	7.52-7.45 m(1H)	8.25 d(J = 8.3 Hz, 1H)	8.25 d(J = 8.2 Hz, 1H)	8.22 d(J = 8.3 Hz, 1H)
		*overlap with H4’, H5’
H10’	-	7.45-7.42 m(1H)	-	-	-
H11’	-	7.52-7.45 m(1H)	-	-	-
		*overlap with H3’, H4’
H12’	-	7.40-7.36 m(1H)	-	-	-
Hc1	3.71 s(OCH3)	3.70 s(OCH3)	-	3.71 s(OCH3)	-
Hc2	3.74 s(OCH3)	3.66 s(OCH3)	-	5.95 s(2H)	-
Hc3	2.13 s(CH3)	2.11 s(CH3)	-	-	-
NH+	9.45 bs(NH2+)	9.45 bs(NH2+)	9.43 s(NH2+)	9.47 s(NH2+)	9.45 s(NH+)
					9.32 s(NH+)

## Sheet: 1H cmpds (31)-(35)
Proton	δ (ppm)
	2C2-NBOMe (31)	25O-NBOMe (32)	25O-NBcP (33)	25O-NB-3-I (34)	25O-NBPh-10’-OH (35)
H1	-	-	-	-	-
H2	-	-	-	-	-
H3	6.78 s(1H)	6.67 s(1H)	6.69 s(1H)	6.68 s(1H)	6.65 s(1H)
	*overlap with H6
H4	-	-	-	-	-
H5	-	-	-	-	-
H6	6.79 s(1H)	6.80 s(1H)	6.83 s(1H)	6.80 s(1H)	6.72 s(1H)
	*overlap with H3
Hα	3.03-2.95 m(2H)	3.04-2.95 m(2H)	3.18-3.08 m(2H)	3.05-2.96 m(2H)	2.93-2.85 m(2H)
Hβ	2.93-2.84 m(2H)	2.94-2.86 m(2H)	2.99-2.89 m(2H)	2.92-2.85 m(2H)	2.81-2.73 m(2H)
Hα’	4.10 s(2H)	4.10 s(2H)	4.34 s(2H)	4.11 s(2H)	4.10 s(2H)
H1’	-	-	-	-	-
H2’	-	-	-	7.97 s(1H)	-
H3’	7.08 d(J = 8.3 Hz, 1H)	7.08 d(J = 8.4 Hz, 1H)	7.08 d(J = 7.5 Hz, 1H)	-	7.31-7.25 m(1H)
H4’	7.44-7.35 tm(J = 7.9 Hz, 1H)	7.47-7.37 tm(J = 7.3 Hz, 1H)	7.34-7.28 tm(J = 7.4 Hz, 1H)	7.80-7.75 dm(J = 8.0 Hz, 1H)	7.46-7.39 m(1H)
			*overlap with H5’
					*overlap with H5’
H5’	6.99 t(J = 7.5 Hz, 1H)	7.02-6.96 tm(J = 7.4 Hz, 1H)	7.28-7.22 tm(J = 7.4 Hz, 1H)	7.24 t(J = 7.8 Hz, 1H)	7.46-7.39 m(1H)
			*overlap with H4’
					*overlap with H4’
H6’	7.51-7.45 dm(J = 7.3 Hz, 1H)	7.51-7.46 dm(J = 7.2 Hz, 1H)	7.61-7.48 m(1H)	7.61-7.56 dm(J = 7.7 Hz, 1H)	7.85-7.78 m(1H)
H7’	-	-	-	-	-
H8’	-	-	-	-	7.20-7.14 dm(J = 8.5 Hz, 1H)
H9’	-	-	-	-	6.89-6.84 dm(J = 8.5 Hz, 1H)
H10’	-	-	-	-	-
H11’	-	-	-	-	6.89-6.84 dm(J = 8.5 Hz, 1H)
H12’	-	-	-	-	7.20-7.14 dm(J = 8.5 Hz, 1H)
Hc1	3.71 s(OCH3)	3.75 s(OCH3)	3.77 s(OCH3)	3.76 s(OCH3)	3.72 s(OCH3)
		*overlap with HC3	*overlap with HC3	*overlap with HC3
Hc2	5.94 s(2H)	3.69 s(OCH3)	3.70 s(OCH3)	3.70 s(OCH3)	3.67 s(OCH3)
Hc3	3.83 s(OCH3)	3.77 s(OCH3)	3.78 s(OCH3)	3.77 s(OCH3)	3.76 s(OCH3)
		*overlap with Hc1	*overlap with Hc1	*overlap with Hc1
Hc4	-	3.82 s(OCH3)	2.20-2.02 m(1H)	-	-
Hc5	-	-	0.98-0.91 m(1H)	-	-
			0.69-0.62 m(1H)
Hc6	-	-	0.98-0.91 m(1H)	-	-
			0.69-0.62 m(1H)
NH2+	9.18 bs(NH+)	9.18 bs(NH2+)	9.28 bs(NH2+)	9.38 bs(NH2+)	9.40 bs(NH2+)
	9.12 bs(NH+)
OH	-	-	-	-	9.70 s(OH)

## Sheet: 13C cmpds (2)-(6) 
13C	δ (ppm)
	25N-NB (2)	25N-NBOH (3)	25N-NBOMe (4)	25N-NBOEt (5)	25N-NBMe (6)
C1	132.55	132.54	132.52	132.45	132.62
C2	150.38	150.37	150.34	150.34	150.37
C3	107.34	107.36	107.31	107.31	107.35
C4	137.66	137.65	137.64	137.69	137.65
C5	146.2	146.22	146.18	146.16	146.2
C6	116.76	116.73	116.69	116.66	116.65
α	45.22	45.06	45.38	45.41	45.9
β	26.56	26.54	26.45	26.48	26.47
α1	49.83	45.39	44.84	44.82	47.29
C1’	132.01	118.05	119.68	119.75	130.52
C2’	130.14	156.08	157.48	156.78	137.37
C3’	128.62	115.42	111.1	111.87	130.5
C4’	128.9	130.47	130.78	130.73	128.95
C5’	128.63	119.07	120.38	120.25	126.06
C6’	130.13	131.66	131.46	131.39	130.51
Cc1	56.34	56.37	56.35	56.33	56.38
Cc2	57.02	57.03	57.02	57.03	57.04
Cc3	-	-	55.61	63.6	19.14
Cc4	-	-	-	14.47	-

[truncated: 8 more sheets: 13C cmpds (7)-(11), 13C cmpds (12)-(15), 13C cmpds (16) and (17), 13C cmpds (18)-21), 13C cmpds (22)-(25), 13C cmpds (26)-(30), 13C cmpds (31)-(35), 19F ]
