# Supplementary material for: Identification of 5-HT2A receptor signaling pathways associated with psychedelic potential
Source: Nat Commun. 2023 Dec 15;14:8221. doi: 10.1038/s41467-023-44016-1 (PMC10724237; doi:10.1038/s41467-023-44016-1)
Supplement: Supplementary file 7 — Supplementary Dataset 4 [file 41467_2023_44016_MOESM7_ESM.txt]

TITLE     4 prepared in water
REMARK    THIS IS A SIMULATION BOX
CRYST1   61.319   60.911   97.412  90.00  90.00  90.00 P 1           1
MODEL        1
ATOM      1  N   GLN    72      46.517  52.168  67.020  1.00  0.00           N
ATOM      2  H1  GLN    72      45.847  52.471  66.341  1.00  0.00           H
ATOM      3  H2  GLN    72      46.152  52.570  67.859  1.00  0.00           H
ATOM      4  CA  GLN    72      46.474  50.684  67.127  1.00  0.00           C
ATOM      5  CB  GLN    72      45.302  50.330  68.083  1.00  0.00           C
ATOM      6  CG  GLN    72      45.573  50.545  69.543  1.00  0.00           C
ATOM      7  CD  GLN    72      44.511  49.997  70.480  1.00  0.00           C
ATOM      8  OE1 GLN    72      43.450  50.562  70.680  1.00  0.00           O
ATOM      9  NE2 GLN    72      44.770  48.974  71.264  1.00  0.00           N
ATOM     10 HE21 GLN    72      45.632  48.500  71.085  1.00  0.00           H
ATOM     11 HE22 GLN    72      44.072  48.587  71.866  1.00  0.00           H
ATOM     12  C   GLN    72      46.469  49.873  65.835  1.00  0.00           C
ATOM     13  O   GLN    72      46.072  50.423  64.758  1.00  0.00           O
ATOM     14  N   GLU    73      47.098  48.725  65.981  1.00  0.00           N
ATOM     15  H   GLU    73      47.481  48.438  66.859  1.00  0.00           H
ATOM     16  CA  GLU    73      47.400  47.979  64.791  1.00  0.00           C
ATOM     17  CB  GLU    73      48.200  46.829  65.385  1.00  0.00           C
ATOM     18  CG  GLU    73      48.596  45.826  64.317  1.00  0.00           C
ATOM     19  CD  GLU    73      49.437  44.757  64.949  1.00  0.00           C
ATOM     20  OE1 GLU    73      50.687  44.788  64.916  1.00  0.00           O
ATOM     21  OE2 GLU    73      48.858  43.725  65.166  1.00  0.00           O
ATOM     22  C   GLU    73      46.085  47.621  63.937  1.00  0.00           C
ATOM     23  O   GLU    73      46.007  47.568  62.722  1.00  0.00           O
ATOM     24  N   LYS    74      44.996  47.530  64.658  1.00  0.00           N
ATOM     25  H   LYS    74      44.982  47.553  65.658  1.00  0.00           H
ATOM     26  CA  LYS    74      43.696  47.309  63.983  1.00  0.00           C
ATOM     27  CB  LYS    74      42.474  46.940  64.955  1.00  0.00           C
ATOM     28  CG  LYS    74      42.624  45.620  65.763  1.00  0.00           C
ATOM     29  CD  LYS    74      42.778  44.391  64.896  1.00  0.00           C
ATOM     30  CE  LYS    74      42.651  43.059  65.696  1.00  0.00           C
ATOM     31  NZ  LYS    74      43.581  42.671  66.822  1.00  0.00           N
ATOM     32  HZ1 LYS    74      43.453  43.303  67.587  1.00  0.00           H
ATOM     33  HZ2 LYS    74      43.192  41.811  67.151  1.00  0.00           H
ATOM     34  HZ3 LYS    74      44.534  42.613  66.524  1.00  0.00           H
ATOM     35  C   LYS    74      43.185  48.268  62.899  1.00  0.00           C
ATOM     36  O   LYS    74      42.325  47.928  62.055  1.00  0.00           O
ATOM     37  N   ASN    75      43.474  49.604  62.967  1.00  0.00           N
ATOM     38  H   ASN    75      43.844  49.841  63.865  1.00  0.00           H
ATOM     39  CA  ASN    75      43.204  50.731  61.995  1.00  0.00           C
ATOM     40  CB  ASN    75      44.090  51.999  62.301  1.00  0.00           C
ATOM     41  CG  ASN    75      43.922  53.186  61.329  1.00  0.00           C
ATOM     42  OD1 ASN    75      44.820  53.346  60.461  1.00  0.00           O
ATOM     43  ND2 ASN    75      42.886  54.017  61.584  1.00  0.00           N
ATOM     44 HD21 ASN    75      42.161  53.883  62.259  1.00  0.00           H
ATOM     45 HD22 ASN    75      42.912  54.972  61.288  1.00  0.00           H
ATOM     46  C   ASN    75      43.430  50.298  60.540  1.00  0.00           C
ATOM     47  O   ASN    75      42.419  50.206  59.790  1.00  0.00           O
ATOM     48  N   TRP    76      44.636  49.789  60.309  1.00  0.00           N
ATOM     49  H   TRP    76      45.458  50.057  60.810  1.00  0.00           H
ATOM     50  CA  TRP    76      45.045  49.193  59.054  1.00  0.00           C
ATOM     51  CB  TRP    76      46.441  48.650  59.286  1.00  0.00           C
ATOM     52  CG  TRP    76      47.633  49.591  59.346  1.00  0.00           C
ATOM     53  CD1 TRP    76      48.442  49.819  58.262  1.00  0.00           C
ATOM     54  HD1 TRP    76      48.264  49.452  57.251  1.00  0.00           H
ATOM     55  CD2 TRP    76      48.171  50.268  60.443  1.00  0.00           C
ATOM     56  NE1 TRP    76      49.478  50.536  58.633  1.00  0.00           N
ATOM     57  HE1 TRP    76      50.305  50.829  58.153  1.00  0.00           H
ATOM     58  CE2 TRP    76      49.333  50.879  59.939  1.00  0.00           C
ATOM     59  CE3 TRP    76      47.976  50.259  61.863  1.00  0.00           C
ATOM     60  HE3 TRP    76      47.006  49.964  62.263  1.00  0.00           H
ATOM     61  CZ2 TRP    76      50.215  51.541  60.774  1.00  0.00           C
ATOM     62  HZ2 TRP    76      50.811  52.359  60.370  1.00  0.00           H
ATOM     63  CZ3 TRP    76      48.971  50.805  62.695  1.00  0.00           C
ATOM     64  HZ3 TRP    76      49.009  50.570  63.758  1.00  0.00           H
ATOM     65  CH2 TRP    76      50.081  51.443  62.146  1.00  0.00           C
ATOM     66  HH2 TRP    76      50.967  51.460  62.780  1.00  0.00           H
ATOM     67  C   TRP    76      44.187  48.061  58.494  1.00  0.00           C
ATOM     68  O   TRP    76      43.631  48.047  57.404  1.00  0.00           O
ATOM     69  N   SER    77      43.922  47.056  59.382  1.00  0.00           N
ATOM     70  H   SER    77      44.492  46.840  60.175  1.00  0.00           H
ATOM     71  CA  SER    77      42.890  46.027  59.216  1.00  0.00           C
ATOM     72  CB  SER    77      42.913  45.171  60.481  1.00  0.00           C
ATOM     73  OG  SER    77      42.023  44.111  60.516  1.00  0.00           O
ATOM     74  HG  SER    77      42.459  43.232  60.708  1.00  0.00           H
ATOM     75  C   SER    77      41.497  46.494  58.819  1.00  0.00           C
ATOM     76  O   SER    77      40.759  45.954  57.980  1.00  0.00           O
ATOM     77  N   ALA    78      40.934  47.360  59.683  1.00  0.00           N
ATOM     78  H   ALA    78      41.516  47.875  60.312  1.00  0.00           H
ATOM     79  CA  ALA    78      39.511  47.899  59.521  1.00  0.00           C
ATOM     80  CB  ALA    78      39.296  49.023  60.541  1.00  0.00           C
ATOM     81  C   ALA    78      39.319  48.494  58.096  1.00  0.00           C
ATOM     82  O   ALA    78      38.362  48.272  57.336  1.00  0.00           O
ATOM     83  N   LEU    79      40.257  49.213  57.574  1.00  0.00           N
ATOM     84  H   LEU    79      40.930  49.675  58.151  1.00  0.00           H
ATOM     85  CA  LEU    79      40.177  49.843  56.229  1.00  0.00           C
ATOM     86  CB  LEU    79      41.044  51.088  56.054  1.00  0.00           C
ATOM     87  CG  LEU    79      40.985  51.969  54.784  1.00  0.00           C
ATOM     88  CD1 LEU    79      39.540  52.292  54.527  1.00  0.00           C
ATOM     89  CD2 LEU    79      41.754  53.282  54.919  1.00  0.00           C
ATOM     90  C   LEU    79      40.401  48.902  55.041  1.00  0.00           C
ATOM     91  O   LEU    79      39.588  48.906  54.104  1.00  0.00           O
ATOM     92  N   LEU    80      41.179  47.844  55.298  1.00  0.00           N
ATOM     93  H   LEU    80      41.932  47.873  55.955  1.00  0.00           H
ATOM     94  CA  LEU    80      41.203  46.626  54.399  1.00  0.00           C
ATOM     95  CB  LEU    80      42.162  45.593  55.088  1.00  0.00           C
ATOM     96  CG  LEU    80      42.613  44.484  54.156  1.00  0.00           C
ATOM     97  CD1 LEU    80      43.523  45.008  53.075  1.00  0.00           C
ATOM     98  CD2 LEU    80      43.450  43.450  55.027  1.00  0.00           C
ATOM     99  C   LEU    80      39.802  45.884  54.123  1.00  0.00           C
ATOM    100  O   LEU    80      39.485  45.362  53.029  1.00  0.00           O
ATOM    101  N   THR    81      38.969  45.841  55.198  1.00  0.00           N
ATOM    102  H   THR    81      39.416  45.866  56.092  1.00  0.00           H
ATOM    103  CA  THR    81      37.663  45.186  55.115  1.00  0.00           C
ATOM    104  CB  THR    81      36.992  45.063  56.489  1.00  0.00           C
ATOM    105  OG1 THR    81      37.848  44.552  57.474  1.00  0.00           O
ATOM    106  HG1 THR    81      38.610  43.974  57.183  1.00  0.00           H
ATOM    107  CG2 THR    81      35.705  44.250  56.313  1.00  0.00           C
ATOM    108  C   THR    81      36.751  45.991  54.164  1.00  0.00           C
ATOM    109  O   THR    81      36.299  45.402  53.152  1.00  0.00           O
ATOM    110  N   ALA    82      36.804  47.325  54.268  1.00  0.00           N
ATOM    111  H   ALA    82      37.363  47.782  54.960  1.00  0.00           H
ATOM    112  CA  ALA    82      36.180  48.279  53.302  1.00  0.00           C
ATOM    113  CB  ALA    82      36.681  49.634  53.677  1.00  0.00           C
ATOM    114  C   ALA    82      36.742  48.051  51.894  1.00  0.00           C
ATOM    115  O   ALA    82      35.990  47.993  50.906  1.00  0.00           O
ATOM    116  N   VAL    83      38.041  47.910  51.753  1.00  0.00           N
ATOM    117  H   VAL    83      38.742  48.246  52.382  1.00  0.00           H
ATOM    118  CA  VAL    83      38.646  47.455  50.463  1.00  0.00           C
ATOM    119  CB  VAL    83      40.167  47.444  50.614  1.00  0.00           C
ATOM    120  CG1 VAL    83      40.908  46.808  49.443  1.00  0.00           C
ATOM    121  CG2 VAL    83      40.797  48.792  50.756  1.00  0.00           C
ATOM    122  C   VAL    83      38.153  46.232  49.772  1.00  0.00           C
ATOM    123  O   VAL    83      37.653  46.319  48.636  1.00  0.00           O
ATOM    124  N   VAL    84      38.036  45.088  50.460  1.00  0.00           N
ATOM    125  H   VAL    84      38.561  45.032  51.309  1.00  0.00           H
ATOM    126  CA  VAL    84      37.397  43.865  49.842  1.00  0.00           C
ATOM    127  CB  VAL    84      37.697  42.662  50.679  1.00  0.00           C
ATOM    128  CG1 VAL    84      37.045  41.320  50.193  1.00  0.00           C
ATOM    129  CG2 VAL    84      39.126  42.365  51.092  1.00  0.00           C
ATOM    130  C   VAL    84      35.933  44.010  49.405  1.00  0.00           C
ATOM    131  O   VAL    84      35.614  43.497  48.350  1.00  0.00           O
ATOM    132  N   ILE    85      35.249  44.881  50.058  1.00  0.00           N
ATOM    133  H   ILE    85      35.600  45.304  50.893  1.00  0.00           H
ATOM    134  CA  ILE    85      33.890  45.319  49.661  1.00  0.00           C
ATOM    135  CB  ILE    85      33.283  46.112  50.836  1.00  0.00           C
ATOM    136  CG1 ILE    85      33.081  45.293  52.143  1.00  0.00           C
ATOM    137  CG2 ILE    85      31.901  46.550  50.507  1.00  0.00           C
ATOM    138  CD  ILE    85      32.978  46.207  53.396  1.00  0.00           C
ATOM    139  C   ILE    85      33.791  45.870  48.251  1.00  0.00           C
ATOM    140  O   ILE    85      33.122  45.416  47.301  1.00  0.00           O
ATOM    141  N   ILE    86      34.581  46.964  48.143  1.00  0.00           N
ATOM    142  H   ILE    86      35.024  47.448  48.898  1.00  0.00           H
ATOM    143  CA  ILE    86      34.650  47.673  46.802  1.00  0.00           C
ATOM    144  CB  ILE    86      35.603  48.890  46.981  1.00  0.00           C
ATOM    145  CG1 ILE    86      35.126  49.856  48.072  1.00  0.00           C
ATOM    146  CG2 ILE    86      35.662  49.778  45.735  1.00  0.00           C
ATOM    147  CD  ILE    86      36.328  50.579  48.581  1.00  0.00           C
ATOM    148  C   ILE    86      35.207  46.849  45.662  1.00  0.00           C
ATOM    149  O   ILE    86      34.593  46.762  44.562  1.00  0.00           O
ATOM    150  N   LEU    87      36.052  45.897  46.082  1.00  0.00           N
ATOM    151  H   LEU    87      36.594  45.904  46.923  1.00  0.00           H
ATOM    152  CA  LEU    87      36.723  44.984  45.180  1.00  0.00           C
ATOM    153  CB  LEU    87      37.898  44.409  45.991  1.00  0.00           C
ATOM    154  CG  LEU    87      38.826  43.586  45.134  1.00  0.00           C
ATOM    155  CD1 LEU    87      39.620  44.266  43.964  1.00  0.00           C
ATOM    156  CD2 LEU    87      39.850  42.857  46.044  1.00  0.00           C
ATOM    157  C   LEU    87      35.639  44.047  44.672  1.00  0.00           C
ATOM    158  O   LEU    87      35.496  44.083  43.461  1.00  0.00           O
ATOM    159  N   THR    88      35.003  43.175  45.516  1.00  0.00           N
ATOM    160  H   THR    88      35.159  43.176  46.504  1.00  0.00           H
ATOM    161  CA  THR    88      33.913  42.249  45.091  1.00  0.00           C
ATOM    162  CB  THR    88      33.292  41.642  46.370  1.00  0.00           C
ATOM    163  OG1 THR    88      34.224  41.009  47.171  1.00  0.00           O
ATOM    164  HG1 THR    88      33.970  41.046  48.138  1.00  0.00           H
ATOM    165  CG2 THR    88      32.096  40.695  46.017  1.00  0.00           C
ATOM    166  C   THR    88      32.842  42.868  44.201  1.00  0.00           C
ATOM    167  O   THR    88      32.427  42.258  43.176  1.00  0.00           O
ATOM    168  N   ILE    89      32.388  43.990  44.732  1.00  0.00           N
ATOM    169  H   ILE    89      32.757  44.355  45.587  1.00  0.00           H
ATOM    170  CA  ILE    89      31.343  44.821  44.075  1.00  0.00           C
ATOM    171  CB  ILE    89      30.783  45.911  45.036  1.00  0.00           C
ATOM    172  CG1 ILE    89      30.045  45.261  46.199  1.00  0.00           C
ATOM    173  CG2 ILE    89      29.800  46.895  44.325  1.00  0.00           C
ATOM    174  CD  ILE    89      29.692  46.118  47.345  1.00  0.00           C
ATOM    175  C   ILE    89      31.831  45.437  42.677  1.00  0.00           C
ATOM    176  O   ILE    89      31.261  45.073  41.721  1.00  0.00           O
ATOM    177  N   ALA    90      32.955  46.149  42.586  1.00  0.00           N
ATOM    178  H   ALA    90      33.581  46.162  43.366  1.00  0.00           H
ATOM    179  CA  ALA    90      33.326  46.883  41.355  1.00  0.00           C
ATOM    180  CB  ALA    90      34.395  47.890  41.623  1.00  0.00           C
ATOM    181  C   ALA    90      33.706  45.885  40.213  1.00  0.00           C
ATOM    182  O   ALA    90      33.246  45.957  39.071  1.00  0.00           O
ATOM    183  N   GLY    91      34.433  44.754  40.536  1.00  0.00           N
ATOM    184  H   GLY    91      34.697  44.671  41.497  1.00  0.00           H
ATOM    185  CA  GLY    91      34.756  43.701  39.619  1.00  0.00           C
ATOM    186  C   GLY    91      33.528  43.080  38.935  1.00  0.00           C
ATOM    187  O   GLY    91      33.365  43.201  37.732  1.00  0.00           O
ATOM    188  N   ASN    92      32.548  42.822  39.810  1.00  0.00           N
ATOM    189  H   ASN    92      32.577  43.096  40.771  1.00  0.00           H
ATOM    190  CA  ASN    92      31.288  42.141  39.474  1.00  0.00           C
ATOM    191  CB  ASN    92      30.597  42.016  40.855  1.00  0.00           C
ATOM    192  CG  ASN    92      29.708  40.836  40.836  1.00  0.00           C
ATOM    193  OD1 ASN    92      28.561  41.008  40.419  1.00  0.00           O
ATOM    194  ND2 ASN    92      30.235  39.702  41.251  1.00  0.00           N
ATOM    195 HD21 ASN    92      31.114  39.639  41.725  1.00  0.00           H
ATOM    196 HD22 ASN    92      29.573  38.954  41.283  1.00  0.00           H
ATOM    197  C   ASN    92      30.514  42.999  38.416  1.00  0.00           C
ATOM    198  O   ASN    92      30.443  42.621  37.222  1.00  0.00           O
ATOM    199  N   ILE    93      30.428  44.293  38.797  1.00  0.00           N
ATOM    200  H   ILE    93      30.683  44.622  39.707  1.00  0.00           H
ATOM    201  CA  ILE    93      29.806  45.348  37.954  1.00  0.00           C
ATOM    202  CB  ILE    93      29.804  46.696  38.606  1.00  0.00           C
ATOM    203  CG1 ILE    93      28.874  46.583  39.859  1.00  0.00           C
ATOM    204  CG2 ILE    93      29.311  47.781  37.653  1.00  0.00           C
ATOM    205  CD  ILE    93      28.636  47.902  40.598  1.00  0.00           C
ATOM    206  C   ILE    93      30.441  45.331  36.507  1.00  0.00           C
ATOM    207  O   ILE    93      29.741  45.092  35.498  1.00  0.00           O
ATOM    208  N   LEU    94      31.745  45.306  36.437  1.00  0.00           N
ATOM    209  H   LEU    94      32.279  45.333  37.282  1.00  0.00           H
ATOM    210  CA  LEU    94      32.433  45.298  35.137  1.00  0.00           C
ATOM    211  CB  LEU    94      33.855  45.834  35.191  1.00  0.00           C
ATOM    212  CG  LEU    94      34.196  46.988  34.191  1.00  0.00           C
ATOM    213  CD1 LEU    94      33.329  48.125  34.401  1.00  0.00           C
ATOM    214  CD2 LEU    94      35.698  47.329  34.346  1.00  0.00           C
ATOM    215  C   LEU    94      32.377  44.034  34.318  1.00  0.00           C
ATOM    216  O   LEU    94      32.166  44.130  33.079  1.00  0.00           O
ATOM    217  N   VAL    95      32.302  42.872  34.943  1.00  0.00           N
ATOM    218  H   VAL    95      32.491  42.891  35.925  1.00  0.00           H
ATOM    219  CA  VAL    95      31.961  41.571  34.258  1.00  0.00           C
ATOM    220  CB  VAL    95      32.296  40.404  35.102  1.00  0.00           C
ATOM    221  CG1 VAL    95      32.345  39.167  34.233  1.00  0.00           C
ATOM    222  CG2 VAL    95      33.598  40.520  35.885  1.00  0.00           C
ATOM    223  C   VAL    95      30.431  41.494  33.840  1.00  0.00           C
ATOM    224  O   VAL    95      30.241  41.085  32.701  1.00  0.00           O
ATOM    225  N   ILE    96      29.556  42.163  34.589  1.00  0.00           N
ATOM    226  H   ILE    96      29.918  42.556  35.434  1.00  0.00           H
ATOM    227  CA  ILE    96      28.126  42.363  34.223  1.00  0.00           C
ATOM    228  CB  ILE    96      27.205  42.722  35.408  1.00  0.00           C
ATOM    229  CG1 ILE    96      27.455  41.589  36.403  1.00  0.00           C
ATOM    230  CG2 ILE    96      25.728  42.657  34.912  1.00  0.00           C
ATOM    231  CD  ILE    96      26.854  41.812  37.785  1.00  0.00           C
ATOM    232  C   ILE    96      28.015  43.334  33.093  1.00  0.00           C
ATOM    233  O   ILE    96      27.556  42.990  32.035  1.00  0.00           O
ATOM    234  N   MET    97      28.714  44.494  33.148  1.00  0.00           N
ATOM    235  H   MET    97      29.282  44.623  33.961  1.00  0.00           H
ATOM    236  CA  MET    97      28.781  45.605  32.148  1.00  0.00           C
ATOM    237  CB  MET    97      29.519  46.809  32.678  1.00  0.00           C
ATOM    238  CG  MET    97      29.399  48.014  31.862  1.00  0.00           C
ATOM    239  SD  MET    97      30.565  49.296  32.446  1.00  0.00           S
ATOM    240  CE  MET    97      29.678  50.532  31.520  1.00  0.00           C
ATOM    241  C   MET    97      29.475  45.145  30.845  1.00  0.00           C
ATOM    242  O   MET    97      28.978  45.443  29.713  1.00  0.00           O
ATOM    243  N   ALA    98      30.499  44.371  30.850  1.00  0.00           N
ATOM    244  H   ALA    98      31.208  44.443  31.551  1.00  0.00           H
ATOM    245  CA  ALA    98      31.036  43.632  29.685  1.00  0.00           C
ATOM    246  CB  ALA    98      32.149  42.749  30.198  1.00  0.00           C
ATOM    247  C   ALA    98      30.084  42.780  28.888  1.00  0.00           C
ATOM    248  O   ALA    98      29.903  43.116  27.699  1.00  0.00           O
ATOM    249  N   VAL    99      29.340  41.844  29.567  1.00  0.00           N
ATOM    250  H   VAL    99      29.597  41.622  30.507  1.00  0.00           H
ATOM    251  CA  VAL    99      28.375  41.002  28.895  1.00  0.00           C
ATOM    252  CB  VAL    99      28.036  39.697  29.681  1.00  0.00           C
ATOM    253  CG1 VAL    99      26.948  38.954  29.016  1.00  0.00           C
ATOM    254  CG2 VAL    99      29.290  38.842  29.889  1.00  0.00           C
ATOM    255  C   VAL    99      27.119  41.888  28.542  1.00  0.00           C
ATOM    256  O   VAL    99      26.843  42.001  27.305  1.00  0.00           O
ATOM    257  N   SER   100      26.611  42.636  29.557  1.00  0.00           N
ATOM    258  H   SER   100      27.060  42.847  30.426  1.00  0.00           H
ATOM    259  CA  SER   100      25.366  43.412  29.356  1.00  0.00           C
ATOM    260  CB  SER   100      24.763  43.957  30.605  1.00  0.00           C
ATOM    261  OG  SER   100      25.524  45.149  30.951  1.00  0.00           O
ATOM    262  HG  SER   100      24.906  45.656  31.553  1.00  0.00           H
ATOM    263  C   SER   100      25.338  44.382  28.236  1.00  0.00           C
ATOM    264  O   SER   100      24.368  44.646  27.533  1.00  0.00           O
ATOM    265  N   LEU   101      26.510  45.099  28.101  1.00  0.00           N
ATOM    266  H   LEU   101      27.228  45.032  28.794  1.00  0.00           H
ATOM    267  CA  LEU   101      26.530  46.146  27.007  1.00  0.00           C
ATOM    268  CB  LEU   101      27.371  47.366  27.371  1.00  0.00           C
ATOM    269  CG  LEU   101      26.500  48.321  28.244  1.00  0.00           C
ATOM    270  CD1 LEU   101      27.278  49.553  28.808  1.00  0.00           C
ATOM    271  CD2 LEU   101      25.403  48.804  27.355  1.00  0.00           C
ATOM    272  C   LEU   101      27.038  45.627  25.648  1.00  0.00           C
ATOM    273  O   LEU   101      26.300  45.820  24.711  1.00  0.00           O
ATOM    274  N   GLU   102      28.220  44.960  25.717  1.00  0.00           N
ATOM    275  H   GLU   102      28.686  44.688  26.559  1.00  0.00           H
ATOM    276  CA  GLU   102      28.757  44.429  24.480  1.00  0.00           C
ATOM    277  CB  GLU   102      30.183  43.930  24.540  1.00  0.00           C
ATOM    278  CG  GLU   102      31.449  44.840  24.532  1.00  0.00           C
ATOM    279  CD  GLU   102      31.632  45.643  23.209  1.00  0.00           C
ATOM    280  OE1 GLU   102      31.143  46.806  23.146  1.00  0.00           O
ATOM    281  OE2 GLU   102      32.024  45.026  22.183  1.00  0.00           O
ATOM    282  C   GLU   102      27.928  43.337  23.836  1.00  0.00           C
ATOM    283  O   GLU   102      27.937  42.146  24.161  1.00  0.00           O
ATOM    284  N   LYS   103      27.596  43.703  22.588  1.00  0.00           N
ATOM    285  H   LYS   103      27.929  44.551  22.176  1.00  0.00           H
ATOM    286  CA  LYS   103      26.778  42.749  21.768  1.00  0.00           C
ATOM    287  CB  LYS   103      26.022  43.495  20.677  1.00  0.00           C
ATOM    288  CG  LYS   103      25.108  44.412  21.333  1.00  0.00           C
ATOM    289  CD  LYS   103      24.229  45.342  20.452  1.00  0.00           C
ATOM    290  CE  LYS   103      23.521  46.444  21.284  1.00  0.00           C
ATOM    291  NZ  LYS   103      23.368  47.670  20.431  1.00  0.00           N
ATOM    292  HZ1 LYS   103      22.740  47.648  19.652  1.00  0.00           H
ATOM    293  HZ2 LYS   103      23.040  48.421  21.003  1.00  0.00           H
ATOM    294  HZ3 LYS   103      24.240  48.034  20.106  1.00  0.00           H
ATOM    295  C   LYS   103      27.607  41.622  21.163  1.00  0.00           C
ATOM    296  O   LYS   103      27.046  40.567  20.781  1.00  0.00           O
ATOM    297  N   LYS   104      28.915  41.908  20.963  1.00  0.00           N
ATOM    298  H   LYS   104      29.091  42.853  20.688  1.00  0.00           H
ATOM    299  CA  LYS   104      29.999  40.940  20.842  1.00  0.00           C
ATOM    300  CB  LYS   104      31.289  41.710  20.797  1.00  0.00           C
ATOM    301  CG  LYS   104      31.397  42.468  19.394  1.00  0.00           C
ATOM    302  CD  LYS   104      32.882  42.679  19.026  1.00  0.00           C
ATOM    303  CE  LYS   104      32.855  43.464  17.718  1.00  0.00           C
ATOM    304  NZ  LYS   104      34.103  43.455  17.049  1.00  0.00           N
ATOM    305  HZ1 LYS   104      34.517  42.546  17.107  1.00  0.00           H
ATOM    306  HZ2 LYS   104      33.916  43.726  16.105  1.00  0.00           H
ATOM    307  HZ3 LYS   104      34.784  44.114  17.368  1.00  0.00           H
ATOM    308  C   LYS   104      30.168  39.862  21.968  1.00  0.00           C
ATOM    309  O   LYS   104      30.534  38.749  21.599  1.00  0.00           O
ATOM    310  N   LEU   105      29.746  40.073  23.228  1.00  0.00           N
ATOM    311  H   LEU   105      29.566  41.023  23.483  1.00  0.00           H
ATOM    312  CA  LEU   105      29.968  39.115  24.333  1.00  0.00           C
ATOM    313  CB  LEU   105      30.736  39.834  25.453  1.00  0.00           C
ATOM    314  CG  LEU   105      32.216  40.146  25.083  1.00  0.00           C
ATOM    315  CD1 LEU   105      32.763  40.971  26.316  1.00  0.00           C
ATOM    316  CD2 LEU   105      32.966  38.869  24.819  1.00  0.00           C
ATOM    317  C   LEU   105      28.646  38.512  24.820  1.00  0.00           C
ATOM    318  O   LEU   105      28.517  38.125  25.993  1.00  0.00           O
ATOM    319  N   GLN   106      27.737  38.129  23.936  1.00  0.00           N
ATOM    320  H   GLN   106      27.743  38.617  23.064  1.00  0.00           H
ATOM    321  CA  GLN   106      26.487  37.478  24.294  1.00  0.00           C
ATOM    322  CB  GLN   106      25.279  38.374  23.984  1.00  0.00           C
ATOM    323  CG  GLN   106      24.054  38.116  24.814  1.00  0.00           C
ATOM    324  CD  GLN   106      22.798  38.707  24.177  1.00  0.00           C
ATOM    325  OE1 GLN   106      22.622  39.871  24.128  1.00  0.00           O
ATOM    326  NE2 GLN   106      21.954  37.962  23.507  1.00  0.00           N
ATOM    327 HE21 GLN   106      22.168  36.999  23.345  1.00  0.00           H
ATOM    328 HE22 GLN   106      20.992  38.223  23.430  1.00  0.00           H
ATOM    329  C   GLN   106      26.357  36.085  23.651  1.00  0.00           C
ATOM    330  O   GLN   106      25.426  35.640  22.975  1.00  0.00           O
ATOM    331  N   ASN   107      27.396  35.310  23.846  1.00  0.00           N
ATOM    332  H   ASN   107      28.051  35.706  24.490  1.00  0.00           H
ATOM    333  CA  ASN   107      27.559  33.815  23.639  1.00  0.00           C
ATOM    334  CB  ASN   107      28.986  33.228  24.017  1.00  0.00           C
ATOM    335  CG  ASN   107      29.354  31.873  23.381  1.00  0.00           C
ATOM    336  OD1 ASN   107      28.611  31.383  22.509  1.00  0.00           O
ATOM    337  ND2 ASN   107      30.426  31.282  23.734  1.00  0.00           N
ATOM    338 HD21 ASN   107      31.026  31.666  24.435  1.00  0.00           H
ATOM    339 HD22 ASN   107      30.549  30.383  23.314  1.00  0.00           H
ATOM    340  C   ASN   107      26.553  33.115  24.601  1.00  0.00           C
ATOM    341  O   ASN   107      26.300  33.607  25.683  1.00  0.00           O
ATOM    342  N   ALA   108      26.028  31.938  24.211  1.00  0.00           N
ATOM    343  H   ALA   108      26.252  31.572  23.308  1.00  0.00           H
ATOM    344  CA  ALA   108      24.963  31.145  24.951  1.00  0.00           C
ATOM    345  CB  ALA   108      24.544  29.895  24.066  1.00  0.00           C
ATOM    346  C   ALA   108      25.408  30.703  26.372  1.00  0.00           C
ATOM    347  O   ALA   108      24.552  30.214  27.184  1.00  0.00           O
ATOM    348  N   THR   109      26.682  30.638  26.525  1.00  0.00           N
ATOM    349  H   THR   109      27.299  30.353  25.791  1.00  0.00           H
ATOM    350  CA  THR   109      27.254  30.342  27.855  1.00  0.00           C
ATOM    351  CB  THR   109      28.556  29.482  27.876  1.00  0.00           C
ATOM    352  OG1 THR   109      28.946  29.041  29.148  1.00  0.00           O
ATOM    353  HG1 THR   109      29.595  29.715  29.500  1.00  0.00           H
ATOM    354  CG2 THR   109      29.768  30.341  27.339  1.00  0.00           C
ATOM    355  C   THR   109      27.523  31.486  28.865  1.00  0.00           C
ATOM    356  O   THR   109      27.113  31.383  30.051  1.00  0.00           O
ATOM    357  N   ASN   110      27.750  32.684  28.339  1.00  0.00           N
ATOM    358  H   ASN   110      27.565  32.710  27.356  1.00  0.00           H
ATOM    359  CA  ASN   110      27.979  33.931  29.149  1.00  0.00           C
ATOM    360  CB  ASN   110      28.325  35.102  28.200  1.00  0.00           C
ATOM    361  CG  ASN   110      29.667  34.998  27.472  1.00  0.00           C
ATOM    362  OD1 ASN   110      30.425  34.034  27.450  1.00  0.00           O
ATOM    363  ND2 ASN   110      30.105  35.979  26.792  1.00  0.00           N
ATOM    364 HD21 ASN   110      29.667  36.873  26.698  1.00  0.00           H
ATOM    365 HD22 ASN   110      30.938  35.937  26.241  1.00  0.00           H
ATOM    366  C   ASN   110      26.821  34.295  30.158  1.00  0.00           C
ATOM    367  O   ASN   110      27.231  34.801  31.166  1.00  0.00           O
ATOM    368  N   TYR   111      25.567  33.923  29.903  1.00  0.00           N
ATOM    369  H   TYR   111      25.255  33.785  28.963  1.00  0.00           H
ATOM    370  CA  TYR   111      24.434  33.835  30.852  1.00  0.00           C
ATOM    371  CB  TYR   111      23.328  33.081  30.073  1.00  0.00           C
ATOM    372  CG  TYR   111      22.879  33.709  28.724  1.00  0.00           C
ATOM    373  CD1 TYR   111      22.451  35.015  28.652  1.00  0.00           C
ATOM    374  HD1 TYR   111      22.396  35.563  29.592  1.00  0.00           H
ATOM    375  CD2 TYR   111      22.822  32.880  27.631  1.00  0.00           C
ATOM    376  HD2 TYR   111      22.717  31.810  27.809  1.00  0.00           H
ATOM    377  CE1 TYR   111      21.871  35.488  27.426  1.00  0.00           C
ATOM    378  HE1 TYR   111      21.635  36.548  27.328  1.00  0.00           H
ATOM    379  CE2 TYR   111      22.358  33.372  26.451  1.00  0.00           C
ATOM    380  HE2 TYR   111      22.364  32.728  25.572  1.00  0.00           H
ATOM    381  CZ  TYR   111      21.871  34.638  26.301  1.00  0.00           C
ATOM    382  OH  TYR   111      21.103  34.922  25.235  1.00  0.00           O
ATOM    383  HH  TYR   111      20.223  35.360  25.417  1.00  0.00           H
ATOM    384  C   TYR   111      24.732  33.186  32.246  1.00  0.00           C
ATOM    385  O   TYR   111      24.647  33.685  33.376  1.00  0.00           O
ATOM    386  N   PHE   112      25.386  32.017  32.204  1.00  0.00           N
ATOM    387  H   PHE   112      25.590  31.550  31.343  1.00  0.00           H
ATOM    388  CA  PHE   112      25.871  31.260  33.411  1.00  0.00           C
ATOM    389  CB  PHE   112      26.209  29.847  32.866  1.00  0.00           C
ATOM    390  CG  PHE   112      26.213  28.818  34.017  1.00  0.00           C
ATOM    391  CD1 PHE   112      24.972  28.291  34.464  1.00  0.00           C
ATOM    392  HD1 PHE   112      23.991  28.456  34.020  1.00  0.00           H
ATOM    393  CD2 PHE   112      27.480  28.582  34.622  1.00  0.00           C
ATOM    394  HD2 PHE   112      28.413  28.755  34.085  1.00  0.00           H
ATOM    395  CE1 PHE   112      25.052  27.470  35.613  1.00  0.00           C
ATOM    396  HE1 PHE   112      24.157  27.078  36.096  1.00  0.00           H
ATOM    397  CE2 PHE   112      27.475  27.741  35.752  1.00  0.00           C
ATOM    398  HE2 PHE   112      28.417  27.648  36.292  1.00  0.00           H
ATOM    399  CZ  PHE   112      26.301  27.225  36.259  1.00  0.00           C
ATOM    400  HZ  PHE   112      26.365  26.569  37.127  1.00  0.00           H
ATOM    401  C   PHE   112      26.935  31.929  34.287  1.00  0.00           C
ATOM    402  O   PHE   112      26.666  32.111  35.466  1.00  0.00           O
ATOM    403  N   LEU   113      27.880  32.683  33.664  1.00  0.00           N
ATOM    404  H   LEU   113      28.097  32.556  32.696  1.00  0.00           H
ATOM    405  CA  LEU   113      28.779  33.645  34.349  1.00  0.00           C
ATOM    406  CB  LEU   113      30.015  33.946  33.417  1.00  0.00           C
ATOM    407  CG  LEU   113      31.217  33.075  33.655  1.00  0.00           C
ATOM    408  CD1 LEU   113      31.955  33.499  34.948  1.00  0.00           C
ATOM    409  CD2 LEU   113      30.895  31.563  33.502  1.00  0.00           C
ATOM    410  C   LEU   113      28.127  34.989  34.749  1.00  0.00           C
ATOM    411  O   LEU   113      28.495  35.533  35.767  1.00  0.00           O
ATOM    412  N   MET   114      27.066  35.340  34.052  1.00  0.00           N
ATOM    413  H   MET   114      26.941  35.125  33.083  1.00  0.00           H
ATOM    414  CA  MET   114      26.219  36.429  34.512  1.00  0.00           C
ATOM    415  CB  MET   114      25.178  36.803  33.492  1.00  0.00           C
ATOM    416  CG  MET   114      24.763  38.255  33.756  1.00  0.00           C
ATOM    417  SD  MET   114      23.624  38.731  32.394  1.00  0.00           S
ATOM    418  CE  MET   114      23.262  40.423  32.610  1.00  0.00           C
ATOM    419  C   MET   114      25.550  36.101  35.870  1.00  0.00           C
ATOM    420  O   MET   114      25.671  36.831  36.883  1.00  0.00           O
ATOM    421  N   SER   115      24.947  34.906  35.955  1.00  0.00           N
ATOM    422  H   SER   115      24.849  34.320  35.151  1.00  0.00           H
ATOM    423  CA  SER   115      24.375  34.392  37.220  1.00  0.00           C
ATOM    424  CB  SER   115      23.505  33.109  37.023  1.00  0.00           C
ATOM    425  OG  SER   115      23.176  32.634  38.251  1.00  0.00           O
ATOM    426  HG  SER   115      23.640  31.762  38.410  1.00  0.00           H
ATOM    427  C   SER   115      25.481  34.216  38.253  1.00  0.00           C
ATOM    428  O   SER   115      25.326  34.799  39.299  1.00  0.00           O
ATOM    429  N   LEU   116      26.638  33.652  37.971  1.00  0.00           N
ATOM    430  H   LEU   116      26.811  33.111  37.148  1.00  0.00           H
ATOM    431  CA  LEU   116      27.796  33.758  38.916  1.00  0.00           C
ATOM    432  CB  LEU   116      29.039  33.116  38.236  1.00  0.00           C
ATOM    433  CG  LEU   116      30.254  32.671  39.076  1.00  0.00           C
ATOM    434  CD1 LEU   116      30.965  31.526  38.352  1.00  0.00           C
ATOM    435  CD2 LEU   116      31.249  33.812  39.376  1.00  0.00           C
ATOM    436  C   LEU   116      28.146  35.172  39.427  1.00  0.00           C
ATOM    437  O   LEU   116      28.420  35.353  40.614  1.00  0.00           O
ATOM    438  N   ALA   117      28.109  36.190  38.601  1.00  0.00           N
ATOM    439  H   ALA   117      28.074  36.020  37.616  1.00  0.00           H
ATOM    440  CA  ALA   117      28.390  37.578  38.984  1.00  0.00           C
ATOM    441  CB  ALA   117      28.549  38.436  37.707  1.00  0.00           C
ATOM    442  C   ALA   117      27.261  38.053  39.913  1.00  0.00           C
ATOM    443  O   ALA   117      27.587  38.594  40.945  1.00  0.00           O
ATOM    444  N   ILE   118      26.031  37.760  39.681  1.00  0.00           N
ATOM    445  H   ILE   118      25.869  37.410  38.759  1.00  0.00           H
ATOM    446  CA  ILE   118      24.871  38.267  40.497  1.00  0.00           C
ATOM    447  CB  ILE   118      23.550  37.964  39.740  1.00  0.00           C
ATOM    448  CG1 ILE   118      23.628  38.775  38.472  1.00  0.00           C
ATOM    449  CG2 ILE   118      22.289  38.367  40.566  1.00  0.00           C
ATOM    450  CD  ILE   118      22.432  38.598  37.554  1.00  0.00           C
ATOM    451  C   ILE   118      24.897  37.600  41.865  1.00  0.00           C
ATOM    452  O   ILE   118      24.768  38.306  42.858  1.00  0.00           O
ATOM    453  N   ALA   119      25.141  36.280  41.886  1.00  0.00           N
ATOM    454  H   ALA   119      24.902  35.751  41.072  1.00  0.00           H
ATOM    455  CA  ALA   119      25.479  35.580  43.107  1.00  0.00           C
ATOM    456  CB  ALA   119      25.933  34.154  42.740  1.00  0.00           C
ATOM    457  C   ALA   119      26.488  36.390  43.938  1.00  0.00           C
ATOM    458  O   ALA   119      26.271  36.693  45.106  1.00  0.00           O
ATOM    459  N   ASPH  120      27.589  36.758  43.359  1.00  0.00           N
ATOM    460  H   ASPH  120      27.942  36.362  42.511  1.00  0.00           H
ATOM    461  CA  ASPH  120      28.702  37.384  44.096  1.00  0.00           C
ATOM    462  CB  ASPH  120      30.044  37.115  43.374  1.00  0.00           C
ATOM    463  CG  ASPH  120      30.610  35.669  43.610  1.00  0.00           C
ATOM    464  OD1 ASPH  120      30.669  35.094  44.752  1.00  0.00           O
ATOM    465  OD2 ASPH  120      31.016  34.952  42.496  1.00  0.00           O
ATOM    466  HD2 ASPH  120      31.475  34.143  42.861  1.00  0.00           H
ATOM    467  C   ASPH  120      28.369  38.872  44.457  1.00  0.00           C
ATOM    468  O   ASPH  120      29.074  39.332  45.347  1.00  0.00           O
ATOM    469  N   MET   121      27.625  39.587  43.615  1.00  0.00           N
ATOM    470  H   MET   121      27.401  39.347  42.671  1.00  0.00           H
ATOM    471  CA  MET   121      27.163  40.898  44.060  1.00  0.00           C
ATOM    472  CB  MET   121      26.512  41.652  42.935  1.00  0.00           C
ATOM    473  CG  MET   121      26.406  43.117  43.160  1.00  0.00           C
ATOM    474  SD  MET   121      26.025  44.154  41.698  1.00  0.00           S
ATOM    475  CE  MET   121      25.574  45.627  42.585  1.00  0.00           C
ATOM    476  C   MET   121      26.260  40.855  45.271  1.00  0.00           C
ATOM    477  O   MET   121      26.518  41.698  46.098  1.00  0.00           O
ATOM    478  N   LEU   122      25.230  40.026  45.286  1.00  0.00           N
ATOM    479  H   LEU   122      24.911  39.671  44.407  1.00  0.00           H
ATOM    480  CA  LEU   122      24.420  39.508  46.443  1.00  0.00           C
ATOM    481  CB  LEU   122      23.410  38.355  46.193  1.00  0.00           C
ATOM    482  CG  LEU   122      22.099  38.918  45.715  1.00  0.00           C
ATOM    483  CD1 LEU   122      22.184  39.772  44.480  1.00  0.00           C
ATOM    484  CD2 LEU   122      21.163  37.811  45.387  1.00  0.00           C
ATOM    485  C   LEU   122      25.130  39.214  47.731  1.00  0.00           C
ATOM    486  O   LEU   122      24.908  39.872  48.746  1.00  0.00           O
ATOM    487  N   LEU   123      26.034  38.242  47.693  1.00  0.00           N
ATOM    488  H   LEU   123      25.953  37.496  47.032  1.00  0.00           H
ATOM    489  CA  LEU   123      26.936  38.017  48.830  1.00  0.00           C
ATOM    490  CB  LEU   123      27.944  36.921  48.493  1.00  0.00           C
ATOM    491  CG  LEU   123      28.673  36.198  49.641  1.00  0.00           C
ATOM    492  CD1 LEU   123      27.765  35.443  50.604  1.00  0.00           C
ATOM    493  CD2 LEU   123      29.614  35.144  49.080  1.00  0.00           C
ATOM    494  C   LEU   123      27.727  39.139  49.426  1.00  0.00           C
ATOM    495  O   LEU   123      27.654  39.476  50.634  1.00  0.00           O
ATOM    496  N   GLY   124      28.154  39.936  48.458  1.00  0.00           N
ATOM    497  H   GLY   124      28.028  39.729  47.488  1.00  0.00           H
ATOM    498  CA  GLY   124      28.967  41.173  48.661  1.00  0.00           C
ATOM    499  C   GLY   124      28.211  42.384  49.228  1.00  0.00           C
ATOM    500  O   GLY   124      28.514  42.885  50.271  1.00  0.00           O
ATOM    501  N   PHE   125      27.152  42.762  48.541  1.00  0.00           N
ATOM    502  H   PHE   125      26.992  42.274  47.683  1.00  0.00           H
ATOM    503  CA  PHE   125      26.105  43.839  48.917  1.00  0.00           C
ATOM    504  CB  PHE   125      24.983  43.930  47.887  1.00  0.00           C
ATOM    505  CG  PHE   125      23.808  44.941  47.975  1.00  0.00           C
ATOM    506  CD1 PHE   125      23.885  46.016  47.085  1.00  0.00           C
ATOM    507  HD1 PHE   125      24.820  46.067  46.526  1.00  0.00           H
ATOM    508  CD2 PHE   125      22.858  44.906  48.959  1.00  0.00           C
ATOM    509  HD2 PHE   125      22.925  44.088  49.677  1.00  0.00           H
ATOM    510  CE1 PHE   125      22.928  47.045  47.168  1.00  0.00           C
ATOM    511  HE1 PHE   125      23.113  48.015  46.708  1.00  0.00           H
ATOM    512  CE2 PHE   125      21.843  45.880  49.005  1.00  0.00           C
ATOM    513  HE2 PHE   125      20.948  45.843  49.626  1.00  0.00           H
ATOM    514  CZ  PHE   125      21.925  46.918  48.062  1.00  0.00           C
ATOM    515  HZ  PHE   125      21.191  47.724  48.053  1.00  0.00           H
ATOM    516  C   PHE   125      25.541  43.639  50.332  1.00  0.00           C
ATOM    517  O   PHE   125      25.735  44.537  51.171  1.00  0.00           O
ATOM    518  N   LEU   126      24.947  42.467  50.679  1.00  0.00           N
ATOM    519  H   LEU   126      24.872  41.692  50.052  1.00  0.00           H
ATOM    520  CA  LEU   126      24.290  42.206  52.009  1.00  0.00           C
ATOM    521  CB  LEU   126      23.159  41.226  51.968  1.00  0.00           C
ATOM    522  CG  LEU   126      22.110  41.701  50.945  1.00  0.00           C
ATOM    523  CD1 LEU   126      21.857  40.734  49.764  1.00  0.00           C
ATOM    524  CD2 LEU   126      20.766  41.877  51.672  1.00  0.00           C
ATOM    525  C   LEU   126      25.144  41.785  53.199  1.00  0.00           C
ATOM    526  O   LEU   126      25.139  42.300  54.326  1.00  0.00           O
ATOM    527  N   VAL   127      25.824  40.627  53.015  1.00  0.00           N
ATOM    528  H   VAL   127      26.063  40.330  52.090  1.00  0.00           H
ATOM    529  CA  VAL   127      26.409  39.843  54.133  1.00  0.00           C
ATOM    530  CB  VAL   127      26.654  38.336  53.822  1.00  0.00           C
ATOM    531  CG1 VAL   127      27.206  37.570  55.015  1.00  0.00           C
ATOM    532  CG2 VAL   127      25.430  37.753  53.203  1.00  0.00           C
ATOM    533  C   VAL   127      27.693  40.459  54.713  1.00  0.00           C
ATOM    534  O   VAL   127      27.703  40.651  55.900  1.00  0.00           O
ATOM    535  N   MET   128      28.624  40.817  53.854  1.00  0.00           N
ATOM    536  H   MET   128      28.556  40.675  52.866  1.00  0.00           H
ATOM    537  CA  MET   128      29.940  41.425  54.222  1.00  0.00           C
ATOM    538  CB  MET   128      30.759  41.713  53.001  1.00  0.00           C
ATOM    539  CG  MET   128      31.396  40.522  52.221  1.00  0.00           C
ATOM    540  SD  MET   128      32.616  41.032  51.009  1.00  0.00           S
ATOM    541  CE  MET   128      33.750  41.770  52.111  1.00  0.00           C
ATOM    542  C   MET   128      29.853  42.707  55.046  1.00  0.00           C
ATOM    543  O   MET   128      30.618  42.748  56.027  1.00  0.00           O
ATOM    544  N   PRO   129      28.915  43.663  54.920  1.00  0.00           N
ATOM    545  CA  PRO   129      28.877  44.868  55.741  1.00  0.00           C
ATOM    546  CB  PRO   129      27.939  45.946  55.225  1.00  0.00           C
ATOM    547  CG  PRO   129      27.059  45.074  54.325  1.00  0.00           C
ATOM    548  CD  PRO   129      28.063  43.998  53.767  1.00  0.00           C
ATOM    549  C   PRO   129      28.504  44.548  57.192  1.00  0.00           C
ATOM    550  O   PRO   129      29.201  44.830  58.162  1.00  0.00           O
ATOM    551  N   VAL   130      27.508  43.653  57.309  1.00  0.00           N
ATOM    552  H   VAL   130      27.057  43.185  56.549  1.00  0.00           H
ATOM    553  CA  VAL   130      26.954  43.112  58.579  1.00  0.00           C
ATOM    554  CB  VAL   130      25.793  42.122  58.328  1.00  0.00           C
ATOM    555  CG1 VAL   130      25.164  41.658  59.570  1.00  0.00           C
ATOM    556  CG2 VAL   130      24.635  42.784  57.534  1.00  0.00           C
ATOM    557  C   VAL   130      28.065  42.423  59.396  1.00  0.00           C
ATOM    558  O   VAL   130      28.382  42.848  60.522  1.00  0.00           O
ATOM    559  N   SER   131      28.851  41.589  58.690  1.00  0.00           N
ATOM    560  H   SER   131      28.585  41.199  57.808  1.00  0.00           H
ATOM    561  CA  SER   131      30.131  40.993  59.218  1.00  0.00           C
ATOM    562  CB  SER   131      30.760  39.893  58.379  1.00  0.00           C
ATOM    563  OG  SER   131      29.972  38.750  58.518  1.00  0.00           O
ATOM    564  HG  SER   131      29.527  38.696  59.412  1.00  0.00           H
ATOM    565  C   SER   131      31.243  41.908  59.688  1.00  0.00           C
ATOM    566  O   SER   131      31.957  41.582  60.691  1.00  0.00           O
ATOM    567  N   MET   132      31.446  43.057  59.013  1.00  0.00           N
ATOM    568  H   MET   132      31.037  43.189  58.110  1.00  0.00           H
ATOM    569  CA  MET   132      32.357  44.123  59.424  1.00  0.00           C
ATOM    570  CB  MET   132      32.106  45.122  58.276  1.00  0.00           C
ATOM    571  CG  MET   132      33.130  46.242  58.263  1.00  0.00           C
ATOM    572  SD  MET   132      33.326  47.283  56.738  1.00  0.00           S
ATOM    573  CE  MET   132      34.707  48.189  57.405  1.00  0.00           C
ATOM    574  C   MET   132      31.992  44.664  60.851  1.00  0.00           C
ATOM    575  O   MET   132      32.750  44.556  61.777  1.00  0.00           O
ATOM    576  N   LEU   133      30.742  44.967  61.053  1.00  0.00           N
ATOM    577  H   LEU   133      30.196  44.936  60.216  1.00  0.00           H
ATOM    578  CA  LEU   133      30.178  45.597  62.296  1.00  0.00           C
ATOM    579  CB  LEU   133      28.713  45.920  62.000  1.00  0.00           C
ATOM    580  CG  LEU   133      28.025  46.990  62.865  1.00  0.00           C
ATOM    581  CD1 LEU   133      28.440  48.515  62.729  1.00  0.00           C
ATOM    582  CD2 LEU   133      26.535  47.064  62.465  1.00  0.00           C
ATOM    583  C   LEU   133      30.387  44.637  63.487  1.00  0.00           C
ATOM    584  O   LEU   133      30.947  44.990  64.514  1.00  0.00           O
ATOM    585  N   THR   134      30.146  43.349  63.263  1.00  0.00           N
ATOM    586  H   THR   134      29.606  43.062  62.472  1.00  0.00           H
ATOM    587  CA  THR   134      30.422  42.286  64.194  1.00  0.00           C
ATOM    588  CB  THR   134      30.215  40.817  63.745  1.00  0.00           C
ATOM    589  OG1 THR   134      28.996  40.719  62.969  1.00  0.00           O
ATOM    590  HG1 THR   134      28.486  39.871  63.117  1.00  0.00           H
ATOM    591  CG2 THR   134      30.348  39.837  64.886  1.00  0.00           C
ATOM    592  C   THR   134      31.835  42.380  64.909  1.00  0.00           C
ATOM    593  O   THR   134      32.054  42.259  66.106  1.00  0.00           O
ATOM    594  N   ILE   135      32.839  42.487  64.102  1.00  0.00           N
ATOM    595  H   ILE   135      32.671  42.528  63.118  1.00  0.00           H
ATOM    596  CA  ILE   135      34.256  42.687  64.488  1.00  0.00           C
ATOM    597  CB  ILE   135      35.253  42.713  63.281  1.00  0.00           C
ATOM    598  CG1 ILE   135      35.047  41.673  62.165  1.00  0.00           C
ATOM    599  CG2 ILE   135      36.593  42.406  63.866  1.00  0.00           C
ATOM    600  CD  ILE   135      35.665  42.049  60.846  1.00  0.00           C
ATOM    601  C   ILE   135      34.422  44.000  65.251  1.00  0.00           C
ATOM    602  O   ILE   135      34.889  43.919  66.402  1.00  0.00           O
ATOM    603  N   LEU   136      33.906  45.115  64.798  1.00  0.00           N
ATOM    604  H   LEU   136      33.642  45.158  63.835  1.00  0.00           H
ATOM    605  CA  LEU   136      34.004  46.388  65.527  1.00  0.00           C
ATOM    606  CB  LEU   136      33.418  47.426  64.592  1.00  0.00           C
ATOM    607  CG  LEU   136      33.160  48.775  65.208  1.00  0.00           C
ATOM    608  CD1 LEU   136      34.400  49.489  65.684  1.00  0.00           C
ATOM    609  CD2 LEU   136      32.549  49.682  64.067  1.00  0.00           C
ATOM    610  C   LEU   136      33.298  46.235  66.839  1.00  0.00           C
ATOM    611  O   LEU   136      33.724  46.862  67.809  1.00  0.00           O
ATOM    612  N   TYR   137      32.180  45.507  66.838  1.00  0.00           N
ATOM    613  H   TYR   137      31.727  45.346  65.961  1.00  0.00           H
ATOM    614  CA  TYR   137      31.551  45.346  68.171  1.00  0.00           C
ATOM    615  CB  TYR   137      30.044  45.357  68.027  1.00  0.00           C
ATOM    616  CG  TYR   137      29.455  46.794  68.061  1.00  0.00           C
ATOM    617  CD1 TYR   137      28.951  47.243  69.264  1.00  0.00           C
ATOM    618  HD1 TYR   137      29.319  46.848  70.211  1.00  0.00           H
ATOM    619  CD2 TYR   137      29.513  47.529  66.892  1.00  0.00           C
ATOM    620  HD2 TYR   137      29.990  47.117  66.002  1.00  0.00           H
ATOM    621  CE1 TYR   137      28.415  48.507  69.288  1.00  0.00           C
ATOM    622  HE1 TYR   137      28.087  48.976  70.215  1.00  0.00           H
ATOM    623  CE2 TYR   137      28.868  48.708  66.854  1.00  0.00           C
ATOM    624  HE2 TYR   137      28.502  49.114  65.910  1.00  0.00           H
ATOM    625  CZ  TYR   137      28.434  49.224  68.053  1.00  0.00           C
ATOM    626  OH  TYR   137      28.166  50.515  68.032  1.00  0.00           O
ATOM    627  HH  TYR   137      28.145  50.787  67.070  1.00  0.00           H
ATOM    628  C   TYR   137      31.951  44.188  69.136  1.00  0.00           C
ATOM    629  O   TYR   137      31.225  43.944  70.111  1.00  0.00           O
ATOM    630  N   GLY   138      33.038  43.465  68.787  1.00  0.00           N
ATOM    631  H   GLY   138      33.349  43.628  67.850  1.00  0.00           H
ATOM    632  CA  GLY   138      33.631  42.385  69.593  1.00  0.00           C
ATOM    633  C   GLY   138      32.699  41.225  69.757  1.00  0.00           C
ATOM    634  O   GLY   138      32.246  40.878  70.884  1.00  0.00           O
ATOM    635  N   TYR   139      32.286  40.793  68.549  1.00  0.00           N
ATOM    636  H   TYR   139      32.511  41.242  67.685  1.00  0.00           H
ATOM    637  CA  TYR   139      31.374  39.648  68.298  1.00  0.00           C
ATOM    638  CB  TYR   139      32.142  38.347  68.581  1.00  0.00           C
ATOM    639  CG  TYR   139      33.259  38.087  67.640  1.00  0.00           C
ATOM    640  CD1 TYR   139      33.022  37.679  66.396  1.00  0.00           C
ATOM    641  HD1 TYR   139      32.002  37.341  66.215  1.00  0.00           H
ATOM    642  CD2 TYR   139      34.589  38.494  67.946  1.00  0.00           C
ATOM    643  HD2 TYR   139      34.806  38.374  69.008  1.00  0.00           H
ATOM    644  CE1 TYR   139      33.958  37.769  65.358  1.00  0.00           C
ATOM    645  HE1 TYR   139      33.729  37.559  64.313  1.00  0.00           H
ATOM    646  CE2 TYR   139      35.534  38.624  66.944  1.00  0.00           C
ATOM    647  HE2 TYR   139      36.464  39.129  67.207  1.00  0.00           H
ATOM    648  CZ  TYR   139      35.202  38.313  65.588  1.00  0.00           C
ATOM    649  OH  TYR   139      35.964  38.736  64.559  1.00  0.00           O
ATOM    650  HH  TYR   139      36.891  38.758  64.933  1.00  0.00           H
ATOM    651  C   TYR   139      29.971  39.491  68.887  1.00  0.00           C
ATOM    652  O   TYR   139      29.165  38.582  68.579  1.00  0.00           O
ATOM    653  N   ARG   140      29.721  40.430  69.738  1.00  0.00           N
ATOM    654  H   ARG   140      30.334  41.203  69.905  1.00  0.00           H
ATOM    655  CA  ARG   140      28.408  40.626  70.335  1.00  0.00           C
ATOM    656  CB  ARG   140      28.455  41.524  71.648  1.00  0.00           C
ATOM    657  CG  ARG   140      29.423  41.080  72.690  1.00  0.00           C
ATOM    658  CD  ARG   140      29.181  39.792  73.483  1.00  0.00           C
ATOM    659  NE  ARG   140      30.330  39.749  74.411  1.00  0.00           N
ATOM    660  HE  ARG   140      29.982  39.962  75.324  1.00  0.00           H
ATOM    661  CZ  ARG   140      31.579  39.228  74.124  1.00  0.00           C
ATOM    662  NH1 ARG   140      31.881  38.765  72.921  1.00  0.00           N
ATOM    663 HH11 ARG   140      31.215  38.749  72.175  1.00  0.00           H
ATOM    664 HH12 ARG   140      32.740  38.260  72.845  1.00  0.00           H
ATOM    665  NH2 ARG   140      32.535  39.253  75.064  1.00  0.00           N
ATOM    666 HH21 ARG   140      32.356  39.656  75.961  1.00  0.00           H
ATOM    667 HH22 ARG   140      33.424  38.879  74.797  1.00  0.00           H
ATOM    668  C   ARG   140      27.500  41.257  69.287  1.00  0.00           C
ATOM    669  O   ARG   140      27.799  42.276  68.698  1.00  0.00           O
ATOM    670  N   TRP   141      26.352  40.659  69.056  1.00  0.00           N
ATOM    671  H   TRP   141      25.799  40.246  69.780  1.00  0.00           H
ATOM    672  CA  TRP   141      25.493  41.131  67.859  1.00  0.00           C
ATOM    673  CB  TRP   141      24.409  40.099  67.626  1.00  0.00           C
ATOM    674  CG  TRP   141      23.339  40.351  66.539  1.00  0.00           C
ATOM    675  CD1 TRP   141      22.002  40.443  66.693  1.00  0.00           C
ATOM    676  HD1 TRP   141      21.498  40.633  67.640  1.00  0.00           H
ATOM    677  CD2 TRP   141      23.688  40.286  65.163  1.00  0.00           C
ATOM    678  NE1 TRP   141      21.436  40.406  65.457  1.00  0.00           N
ATOM    679  HE1 TRP   141      20.463  40.526  65.258  1.00  0.00           H
ATOM    680  CE2 TRP   141      22.456  40.309  64.549  1.00  0.00           C
ATOM    681  CE3 TRP   141      24.799  39.990  64.402  1.00  0.00           C
ATOM    682  HE3 TRP   141      25.744  39.819  64.918  1.00  0.00           H
ATOM    683  CZ2 TRP   141      22.386  40.197  63.131  1.00  0.00           C
ATOM    684  HZ2 TRP   141      21.465  40.493  62.627  1.00  0.00           H
ATOM    685  CZ3 TRP   141      24.819  39.704  63.052  1.00  0.00           C
ATOM    686  HZ3 TRP   141      25.682  39.686  62.386  1.00  0.00           H
ATOM    687  CH2 TRP   141      23.560  39.855  62.437  1.00  0.00           C
ATOM    688  HH2 TRP   141      23.525  39.570  61.386  1.00  0.00           H
ATOM    689  C   TRP   141      24.895  42.543  68.119  1.00  0.00           C
ATOM    690  O   TRP   141      24.064  42.665  69.047  1.00  0.00           O
ATOM    691  N   PRO   142      25.275  43.556  67.306  1.00  0.00           N
ATOM    692  CA  PRO   142      24.746  44.894  67.443  1.00  0.00           C
ATOM    693  CB  PRO   142      25.912  45.748  66.804  1.00  0.00           C
ATOM    694  CG  PRO   142      26.486  44.852  65.635  1.00  0.00           C
ATOM    695  CD  PRO   142      26.310  43.454  66.220  1.00  0.00           C
ATOM    696  C   PRO   142      23.336  45.220  66.809  1.00  0.00           C
ATOM    697  O   PRO   142      22.759  46.298  66.925  1.00  0.00           O
ATOM    698  N   LEU   143      22.753  44.273  66.123  1.00  0.00           N
ATOM    699  H   LEU   143      23.109  43.339  66.104  1.00  0.00           H
ATOM    700  CA  LEU   143      21.533  44.468  65.299  1.00  0.00           C
ATOM    701  CB  LEU   143      21.682  43.832  63.901  1.00  0.00           C
ATOM    702  CG  LEU   143      22.748  44.512  63.012  1.00  0.00           C
ATOM    703  CD1 LEU   143      22.547  43.866  61.642  1.00  0.00           C
ATOM    704  CD2 LEU   143      22.562  46.023  62.806  1.00  0.00           C
ATOM    705  C   LEU   143      20.418  43.800  66.069  1.00  0.00           C
ATOM    706  O   LEU   143      20.682  43.100  67.017  1.00  0.00           O
ATOM    707  N   PRO   144      19.187  44.194  65.812  1.00  0.00           N
ATOM    708  CA  PRO   144      17.988  43.585  66.444  1.00  0.00           C
ATOM    709  CB  PRO   144      16.903  44.043  65.505  1.00  0.00           C
ATOM    710  CG  PRO   144      17.303  45.457  65.132  1.00  0.00           C
ATOM    711  CD  PRO   144      18.793  45.356  64.936  1.00  0.00           C
ATOM    712  C   PRO   144      18.035  42.076  66.532  1.00  0.00           C
ATOM    713  O   PRO   144      18.310  41.398  65.510  1.00  0.00           O
ATOM    714  N   SER   145      17.860  41.481  67.699  1.00  0.00           N
ATOM    715  H   SER   145      18.027  42.019  68.526  1.00  0.00           H
ATOM    716  CA  SER   145      17.967  40.010  67.952  1.00  0.00           C
ATOM    717  CB  SER   145      17.492  39.671  69.340  1.00  0.00           C
ATOM    718  OG  SER   145      16.035  39.450  69.563  1.00  0.00           O
ATOM    719  HG  SER   145      16.019  38.499  69.870  1.00  0.00           H
ATOM    720  C   SER   145      17.171  39.150  66.914  1.00  0.00           C
ATOM    721  O   SER   145      17.801  38.241  66.375  1.00  0.00           O
ATOM    722  N   LYS   146      15.975  39.573  66.406  1.00  0.00           N
ATOM    723  H   LYS   146      15.489  40.202  67.013  1.00  0.00           H
ATOM    724  CA  LYS   146      15.159  38.838  65.384  1.00  0.00           C
ATOM    725  CB  LYS   146      13.868  39.563  65.174  1.00  0.00           C
ATOM    726  CG  LYS   146      12.878  39.358  66.384  1.00  0.00           C
ATOM    727  CD  LYS   146      11.665  40.226  66.321  1.00  0.00           C
ATOM    728  CE  LYS   146      10.821  40.188  67.570  1.00  0.00           C
ATOM    729  NZ  LYS   146       9.591  40.987  67.508  1.00  0.00           N
ATOM    730  HZ1 LYS   146       9.212  41.049  68.431  1.00  0.00           H
ATOM    731  HZ2 LYS   146       9.679  41.899  67.107  1.00  0.00           H
ATOM    732  HZ3 LYS   146       8.911  40.662  66.850  1.00  0.00           H
ATOM    733  C   LYS   146      15.704  38.611  63.938  1.00  0.00           C
ATOM    734  O   LYS   146      15.230  37.772  63.226  1.00  0.00           O
ATOM    735  N   LEU   147      16.545  39.496  63.540  1.00  0.00           N
ATOM    736  H   LEU   147      16.664  40.326  64.086  1.00  0.00           H
ATOM    737  CA  LEU   147      17.382  39.573  62.315  1.00  0.00           C
ATOM    738  CB  LEU   147      17.979  40.952  62.307  1.00  0.00           C
ATOM    739  CG  LEU   147      18.528  41.402  60.993  1.00  0.00           C
ATOM    740  CD1 LEU   147      17.368  41.493  60.005  1.00  0.00           C
ATOM    741  CD2 LEU   147      19.100  42.795  61.183  1.00  0.00           C
ATOM    742  C   LEU   147      18.562  38.610  62.164  1.00  0.00           C
ATOM    743  O   LEU   147      18.915  38.185  61.059  1.00  0.00           O
ATOM    744  N   CYS   148      19.118  38.002  63.261  1.00  0.00           N
ATOM    745  H   CYS   148      18.641  38.084  64.136  1.00  0.00           H
ATOM    746  CA  CYS   148      20.207  37.002  63.202  1.00  0.00           C
ATOM    747  CB  CYS   148      20.492  36.558  64.669  1.00  0.00           C
ATOM    748  SG  CYS   148      21.580  35.108  65.101  1.00  0.00           S
ATOM    749  C   CYS   148      19.997  35.705  62.444  1.00  0.00           C
ATOM    750  O   CYS   148      20.743  35.211  61.580  1.00  0.00           O
ATOM    751  N   ALA   149      18.833  35.084  62.667  1.00  0.00           N
ATOM    752  H   ALA   149      18.327  35.273  63.509  1.00  0.00           H
ATOM    753  CA  ALA   149      18.571  33.832  61.919  1.00  0.00           C
ATOM    754  CB  ALA   149      17.392  33.098  62.539  1.00  0.00           C
ATOM    755  C   ALA   149      18.242  34.009  60.459  1.00  0.00           C
ATOM    756  O   ALA   149      18.542  33.128  59.719  1.00  0.00           O
ATOM    757  N   VAL   150      17.937  35.218  60.037  1.00  0.00           N
ATOM    758  H   VAL   150      17.604  35.920  60.665  1.00  0.00           H
ATOM    759  CA  VAL   150      17.687  35.553  58.585  1.00  0.00           C
ATOM    760  CB  VAL   150      16.720  36.702  58.462  1.00  0.00           C
ATOM    761  CG1 VAL   150      16.623  37.620  57.214  1.00  0.00           C
ATOM    762  CG2 VAL   150      15.305  36.403  58.966  1.00  0.00           C
ATOM    763  C   VAL   150      19.006  35.839  57.837  1.00  0.00           C
ATOM    764  O   VAL   150      19.303  35.186  56.850  1.00  0.00           O
ATOM    765  N   TRP   151      19.914  36.525  58.530  1.00  0.00           N
ATOM    766  H   TRP   151      19.828  36.767  59.496  1.00  0.00           H
ATOM    767  CA  TRP   151      21.304  36.762  58.070  1.00  0.00           C
ATOM    768  CB  TRP   151      21.911  37.754  59.084  1.00  0.00           C
ATOM    769  CG  TRP   151      23.379  37.953  58.722  1.00  0.00           C
ATOM    770  CD1 TRP   151      23.866  38.285  57.517  1.00  0.00           C
ATOM    771  HD1 TRP   151      23.343  38.698  56.655  1.00  0.00           H
ATOM    772  CD2 TRP   151      24.436  37.262  59.345  1.00  0.00           C
ATOM    773  NE1 TRP   151      25.127  37.967  57.423  1.00  0.00           N
ATOM    774  HE1 TRP   151      25.712  38.509  56.819  1.00  0.00           H
ATOM    775  CE2 TRP   151      25.474  37.234  58.478  1.00  0.00           C
ATOM    776  CE3 TRP   151      24.592  36.736  60.605  1.00  0.00           C
ATOM    777  HE3 TRP   151      23.792  36.937  61.318  1.00  0.00           H
ATOM    778  CZ2 TRP   151      26.633  36.567  58.720  1.00  0.00           C
ATOM    779  HZ2 TRP   151      27.305  36.387  57.881  1.00  0.00           H
ATOM    780  CZ3 TRP   151      25.795  36.051  60.937  1.00  0.00           C
ATOM    781  HZ3 TRP   151      25.790  35.431  61.833  1.00  0.00           H
ATOM    782  CH2 TRP   151      26.796  35.960  59.921  1.00  0.00           C
ATOM    783  HH2 TRP   151      27.709  35.379  60.043  1.00  0.00           H
ATOM    784  C   TRP   151      22.173  35.515  57.870  1.00  0.00           C
ATOM    785  O   TRP   151      22.588  35.206  56.793  1.00  0.00           O
ATOM    786  N   ILE   152      22.026  34.584  58.815  1.00  0.00           N
ATOM    787  H   ILE   152      21.533  34.851  59.643  1.00  0.00           H
ATOM    788  CA  ILE   152      22.698  33.279  58.752  1.00  0.00           C
ATOM    789  CB  ILE   152      22.522  32.471  60.045  1.00  0.00           C
ATOM    790  CG1 ILE   152      23.124  33.229  61.250  1.00  0.00           C
ATOM    791  CG2 ILE   152      23.215  31.067  59.989  1.00  0.00           C
ATOM    792  CD  ILE   152      22.939  32.720  62.714  1.00  0.00           C
ATOM    793  C   ILE   152      22.148  32.411  57.549  1.00  0.00           C
ATOM    794  O   ILE   152      23.024  32.089  56.735  1.00  0.00           O
ATOM    795  N   TYR   153      20.838  32.325  57.386  1.00  0.00           N
ATOM    796  H   TYR   153      20.258  32.303  58.201  1.00  0.00           H
ATOM    797  CA  TYR   153      20.202  31.761  56.152  1.00  0.00           C
ATOM    798  CB  TYR   153      18.731  31.782  56.398  1.00  0.00           C
ATOM    799  CG  TYR   153      17.700  31.725  55.239  1.00  0.00           C
ATOM    800  CD1 TYR   153      17.052  32.828  54.711  1.00  0.00           C
ATOM    801  HD1 TYR   153      17.321  33.824  55.062  1.00  0.00           H
ATOM    802  CD2 TYR   153      17.223  30.465  54.732  1.00  0.00           C
ATOM    803  HD2 TYR   153      17.515  29.490  55.124  1.00  0.00           H
ATOM    804  CE1 TYR   153      16.124  32.734  53.625  1.00  0.00           C
ATOM    805  HE1 TYR   153      15.695  33.601  53.123  1.00  0.00           H
ATOM    806  CE2 TYR   153      16.346  30.402  53.714  1.00  0.00           C
ATOM    807  HE2 TYR   153      15.859  29.445  53.524  1.00  0.00           H
ATOM    808  CZ  TYR   153      15.833  31.480  53.055  1.00  0.00           C
ATOM    809  OH  TYR   153      15.115  31.240  51.947  1.00  0.00           O
ATOM    810  HH  TYR   153      15.244  30.263  51.776  1.00  0.00           H
ATOM    811  C   TYR   153      20.587  32.515  54.884  1.00  0.00           C
ATOM    812  O   TYR   153      20.924  31.737  54.001  1.00  0.00           O
ATOM    813  N   LEU   154      20.840  33.780  54.937  1.00  0.00           N
ATOM    814  H   LEU   154      20.507  34.347  55.690  1.00  0.00           H
ATOM    815  CA  LEU   154      21.294  34.549  53.792  1.00  0.00           C
ATOM    816  CB  LEU   154      20.985  36.012  54.160  1.00  0.00           C
ATOM    817  CG  LEU   154      20.981  36.951  53.004  1.00  0.00           C
ATOM    818  CD1 LEU   154      19.671  36.967  52.199  1.00  0.00           C
ATOM    819  CD2 LEU   154      21.283  38.389  53.575  1.00  0.00           C
ATOM    820  C   LEU   154      22.738  34.290  53.287  1.00  0.00           C
ATOM    821  O   LEU   154      23.014  34.144  52.088  1.00  0.00           O
ATOM    822  N   ASP   155      23.560  34.111  54.293  1.00  0.00           N
ATOM    823  H   ASP   155      23.308  34.348  55.232  1.00  0.00           H
ATOM    824  CA  ASP   155      24.945  33.698  54.041  1.00  0.00           C
ATOM    825  CB  ASP   155      25.860  34.006  55.216  1.00  0.00           C
ATOM    826  CG  ASP   155      27.282  33.505  55.002  1.00  0.00           C
ATOM    827  OD1 ASP   155      27.604  32.365  55.456  1.00  0.00           O
ATOM    828  OD2 ASP   155      28.174  34.304  54.687  1.00  0.00           O
ATOM    829  C   ASP   155      25.049  32.341  53.402  1.00  0.00           C
ATOM    830  O   ASP   155      25.448  32.259  52.238  1.00  0.00           O
ATOM    831  N   VAL   156      24.383  31.361  54.035  1.00  0.00           N
ATOM    832  H   VAL   156      24.431  31.380  55.034  1.00  0.00           H
ATOM    833  CA  VAL   156      24.285  29.991  53.480  1.00  0.00           C
ATOM    834  CB  VAL   156      23.621  29.083  54.500  1.00  0.00           C
ATOM    835  CG1 VAL   156      23.476  27.612  54.084  1.00  0.00           C
ATOM    836  CG2 VAL   156      24.413  29.198  55.827  1.00  0.00           C
ATOM    837  C   VAL   156      23.662  29.882  52.137  1.00  0.00           C
ATOM    838  O   VAL   156      24.285  29.293  51.290  1.00  0.00           O
ATOM    839  N   LEU   157      22.476  30.490  51.990  1.00  0.00           N
ATOM    840  H   LEU   157      22.204  31.223  52.614  1.00  0.00           H
ATOM    841  CA  LEU   157      21.826  30.587  50.645  1.00  0.00           C
ATOM    842  CB  LEU   157      20.760  31.709  50.667  1.00  0.00           C
ATOM    843  CG  LEU   157      19.759  31.737  49.477  1.00  0.00           C
ATOM    844  CD1 LEU   157      19.058  30.451  49.118  1.00  0.00           C
ATOM    845  CD2 LEU   157      18.651  32.700  49.959  1.00  0.00           C
ATOM    846  C   LEU   157      22.898  30.926  49.571  1.00  0.00           C
ATOM    847  O   LEU   157      23.384  30.042  48.849  1.00  0.00           O
ATOM    848  N   PHE   158      23.425  32.160  49.674  1.00  0.00           N
ATOM    849  H   PHE   158      23.240  32.864  50.360  1.00  0.00           H
ATOM    850  CA  PHE   158      24.343  32.600  48.581  1.00  0.00           C
ATOM    851  CB  PHE   158      24.670  34.096  48.722  1.00  0.00           C
ATOM    852  CG  PHE   158      23.429  35.040  48.810  1.00  0.00           C
ATOM    853  CD1 PHE   158      22.292  34.867  48.047  1.00  0.00           C
ATOM    854  HD1 PHE   158      22.098  34.055  47.345  1.00  0.00           H
ATOM    855  CD2 PHE   158      23.656  36.199  49.545  1.00  0.00           C
ATOM    856  HD2 PHE   158      24.540  36.137  50.179  1.00  0.00           H
ATOM    857  CE1 PHE   158      21.298  35.826  48.174  1.00  0.00           C
ATOM    858  HE1 PHE   158      20.313  35.645  47.743  1.00  0.00           H
ATOM    859  CE2 PHE   158      22.612  37.134  49.608  1.00  0.00           C
ATOM    860  HE2 PHE   158      22.858  38.107  50.033  1.00  0.00           H
ATOM    861  CZ  PHE   158      21.430  36.929  48.956  1.00  0.00           C
ATOM    862  HZ  PHE   158      20.688  37.727  48.921  1.00  0.00           H
ATOM    863  C   PHE   158      25.745  31.853  48.495  1.00  0.00           C
ATOM    864  O   PHE   158      26.037  31.369  47.423  1.00  0.00           O
ATOM    865  N   SER   159      26.309  31.464  49.643  1.00  0.00           N
ATOM    866  H   SER   159      26.017  31.718  50.566  1.00  0.00           H
ATOM    867  CA  SER   159      27.510  30.595  49.741  1.00  0.00           C
ATOM    868  CB  SER   159      27.868  30.256  51.203  1.00  0.00           C
ATOM    869  OG  SER   159      28.79   31.34   51.60   1.00  0.00           O
ATOM    870  HG  SER   159      29.35   31.57   50.86   1.00  0.00           H
ATOM    871  C   SER   159      27.214  29.269  48.976  1.00  0.00           C
ATOM    872  O   SER   159      27.920  28.933  48.004  1.00  0.00           O
ATOM    873  N   THR   160      26.142  28.542  49.300  1.00  0.00           N
ATOM    874  H   THR   160      25.505  28.832  50.014  1.00  0.00           H
ATOM    875  CA  THR   160      25.758  27.304  48.557  1.00  0.00           C
ATOM    876  CB  THR   160      24.492  26.695  49.243  1.00  0.00           C
ATOM    877  OG1 THR   160      24.822  26.294  50.611  1.00  0.00           O
ATOM    878  HG1 THR   160      24.252  26.859  51.207  1.00  0.00           H
ATOM    879  CG2 THR   160      24.079  25.418  48.485  1.00  0.00           C
ATOM    880  C   THR   160      25.491  27.465  47.086  1.00  0.00           C
ATOM    881  O   THR   160      26.130  26.759  46.318  1.00  0.00           O
ATOM    882  N   ALA   161      24.916  28.626  46.625  1.00  0.00           N
ATOM    883  H   ALA   161      24.516  29.262  47.284  1.00  0.00           H
ATOM    884  CA  ALA   161      24.623  28.896  45.211  1.00  0.00           C
ATOM    885  CB  ALA   161      23.646  30.073  45.273  1.00  0.00           C
ATOM    886  C   ALA   161      25.808  29.270  44.369  1.00  0.00           C
ATOM    887  O   ALA   161      25.851  28.751  43.308  1.00  0.00           O
ATOM    888  N   SER   162      26.662  30.095  44.968  1.00  0.00           N
ATOM    889  H   SER   162      26.527  30.300  45.937  1.00  0.00           H
ATOM    890  CA  SER   162      28.049  30.207  44.453  1.00  0.00           C
ATOM    891  CB  SER   162      28.851  31.088  45.462  1.00  0.00           C
ATOM    892  OG  SER   162      30.232  31.079  45.144  1.00  0.00           O
ATOM    893  HG  SER   162      30.870  31.252  45.894  1.00  0.00           H
ATOM    894  C   SER   162      28.732  28.974  44.087  1.00  0.00           C
ATOM    895  O   SER   162      28.901  28.694  42.881  1.00  0.00           O
ATOM    896  N   ILE   163      28.917  28.038  45.031  1.00  0.00           N
ATOM    897  H   ILE   163      28.609  28.228  45.963  1.00  0.00           H
ATOM    898  CA  ILE   163      29.746  26.865  44.716  1.00  0.00           C
ATOM    899  CB  ILE   163      30.434  26.334  46.001  1.00  0.00           C
ATOM    900  CG1 ILE   163      31.592  25.373  45.693  1.00  0.00           C
ATOM    901  CG2 ILE   163      29.478  25.657  47.049  1.00  0.00           C
ATOM    902  CD  ILE   163      32.319  24.691  46.895  1.00  0.00           C
ATOM    903  C   ILE   163      29.080  25.855  43.744  1.00  0.00           C
ATOM    904  O   ILE   163      29.635  25.424  42.732  1.00  0.00           O
ATOM    905  N   MET   164      27.800  25.582  43.884  1.00  0.00           N
ATOM    906  H   MET   164      27.289  25.723  44.733  1.00  0.00           H
ATOM    907  CA  MET   164      27.053  24.919  42.820  1.00  0.00           C
ATOM    908  CB  MET   164      25.595  24.851  42.979  1.00  0.00           C
ATOM    909  CG  MET   164      25.142  24.139  44.227  1.00  0.00           C
ATOM    910  SD  MET   164      25.884  22.515  44.427  1.00  0.00           S
ATOM    911  CE  MET   164      26.136  22.281  46.175  1.00  0.00           C
ATOM    912  C   MET   164      27.322  25.409  41.348  1.00  0.00           C
ATOM    913  O   MET   164      27.306  24.632  40.394  1.00  0.00           O
ATOM    914  N   HISD  165      27.253  26.696  41.166  1.00  0.00           N
ATOM    915  H   HISD  165      27.020  27.363  41.875  1.00  0.00           H
ATOM    916  CA  HISD  165      27.599  27.269  39.903  1.00  0.00           C
ATOM    917  CB  HISD  165      27.566  28.794  40.051  1.00  0.00           C
ATOM    918  CG  HISD  165      26.180  29.427  39.817  1.00  0.00           C
ATOM    919  ND1 HISD  165      25.136  29.555  40.650  1.00  0.00           N
ATOM    920  HD1 HISD  165      25.084  29.146  41.561  1.00  0.00           H
ATOM    921  CD2 HISD  165      25.764  30.002  38.662  1.00  0.00           C
ATOM    922  HD2 HISD  165      26.074  29.812  37.634  1.00  0.00           H
ATOM    923  CE1 HISD  165      24.188  30.224  40.155  1.00  0.00           C
ATOM    924  HE1 HISD  165      23.259  30.411  40.692  1.00  0.00           H
ATOM    925  NE2 HISD  165      24.565  30.474  38.913  1.00  0.00           N
ATOM    926  C   HISD  165      28.989  26.844  39.383  1.00  0.00           C
ATOM    927  O   HISD  165      29.159  26.622  38.185  1.00  0.00           O
ATOM    928  N   LEU   166      29.941  26.706  40.290  1.00  0.00           N
ATOM    929  H   LEU   166      29.748  26.899  41.252  1.00  0.00           H
ATOM    930  CA  LEU   166      31.331  26.303  39.985  1.00  0.00           C
ATOM    931  CB  LEU   166      32.394  26.529  41.068  1.00  0.00           C
ATOM    932  CG  LEU   166      32.685  28.020  41.223  1.00  0.00           C
ATOM    933  CD1 LEU   166      33.528  28.085  42.442  1.00  0.00           C
ATOM    934  CD2 LEU   166      33.416  28.539  39.980  1.00  0.00           C
ATOM    935  C   LEU   166      31.490  24.880  39.378  1.00  0.00           C
ATOM    936  O   LEU   166      32.194  24.671  38.352  1.00  0.00           O
ATOM    937  N   CYS   167      30.718  23.950  39.922  1.00  0.00           N
ATOM    938  H   CYS   167      30.095  24.168  40.673  1.00  0.00           H
ATOM    939  CA  CYS   167      30.631  22.504  39.485  1.00  0.00           C
ATOM    940  CB  CYS   167      29.747  21.751  40.518  1.00  0.00           C
ATOM    941  SG  CYS   167      30.546  21.620  42.117  1.00  0.00           S
ATOM    942  HG  CYS   167      29.602  20.827  42.616  1.00  0.00           H
ATOM    943  C   CYS   167      30.124  22.288  38.049  1.00  0.00           C
ATOM    944  O   CYS   167      30.953  21.796  37.235  1.00  0.00           O
ATOM    945  N   ALA   168      28.974  22.936  37.659  1.00  0.00           N
ATOM    946  H   ALA   168      28.350  23.343  38.326  1.00  0.00           H
ATOM    947  CA  ALA   168      28.547  22.970  36.250  1.00  0.00           C
ATOM    948  CB  ALA   168      27.114  23.614  36.286  1.00  0.00           C
ATOM    949  C   ALA   168      29.401  23.493  35.105  1.00  0.00           C
ATOM    950  O   ALA   168      29.400  22.853  34.054  1.00  0.00           O
ATOM    951  N   ILE   169      30.322  24.495  35.367  1.00  0.00           N
ATOM    952  H   ILE   169      30.184  25.027  36.202  1.00  0.00           H
ATOM    953  CA  ILE   169      31.404  24.906  34.443  1.00  0.00           C
ATOM    954  CB  ILE   169      32.172  26.186  34.941  1.00  0.00           C
ATOM    955  CG1 ILE   169      31.208  27.329  34.987  1.00  0.00           C
ATOM    956  CG2 ILE   169      33.426  26.487  34.169  1.00  0.00           C
ATOM    957  CD  ILE   169      31.492  28.229  36.194  1.00  0.00           C
ATOM    958  C   ILE   169      32.342  23.784  34.119  1.00  0.00           C
ATOM    959  O   ILE   169      32.499  23.533  32.916  1.00  0.00           O
ATOM    960  N   SER   170      32.926  23.127  35.137  1.00  0.00           N
ATOM    961  H   SER   170      32.635  23.391  36.057  1.00  0.00           H
ATOM    962  CA  SER   170      33.811  21.985  35.050  1.00  0.00           C
ATOM    963  CB  SER   170      34.400  21.508  36.371  1.00  0.00           C
ATOM    964  OG  SER   170      35.230  20.414  36.125  1.00  0.00           O
ATOM    965  HG  SER   170      36.193  20.677  36.054  1.00  0.00           H
ATOM    966  C   SER   170      33.244  20.811  34.260  1.00  0.00           C
ATOM    967  O   SER   170      33.884  20.355  33.334  1.00  0.00           O
ATOM    968  N   LEU   171      31.973  20.504  34.492  1.00  0.00           N
ATOM    969  H   LEU   171      31.417  21.016  35.146  1.00  0.00           H
ATOM    970  CA  LEU   171      31.266  19.391  33.843  1.00  0.00           C
ATOM    971  CB  LEU   171      29.962  19.093  34.540  1.00  0.00           C
ATOM    972  CG  LEU   171      29.976  18.425  35.952  1.00  0.00           C
ATOM    973  CD1 LEU   171      28.570  18.434  36.511  1.00  0.00           C
ATOM    974  CD2 LEU   171      30.416  16.984  35.827  1.00  0.00           C
ATOM    975  C   LEU   171      30.970  19.563  32.393  1.00  0.00           C
ATOM    976  O   LEU   171      31.557  18.877  31.590  1.00  0.00           O
ATOM    977  N   ASP   172      30.201  20.622  32.050  1.00  0.00           N
ATOM    978  H   ASP   172      29.676  21.171  32.700  1.00  0.00           H
ATOM    979  CA  ASP   172      30.038  21.070  30.654  1.00  0.00           C
ATOM    980  CB  ASP   172      29.417  22.451  30.644  1.00  0.00           C
ATOM    981  CG  ASP   172      29.001  23.090  29.364  1.00  0.00           C
ATOM    982  OD1 ASP   172      28.506  22.252  28.573  1.00  0.00           O
ATOM    983  OD2 ASP   172      29.362  24.260  29.163  1.00  0.00           O
ATOM    984  C   ASP   172      31.379  21.088  29.856  1.00  0.00           C
ATOM    985  O   ASP   172      31.459  20.599  28.725  1.00  0.00           O
ATOM    986  N   ARG   173      32.417  21.646  30.438  1.00  0.00           N
ATOM    987  H   ARG   173      32.299  22.311  31.175  1.00  0.00           H
ATOM    988  CA  ARG   173      33.793  21.784  29.830  1.00  0.00           C
ATOM    989  CB  ARG   173      34.715  22.498  30.842  1.00  0.00           C
ATOM    990  CG  ARG   173      36.173  22.723  30.474  1.00  0.00           C
ATOM    991  CD  ARG   173      37.145  23.547  31.342  1.00  0.00           C
ATOM    992  NE  ARG   173      36.781  24.939  31.175  1.00  0.00           N
ATOM    993  HE  ARG   173      36.665  25.311  30.254  1.00  0.00           H
ATOM    994  CZ  ARG   173      36.596  25.781  32.191  1.00  0.00           C
ATOM    995  NH1 ARG   173      36.701  25.493  33.506  1.00  0.00           N
ATOM    996 HH11 ARG   173      37.053  24.621  33.847  1.00  0.00           H
ATOM    997 HH12 ARG   173      36.635  26.220  34.190  1.00  0.00           H
ATOM    998  NH2 ARG   173      36.026  26.929  31.912  1.00  0.00           N
ATOM    999 HH21 ARG   173      35.774  27.103  30.960  1.00  0.00           H
ATOM   1000 HH22 ARG   173      36.016  27.689  32.562  1.00  0.00           H
ATOM   1001  C   ARG   173      34.499  20.447  29.417  1.00  0.00           C
ATOM   1002  O   ARG   173      35.073  20.267  28.354  1.00  0.00           O
ATOM   1003  N   TYR   174      34.337  19.448  30.321  1.00  0.00           N
ATOM   1004  H   TYR   174      33.803  19.630  31.147  1.00  0.00           H
ATOM   1005  CA  TYR   174      34.827  18.050  30.154  1.00  0.00           C
ATOM   1006  CB  TYR   174      34.819  17.209  31.477  1.00  0.00           C
ATOM   1007  CG  TYR   174      35.123  15.727  31.417  1.00  0.00           C
ATOM   1008  CD1 TYR   174      36.280  15.217  30.798  1.00  0.00           C
ATOM   1009  HD1 TYR   174      36.887  15.902  30.206  1.00  0.00           H
ATOM   1010  CD2 TYR   174      34.200  14.790  31.848  1.00  0.00           C
ATOM   1011  HD2 TYR   174      33.402  15.190  32.474  1.00  0.00           H
ATOM   1012  CE1 TYR   174      36.527  13.872  30.694  1.00  0.00           C
ATOM   1013  HE1 TYR   174      37.415  13.435  30.237  1.00  0.00           H
ATOM   1014  CE2 TYR   174      34.403  13.406  31.722  1.00  0.00           C
ATOM   1015  HE2 TYR   174      33.555  12.756  31.933  1.00  0.00           H
ATOM   1016  CZ  TYR   174      35.597  12.933  31.154  1.00  0.00           C
ATOM   1017  OH  TYR   174      35.876  11.620  30.806  1.00  0.00           O
ATOM   1018  HH  TYR   174      35.105  10.988  30.884  1.00  0.00           H
ATOM   1019  C   TYR   174      33.992  17.277  29.055  1.00  0.00           C
ATOM   1020  O   TYR   174      34.628  16.773  28.181  1.00  0.00           O
ATOM   1021  N   VAL   175      32.696  17.373  29.030  1.00  0.00           N
ATOM   1022  H   VAL   175      32.179  17.918  29.690  1.00  0.00           H
ATOM   1023  CA  VAL   175      31.850  16.683  28.010  1.00  0.00           C
ATOM   1024  CB  VAL   175      30.360  17.028  28.243  1.00  0.00           C
ATOM   1025  CG1 VAL   175      29.528  16.302  27.246  1.00  0.00           C
ATOM   1026  CG2 VAL   175      29.824  16.942  29.698  1.00  0.00           C
ATOM   1027  C   VAL   175      32.362  17.266  26.599  1.00  0.00           C
ATOM   1028  O   VAL   175      32.473  16.559  25.557  1.00  0.00           O
ATOM   1029  N   ALA   176      32.672  18.590  26.509  1.00  0.00           N
ATOM   1030  H   ALA   176      32.356  19.216  27.223  1.00  0.00           H
ATOM   1031  CA  ALA   176      33.199  19.384  25.346  1.00  0.00           C
ATOM   1032  CB  ALA   176      33.059  20.876  25.831  1.00  0.00           C
ATOM   1033  C   ALA   176      34.621  19.002  24.824  1.00  0.00           C
ATOM   1034  O   ALA   176      35.029  19.539  23.747  1.00  0.00           O
ATOM   1035  N   ILE   177      35.485  18.744  25.853  1.00  0.00           N
ATOM   1036  H   ILE   177      35.386  18.957  26.825  1.00  0.00           H
ATOM   1037  CA  ILE   177      36.824  18.195  25.662  1.00  0.00           C
ATOM   1038  CB  ILE   177      37.778  18.528  26.899  1.00  0.00           C
ATOM   1039  CG1 ILE   177      37.852  20.049  27.078  1.00  0.00           C
ATOM   1040  CG2 ILE   177      39.129  18.049  26.547  1.00  0.00           C
ATOM   1041  CD  ILE   177      38.273  20.596  28.415  1.00  0.00           C
ATOM   1042  C   ILE   177      36.913  16.722  25.282  1.00  0.00           C
ATOM   1043  O   ILE   177      37.763  16.308  24.486  1.00  0.00           O
ATOM   1044  N   GLN   178      36.034  15.944  25.946  1.00  0.00           N
ATOM   1045  H   GLN   178      35.601  16.351  26.749  1.00  0.00           H
ATOM   1046  CA  GLN   178      35.777  14.532  25.623  1.00  0.00           C
ATOM   1047  CB  GLN   178      34.776  13.853  26.554  1.00  0.00           C
ATOM   1048  CG  GLN   178      34.966  12.336  26.469  1.00  0.00           C
ATOM   1049  CD  GLN   178      33.932  11.602  27.282  1.00  0.00           C
ATOM   1050  OE1 GLN   178      34.037  10.683  28.012  1.00  0.00           O
ATOM   1051  NE2 GLN   178      32.703  11.805  26.956  1.00  0.00           N
ATOM   1052 HE21 GLN   178      32.493  12.291  26.107  1.00  0.00           H
ATOM   1053 HE22 GLN   178      32.133  11.946  27.765  1.00  0.00           H
ATOM   1054  C   GLN   178      35.267  14.298  24.207  1.00  0.00           C
ATOM   1055  O   GLN   178      35.970  13.747  23.336  1.00  0.00           O
ATOM   1056  N   ASN   179      34.030  14.708  23.924  1.00  0.00           N
ATOM   1057  H   ASN   179      33.369  15.220  24.472  1.00  0.00           H
ATOM   1058  CA  ASN   179      33.554  14.340  22.570  1.00  0.00           C
ATOM   1059  CB  ASN   179      32.707  13.078  22.696  1.00  0.00           C
ATOM   1060  CG  ASN   179      31.592  13.029  23.731  1.00  0.00           C
ATOM   1061  OD1 ASN   179      31.603  13.444  24.844  1.00  0.00           O
ATOM   1062  ND2 ASN   179      30.656  12.156  23.397  1.00  0.00           N
ATOM   1063 HD21 ASN   179      30.739  11.600  22.570  1.00  0.00           H
ATOM   1064 HD22 ASN   179      29.843  12.160  23.979  1.00  0.00           H
ATOM   1065  C   ASN   179      32.908  15.555  21.853  1.00  0.00           C
ATOM   1066  O   ASN   179      31.682  15.651  21.954  1.00  0.00           O
ATOM   1067  N   PRO   180      33.703  16.495  21.314  1.00  0.00           N
ATOM   1068  CA  PRO   180      33.205  17.812  20.808  1.00  0.00           C
ATOM   1069  CB  PRO   180      34.406  18.475  20.083  1.00  0.00           C
ATOM   1070  CG  PRO   180      35.556  17.967  20.907  1.00  0.00           C
ATOM   1071  CD  PRO   180      35.151  16.556  21.403  1.00  0.00           C
ATOM   1072  C   PRO   180      31.880  17.757  20.046  1.00  0.00           C
ATOM   1073  O   PRO   180      30.841  18.308  20.534  1.00  0.00           O
ATOM   1074  N   ILE   181      31.849  16.892  18.990  1.00  0.00           N
ATOM   1075  H   ILE   181      32.676  16.404  18.709  1.00  0.00           H
ATOM   1076  CA  ILE   181      30.748  16.802  18.046  1.00  0.00           C
ATOM   1077  CB  ILE   181      31.237  16.099  16.770  1.00  0.00           C
ATOM   1078  CG1 ILE   181      32.332  16.870  15.954  1.00  0.00           C
ATOM   1079  CG2 ILE   181      30.116  15.365  16.017  1.00  0.00           C
ATOM   1080  CD  ILE   181      32.822  15.941  14.848  1.00  0.00           C
ATOM   1081  C   ILE   181      29.402  16.427  18.644  1.00  0.00           C
ATOM   1082  O   ILE   181      28.371  16.943  18.318  1.00  0.00           O
ATOM   1083  N   HISD  182      29.471  15.691  19.763  1.00  0.00           N
ATOM   1084  H   HISD  182      30.362  15.384  20.098  1.00  0.00           H
ATOM   1085  CA  HISD  182      28.268  15.207  20.510  1.00  0.00           C
ATOM   1086  CB  HISD  182      28.559  13.834  21.275  1.00  0.00           C
ATOM   1087  CG  HISD  182      28.450  12.635  20.314  1.00  0.00           C
ATOM   1088  ND1 HISD  182      29.451  12.101  19.530  1.00  0.00           N
ATOM   1089  HD1 HISD  182      30.307  12.574  19.318  1.00  0.00           H
ATOM   1090  CD2 HISD  182      27.398  11.885  20.121  1.00  0.00           C
ATOM   1091  HD2 HISD  182      26.456  12.086  20.631  1.00  0.00           H
ATOM   1092  CE1 HISD  182      28.900  10.995  18.905  1.00  0.00           C
ATOM   1093  HE1 HISD  182      29.449  10.458  18.132  1.00  0.00           H
ATOM   1094  NE2 HISD  182      27.600  10.855  19.297  1.00  0.00           N
ATOM   1095  C   HISD  182      27.769  16.235  21.569  1.00  0.00           C
ATOM   1096  O   HISD  182      26.541  16.290  21.689  1.00  0.00           O
ATOM   1097  N   HISH  183      28.636  17.078  22.098  1.00  0.00           N
ATOM   1098  H   HISH  183      29.598  16.819  22.187  1.00  0.00           H
ATOM   1099  CA  HISH  183      28.314  18.345  22.743  1.00  0.00           C
ATOM   1100  CB  HISH  183      29.569  18.954  23.432  1.00  0.00           C
ATOM   1101  CG  HISH  183      29.273  20.096  24.358  1.00  0.00           C
ATOM   1102  ND1 HISH  183      29.830  21.320  24.235  1.00  0.00           N
ATOM   1103  HD1 HISH  183      29.947  21.833  23.385  1.00  0.00           H
ATOM   1104  CD2 HISH  183      28.799  20.038  25.606  1.00  0.00           C
ATOM   1105  HD2 HISH  183      28.070  19.325  25.990  1.00  0.00           H
ATOM   1106  CE1 HISH  183      29.650  21.954  25.391  1.00  0.00           C
ATOM   1107  HE1 HISH  183      29.705  23.022  25.602  1.00  0.00           H
ATOM   1108  NE2 HISH  183      29.105  21.111  26.303  1.00  0.00           N
ATOM   1109  HE2 HISH  183      28.752  21.382  27.198  1.00  0.00           H
ATOM   1110  C   HISH  183      27.681  19.374  21.773  1.00  0.00           C
ATOM   1111  O   HISH  183      26.679  19.991  22.089  1.00  0.00           O
ATOM   1112  N   SER   184      28.357  19.685  20.661  1.00  0.00           N
ATOM   1113  H   SER   184      29.330  19.458  20.609  1.00  0.00           H
ATOM   1114  CA  SER   184      27.772  20.460  19.510  1.00  0.00           C
ATOM   1115  CB  SER   184      28.873  20.754  18.482  1.00  0.00           C
ATOM   1116  OG  SER   184      29.750  21.598  19.098  1.00  0.00           O
ATOM   1117  HG  SER   184      29.443  22.546  19.185  1.00  0.00           H
ATOM   1118  C   SER   184      26.617  19.908  18.734  1.00  0.00           C
ATOM   1119  O   SER   184      26.058  20.636  17.975  1.00  0.00           O
ATOM   1120  N   ARG   185      26.360  18.630  18.742  1.00  0.00           N
ATOM   1121  H   ARG   185      27.173  18.050  18.688  1.00  0.00           H
ATOM   1122  CA  ARG   185      25.051  18.028  18.370  1.00  0.00           C
ATOM   1123  CB  ARG   185      25.298  16.526  18.370  1.00  0.00           C
ATOM   1124  CG  ARG   185      24.277  15.838  17.460  1.00  0.00           C
ATOM   1125  CD  ARG   185      24.438  16.007  15.960  1.00  0.00           C
ATOM   1126  NE  ARG   185      25.544  15.105  15.653  1.00  0.00           N
ATOM   1127  HE  ARG   185      25.878  14.419  16.299  1.00  0.00           H
ATOM   1128  CZ  ARG   185      26.214  15.169  14.476  1.00  0.00           C
ATOM   1129  NH1 ARG   185      27.170  14.293  14.135  1.00  0.00           N
ATOM   1130 HH11 ARG   185      27.538  13.637  14.794  1.00  0.00           H
ATOM   1131 HH12 ARG   185      27.291  14.093  13.162  1.00  0.00           H
ATOM   1132  NH2 ARG   185      25.911  16.026  13.536  1.00  0.00           N
ATOM   1133 HH21 ARG   185      25.022  16.483  13.540  1.00  0.00           H
ATOM   1134 HH22 ARG   185      26.500  16.056  12.729  1.00  0.00           H
ATOM   1135  C   ARG   185      23.858  18.382  19.360  1.00  0.00           C
ATOM   1136  O   ARG   185      22.886  19.035  18.978  1.00  0.00           O
ATOM   1137  N   PHE   186      24.099  18.214  20.723  1.00  0.00           N
ATOM   1138  H   PHE   186      25.031  18.034  21.039  1.00  0.00           H
ATOM   1139  CA  PHE   186      23.082  18.549  21.746  1.00  0.00           C
ATOM   1140  CB  PHE   186      23.140  17.433  22.835  1.00  0.00           C
ATOM   1141  CG  PHE   186      22.007  17.437  23.885  1.00  0.00           C
ATOM   1142  CD1 PHE   186      20.708  17.394  23.366  1.00  0.00           C
ATOM   1143  HD1 PHE   186      20.563  17.481  22.290  1.00  0.00           H
ATOM   1144  CD2 PHE   186      22.121  17.238  25.243  1.00  0.00           C
ATOM   1145  HD2 PHE   186      23.144  17.186  25.615  1.00  0.00           H
ATOM   1146  CE1 PHE   186      19.633  17.253  24.211  1.00  0.00           C
ATOM   1147  HE1 PHE   186      18.639  17.222  23.763  1.00  0.00           H
ATOM   1148  CE2 PHE   186      21.044  17.082  26.109  1.00  0.00           C
ATOM   1149  HE2 PHE   186      21.238  16.864  27.160  1.00  0.00           H
ATOM   1150  CZ  PHE   186      19.806  17.077  25.590  1.00  0.00           C
ATOM   1151  HZ  PHE   186      19.041  16.511  26.122  1.00  0.00           H
ATOM   1152  C   PHE   186      23.283  19.960  22.375  1.00  0.00           C
ATOM   1153  O   PHE   186      23.499  20.011  23.593  1.00  0.00           O
ATOM   1154  N   ASN   187      22.972  20.976  21.590  1.00  0.00           N
ATOM   1155  H   ASN   187      23.182  20.966  20.612  1.00  0.00           H
ATOM   1156  CA  ASN   187      22.821  22.371  22.039  1.00  0.00           C
ATOM   1157  CB  ASN   187      24.111  23.204  21.908  1.00  0.00           C
ATOM   1158  CG  ASN   187      24.060  24.521  22.587  1.00  0.00           C
ATOM   1159  OD1 ASN   187      23.071  25.227  22.709  1.00  0.00           O
ATOM   1160  ND2 ASN   187      25.266  24.988  22.960  1.00  0.00           N
ATOM   1161 HD21 ASN   187      26.111  24.514  22.712  1.00  0.00           H
ATOM   1162 HD22 ASN   187      25.396  25.652  23.697  1.00  0.00           H
ATOM   1163  C   ASN   187      21.819  23.066  21.091  1.00  0.00           C
ATOM   1164  O   ASN   187      22.061  23.318  19.931  1.00  0.00           O
ATOM   1165  N   SER   188      20.693  23.537  21.674  1.00  0.00           N
ATOM   1166  H   SER   188      20.581  23.375  22.655  1.00  0.00           H
ATOM   1167  CA  SER   188      19.642  24.415  21.024  1.00  0.00           C
ATOM   1168  CB  SER   188      18.322  23.600  20.878  1.00  0.00           C
ATOM   1169  OG  SER   188      17.441  24.282  20.007  1.00  0.00           O
ATOM   1170  HG  SER   188      18.009  24.652  19.272  1.00  0.00           H
ATOM   1171  C   SER   188      19.504  25.721  21.807  1.00  0.00           C
ATOM   1172  O   SER   188      18.327  26.087  22.071  1.00  0.00           O
ATOM   1173  N   ARG   189      20.534  26.219  22.411  1.00  0.00           N
ATOM   1174  H   ARG   189      21.446  25.831  22.274  1.00  0.00           H
ATOM   1175  CA  ARG   189      20.685  27.490  23.106  1.00  0.00           C
ATOM   1176  CB  ARG   189      20.282  28.676  22.340  1.00  0.00           C
ATOM   1177  CG  ARG   189      20.793  30.092  22.716  1.00  0.00           C
ATOM   1178  CD  ARG   189      20.049  30.983  21.687  1.00  0.00           C
ATOM   1179  NE  ARG   189      20.366  32.438  21.825  1.00  0.00           N
ATOM   1180  HE  ARG   189      21.103  32.590  21.165  1.00  0.00           H
ATOM   1181  CZ  ARG   189      19.622  33.414  22.387  1.00  0.00           C
ATOM   1182  NH1 ARG   189      18.393  33.166  22.834  1.00  0.00           N
ATOM   1183 HH11 ARG   189      17.984  32.260  22.721  1.00  0.00           H
ATOM   1184 HH12 ARG   189      17.897  33.854  23.363  1.00  0.00           H
ATOM   1185  NH2 ARG   189      19.810  34.662  21.927  1.00  0.00           N
ATOM   1186 HH21 ARG   189      20.485  34.717  21.190  1.00  0.00           H
ATOM   1187 HH22 ARG   189      19.463  35.538  22.262  1.00  0.00           H
ATOM   1188  C   ARG   189      20.058  27.622  24.493  1.00  0.00           C
ATOM   1189  O   ARG   189      20.520  28.304  25.448  1.00  0.00           O
ATOM   1190  N   THR   190      19.078  26.773  24.788  1.00  0.00           N
ATOM   1191  H   THR   190      18.702  26.174  24.080  1.00  0.00           H
ATOM   1192  CA  THR   190      18.232  26.669  26.026  1.00  0.00           C
ATOM   1193  CB  THR   190      16.975  25.838  25.868  1.00  0.00           C
ATOM   1194  OG1 THR   190      17.361  24.491  25.470  1.00  0.00           O
ATOM   1195  HG1 THR   190      16.510  23.979  25.587  1.00  0.00           H
ATOM   1196  CG2 THR   190      16.032  26.381  24.732  1.00  0.00           C
ATOM   1197  C   THR   190      18.897  26.073  27.282  1.00  0.00           C
ATOM   1198  O   THR   190      18.370  26.142  28.379  1.00  0.00           O
ATOM   1199  N   LYS   191      20.113  25.651  27.157  1.00  0.00           N
ATOM   1200  H   LYS   191      20.387  25.500  26.207  1.00  0.00           H
ATOM   1201  CA  LYS   191      20.851  24.977  28.294  1.00  0.00           C
ATOM   1202  CB  LYS   191      22.058  24.200  27.784  1.00  0.00           C
ATOM   1203  CG  LYS   191      21.496  22.874  27.304  1.00  0.00           C
ATOM   1204  CD  LYS   191      21.392  21.891  28.463  1.00  0.00           C
ATOM   1205  CE  LYS   191      21.139  20.426  28.107  1.00  0.00           C
ATOM   1206  NZ  LYS   191      19.890  20.207  27.439  1.00  0.00           N
ATOM   1207  HZ1 LYS   191      19.991  20.322  26.451  1.00  0.00           H
ATOM   1208  HZ2 LYS   191      19.465  19.327  27.652  1.00  0.00           H
ATOM   1209  HZ3 LYS   191      19.190  20.859  27.731  1.00  0.00           H
ATOM   1210  C   LYS   191      21.171  25.856  29.448  1.00  0.00           C
ATOM   1211  O   LYS   191      21.306  25.401  30.610  1.00  0.00           O
ATOM   1212  N   ALA   192      21.483  27.115  29.214  1.00  0.00           N
ATOM   1213  H   ALA   192      21.443  27.339  28.240  1.00  0.00           H
ATOM   1214  CA  ALA   192      21.601  28.141  30.249  1.00  0.00           C
ATOM   1215  CB  ALA   192      22.366  29.405  29.789  1.00  0.00           C
ATOM   1216  C   ALA   192      20.315  28.403  31.078  1.00  0.00           C
ATOM   1217  O   ALA   192      20.336  28.108  32.248  1.00  0.00           O
ATOM   1218  N   PHE   193      19.155  28.767  30.508  1.00  0.00           N
ATOM   1219  H   PHE   193      19.145  29.128  29.575  1.00  0.00           H
ATOM   1220  CA  PHE   193      17.850  28.768  31.301  1.00  0.00           C
ATOM   1221  CB  PHE   193      16.741  28.733  30.251  1.00  0.00           C
ATOM   1222  CG  PHE   193      15.307  28.785  30.904  1.00  0.00           C
ATOM   1223  CD1 PHE   193      14.988  30.070  31.432  1.00  0.00           C
ATOM   1224  HD1 PHE   193      15.787  30.706  31.811  1.00  0.00           H
ATOM   1225  CD2 PHE   193      14.261  27.923  30.680  1.00  0.00           C
ATOM   1226  HD2 PHE   193      14.386  26.871  30.424  1.00  0.00           H
ATOM   1227  CE1 PHE   193      13.656  30.507  31.601  1.00  0.00           C
ATOM   1228  HE1 PHE   193      13.439  31.395  32.193  1.00  0.00           H
ATOM   1229  CE2 PHE   193      12.943  28.283  30.922  1.00  0.00           C
ATOM   1230  HE2 PHE   193      12.110  27.584  30.859  1.00  0.00           H
ATOM   1231  CZ  PHE   193      12.662  29.613  31.274  1.00  0.00           C
ATOM   1232  HZ  PHE   193      11.647  29.961  31.466  1.00  0.00           H
ATOM   1233  C   PHE   193      17.634  27.466  32.234  1.00  0.00           C
ATOM   1234  O   PHE   193      17.409  27.652  33.456  1.00  0.00           O
ATOM   1235  N   LEU   194      17.818  26.283  31.642  1.00  0.00           N
ATOM   1236  H   LEU   194      17.755  26.218  30.646  1.00  0.00           H
ATOM   1237  CA  LEU   194      17.611  24.980  32.335  1.00  0.00           C
ATOM   1238  CB  LEU   194      17.775  23.760  31.337  1.00  0.00           C
ATOM   1239  CG  LEU   194      17.588  22.417  31.992  1.00  0.00           C
ATOM   1240  CD1 LEU   194      16.052  22.077  32.175  1.00  0.00           C
ATOM   1241  CD2 LEU   194      18.431  21.299  31.215  1.00  0.00           C
ATOM   1242  C   LEU   194      18.543  24.830  33.515  1.00  0.00           C
ATOM   1243  O   LEU   194      18.156  24.530  34.651  1.00  0.00           O
ATOM   1244  N   LYS   195      19.822  25.091  33.248  1.00  0.00           N
ATOM   1245  H   LYS   195      20.040  25.437  32.335  1.00  0.00           H
ATOM   1246  CA  LYS   195      20.927  25.059  34.205  1.00  0.00           C
ATOM   1247  CB  LYS   195      22.271  25.173  33.492  1.00  0.00           C
ATOM   1248  CG  LYS   195      22.926  23.867  32.962  1.00  0.00           C
ATOM   1249  CD  LYS   195      24.354  23.884  32.530  1.00  0.00           C
ATOM   1250  CE  LYS   195      24.323  24.464  31.108  1.00  0.00           C
ATOM   1251  NZ  LYS   195      25.682  24.597  30.554  1.00  0.00           N
ATOM   1252  HZ1 LYS   195      25.977  23.725  30.165  1.00  0.00           H
ATOM   1253  HZ2 LYS   195      25.630  25.302  29.847  1.00  0.00           H
ATOM   1254  HZ3 LYS   195      26.392  24.865  31.205  1.00  0.00           H
ATOM   1255  C   LYS   195      20.877  26.021  35.374  1.00  0.00           C
ATOM   1256  O   LYS   195      21.156  25.688  36.537  1.00  0.00           O
ATOM   1257  N   ILE   196      20.489  27.255  35.013  1.00  0.00           N
ATOM   1258  H   ILE   196      20.790  27.454  34.081  1.00  0.00           H
ATOM   1259  CA  ILE   196      20.286  28.309  35.948  1.00  0.00           C
ATOM   1260  CB  ILE   196      20.033  29.638  35.276  1.00  0.00           C
ATOM   1261  CG1 ILE   196      21.279  30.229  34.564  1.00  0.00           C
ATOM   1262  CG2 ILE   196      19.492  30.726  36.230  1.00  0.00           C
ATOM   1263  CD  ILE   196      20.957  31.506  33.722  1.00  0.00           C
ATOM   1264  C   ILE   196      19.152  27.955  36.974  1.00  0.00           C
ATOM   1265  O   ILE   196      19.355  28.075  38.200  1.00  0.00           O
ATOM   1266  N   ILE   197      17.989  27.666  36.489  1.00  0.00           N
ATOM   1267  H   ILE   197      17.771  27.897  35.541  1.00  0.00           H
ATOM   1268  CA  ILE   197      16.897  27.127  37.382  1.00  0.00           C
ATOM   1269  CB  ILE   197      15.721  26.792  36.387  1.00  0.00           C
ATOM   1270  CG1 ILE   197      15.080  27.959  35.827  1.00  0.00           C
ATOM   1271  CG2 ILE   197      14.664  26.063  37.196  1.00  0.00           C
ATOM   1272  CD  ILE   197      14.196  27.591  34.605  1.00  0.00           C
ATOM   1273  C   ILE   197      17.276  26.052  38.367  1.00  0.00           C
ATOM   1274  O   ILE   197      17.378  26.334  39.568  1.00  0.00           O
ATOM   1275  N   ALA   198      17.915  24.995  37.792  1.00  0.00           N
ATOM   1276  H   ALA   198      17.917  24.950  36.793  1.00  0.00           H
ATOM   1277  CA  ALA   198      18.467  23.742  38.406  1.00  0.00           C
ATOM   1278  CB  ALA   198      19.249  23.071  37.303  1.00  0.00           C
ATOM   1279  C   ALA   198      19.271  24.016  39.705  1.00  0.00           C
ATOM   1280  O   ALA   198      18.906  23.695  40.805  1.00  0.00           O
ATOM   1281  N   VAL   199      20.248  24.994  39.551  1.00  0.00           N
ATOM   1282  H   VAL   199      20.568  25.408  38.699  1.00  0.00           H
ATOM   1283  CA  VAL   199      21.144  25.429  40.675  1.00  0.00           C
ATOM   1284  CB  VAL   199      22.410  26.149  40.174  1.00  0.00           C
ATOM   1285  CG1 VAL   199      22.139  27.326  39.288  1.00  0.00           C
ATOM   1286  CG2 VAL   199      23.247  26.766  41.338  1.00  0.00           C
ATOM   1287  C   VAL   199      20.435  26.209  41.840  1.00  0.00           C
ATOM   1288  O   VAL   199      20.664  25.766  42.962  1.00  0.00           O
ATOM   1289  N   TRP   200      19.542  27.137  41.496  1.00  0.00           N
ATOM   1290  H   TRP   200      19.321  27.188  40.522  1.00  0.00           H
ATOM   1291  CA  TRP   200      18.771  27.866  42.522  1.00  0.00           C
ATOM   1292  CB  TRP   200      18.185  29.125  41.871  1.00  0.00           C
ATOM   1293  CG  TRP   200      19.257  30.060  41.315  1.00  0.00           C
ATOM   1294  CD1 TRP   200      19.543  30.346  40.032  1.00  0.00           C
ATOM   1295  HD1 TRP   200      18.901  30.238  39.158  1.00  0.00           H
ATOM   1296  CD2 TRP   200      20.006  30.900  42.139  1.00  0.00           C
ATOM   1297  NE1 TRP   200      20.575  31.185  39.998  1.00  0.00           N
ATOM   1298  HE1 TRP   200      21.044  31.427  39.148  1.00  0.00           H
ATOM   1299  CE2 TRP   200      20.870  31.564  41.252  1.00  0.00           C
ATOM   1300  CE3 TRP   200      19.985  31.228  43.531  1.00  0.00           C
ATOM   1301  HE3 TRP   200      19.724  30.444  44.241  1.00  0.00           H
ATOM   1302  CZ2 TRP   200      21.584  32.714  41.700  1.00  0.00           C
ATOM   1303  HZ2 TRP   200      22.162  33.239  40.941  1.00  0.00           H
ATOM   1304  CZ3 TRP   200      20.649  32.398  43.931  1.00  0.00           C
ATOM   1305  HZ3 TRP   200      20.598  32.867  44.913  1.00  0.00           H
ATOM   1306  CH2 TRP   200      21.510  33.091  43.010  1.00  0.00           C
ATOM   1307  HH2 TRP   200      22.106  33.923  43.383  1.00  0.00           H
ATOM   1308  C   TRP   200      17.648  27.061  43.121  1.00  0.00           C
ATOM   1309  O   TRP   200      17.482  27.093  44.377  1.00  0.00           O
ATOM   1310  N   THR   201      17.025  26.038  42.391  1.00  0.00           N
ATOM   1311  H   THR   201      17.091  26.044  41.393  1.00  0.00           H
ATOM   1312  CA  THR   201      16.116  25.062  43.065  1.00  0.00           C
ATOM   1313  CB  THR   201      15.367  24.183  41.997  1.00  0.00           C
ATOM   1314  OG1 THR   201      14.567  24.988  41.073  1.00  0.00           O
ATOM   1315  HG1 THR   201      13.652  24.597  41.171  1.00  0.00           H
ATOM   1316  CG2 THR   201      14.393  23.241  42.691  1.00  0.00           C
ATOM   1317  C   THR   201      16.825  24.170  44.103  1.00  0.00           C
ATOM   1318  O   THR   201      16.460  24.194  45.284  1.00  0.00           O
ATOM   1319  N   ILE   202      17.992  23.603  43.829  1.00  0.00           N
ATOM   1320  H   ILE   202      18.239  23.640  42.861  1.00  0.00           H
ATOM   1321  CA  ILE   202      18.957  22.982  44.825  1.00  0.00           C
ATOM   1322  CB  ILE   202      20.143  22.291  44.098  1.00  0.00           C
ATOM   1323  CG1 ILE   202      19.590  21.100  43.260  1.00  0.00           C
ATOM   1324  CG2 ILE   202      21.283  21.917  45.019  1.00  0.00           C
ATOM   1325  CD  ILE   202      19.132  19.975  44.144  1.00  0.00           C
ATOM   1326  C   ILE   202      19.351  23.935  45.985  1.00  0.00           C
ATOM   1327  O   ILE   202      19.234  23.435  47.090  1.00  0.00           O
ATOM   1328  N   SER   203      19.780  25.174  45.692  1.00  0.00           N
ATOM   1329  H   SER   203      20.145  25.317  44.772  1.00  0.00           H
ATOM   1330  CA  SER   203      20.266  26.116  46.718  1.00  0.00           C
ATOM   1331  CB  SER   203      20.648  27.465  46.123  1.00  0.00           C
ATOM   1332  OG  SER   203      21.502  28.165  47.048  1.00  0.00           O
ATOM   1333  HG  SER   203      21.155  27.971  47.966  1.00  0.00           H
ATOM   1334  C   SER   203      19.139  26.498  47.718  1.00  0.00           C
ATOM   1335  O   SER   203      19.491  26.659  48.918  1.00  0.00           O
ATOM   1336  N   VAL   204      17.924  26.669  47.287  1.00  0.00           N
ATOM   1337  H   VAL   204      17.695  26.744  46.316  1.00  0.00           H
ATOM   1338  CA  VAL   204      16.765  27.060  48.141  1.00  0.00           C
ATOM   1339  CB  VAL   204      15.613  27.713  47.392  1.00  0.00           C
ATOM   1340  CG1 VAL   204      15.916  29.118  46.815  1.00  0.00           C
ATOM   1341  CG2 VAL   204      14.932  26.796  46.395  1.00  0.00           C
ATOM   1342  C   VAL   204      16.219  25.940  49.077  1.00  0.00           C
ATOM   1343  O   VAL   204      15.644  26.179  50.144  1.00  0.00           O
ATOM   1344  N   GLY   205      16.352  24.702  48.623  1.00  0.00           N
ATOM   1345  H   GLY   205      16.314  24.455  47.654  1.00  0.00           H
ATOM   1346  CA  GLY   205      16.024  23.460  49.380  1.00  0.00           C
ATOM   1347  C   GLY   205      17.007  23.394  50.621  1.00  0.00           C
ATOM   1348  O   GLY   205      16.481  23.757  51.633  1.00  0.00           O
ATOM   1349  N   ILE   206      18.300  22.996  50.547  1.00  0.00           N
ATOM   1350  H   ILE   206      18.656  22.620  49.692  1.00  0.00           H
ATOM   1351  CA  ILE   206      19.197  22.911  51.696  1.00  0.00           C
ATOM   1352  CB  ILE   206      20.620  22.736  51.133  1.00  0.00           C
ATOM   1353  CG1 ILE   206      21.590  22.499  52.317  1.00  0.00           C
ATOM   1354  CG2 ILE   206      21.217  23.777  50.231  1.00  0.00           C
ATOM   1355  CD  ILE   206      21.286  21.356  53.284  1.00  0.00           C
ATOM   1356  C   ILE   206      19.154  23.993  52.822  1.00  0.00           C
ATOM   1357  O   ILE   206      19.030  23.573  53.978  1.00  0.00           O
ATOM   1358  N   SER   207      18.839  25.193  52.447  1.00  0.00           N
ATOM   1359  H   SER   207      18.643  25.324  51.476  1.00  0.00           H
ATOM   1360  CA  SER   207      18.757  26.286  53.455  1.00  0.00           C
ATOM   1361  CB  SER   207      19.075  27.678  52.816  1.00  0.00           C
ATOM   1362  OG  SER   207      19.552  28.625  53.791  1.00  0.00           O
ATOM   1363  HG  SER   207      19.738  29.462  53.276  1.00  0.00           H
ATOM   1364  C   SER   207      17.423  26.488  54.183  1.00  0.00           C
ATOM   1365  O   SER   207      17.336  26.824  55.329  1.00  0.00           O
ATOM   1366  N   MET   208      16.339  26.171  53.541  1.00  0.00           N
ATOM   1367  H   MET   208      16.393  25.721  52.649  1.00  0.00           H
ATOM   1368  CA  MET   208      14.933  26.323  54.061  1.00  0.00           C
ATOM   1369  CB  MET   208      13.829  25.499  53.300  1.00  0.00           C
ATOM   1370  CG  MET   208      12.404  25.797  53.668  1.00  0.00           C
ATOM   1371  SD  MET   208      11.230  25.015  52.517  1.00  0.00           S
ATOM   1372  CE  MET   208       9.852  24.800  53.692  1.00  0.00           C
ATOM   1373  C   MET   208      14.851  25.937  55.575  1.00  0.00           C
ATOM   1374  O   MET   208      14.130  26.626  56.271  1.00  0.00           O
ATOM   1375  N   PRO   209      15.457  24.920  56.151  1.00  0.00           N
ATOM   1376  CA  PRO   209      15.280  24.727  57.619  1.00  0.00           C
ATOM   1377  CB  PRO   209      16.039  23.472  57.845  1.00  0.00           C
ATOM   1378  CG  PRO   209      17.022  23.257  56.697  1.00  0.00           C
ATOM   1379  CD  PRO   209      16.169  23.798  55.496  1.00  0.00           C
ATOM   1380  C   PRO   209      15.608  25.852  58.589  1.00  0.00           C
ATOM   1381  O   PRO   209      14.788  26.244  59.426  1.00  0.00           O
ATOM   1382  N   ILE   210      16.756  26.499  58.249  1.00  0.00           N
ATOM   1383  H   ILE   210      17.077  26.569  57.304  1.00  0.00           H
ATOM   1384  CA  ILE   210      17.375  27.511  59.132  1.00  0.00           C
ATOM   1385  CB  ILE   210      18.708  27.978  58.412  1.00  0.00           C
ATOM   1386  CG1 ILE   210      19.831  26.960  58.443  1.00  0.00           C
ATOM   1387  CG2 ILE   210      19.313  29.243  59.014  1.00  0.00           C
ATOM   1388  CD  ILE   210      20.116  26.311  59.773  1.00  0.00           C
ATOM   1389  C   ILE   210      16.388  28.546  59.785  1.00  0.00           C
ATOM   1390  O   ILE   210      16.280  28.620  61.006  1.00  0.00           O
ATOM   1391  N   PRO   211      15.693  29.364  58.979  1.00  0.00           N
ATOM   1392  CA  PRO   211      14.822  30.424  59.471  1.00  0.00           C
ATOM   1393  CB  PRO   211      14.382  31.247  58.262  1.00  0.00           C
ATOM   1394  CG  PRO   211      14.294  30.184  57.152  1.00  0.00           C
ATOM   1395  CD  PRO   211      15.430  29.291  57.551  1.00  0.00           C
ATOM   1396  C   PRO   211      13.681  29.996  60.425  1.00  0.00           C
ATOM   1397  O   PRO   211      13.745  30.463  61.576  1.00  0.00           O
ATOM   1398  N   VAL   212      12.913  28.933  60.036  1.00  0.00           N
ATOM   1399  H   VAL   212      13.217  28.271  59.351  1.00  0.00           H
ATOM   1400  CA  VAL   212      11.910  28.280  60.893  1.00  0.00           C
ATOM   1401  CB  VAL   212      11.240  27.106  60.213  1.00  0.00           C
ATOM   1402  CG1 VAL   212      10.164  26.481  61.084  1.00  0.00           C
ATOM   1403  CG2 VAL   212      10.621  27.520  58.822  1.00  0.00           C
ATOM   1404  C   VAL   212      12.561  27.806  62.196  1.00  0.00           C
ATOM   1405  O   VAL   212      12.096  28.254  63.224  1.00  0.00           O
ATOM   1406  N   PHE   213      13.568  26.919  62.151  1.00  0.00           N
ATOM   1407  H   PHE   213      13.866  26.510  61.288  1.00  0.00           H
ATOM   1408  CA  PHE   213      14.242  26.336  63.339  1.00  0.00           C
ATOM   1409  CB  PHE   213      15.428  25.553  62.876  1.00  0.00           C
ATOM   1410  CG  PHE   213      16.026  24.501  63.803  1.00  0.00           C
ATOM   1411  CD1 PHE   213      15.279  23.639  64.601  1.00  0.00           C
ATOM   1412  HD1 PHE   213      14.261  23.895  64.895  1.00  0.00           H
ATOM   1413  CD2 PHE   213      17.387  24.133  63.555  1.00  0.00           C
ATOM   1414  HD2 PHE   213      17.981  24.923  63.094  1.00  0.00           H
ATOM   1415  CE1 PHE   213      15.838  22.424  65.052  1.00  0.00           C
ATOM   1416  HE1 PHE   213      15.311  21.923  65.865  1.00  0.00           H
ATOM   1417  CE2 PHE   213      17.927  22.969  64.070  1.00  0.00           C
ATOM   1418  HE2 PHE   213      18.886  22.568  63.745  1.00  0.00           H
ATOM   1419  CZ  PHE   213      17.146  22.060  64.788  1.00  0.00           C
ATOM   1420  HZ  PHE   213      17.489  21.044  64.984  1.00  0.00           H
ATOM   1421  C   PHE   213      14.721  27.513  64.282  1.00  0.00           C
ATOM   1422  O   PHE   213      14.223  27.576  65.408  1.00  0.00           O
ATOM   1423  N   GLY   214      15.541  28.425  63.804  1.00  0.00           N
ATOM   1424  H   GLY   214      15.841  28.420  62.850  1.00  0.00           H
ATOM   1425  CA  GLY   214      16.081  29.587  64.516  1.00  0.00           C
ATOM   1426  C   GLY   214      15.040  30.731  64.898  1.00  0.00           C
ATOM   1427  O   GLY   214      15.343  31.571  65.710  1.00  0.00           O
ATOM   1428  N   LEU   215      13.889  30.757  64.188  1.00  0.00           N
ATOM   1429  H   LEU   215      13.807  30.307  63.298  1.00  0.00           H
ATOM   1430  CA  LEU   215      12.820  31.614  64.660  1.00  0.00           C
ATOM   1431  CB  LEU   215      11.710  31.802  63.579  1.00  0.00           C
ATOM   1432  CG  LEU   215      10.815  32.992  63.797  1.00  0.00           C
ATOM   1433  CD1 LEU   215      11.524  34.359  63.718  1.00  0.00           C
ATOM   1434  CD2 LEU   215       9.906  32.918  62.588  1.00  0.00           C
ATOM   1435  C   LEU   215      12.204  31.020  65.984  1.00  0.00           C
ATOM   1436  O   LEU   215      12.060  31.675  66.991  1.00  0.00           O
ATOM   1437  N   GLN   216      11.999  29.705  65.905  1.00  0.00           N
ATOM   1438  H   GLN   216      12.064  29.145  65.079  1.00  0.00           H
ATOM   1439  CA  GLN   216      11.470  28.913  67.022  1.00  0.00           C
ATOM   1440  CB  GLN   216      11.140  27.552  66.548  1.00  0.00           C
ATOM   1441  CG  GLN   216       9.790  27.400  65.843  1.00  0.00           C
ATOM   1442  CD  GLN   216       9.357  25.966  65.675  1.00  0.00           C
ATOM   1443  OE1 GLN   216       9.476  25.128  66.543  1.00  0.00           O
ATOM   1444  NE2 GLN   216       8.401  25.943  64.828  1.00  0.00           N
ATOM   1445 HE21 GLN   216       8.087  26.848  64.541  1.00  0.00           H
ATOM   1446 HE22 GLN   216       8.154  25.047  64.460  1.00  0.00           H
ATOM   1447  C   GLN   216      12.291  28.845  68.321  1.00  0.00           C
ATOM   1448  O   GLN   216      11.800  29.060  69.406  1.00  0.00           O
ATOM   1449  N   ASP   217      13.633  28.525  68.186  1.00  0.00           N
ATOM   1450  H   ASP   217      14.022  28.237  67.311  1.00  0.00           H
ATOM   1451  CA  ASP   217      14.506  28.270  69.287  1.00  0.00           C
ATOM   1452  CB  ASP   217      14.912  26.843  69.313  1.00  0.00           C
ATOM   1453  CG  ASP   217      15.823  26.666  70.577  1.00  0.00           C
ATOM   1454  OD1 ASP   217      15.200  26.216  71.524  1.00  0.00           O
ATOM   1455  OD2 ASP   217      17.010  26.892  70.529  1.00  0.00           O
ATOM   1456  C   ASP   217      15.784  29.165  69.124  1.00  0.00           C
ATOM   1457  O   ASP   217      16.516  29.060  68.141  1.00  0.00           O
ATOM   1458  N   ASP   218      15.860  30.168  69.967  1.00  0.00           N
ATOM   1459  H   ASP   218      15.238  30.148  70.750  1.00  0.00           H
ATOM   1460  CA  ASP   218      17.023  31.103  69.982  1.00  0.00           C
ATOM   1461  CB  ASP   218      16.910  32.141  71.022  1.00  0.00           C
ATOM   1462  CG  ASP   218      15.895  33.276  70.839  1.00  0.00           C
ATOM   1463  OD1 ASP   218      15.670  33.591  69.668  1.00  0.00           O
ATOM   1464  OD2 ASP   218      15.075  33.409  71.786  1.00  0.00           O
ATOM   1465  C   ASP   218      18.356  30.463  70.352  1.00  0.00           C
ATOM   1466  O   ASP   218      19.400  30.913  69.799  1.00  0.00           O
ATOM   1467  N   SER   219      18.373  29.388  71.190  1.00  0.00           N
ATOM   1468  H   SER   219      17.532  28.938  71.492  1.00  0.00           H
ATOM   1469  CA  SER   219      19.610  28.748  71.710  1.00  0.00           C
ATOM   1470  CB  SER   219      19.345  27.858  72.954  1.00  0.00           C
ATOM   1471  OG  SER   219      18.817  26.620  72.474  1.00  0.00           O
ATOM   1472  HG  SER   219      18.046  26.713  71.843  1.00  0.00           H
ATOM   1473  C   SER   219      20.522  27.954  70.680  1.00  0.00           C
ATOM   1474  O   SER   219      21.661  27.711  71.049  1.00  0.00           O
ATOM   1475  N   LYS   220      19.866  27.404  69.715  1.00  0.00           N
ATOM   1476  H   LYS   220      18.900  27.168  69.823  1.00  0.00           H
ATOM   1477  CA  LYS   220      20.528  27.048  68.419  1.00  0.00           C
ATOM   1478  CB  LYS   220      19.476  26.303  67.566  1.00  0.00           C
ATOM   1479  CG  LYS   220      19.063  25.053  68.292  1.00  0.00           C
ATOM   1480  CD  LYS   220      17.882  24.554  67.527  1.00  0.00           C
ATOM   1481  CE  LYS   220      16.875  23.727  68.309  1.00  0.00           C
ATOM   1482  NZ  LYS   220      17.529  22.519  68.714  1.00  0.00           N
ATOM   1483  HZ1 LYS   220      18.424  22.487  68.268  1.00  0.00           H
ATOM   1484  HZ2 LYS   220      17.801  22.548  69.676  1.00  0.00           H
ATOM   1485  HZ3 LYS   220      16.945  21.762  68.423  1.00  0.00           H
ATOM   1486  C   LYS   220      21.187  28.151  67.518  1.00  0.00           C
ATOM   1487  O   LYS   220      22.380  28.084  67.227  1.00  0.00           O
ATOM   1488  N   VAL   221      20.555  29.310  67.383  1.00  0.00           N
ATOM   1489  H   VAL   221      19.659  29.417  67.812  1.00  0.00           H
ATOM   1490  CA  VAL   221      21.072  30.437  66.681  1.00  0.00           C
ATOM   1491  CB  VAL   221      19.831  31.094  65.987  1.00  0.00           C
ATOM   1492  CG1 VAL   221      19.762  32.599  65.709  1.00  0.00           C
ATOM   1493  CG2 VAL   221      19.698  30.400  64.590  1.00  0.00           C
ATOM   1494  C   VAL   221      21.992  31.391  67.483  1.00  0.00           C
ATOM   1495  O   VAL   221      22.825  32.142  66.917  1.00  0.00           O
ATOM   1496  N   PHE   222      21.675  31.472  68.763  1.00  0.00           N
ATOM   1497  H   PHE   222      20.797  31.080  69.036  1.00  0.00           H
ATOM   1498  CA  PHE   222      22.352  32.434  69.678  1.00  0.00           C
ATOM   1499  CB  PHE   222      21.336  33.295  70.432  1.00  0.00           C
ATOM   1500  CG  PHE   222      20.927  34.585  69.757  1.00  0.00           C
ATOM   1501  CD1 PHE   222      19.648  34.726  69.210  1.00  0.00           C
ATOM   1502  HD1 PHE   222      18.872  33.987  69.409  1.00  0.00           H
ATOM   1503  CD2 PHE   222      21.806  35.713  69.521  1.00  0.00           C
ATOM   1504  HD2 PHE   222      22.691  35.833  70.146  1.00  0.00           H
ATOM   1505  CE1 PHE   222      19.263  35.888  68.625  1.00  0.00           C
ATOM   1506  HE1 PHE   222      18.183  36.001  68.531  1.00  0.00           H
ATOM   1507  CE2 PHE   222      21.429  36.821  68.718  1.00  0.00           C
ATOM   1508  HE2 PHE   222      22.150  37.392  68.132  1.00  0.00           H
ATOM   1509  CZ  PHE   222      20.122  36.941  68.338  1.00  0.00           C
ATOM   1510  HZ  PHE   222      19.913  37.795  67.694  1.00  0.00           H
ATOM   1511  C   PHE   222      23.224  31.675  70.762  1.00  0.00           C
ATOM   1512  O   PHE   222      22.922  30.556  71.208  1.00  0.00           O
ATOM   1513  N   LYS   223      24.448  32.209  70.811  1.00  0.00           N
ATOM   1514  H   LYS   223      24.708  32.920  70.157  1.00  0.00           H
ATOM   1515  CA  LYS   223      25.441  31.692  71.762  1.00  0.00           C
ATOM   1516  CB  LYS   223      26.275  30.557  71.142  1.00  0.00           C
ATOM   1517  CG  LYS   223      27.291  29.846  72.043  1.00  0.00           C
ATOM   1518  CD  LYS   223      28.379  29.322  71.157  1.00  0.00           C
ATOM   1519  CE  LYS   223      29.412  28.662  72.134  1.00  0.00           C
ATOM   1520  NZ  LYS   223      30.745  28.288  71.605  1.00  0.00           N
ATOM   1521  HZ1 LYS   223      30.811  27.545  70.940  1.00  0.00           H
ATOM   1522  HZ2 LYS   223      31.202  29.089  71.218  1.00  0.00           H
ATOM   1523  HZ3 LYS   223      31.279  27.956  72.383  1.00  0.00           H
ATOM   1524  C   LYS   223      26.390  32.787  72.309  1.00  0.00           C
ATOM   1525  O   LYS   223      27.337  33.209  71.696  1.00  0.00           O
ATOM   1526  N   GLU   224      26.049  33.106  73.583  1.00  0.00           N
ATOM   1527  H   GLU   224      25.604  32.397  74.130  1.00  0.00           H
ATOM   1528  CA  GLU   224      26.600  34.220  74.416  1.00  0.00           C
ATOM   1529  CB  GLU   224      28.006  33.923  75.004  1.00  0.00           C
ATOM   1530  CG  GLU   224      27.882  33.064  76.299  1.00  0.00           C
ATOM   1531  CD  GLU   224      29.274  32.499  76.647  1.00  0.00           C
ATOM   1532  OE1 GLU   224      30.306  33.186  76.601  1.00  0.00           O
ATOM   1533  OE2 GLU   224      29.311  31.297  76.910  1.00  0.00           O
ATOM   1534  C   GLU   224      26.673  35.634  73.753  1.00  0.00           C
ATOM   1535  O   GLU   224      27.746  36.158  73.405  1.00  0.00           O
ATOM   1536  N   GLY   225      25.503  36.158  73.506  1.00  0.00           N
ATOM   1537  H   GLY   225      24.673  35.881  73.992  1.00  0.00           H
ATOM   1538  CA  GLY   225      25.278  37.398  72.700  1.00  0.00           C
ATOM   1539  C   GLY   225      25.683  37.474  71.209  1.00  0.00           C
ATOM   1540  O   GLY   225      25.323  38.411  70.495  1.00  0.00           O
ATOM   1541  N   SER   226      26.568  36.573  70.935  1.00  0.00           N
ATOM   1542  H   SER   226      27.111  36.111  71.636  1.00  0.00           H
ATOM   1543  CA  SER   226      27.002  36.251  69.611  1.00  0.00           C
ATOM   1544  CB  SER   226      28.421  35.644  69.708  1.00  0.00           C
ATOM   1545  OG  SER   226      28.747  35.111  70.971  1.00  0.00           O
ATOM   1546  HG  SER   226      28.192  34.285  71.078  1.00  0.00           H
ATOM   1547  C   SER   226      25.989  35.282  68.833  1.00  0.00           C
ATOM   1548  O   SER   226      25.638  34.184  69.373  1.00  0.00           O
ATOM   1549  N   CYS   227      25.896  35.579  67.536  1.00  0.00           N
ATOM   1550  H   CYS   227      26.537  36.231  67.132  1.00  0.00           H
ATOM   1551  CA  CYS   227      25.023  34.940  66.534  1.00  0.00           C
ATOM   1552  CB  CYS   227      24.431  36.031  65.601  1.00  0.00           C
ATOM   1553  SG  CYS   227      23.283  35.705  64.199  1.00  0.00           S
ATOM   1554  C   CYS   227      25.797  33.877  65.763  1.00  0.00           C
ATOM   1555  O   CYS   227      26.510  34.195  64.785  1.00  0.00           O
ATOM   1556  N   LEU   228      25.485  32.627  66.198  1.00  0.00           N
ATOM   1557  H   LEU   228      24.617  32.486  66.675  1.00  0.00           H
ATOM   1558  CA  LEU   228      26.261  31.411  65.817  1.00  0.00           C
ATOM   1559  CB  LEU   228      27.513  31.250  66.690  1.00  0.00           C
ATOM   1560  CG  LEU   228      28.793  32.113  66.637  1.00  0.00           C
ATOM   1561  CD1 LEU   228      29.838  31.586  67.596  1.00  0.00           C
ATOM   1562  CD2 LEU   228      29.338  32.006  65.224  1.00  0.00           C
ATOM   1563  C   LEU   228      25.436  30.106  65.956  1.00  0.00           C
ATOM   1564  O   LEU   228      24.920  29.826  67.035  1.00  0.00           O
ATOM   1565  N   LEU   229      25.533  29.326  64.945  1.00  0.00           N
ATOM   1566  H   LEU   229      26.299  29.448  64.314  1.00  0.00           H
ATOM   1567  CA  LEU   229      24.914  27.999  64.765  1.00  0.00           C
ATOM   1568  CB  LEU   229      25.080  27.423  63.436  1.00  0.00           C
ATOM   1569  CG  LEU   229      24.230  27.765  62.262  1.00  0.00           C
ATOM   1570  CD1 LEU   229      24.785  27.124  61.008  1.00  0.00           C
ATOM   1571  CD2 LEU   229      22.768  27.283  62.461  1.00  0.00           C
ATOM   1572  C   LEU   229      25.474  27.032  65.850  1.00  0.00           C
ATOM   1573  O   LEU   229      26.679  26.697  65.885  1.00  0.00           O
ATOM   1574  N   ALA   230      24.614  26.596  66.733  1.00  0.00           N
ATOM   1575  H   ALA   230      24.036  27.337  67.076  1.00  0.00           H
ATOM   1576  CA  ALA   230      25.032  25.623  67.764  1.00  0.00           C
ATOM   1577  CB  ALA   230      24.416  25.860  69.151  1.00  0.00           C
ATOM   1578  C   ALA   230      25.018  24.125  67.440  1.00  0.00           C
ATOM   1579  O   ALA   230      25.754  23.337  68.078  1.00  0.00           O
ATOM   1580  N   ASP   231      24.074  23.666  66.581  1.00  0.00           N
ATOM   1581  H   ASP   231      23.559  24.295  65.999  1.00  0.00           H
ATOM   1582  CA  ASP   231      23.731  22.230  66.390  1.00  0.00           C
ATOM   1583  CB  ASP   231      22.409  22.154  65.704  1.00  0.00           C
ATOM   1584  CG  ASP   231      21.639  20.778  65.848  1.00  0.00           C
ATOM   1585  OD1 ASP   231      22.310  19.760  65.978  1.00  0.00           O
ATOM   1586  OD2 ASP   231      20.383  20.792  65.690  1.00  0.00           O
ATOM   1587  C   ASP   231      24.784  21.391  65.574  1.00  0.00           C
ATOM   1588  O   ASP   231      24.943  21.492  64.340  1.00  0.00           O
ATOM   1589  N   ASP   232      25.520  20.569  66.346  1.00  0.00           N
ATOM   1590  H   ASP   232      25.465  20.658  67.341  1.00  0.00           H
ATOM   1591  CA  ASP   232      26.491  19.590  65.815  1.00  0.00           C
ATOM   1592  CB  ASP   232      26.854  18.631  66.889  1.00  0.00           C
ATOM   1593  CG  ASP   232      27.731  19.225  67.946  1.00  0.00           C
ATOM   1594  OD1 ASP   232      27.336  20.274  68.461  1.00  0.00           O
ATOM   1595  OD2 ASP   232      28.562  18.413  68.384  1.00  0.00           O
ATOM   1596  C   ASP   232      25.989  18.802  64.636  1.00  0.00           C
ATOM   1597  O   ASP   232      26.470  18.934  63.522  1.00  0.00           O
ATOM   1598  N   ASN   233      24.858  18.073  64.814  1.00  0.00           N
ATOM   1599  H   ASN   233      24.319  18.164  65.651  1.00  0.00           H
ATOM   1600  CA  ASN   233      24.124  17.280  63.766  1.00  0.00           C
ATOM   1601  CB  ASN   233      22.762  16.780  64.388  1.00  0.00           C
ATOM   1602  CG  ASN   233      22.063  15.787  63.450  1.00  0.00           C
ATOM   1603  OD1 ASN   233      22.558  14.821  62.966  1.00  0.00           O
ATOM   1604  ND2 ASN   233      20.804  16.037  63.233  1.00  0.00           N
ATOM   1605 HD21 ASN   233      20.326  16.836  63.597  1.00  0.00           H
ATOM   1606 HD22 ASN   233      20.252  15.294  62.856  1.00  0.00           H
ATOM   1607  C   ASN   233      23.975  18.072  62.457  1.00  0.00           C
ATOM   1608  O   ASN   233      24.646  17.776  61.470  1.00  0.00           O
ATOM   1609  N   PHE   234      23.249  19.238  62.504  1.00  0.00           N
ATOM   1610  H   PHE   234      22.616  19.341  63.271  1.00  0.00           H
ATOM   1611  CA  PHE   234      22.974  20.078  61.299  1.00  0.00           C
ATOM   1612  CB  PHE   234      22.086  21.279  61.681  1.00  0.00           C
ATOM   1613  CG  PHE   234      21.638  22.167  60.486  1.00  0.00           C
ATOM   1614  CD1 PHE   234      20.547  21.717  59.821  1.00  0.00           C
ATOM   1615  HD1 PHE   234      19.686  21.403  60.411  1.00  0.00           H
ATOM   1616  CD2 PHE   234      22.459  23.131  59.914  1.00  0.00           C
ATOM   1617  HD2 PHE   234      23.421  23.436  60.326  1.00  0.00           H
ATOM   1618  CE1 PHE   234      20.363  22.136  58.532  1.00  0.00           C
ATOM   1619  HE1 PHE   234      19.425  21.868  58.046  1.00  0.00           H
ATOM   1620  CE2 PHE   234      22.276  23.556  58.585  1.00  0.00           C
ATOM   1621  HE2 PHE   234      22.852  24.431  58.285  1.00  0.00           H
ATOM   1622  CZ  PHE   234      21.251  22.991  57.901  1.00  0.00           C
ATOM   1623  HZ  PHE   234      21.233  23.212  56.834  1.00  0.00           H
ATOM   1624  C   PHE   234      24.256  20.599  60.505  1.00  0.00           C
ATOM   1625  O   PHE   234      24.438  20.220  59.355  1.00  0.00           O
ATOM   1626  N   VAL   235      25.239  21.238  61.216  1.00  0.00           N
ATOM   1627  H   VAL   235      25.312  21.247  62.213  1.00  0.00           H
ATOM   1628  CA  VAL   235      26.514  21.733  60.647  1.00  0.00           C
ATOM   1629  CB  VAL   235      27.359  22.378  61.846  1.00  0.00           C
ATOM   1630  CG1 VAL   235      28.622  23.022  61.278  1.00  0.00           C
ATOM   1631  CG2 VAL   235      26.522  23.472  62.559  1.00  0.00           C
ATOM   1632  C   VAL   235      27.386  20.684  59.943  1.00  0.00           C
ATOM   1633  O   VAL   235      28.166  21.002  59.068  1.00  0.00           O
ATOM   1634  N   LEU   236      27.417  19.472  60.525  1.00  0.00           N
ATOM   1635  H   LEU   236      27.368  19.417  61.523  1.00  0.00           H
ATOM   1636  CA  LEU   236      27.962  18.223  59.977  1.00  0.00           C
ATOM   1637  CB  LEU   236      27.750  17.066  60.986  1.00  0.00           C
ATOM   1638  CG  LEU   236      28.579  15.841  60.872  1.00  0.00           C
ATOM   1639  CD1 LEU   236      30.084  16.094  60.833  1.00  0.00           C
ATOM   1640  CD2 LEU   236      28.142  14.816  62.000  1.00  0.00           C
ATOM   1641  C   LEU   236      27.394  17.710  58.653  1.00  0.00           C
ATOM   1642  O   LEU   236      28.127  17.805  57.614  1.00  0.00           O
ATOM   1643  N   ILE   237      26.064  17.705  58.681  1.00  0.00           N
ATOM   1644  H   ILE   237      25.503  18.011  59.450  1.00  0.00           H
ATOM   1645  CA  ILE   237      25.256  17.401  57.460  1.00  0.00           C
ATOM   1646  CB  ILE   237      23.878  16.951  57.820  1.00  0.00           C
ATOM   1647  CG1 ILE   237      24.020  15.832  58.829  1.00  0.00           C
ATOM   1648  CG2 ILE   237      23.037  16.572  56.583  1.00  0.00           C
ATOM   1649  CD  ILE   237      22.544  15.609  59.340  1.00  0.00           C
ATOM   1650  C   ILE   237      25.280  18.438  56.310  1.00  0.00           C
ATOM   1651  O   ILE   237      25.509  18.094  55.154  1.00  0.00           O
ATOM   1652  N   GLY   238      25.349  19.725  56.664  1.00  0.00           N
ATOM   1653  H   GLY   238      25.238  19.970  57.627  1.00  0.00           H
ATOM   1654  CA  GLY   238      25.463  20.953  55.799  1.00  0.00           C
ATOM   1655  C   GLY   238      26.835  21.026  55.173  1.00  0.00           C
ATOM   1656  O   GLY   238      26.918  21.183  53.975  1.00  0.00           O
ATOM   1657  N   SER   239      27.870  20.905  56.005  1.00  0.00           N
ATOM   1658  H   SER   239      27.831  21.131  56.979  1.00  0.00           H
ATOM   1659  CA  SER   239      29.275  20.820  55.452  1.00  0.00           C
ATOM   1660  CB  SER   239      30.249  20.586  56.586  1.00  0.00           C
ATOM   1661  OG  SER   239      30.287  21.735  57.502  1.00  0.00           O
ATOM   1662  HG  SER   239      29.754  21.478  58.308  1.00  0.00           H
ATOM   1663  C   SER   239      29.426  19.594  54.402  1.00  0.00           C
ATOM   1664  O   SER   239      30.004  19.705  53.265  1.00  0.00           O
ATOM   1665  N   PHE   240      28.678  18.510  54.659  1.00  0.00           N
ATOM   1666  H   PHE   240      28.388  18.317  55.597  1.00  0.00           H
ATOM   1667  CA  PHE   240      28.746  17.295  53.869  1.00  0.00           C
ATOM   1668  CB  PHE   240      28.113  16.181  54.650  1.00  0.00           C
ATOM   1669  CG  PHE   240      28.231  14.885  53.976  1.00  0.00           C
ATOM   1670  CD1 PHE   240      27.058  14.393  53.416  1.00  0.00           C
ATOM   1671  HD1 PHE   240      26.082  14.872  53.494  1.00  0.00           H
ATOM   1672  CD2 PHE   240      29.314  14.104  53.918  1.00  0.00           C
ATOM   1673  HD2 PHE   240      30.291  14.547  54.116  1.00  0.00           H
ATOM   1674  CE1 PHE   240      27.027  13.219  52.677  1.00  0.00           C
ATOM   1675  HE1 PHE   240      26.051  12.828  52.392  1.00  0.00           H
ATOM   1676  CE2 PHE   240      29.299  12.939  53.206  1.00  0.00           C
ATOM   1677  HE2 PHE   240      30.284  12.502  53.045  1.00  0.00           H
ATOM   1678  CZ  PHE   240      28.183  12.463  52.543  1.00  0.00           C
ATOM   1679  HZ  PHE   240      28.160  11.484  52.064  1.00  0.00           H
ATOM   1680  C   PHE   240      28.079  17.551  52.497  1.00  0.00           C
ATOM   1681  O   PHE   240      28.707  17.219  51.436  1.00  0.00           O
ATOM   1682  N   VAL   241      26.927  18.202  52.551  1.00  0.00           N
ATOM   1683  H   VAL   241      26.412  18.254  53.407  1.00  0.00           H
ATOM   1684  CA  VAL   241      26.053  18.523  51.415  1.00  0.00           C
ATOM   1685  CB  VAL   241      24.644  18.947  51.866  1.00  0.00           C
ATOM   1686  CG1 VAL   241      23.830  19.527  50.673  1.00  0.00           C
ATOM   1687  CG2 VAL   241      23.924  17.798  52.511  1.00  0.00           C
ATOM   1688  C   VAL   241      26.678  19.695  50.547  1.00  0.00           C
ATOM   1689  O   VAL   241      27.217  19.413  49.479  1.00  0.00           O
ATOM   1690  N   SER   242      27.049  20.703  51.334  1.00  0.00           N
ATOM   1691  H   SER   242      26.957  20.784  52.326  1.00  0.00           H
ATOM   1692  CA  SER   242      27.590  21.891  50.682  1.00  0.00           C
ATOM   1693  CB  SER   242      27.689  23.237  51.368  1.00  0.00           C
ATOM   1694  OG  SER   242      26.394  23.686  51.824  1.00  0.00           O
ATOM   1695  HG  SER   242      26.108  24.389  51.173  1.00  0.00           H
ATOM   1696  C   SER   242      29.031  21.817  50.118  1.00  0.00           C
ATOM   1697  O   SER   242      29.381  22.671  49.287  1.00  0.00           O
ATOM   1698  N   PHE   243      29.925  21.019  50.733  1.00  0.00           N
ATOM   1699  H   PHE   243      29.549  20.313  51.333  1.00  0.00           H
ATOM   1700  CA  PHE   243      31.371  20.941  50.476  1.00  0.00           C
ATOM   1701  CB  PHE   243      32.170  21.384  51.676  1.00  0.00           C
ATOM   1702  CG  PHE   243      33.658  21.673  51.309  1.00  0.00           C
ATOM   1703  CD1 PHE   243      34.126  22.920  50.943  1.00  0.00           C
ATOM   1704  HD1 PHE   243      33.444  23.766  51.027  1.00  0.00           H
ATOM   1705  CD2 PHE   243      34.540  20.650  51.294  1.00  0.00           C
ATOM   1706  HD2 PHE   243      34.199  19.872  51.977  1.00  0.00           H
ATOM   1707  CE1 PHE   243      35.416  23.096  50.393  1.00  0.00           C
ATOM   1708  HE1 PHE   243      35.791  24.102  50.202  1.00  0.00           H
ATOM   1709  CE2 PHE   243      35.869  20.750  50.765  1.00  0.00           C
ATOM   1710  HE2 PHE   243      36.517  19.885  50.621  1.00  0.00           H
ATOM   1711  CZ  PHE   243      36.347  21.995  50.355  1.00  0.00           C
ATOM   1712  HZ  PHE   243      37.349  22.176  49.966  1.00  0.00           H
ATOM   1713  C   PHE   243      31.745  19.594  49.874  1.00  0.00           C
ATOM   1714  O   PHE   243      32.233  19.507  48.749  1.00  0.00           O
ATOM   1715  N   PHE   244      31.625  18.487  50.603  1.00  0.00           N
ATOM   1716  H   PHE   244      31.206  18.459  51.511  1.00  0.00           H
ATOM   1717  CA  PHE   244      32.074  17.131  50.178  1.00  0.00           C
ATOM   1718  CB  PHE   244      31.813  16.267  51.432  1.00  0.00           C
ATOM   1719  CG  PHE   244      32.385  14.803  51.254  1.00  0.00           C
ATOM   1720  CD1 PHE   244      33.346  14.398  52.156  1.00  0.00           C
ATOM   1721  HD1 PHE   244      33.909  15.186  52.655  1.00  0.00           H
ATOM   1722  CD2 PHE   244      31.817  13.827  50.374  1.00  0.00           C
ATOM   1723  HD2 PHE   244      31.041  14.064  49.646  1.00  0.00           H
ATOM   1724  CE1 PHE   244      33.712  13.065  52.221  1.00  0.00           C
ATOM   1725  HE1 PHE   244      34.276  12.795  53.114  1.00  0.00           H
ATOM   1726  CE2 PHE   244      32.255  12.477  50.415  1.00  0.00           C
ATOM   1727  HE2 PHE   244      31.938  11.800  49.621  1.00  0.00           H
ATOM   1728  CZ  PHE   244      33.247  12.080  51.338  1.00  0.00           C
ATOM   1729  HZ  PHE   244      33.667  11.075  51.361  1.00  0.00           H
ATOM   1730  C   PHE   244      31.521  16.601  48.864  1.00  0.00           C
ATOM   1731  O   PHE   244      32.239  16.287  47.909  1.00  0.00           O
ATOM   1732  N   ILE   245      30.230  16.907  48.548  1.00  0.00           N
ATOM   1733  H   ILE   245      29.826  17.540  49.208  1.00  0.00           H
ATOM   1734  CA  ILE   245      29.565  16.480  47.222  1.00  0.00           C
ATOM   1735  CB  ILE   245      28.074  16.233  47.407  1.00  0.00           C
ATOM   1736  CG1 ILE   245      27.869  15.149  48.487  1.00  0.00           C
ATOM   1737  CG2 ILE   245      27.470  15.810  46.044  1.00  0.00           C
ATOM   1738  CD  ILE   245      28.396  13.764  48.070  1.00  0.00           C
ATOM   1739  C   ILE   245      30.166  17.330  46.050  1.00  0.00           C
ATOM   1740  O   ILE   245      30.651  16.743  45.047  1.00  0.00           O
ATOM   1741  N   PRO   246      30.210  18.694  46.164  1.00  0.00           N
ATOM   1742  CA  PRO   246      30.862  19.500  45.159  1.00  0.00           C
ATOM   1743  CB  PRO   246      30.728  20.995  45.497  1.00  0.00           C
ATOM   1744  CG  PRO   246      29.516  21.065  46.443  1.00  0.00           C
ATOM   1745  CD  PRO   246      29.565  19.651  47.085  1.00  0.00           C
ATOM   1746  C   PRO   246      32.385  19.064  44.971  1.00  0.00           C
ATOM   1747  O   PRO   246      32.888  18.775  43.883  1.00  0.00           O
ATOM   1748  N   LEU   247      33.102  18.997  46.118  1.00  0.00           N
ATOM   1749  H   LEU   247      32.652  19.307  46.955  1.00  0.00           H
ATOM   1750  CA  LEU   247      34.562  18.694  46.110  1.00  0.00           C
ATOM   1751  CB  LEU   247      35.094  18.545  47.536  1.00  0.00           C
ATOM   1752  CG  LEU   247      36.638  18.561  47.513  1.00  0.00           C
ATOM   1753  CD1 LEU   247      37.027  19.998  47.458  1.00  0.00           C
ATOM   1754  CD2 LEU   247      37.318  17.847  48.629  1.00  0.00           C
ATOM   1755  C   LEU   247      34.992  17.457  45.340  1.00  0.00           C
ATOM   1756  O   LEU   247      35.796  17.483  44.362  1.00  0.00           O
ATOM   1757  N   THR   248      34.299  16.320  45.615  1.00  0.00           N
ATOM   1758  H   THR   248      33.438  16.358  46.123  1.00  0.00           H
ATOM   1759  CA  THR   248      34.605  15.060  44.893  1.00  0.00           C
ATOM   1760  CB  THR   248      33.997  13.776  45.592  1.00  0.00           C
ATOM   1761  OG1 THR   248      34.555  12.599  44.940  1.00  0.00           O
ATOM   1762  HG1 THR   248      34.598  12.706  43.947  1.00  0.00           H
ATOM   1763  CG2 THR   248      32.487  13.859  45.913  1.00  0.00           C
ATOM   1764  C   THR   248      34.274  15.032  43.389  1.00  0.00           C
ATOM   1765  O   THR   248      35.136  14.660  42.579  1.00  0.00           O
ATOM   1766  N   ILE   249      33.184  15.704  42.996  1.00  0.00           N
ATOM   1767  H   ILE   249      32.536  16.168  43.600  1.00  0.00           H
ATOM   1768  CA  ILE   249      32.960  15.799  41.550  1.00  0.00           C
ATOM   1769  CB  ILE   249      31.514  16.272  41.245  1.00  0.00           C
ATOM   1770  CG1 ILE   249      30.450  15.467  41.978  1.00  0.00           C
ATOM   1771  CG2 ILE   249      31.241  16.461  39.771  1.00  0.00           C
ATOM   1772  CD  ILE   249      29.058  16.100  41.916  1.00  0.00           C
ATOM   1773  C   ILE   249      33.972  16.678  40.843  1.00  0.00           C
ATOM   1774  O   ILE   249      34.627  16.123  40.016  1.00  0.00           O
ATOM   1775  N   MET   250      34.249  17.835  41.451  1.00  0.00           N
ATOM   1776  H   MET   250      33.873  18.142  42.326  1.00  0.00           H
ATOM   1777  CA  MET   250      35.370  18.621  40.831  1.00  0.00           C
ATOM   1778  CB  MET   250      35.599  19.878  41.657  1.00  0.00           C
ATOM   1779  CG  MET   250      36.386  20.924  40.838  1.00  0.00           C
ATOM   1780  SD  MET   250      36.642  22.673  41.389  1.00  0.00           S
ATOM   1781  CE  MET   250      35.008  23.274  41.606  1.00  0.00           C
ATOM   1782  C   MET   250      36.755  17.905  40.688  1.00  0.00           C
ATOM   1783  O   MET   250      37.399  18.018  39.618  1.00  0.00           O
ATOM   1784  N   VAL   251      37.188  17.223  41.733  1.00  0.00           N
ATOM   1785  H   VAL   251      36.630  17.048  42.544  1.00  0.00           H
ATOM   1786  CA  VAL   251      38.510  16.639  41.626  1.00  0.00           C
ATOM   1787  CB  VAL   251      39.101  16.282  43.052  1.00  0.00           C
ATOM   1788  CG1 VAL   251      40.572  15.851  43.020  1.00  0.00           C
ATOM   1789  CG2 VAL   251      39.022  17.479  43.980  1.00  0.00           C
ATOM   1790  C   VAL   251      38.652  15.572  40.523  1.00  0.00           C
ATOM   1791  O   VAL   251      39.629  15.606  39.739  1.00  0.00           O
ATOM   1792  N   ILE   252      37.742  14.556  40.430  1.00  0.00           N
ATOM   1793  H   ILE   252      36.974  14.470  41.065  1.00  0.00           H
ATOM   1794  CA  ILE   252      37.669  13.522  39.391  1.00  0.00           C
ATOM   1795  CB  ILE   252      36.479  12.568  39.502  1.00  0.00           C
ATOM   1796  CG1 ILE   252      36.388  11.956  40.889  1.00  0.00           C
ATOM   1797  CG2 ILE   252      36.541  11.477  38.431  1.00  0.00           C
ATOM   1798  CD  ILE   252      37.546  11.068  41.402  1.00  0.00           C
ATOM   1799  C   ILE   252      37.546  14.175  38.046  1.00  0.00           C
ATOM   1800  O   ILE   252      38.240  13.756  37.079  1.00  0.00           O
ATOM   1801  N   THR   253      36.549  15.079  37.811  1.00  0.00           N
ATOM   1802  H   THR   253      35.700  14.923  38.317  1.00  0.00           H
ATOM   1803  CA  THR   253      36.336  15.840  36.561  1.00  0.00           C
ATOM   1804  CB  THR   253      35.220  16.862  36.624  1.00  0.00           C
ATOM   1805  OG1 THR   253      34.073  16.279  37.294  1.00  0.00           O
ATOM   1806  HG1 THR   253      34.114  16.364  38.289  1.00  0.00           H
ATOM   1807  CG2 THR   253      34.927  17.421  35.285  1.00  0.00           C
ATOM   1808  C   THR   253      37.528  16.609  36.123  1.00  0.00           C
ATOM   1809  O   THR   253      38.013  16.391  35.019  1.00  0.00           O
ATOM   1810  N   TYR   254      38.229  17.206  37.040  1.00  0.00           N
ATOM   1811  H   TYR   254      38.018  17.289  38.014  1.00  0.00           H
ATOM   1812  CA  TYR   254      39.503  17.919  36.726  1.00  0.00           C
ATOM   1813  CB  TYR   254      39.838  18.868  37.824  1.00  0.00           C
ATOM   1814  CG  TYR   254      41.168  19.591  37.760  1.00  0.00           C
ATOM   1815  CD1 TYR   254      41.400  20.420  36.705  1.00  0.00           C
ATOM   1816  HD1 TYR   254      40.613  20.763  36.034  1.00  0.00           H
ATOM   1817  CD2 TYR   254      42.164  19.140  38.550  1.00  0.00           C
ATOM   1818  HD2 TYR   254      41.896  18.708  39.515  1.00  0.00           H
ATOM   1819  CE1 TYR   254      42.720  20.804  36.402  1.00  0.00           C
ATOM   1820  HE1 TYR   254      42.775  21.653  35.721  1.00  0.00           H
ATOM   1821  CE2 TYR   254      43.468  19.379  38.197  1.00  0.00           C
ATOM   1822  HE2 TYR   254      44.296  19.004  38.798  1.00  0.00           H
ATOM   1823  CZ  TYR   254      43.769  20.245  37.129  1.00  0.00           C
ATOM   1824  OH  TYR   254      45.092  20.496  36.823  1.00  0.00           O
ATOM   1825  HH  TYR   254      45.180  21.174  36.093  1.00  0.00           H
ATOM   1826  C   TYR   254      40.712  17.081  36.251  1.00  0.00           C
ATOM   1827  O   TYR   254      41.054  17.181  35.055  1.00  0.00           O
ATOM   1828  N   PHE   255      41.002  15.939  36.972  1.00  0.00           N
ATOM   1829  H   PHE   255      40.825  16.052  37.950  1.00  0.00           H
ATOM   1830  CA  PHE   255      41.933  14.866  36.598  1.00  0.00           C
ATOM   1831  CB  PHE   255      41.980  13.763  37.744  1.00  0.00           C
ATOM   1832  CG  PHE   255      43.025  12.698  37.435  1.00  0.00           C
ATOM   1833  CD1 PHE   255      44.390  12.810  37.706  1.00  0.00           C
ATOM   1834  HD1 PHE   255      44.731  13.721  38.198  1.00  0.00           H
ATOM   1835  CD2 PHE   255      42.569  11.646  36.654  1.00  0.00           C
ATOM   1836  HD2 PHE   255      41.487  11.527  36.583  1.00  0.00           H
ATOM   1837  CE1 PHE   255      45.212  11.837  37.199  1.00  0.00           C
ATOM   1838  HE1 PHE   255      46.274  12.012  37.371  1.00  0.00           H
ATOM   1839  CE2 PHE   255      43.455  10.733  36.096  1.00  0.00           C
ATOM   1840  HE2 PHE   255      43.072  10.070  35.320  1.00  0.00           H
ATOM   1841  CZ  PHE   255      44.768  10.727  36.405  1.00  0.00           C
ATOM   1842  HZ  PHE   255      45.441   9.909  36.148  1.00  0.00           H
ATOM   1843  C   PHE   255      41.588  14.272  35.211  1.00  0.00           C
ATOM   1844  O   PHE   255      42.389  14.430  34.319  1.00  0.00           O
ATOM   1845  N   LEU   256      40.360  13.831  35.050  1.00  0.00           N
ATOM   1846  H   LEU   256      39.742  13.682  35.822  1.00  0.00           H
ATOM   1847  CA  LEU   256      39.856  13.253  33.811  1.00  0.00           C
ATOM   1848  CB  LEU   256      38.462  12.714  33.995  1.00  0.00           C
ATOM   1849  CG  LEU   256      38.331  11.319  34.665  1.00  0.00           C
ATOM   1850  CD1 LEU   256      36.936  10.955  35.102  1.00  0.00           C
ATOM   1851  CD2 LEU   256      39.007  10.385  33.678  1.00  0.00           C
ATOM   1852  C   LEU   256      39.904  14.143  32.536  1.00  0.00           C
ATOM   1853  O   LEU   256      40.284  13.778  31.372  1.00  0.00           O
ATOM   1854  N   THR   257      39.766  15.461  32.742  1.00  0.00           N
ATOM   1855  H   THR   257      39.447  15.781  33.634  1.00  0.00           H
ATOM   1856  CA  THR   257      39.857  16.547  31.707  1.00  0.00           C
ATOM   1857  CB  THR   257      39.281  17.845  32.218  1.00  0.00           C
ATOM   1858  OG1 THR   257      37.943  17.675  32.746  1.00  0.00           O
ATOM   1859  HG1 THR   257      37.959  17.172  33.610  1.00  0.00           H
ATOM   1860  CG2 THR   257      39.222  18.952  31.190  1.00  0.00           C
ATOM   1861  C   THR   257      41.307  16.781  31.215  1.00  0.00           C
ATOM   1862  O   THR   257      41.515  16.749  30.017  1.00  0.00           O
ATOM   1863  N   ILE   258      42.264  17.022  32.157  1.00  0.00           N
ATOM   1864  H   ILE   258      41.908  17.149  33.083  1.00  0.00           H
ATOM   1865  CA  ILE   258      43.736  17.125  31.931  1.00  0.00           C
ATOM   1866  CB  ILE   258      44.481  17.560  33.214  1.00  0.00           C
ATOM   1867  CG1 ILE   258      43.910  18.822  33.824  1.00  0.00           C
ATOM   1868  CG2 ILE   258      45.957  17.692  32.945  1.00  0.00           C
ATOM   1869  CD  ILE   258      44.004  20.066  32.904  1.00  0.00           C
ATOM   1870  C   ILE   258      44.368  15.881  31.250  1.00  0.00           C
ATOM   1871  O   ILE   258      44.955  16.090  30.179  1.00  0.00           O
ATOM   1872  N   LYS   259      44.005  14.656  31.754  1.00  0.00           N
ATOM   1873  H   LYS   259      43.569  14.545  32.647  1.00  0.00           H
ATOM   1874  CA  LYS   259      44.386  13.369  31.058  1.00  0.00           C
ATOM   1875  CB  LYS   259      43.736  12.290  31.929  1.00  0.00           C
ATOM   1876  CG  LYS   259      43.982  10.891  31.330  1.00  0.00           C
ATOM   1877  CD  LYS   259      43.572   9.710  32.242  1.00  0.00           C
ATOM   1878  CE  LYS   259      43.613   8.557  31.340  1.00  0.00           C
ATOM   1879  NZ  LYS   259      43.195   7.241  31.753  1.00  0.00           N
ATOM   1880  HZ1 LYS   259      42.262   7.304  32.107  1.00  0.00           H
ATOM   1881  HZ2 LYS   259      43.134   6.649  30.950  1.00  0.00           H
ATOM   1882  HZ3 LYS   259      43.752   6.877  32.500  1.00  0.00           H
ATOM   1883  C   LYS   259      44.031  13.361  29.552  1.00  0.00           C
ATOM   1884  O   LYS   259      44.997  13.164  28.802  1.00  0.00           O
ATOM   1885  N   SER   260      42.809  13.815  29.260  1.00  0.00           N
ATOM   1886  H   SER   260      42.230  13.976  30.059  1.00  0.00           H
ATOM   1887  CA  SER   260      42.156  13.770  27.898  1.00  0.00           C
ATOM   1888  CB  SER   260      40.696  14.271  27.883  1.00  0.00           C
ATOM   1889  OG  SER   260      40.118  13.957  26.623  1.00  0.00           O
ATOM   1890  HG  SER   260      40.526  14.567  25.944  1.00  0.00           H
ATOM   1891  C   SER   260      42.865  14.836  26.995  1.00  0.00           C
ATOM   1892  O   SER   260      43.040  14.454  25.846  1.00  0.00           O
ATOM   1893  N   LEU   261      43.175  16.070  27.483  1.00  0.00           N
ATOM   1894  H   LEU   261      42.642  16.393  28.265  1.00  0.00           H
ATOM   1895  CA  LEU   261      43.899  17.083  26.715  1.00  0.00           C
ATOM   1896  CB  LEU   261      43.899  18.506  27.280  1.00  0.00           C
ATOM   1897  CG  LEU   261      42.664  19.314  26.953  1.00  0.00           C
ATOM   1898  CD1 LEU   261      42.746  20.768  27.447  1.00  0.00           C
ATOM   1899  CD2 LEU   261      42.459  19.308  25.465  1.00  0.00           C
ATOM   1900  C   LEU   261      45.394  16.811  26.529  1.00  0.00           C
ATOM   1901  O   LEU   261      45.822  17.045  25.455  1.00  0.00           O
ATOM   1902  N   GLN   262      45.979  16.107  27.447  1.00  0.00           N
ATOM   1903  H   GLN   262      45.511  15.876  28.300  1.00  0.00           H
ATOM   1904  CA  GLN   262      47.373  15.730  27.373  1.00  0.00           C
ATOM   1905  CB  GLN   262      47.799  15.156  28.697  1.00  0.00           C
ATOM   1906  CG  GLN   262      48.582  16.183  29.409  1.00  0.00           C
ATOM   1907  CD  GLN   262      48.974  15.721  30.798  1.00  0.00           C
ATOM   1908  OE1 GLN   262      48.406  14.823  31.411  1.00  0.00           O
ATOM   1909  NE2 GLN   262      49.740  16.491  31.542  1.00  0.00           N
ATOM   1910 HE21 GLN   262      50.106  17.364  31.219  1.00  0.00           H
ATOM   1911 HE22 GLN   262      49.917  16.314  32.510  1.00  0.00           H
ATOM   1912  C   GLN   262      47.741  14.801  26.195  1.00  0.00           C
ATOM   1913  O   GLN   262      48.948  14.907  25.836  1.00  0.00           O
ATOM   1914  N   LYS   263      46.754  14.127  25.573  1.00  0.00           N
ATOM   1915  H   LYS   263      45.848  14.034  25.985  1.00  0.00           H
ATOM   1916  CA  LYS   263      46.797  13.423  24.285  1.00  0.00           C
ATOM   1917  CB  LYS   263      45.863  12.198  24.408  1.00  0.00           C
ATOM   1918  CG  LYS   263      45.923  11.346  23.123  1.00  0.00           C
ATOM   1919  CD  LYS   263      45.211  10.025  23.303  1.00  0.00           C
ATOM   1920  CE  LYS   263      45.352   9.296  21.970  1.00  0.00           C
ATOM   1921  NZ  LYS   263      46.695   8.919  21.597  1.00  0.00           N
ATOM   1922  HZ1 LYS   263      47.055   8.417  22.383  1.00  0.00           H
ATOM   1923  HZ2 LYS   263      46.641   8.338  20.785  1.00  0.00           H
ATOM   1924  HZ3 LYS   263      47.403   9.620  21.518  1.00  0.00           H
ATOM   1925  C   LYS   263      46.454  14.266  23.052  1.00  0.00           C
ATOM   1926  O   LYS   263      47.259  14.431  22.098  1.00  0.00           O
ATOM   1927  N   GLU   264      45.342  15.032  23.017  1.00  0.00           N
ATOM   1928  H   GLU   264      44.751  15.159  23.813  1.00  0.00           H
ATOM   1929  CA  GLU   264      44.870  15.765  21.791  1.00  0.00           C
ATOM   1930  CB  GLU   264      43.408  16.038  22.053  1.00  0.00           C
ATOM   1931  CG  GLU   264      42.695  16.745  20.923  1.00  0.00           C
ATOM   1932  CD  GLU   264      42.372  15.971  19.685  1.00  0.00           C
ATOM   1933  OE1 GLU   264      41.743  14.924  19.854  1.00  0.00           O
ATOM   1934  OE2 GLU   264      42.628  16.576  18.609  1.00  0.00           O
ATOM   1935  C   GLU   264      45.680  17.021  21.565  1.00  0.00           C
ATOM   1936  OT  GLU   264      45.995  17.429  20.479  1.00  0.00           O
ATOM   1937  O   GLU   264      46.219  17.580  22.689  1.00  0.00           O
ATOM   1938  HO  GLU   264      46.523  18.471  22.351  1.00  0.00           H
ATOM   1939  N   SER   316      49.641  24.771  20.372  1.00  0.00           N
ATOM   1940  H1  SER   316      49.998  25.123  19.507  1.00  0.00           H
ATOM   1941  H2  SER   316      50.226  24.029  20.699  1.00  0.00           H
ATOM   1942  CA  SER   316      49.621  25.859  21.464  1.00  0.00           C
ATOM   1943  CB  SER   316      49.776  27.338  21.065  1.00  0.00           C
ATOM   1944  OG  SER   316      49.973  28.179  22.241  1.00  0.00           O
ATOM   1945  HG  SER   316      50.574  27.707  22.886  1.00  0.00           H
ATOM   1946  C   SER   316      48.409  25.830  22.443  1.00  0.00           C
ATOM   1947  O   SER   316      48.596  25.764  23.632  1.00  0.00           O
ATOM   1948  N   ASN   317      47.273  25.391  21.895  1.00  0.00           N
ATOM   1949  H   ASN   317      47.229  25.004  20.974  1.00  0.00           H
ATOM   1950  CA  ASN   317      46.061  25.499  22.663  1.00  0.00           C
ATOM   1951  CB  ASN   317      44.880  25.419  21.736  1.00  0.00           C
ATOM   1952  CG  ASN   317      45.199  26.297  20.488  1.00  0.00           C
ATOM   1953  OD1 ASN   317      45.621  27.432  20.560  1.00  0.00           O
ATOM   1954  ND2 ASN   317      44.670  25.839  19.341  1.00  0.00           N
ATOM   1955 HD21 ASN   317      44.122  25.003  19.317  1.00  0.00           H
ATOM   1956 HD22 ASN   317      44.796  26.397  18.520  1.00  0.00           H
ATOM   1957  C   ASN   317      45.906  24.449  23.828  1.00  0.00           C
ATOM   1958  O   ASN   317      45.491  24.842  24.903  1.00  0.00           O
ATOM   1959  N   GLU   318      46.399  23.234  23.689  1.00  0.00           N
ATOM   1960  H   GLU   318      46.803  22.948  22.820  1.00  0.00           H
ATOM   1961  CA  GLU   318      46.391  22.220  24.755  1.00  0.00           C
ATOM   1962  CB  GLU   318      46.738  20.858  24.183  1.00  0.00           C
ATOM   1963  CG  GLU   318      45.514  20.404  23.449  1.00  0.00           C
ATOM   1964  CD  GLU   318      45.547  20.360  21.904  1.00  0.00           C
ATOM   1965  OE1 GLU   318      46.657  20.168  21.381  1.00  0.00           O
ATOM   1966  OE2 GLU   318      44.527  20.523  21.256  1.00  0.00           O
ATOM   1967  C   GLU   318      47.263  22.649  25.962  1.00  0.00           C
ATOM   1968  O   GLU   318      46.781  22.791  27.075  1.00  0.00           O
ATOM   1969  N   GLN   319      48.507  22.820  25.647  1.00  0.00           N
ATOM   1970  H   GLN   319      48.842  22.777  24.706  1.00  0.00           H
ATOM   1971  CA  GLN   319      49.469  23.378  26.675  1.00  0.00           C
ATOM   1972  CB  GLN   319      50.778  23.582  25.945  1.00  0.00           C
ATOM   1973  CG  GLN   319      51.947  23.832  26.968  1.00  0.00           C
ATOM   1974  CD  GLN   319      53.272  24.335  26.359  1.00  0.00           C
ATOM   1975  OE1 GLN   319      53.468  25.478  25.895  1.00  0.00           O
ATOM   1976  NE2 GLN   319      54.311  23.510  26.458  1.00  0.00           N
ATOM   1977 HE21 GLN   319      54.253  22.631  26.933  1.00  0.00           H
ATOM   1978 HE22 GLN   319      55.231  23.894  26.379  1.00  0.00           H
ATOM   1979  C   GLN   319      48.933  24.634  27.304  1.00  0.00           C
ATOM   1980  O   GLN   319      49.241  24.838  28.537  1.00  0.00           O
ATOM   1981  N   LYS   320      48.281  25.581  26.489  1.00  0.00           N
ATOM   1982  H   LYS   320      48.551  25.760  25.543  1.00  0.00           H
ATOM   1983  CA  LYS   320      47.565  26.676  27.124  1.00  0.00           C
ATOM   1984  CB  LYS   320      47.313  27.923  26.204  1.00  0.00           C
ATOM   1985  CG  LYS   320      48.506  28.617  25.721  1.00  0.00           C
ATOM   1986  CD  LYS   320      47.924  29.756  24.827  1.00  0.00           C
ATOM   1987  CE  LYS   320      47.319  29.499  23.458  1.00  0.00           C
ATOM   1988  NZ  LYS   320      46.982  30.683  22.665  1.00  0.00           N
ATOM   1989  HZ1 LYS   320      47.781  31.248  22.458  1.00  0.00           H
ATOM   1990  HZ2 LYS   320      46.687  30.355  21.768  1.00  0.00           H
ATOM   1991  HZ3 LYS   320      46.332  31.250  23.172  1.00  0.00           H
ATOM   1992  C   LYS   320      46.279  26.386  27.952  1.00  0.00           C
ATOM   1993  O   LYS   320      46.219  26.748  29.113  1.00  0.00           O
ATOM   1994  N   ALA   321      45.484  25.526  27.398  1.00  0.00           N
ATOM   1995  H   ALA   321      45.611  25.307  26.430  1.00  0.00           H
ATOM   1996  CA  ALA   321      44.377  25.001  28.208  1.00  0.00           C
ATOM   1997  CB  ALA   321      43.487  24.135  27.303  1.00  0.00           C
ATOM   1998  C   ALA   321      44.668  24.311  29.560  1.00  0.00           C
ATOM   1999  O   ALA   321      44.108  24.682  30.583  1.00  0.00           O
ATOM   2000  N   CYS   322      45.683  23.450  29.507  1.00  0.00           N
ATOM   2001  H   CYS   322      45.853  23.047  28.608  1.00  0.00           H
ATOM   2002  CA  CYS   322      46.371  22.761  30.618  1.00  0.00           C
ATOM   2003  CB  CYS   322      47.497  21.920  30.260  1.00  0.00           C
ATOM   2004  SG  CYS   322      46.939  20.535  29.238  1.00  0.00           S
ATOM   2005  HG  CYS   322      48.066  19.865  29.458  1.00  0.00           H
ATOM   2006  C   CYS   322      46.865  23.730  31.782  1.00  0.00           C
ATOM   2007  O   CYS   322      46.349  23.551  32.841  1.00  0.00           O
ATOM   2008  N   LYS   323      47.539  24.773  31.402  1.00  0.00           N
ATOM   2009  H   LYS   323      47.804  24.851  30.441  1.00  0.00           H
ATOM   2010  CA  LYS   323      47.964  25.876  32.294  1.00  0.00           C
ATOM   2011  CB  LYS   323      49.048  26.816  31.736  1.00  0.00           C
ATOM   2012  CG  LYS   323      49.529  27.909  32.691  1.00  0.00           C
ATOM   2013  CD  LYS   323      50.814  28.562  32.200  1.00  0.00           C
ATOM   2014  CE  LYS   323      51.359  29.355  33.371  1.00  0.00           C
ATOM   2015  NZ  LYS   323      52.578  30.151  33.007  1.00  0.00           N
ATOM   2016  HZ1 LYS   323      52.380  30.970  32.468  1.00  0.00           H
ATOM   2017  HZ2 LYS   323      52.906  30.499  33.886  1.00  0.00           H
ATOM   2018  HZ3 LYS   323      53.289  29.608  32.562  1.00  0.00           H
ATOM   2019  C   LYS   323      46.770  26.597  32.983  1.00  0.00           C
ATOM   2020  O   LYS   323      46.620  26.511  34.188  1.00  0.00           O
ATOM   2021  N   VAL   324      45.907  27.115  32.151  1.00  0.00           N
ATOM   2022  H   VAL   324      45.981  27.083  31.155  1.00  0.00           H
ATOM   2023  CA  VAL   324      44.712  27.893  32.631  1.00  0.00           C
ATOM   2024  CB  VAL   324      43.969  28.553  31.481  1.00  0.00           C
ATOM   2025  CG1 VAL   324      42.818  29.455  32.022  1.00  0.00           C
ATOM   2026  CG2 VAL   324      44.922  29.380  30.623  1.00  0.00           C
ATOM   2027  C   VAL   324      43.714  26.981  33.434  1.00  0.00           C
ATOM   2028  O   VAL   324      43.099  27.399  34.407  1.00  0.00           O
ATOM   2029  N   LEU   325      43.569  25.666  33.110  1.00  0.00           N
ATOM   2030  H   LEU   325      43.879  25.382  32.203  1.00  0.00           H
ATOM   2031  CA  LEU   325      42.895  24.605  33.900  1.00  0.00           C
ATOM   2032  CB  LEU   325      42.668  23.407  33.094  1.00  0.00           C
ATOM   2033  CG  LEU   325      41.430  23.440  32.239  1.00  0.00           C
ATOM   2034  CD1 LEU   325      41.467  22.435  31.098  1.00  0.00           C
ATOM   2035  CD2 LEU   325      40.403  23.143  33.242  1.00  0.00           C
ATOM   2036  C   LEU   325      43.595  24.344  35.232  1.00  0.00           C
ATOM   2037  O   LEU   325      42.853  24.352  36.216  1.00  0.00           O
ATOM   2038  N   GLY   326      44.931  24.252  35.214  1.00  0.00           N
ATOM   2039  H   GLY   326      45.425  23.981  34.388  1.00  0.00           H
ATOM   2040  CA  GLY   326      45.637  24.139  36.506  1.00  0.00           C
ATOM   2041  C   GLY   326      45.530  25.312  37.513  1.00  0.00           C
ATOM   2042  O   GLY   326      45.079  25.147  38.689  1.00  0.00           O
ATOM   2043  N   ILE   327      45.648  26.511  36.999  1.00  0.00           N
ATOM   2044  H   ILE   327      45.791  26.593  36.012  1.00  0.00           H
ATOM   2045  CA  ILE   327      45.619  27.798  37.776  1.00  0.00           C
ATOM   2046  CB  ILE   327      46.126  28.964  36.868  1.00  0.00           C
ATOM   2047  CG1 ILE   327      47.564  28.662  36.369  1.00  0.00           C
ATOM   2048  CG2 ILE   327      45.876  30.264  37.528  1.00  0.00           C
ATOM   2049  CD  ILE   327      48.032  29.755  35.476  1.00  0.00           C
ATOM   2050  C   ILE   327      44.311  28.087  38.488  1.00  0.00           C
ATOM   2051  O   ILE   327      44.320  28.345  39.676  1.00  0.00           O
ATOM   2052  N   VAL   328      43.166  28.023  37.789  1.00  0.00           N
ATOM   2053  H   VAL   328      43.343  28.040  36.805  1.00  0.00           H
ATOM   2054  CA  VAL   328      41.788  28.108  38.278  1.00  0.00           C
ATOM   2055  CB  VAL   328      40.694  28.045  37.175  1.00  0.00           C
ATOM   2056  CG1 VAL   328      39.292  28.432  37.729  1.00  0.00           C
ATOM   2057  CG2 VAL   328      41.076  28.996  35.979  1.00  0.00           C
ATOM   2058  C   VAL   328      41.599  27.120  39.384  1.00  0.00           C
ATOM   2059  O   VAL   328      41.234  27.579  40.482  1.00  0.00           O
ATOM   2060  N   PHE   329      41.890  25.846  39.213  1.00  0.00           N
ATOM   2061  H   PHE   329      42.248  25.583  38.317  1.00  0.00           H
ATOM   2062  CA  PHE   329      41.628  24.855  40.251  1.00  0.00           C
ATOM   2063  CB  PHE   329      41.968  23.448  39.796  1.00  0.00           C
ATOM   2064  CG  PHE   329      41.615  22.266  40.719  1.00  0.00           C
ATOM   2065  CD1 PHE   329      40.442  21.552  40.609  1.00  0.00           C
ATOM   2066  HD1 PHE   329      39.646  21.962  39.987  1.00  0.00           H
ATOM   2067  CD2 PHE   329      42.530  21.916  41.699  1.00  0.00           C
ATOM   2068  HD2 PHE   329      43.561  22.247  41.575  1.00  0.00           H
ATOM   2069  CE1 PHE   329      40.180  20.565  41.518  1.00  0.00           C
ATOM   2070  HE1 PHE   329      39.530  19.754  41.191  1.00  0.00           H
ATOM   2071  CE2 PHE   329      42.276  20.898  42.556  1.00  0.00           C
ATOM   2072  HE2 PHE   329      43.010  20.678  43.331  1.00  0.00           H
ATOM   2073  CZ  PHE   329      41.078  20.225  42.481  1.00  0.00           C
ATOM   2074  HZ  PHE   329      40.949  19.370  43.146  1.00  0.00           H
ATOM   2075  C   PHE   329      42.365  25.078  41.588  1.00  0.00           C
ATOM   2076  O   PHE   329      41.794  24.993  42.669  1.00  0.00           O
ATOM   2077  N   PHE   330      43.700  25.358  41.506  1.00  0.00           N
ATOM   2078  H   PHE   330      44.148  25.383  40.613  1.00  0.00           H
ATOM   2079  CA  PHE   330      44.634  25.510  42.620  1.00  0.00           C
ATOM   2080  CB  PHE   330      46.059  25.822  42.094  1.00  0.00           C
ATOM   2081  CG  PHE   330      47.192  26.005  43.123  1.00  0.00           C
ATOM   2082  CD1 PHE   330      47.962  24.950  43.568  1.00  0.00           C
ATOM   2083  HD1 PHE   330      47.667  23.962  43.216  1.00  0.00           H
ATOM   2084  CD2 PHE   330      47.394  27.287  43.628  1.00  0.00           C
ATOM   2085  HD2 PHE   330      46.968  28.141  43.100  1.00  0.00           H
ATOM   2086  CE1 PHE   330      49.028  25.152  44.366  1.00  0.00           C
ATOM   2087  HE1 PHE   330      49.656  24.302  44.630  1.00  0.00           H
ATOM   2088  CE2 PHE   330      48.381  27.478  44.579  1.00  0.00           C
ATOM   2089  HE2 PHE   330      48.731  28.504  44.699  1.00  0.00           H
ATOM   2090  CZ  PHE   330      49.227  26.413  44.906  1.00  0.00           C
ATOM   2091  HZ  PHE   330      50.089  26.676  45.520  1.00  0.00           H
ATOM   2092  C   PHE   330      44.075  26.563  43.544  1.00  0.00           C
ATOM   2093  O   PHE   330      43.677  26.378  44.701  1.00  0.00           O
ATOM   2094  N   LEU   331      43.769  27.707  42.917  1.00  0.00           N
ATOM   2095  H   LEU   331      43.808  27.753  41.919  1.00  0.00           H
ATOM   2096  CA  LEU   331      43.147  28.876  43.514  1.00  0.00           C
ATOM   2097  CB  LEU   331      42.820  29.896  42.360  1.00  0.00           C
ATOM   2098  CG  LEU   331      42.328  31.282  42.788  1.00  0.00           C
ATOM   2099  CD1 LEU   331      43.405  31.952  43.572  1.00  0.00           C
ATOM   2100  CD2 LEU   331      41.856  31.972  41.515  1.00  0.00           C
ATOM   2101  C   LEU   331      41.894  28.534  44.298  1.00  0.00           C
ATOM   2102  O   LEU   331      41.940  28.891  45.502  1.00  0.00           O
ATOM   2103  N   PHE   332      41.021  27.745  43.653  1.00  0.00           N
ATOM   2104  H   PHE   332      41.257  27.343  42.769  1.00  0.00           H
ATOM   2105  CA  PHE   332      39.723  27.232  44.223  1.00  0.00           C
ATOM   2106  CB  PHE   332      38.870  26.381  43.281  1.00  0.00           C
ATOM   2107  CG  PHE   332      37.660  25.648  43.903  1.00  0.00           C
ATOM   2108  CD1 PHE   332      36.481  26.326  44.079  1.00  0.00           C
ATOM   2109  HD1 PHE   332      36.354  27.328  43.669  1.00  0.00           H
ATOM   2110  CD2 PHE   332      37.754  24.333  44.359  1.00  0.00           C
ATOM   2111  HD2 PHE   332      38.715  23.819  44.371  1.00  0.00           H
ATOM   2112  CE1 PHE   332      35.316  25.809  44.639  1.00  0.00           C
ATOM   2113  HE1 PHE   332      34.368  26.330  44.513  1.00  0.00           H
ATOM   2114  CE2 PHE   332      36.599  23.741  44.903  1.00  0.00           C
ATOM   2115  HE2 PHE   332      36.567  22.771  45.399  1.00  0.00           H
ATOM   2116  CZ  PHE   332      35.421  24.468  45.014  1.00  0.00           C
ATOM   2117  HZ  PHE   332      34.639  24.101  45.679  1.00  0.00           H
ATOM   2118  C   PHE   332      40.038  26.492  45.535  1.00  0.00           C
ATOM   2119  O   PHE   332      39.862  27.077  46.640  1.00  0.00           O
ATOM   2120  N   VAL   333      40.862  25.475  45.458  1.00  0.00           N
ATOM   2121  H   VAL   333      41.172  25.117  44.577  1.00  0.00           H
ATOM   2122  CA  VAL   333      41.136  24.511  46.517  1.00  0.00           C
ATOM   2123  CB  VAL   333      41.681  23.115  46.003  1.00  0.00           C
ATOM   2124  CG1 VAL   333      42.913  23.246  45.061  1.00  0.00           C
ATOM   2125  CG2 VAL   333      41.883  22.118  47.093  1.00  0.00           C
ATOM   2126  C   VAL   333      41.873  25.103  47.740  1.00  0.00           C
ATOM   2127  O   VAL   333      41.276  24.997  48.792  1.00  0.00           O
ATOM   2128  N   VAL   334      42.883  25.980  47.564  1.00  0.00           N
ATOM   2129  H   VAL   334      43.187  26.252  46.652  1.00  0.00           H
ATOM   2130  CA  VAL   334      43.502  26.729  48.668  1.00  0.00           C
ATOM   2131  CB  VAL   334      44.964  27.075  48.242  1.00  0.00           C
ATOM   2132  CG1 VAL   334      44.922  28.194  47.205  1.00  0.00           C
ATOM   2133  CG2 VAL   334      45.932  27.434  49.387  1.00  0.00           C
ATOM   2134  C   VAL   334      42.740  27.903  49.315  1.00  0.00           C
ATOM   2135  O   VAL   334      42.962  28.249  50.466  1.00  0.00           O
ATOM   2136  N   MET   335      41.682  28.389  48.654  1.00  0.00           N
ATOM   2137  H   MET   335      41.251  28.000  47.839  1.00  0.00           H
ATOM   2138  CA  MET   335      40.774  29.273  49.330  1.00  0.00           C
ATOM   2139  CB  MET   335      40.326  30.454  48.469  1.00  0.00           C
ATOM   2140  CG  MET   335      41.444  31.511  48.261  1.00  0.00           C
ATOM   2141  SD  MET   335      40.921  33.006  47.383  1.00  0.00           S
ATOM   2142  CE  MET   335      42.569  33.567  46.873  1.00  0.00           C
ATOM   2143  C   MET   335      39.546  28.656  50.051  1.00  0.00           C
ATOM   2144  O   MET   335      39.024  29.185  51.053  1.00  0.00           O
ATOM   2145  N   TRP   336      39.030  27.561  49.475  1.00  0.00           N
ATOM   2146  H   TRP   336      39.212  27.292  48.529  1.00  0.00           H
ATOM   2147  CA  TRP   336      37.740  26.946  49.881  1.00  0.00           C
ATOM   2148  CB  TRP   336      37.166  26.216  48.714  1.00  0.00           C
ATOM   2149  CG  TRP   336      36.238  27.233  47.994  1.00  0.00           C
ATOM   2150  CD1 TRP   336      36.625  28.265  47.194  1.00  0.00           C
ATOM   2151  HD1 TRP   336      37.547  28.337  46.618  1.00  0.00           H
ATOM   2152  CD2 TRP   336      34.871  27.385  48.297  1.00  0.00           C
ATOM   2153  NE1 TRP   336      35.537  28.995  47.010  1.00  0.00           N
ATOM   2154  HE1 TRP   336      35.492  29.741  46.345  1.00  0.00           H
ATOM   2155  CE2 TRP   336      34.475  28.548  47.724  1.00  0.00           C
ATOM   2156  CE3 TRP   336      33.941  26.661  49.027  1.00  0.00           C
ATOM   2157  HE3 TRP   336      34.237  26.043  49.876  1.00  0.00           H
ATOM   2158  CZ2 TRP   336      33.176  28.964  47.837  1.00  0.00           C
ATOM   2159  HZ2 TRP   336      32.801  29.873  47.368  1.00  0.00           H
ATOM   2160  CZ3 TRP   336      32.633  27.100  49.148  1.00  0.00           C
ATOM   2161  HZ3 TRP   336      31.801  26.562  49.603  1.00  0.00           H
ATOM   2162  CH2 TRP   336      32.233  28.249  48.525  1.00  0.00           C
ATOM   2163  HH2 TRP   336      31.323  28.761  48.837  1.00  0.00           H
ATOM   2164  C   TRP   336      37.944  26.098  51.167  1.00  0.00           C
ATOM   2165  O   TRP   336      37.317  26.449  52.212  1.00  0.00           O
ATOM   2166  N   CYS   337      38.956  25.204  51.176  1.00  0.00           N
ATOM   2167  H   CYS   337      39.521  25.006  50.376  1.00  0.00           H
ATOM   2168  CA  CYS   337      39.211  24.263  52.240  1.00  0.00           C
ATOM   2169  CB  CYS   337      40.352  23.353  51.897  1.00  0.00           C
ATOM   2170  SG  CYS   337      39.838  22.060  50.742  1.00  0.00           S
ATOM   2171  HG  CYS   337      40.728  21.143  51.109  1.00  0.00           H
ATOM   2172  C   CYS   337      39.313  24.753  53.706  1.00  0.00           C
ATOM   2173  O   CYS   337      38.505  24.233  54.447  1.00  0.00           O
ATOM   2174  N   PRO   338      40.182  25.746  54.104  1.00  0.00           N
ATOM   2175  CA  PRO   338      40.530  25.918  55.577  1.00  0.00           C
ATOM   2176  CB  PRO   338      41.385  27.203  55.556  1.00  0.00           C
ATOM   2177  CG  PRO   338      41.839  27.269  54.145  1.00  0.00           C
ATOM   2178  CD  PRO   338      40.644  26.902  53.294  1.00  0.00           C
ATOM   2179  C   PRO   338      39.300  26.094  56.536  1.00  0.00           C
ATOM   2180  O   PRO   338      39.324  25.396  57.593  1.00  0.00           O
ATOM   2181  N   PHE   339      38.251  26.763  56.088  1.00  0.00           N
ATOM   2182  H   PHE   339      38.348  27.349  55.283  1.00  0.00           H
ATOM   2183  CA  PHE   339      37.058  26.918  56.916  1.00  0.00           C
ATOM   2184  CB  PHE   339      36.248  27.946  56.213  1.00  0.00           C
ATOM   2185  CG  PHE   339      34.983  28.221  57.052  1.00  0.00           C
ATOM   2186  CD1 PHE   339      35.082  29.101  58.079  1.00  0.00           C
ATOM   2187  HD1 PHE   339      36.012  29.555  58.420  1.00  0.00           H
ATOM   2188  CD2 PHE   339      33.776  27.602  56.682  1.00  0.00           C
ATOM   2189  HD2 PHE   339      33.753  26.978  55.788  1.00  0.00           H
ATOM   2190  CE1 PHE   339      33.890  29.413  58.780  1.00  0.00           C
ATOM   2191  HE1 PHE   339      33.758  30.277  59.431  1.00  0.00           H
ATOM   2192  CE2 PHE   339      32.627  27.822  57.432  1.00  0.00           C
ATOM   2193  HE2 PHE   339      31.660  27.455  57.090  1.00  0.00           H
ATOM   2194  CZ  PHE   339      32.745  28.693  58.488  1.00  0.00           C
ATOM   2195  HZ  PHE   339      31.838  28.889  59.060  1.00  0.00           H
ATOM   2196  C   PHE   339      36.336  25.561  57.125  1.00  0.00           C
ATOM   2197  O   PHE   339      36.422  24.973  58.187  1.00  0.00           O
ATOM   2198  N   PHE   340      35.953  24.968  56.028  1.00  0.00           N
ATOM   2199  H   PHE   340      36.002  25.456  55.157  1.00  0.00           H
ATOM   2200  CA  PHE   340      35.199  23.683  56.020  1.00  0.00           C
ATOM   2201  CB  PHE   340      34.650  23.345  54.657  1.00  0.00           C
ATOM   2202  CG  PHE   340      33.590  24.373  54.259  1.00  0.00           C
ATOM   2203  CD1 PHE   340      33.948  25.347  53.253  1.00  0.00           C
ATOM   2204  HD1 PHE   340      34.857  25.283  52.655  1.00  0.00           H
ATOM   2205  CD2 PHE   340      32.345  24.405  54.851  1.00  0.00           C
ATOM   2206  HD2 PHE   340      32.124  23.540  55.477  1.00  0.00           H
ATOM   2207  CE1 PHE   340      33.040  26.291  52.862  1.00  0.00           C
ATOM   2208  HE1 PHE   340      33.345  27.148  52.262  1.00  0.00           H
ATOM   2209  CE2 PHE   340      31.491  25.410  54.420  1.00  0.00           C
ATOM   2210  HE2 PHE   340      30.733  25.779  55.112  1.00  0.00           H
ATOM   2211  CZ  PHE   340      31.797  26.284  53.435  1.00  0.00           C
ATOM   2212  HZ  PHE   340      31.027  27.033  53.250  1.00  0.00           H
ATOM   2213  C   PHE   340      35.827  22.464  56.678  1.00  0.00           C
ATOM   2214  O   PHE   340      35.217  21.867  57.570  1.00  0.00           O
ATOM   2215  N   ILE   341      37.138  22.368  56.612  1.00  0.00           N
ATOM   2216  H   ILE   341      37.610  22.909  55.916  1.00  0.00           H
ATOM   2217  CA  ILE   341      37.958  21.340  57.334  1.00  0.00           C
ATOM   2218  CB  ILE   341      39.403  21.297  56.866  1.00  0.00           C
ATOM   2219  CG1 ILE   341      39.515  21.103  55.345  1.00  0.00           C
ATOM   2220  CG2 ILE   341      40.187  20.131  57.519  1.00  0.00           C
ATOM   2221  CD  ILE   341      40.933  21.417  54.896  1.00  0.00           C
ATOM   2222  C   ILE   341      37.916  21.652  58.872  1.00  0.00           C
ATOM   2223  O   ILE   341      37.637  20.775  59.753  1.00  0.00           O
ATOM   2224  N   THR   342      38.374  22.866  59.294  1.00  0.00           N
ATOM   2225  H   THR   342      38.552  23.579  58.615  1.00  0.00           H
ATOM   2226  CA  THR   342      38.353  23.357  60.689  1.00  0.00           C
ATOM   2227  CB  THR   342      38.723  24.876  60.794  1.00  0.00           C
ATOM   2228  OG1 THR   342      39.979  25.163  60.110  1.00  0.00           O
ATOM   2229  HG1 THR   342      39.810  25.386  59.150  1.00  0.00           H
ATOM   2230  CG2 THR   342      38.843  25.382  62.186  1.00  0.00           C
ATOM   2231  C   THR   342      36.939  23.131  61.260  1.00  0.00           C
ATOM   2232  O   THR   342      36.871  22.665  62.379  1.00  0.00           O
ATOM   2233  N   ASN   343      35.846  23.418  60.465  1.00  0.00           N
ATOM   2234  H   ASN   343      35.898  23.630  59.489  1.00  0.00           H
ATOM   2235  CA  ASN   343      34.457  23.464  61.003  1.00  0.00           C
ATOM   2236  CB  ASN   343      33.497  24.253  60.104  1.00  0.00           C
ATOM   2237  CG  ASN   343      32.428  25.016  60.834  1.00  0.00           C
ATOM   2238  OD1 ASN   343      32.725  25.677  61.846  1.00  0.00           O
ATOM   2239  ND2 ASN   343      31.332  25.362  60.085  1.00  0.00           N
ATOM   2240 HD21 ASN   343      30.76   26.15   60.32   1.00  0.00           H
ATOM   2241 HD22 ASN   343      31.17   24.64   59.41   1.00  0.00           H
ATOM   2242  C   ASN   343      33.955  22.039  61.344  1.00  0.00           C
ATOM   2243  O   ASN   343      33.248  21.952  62.340  1.00  0.00           O
ATOM   2244  N   ILE   344      34.443  21.011  60.560  1.00  0.00           N
ATOM   2245  H   ILE   344      34.791  21.188  59.639  1.00  0.00           H
ATOM   2246  CA  ILE   344      34.185  19.596  60.888  1.00  0.00           C
ATOM   2247  CB  ILE   344      34.491  18.736  59.660  1.00  0.00           C
ATOM   2248  CG1 ILE   344      33.696  19.140  58.427  1.00  0.00           C
ATOM   2249  CG2 ILE   344      34.535  17.249  59.908  1.00  0.00           C
ATOM   2250  CD  ILE   344      34.411  18.725  57.122  1.00  0.00           C
ATOM   2251  C   ILE   344      34.893  19.100  62.218  1.00  0.00           C
ATOM   2252  O   ILE   344      34.275  18.530  63.131  1.00  0.00           O
ATOM   2253  N   MET   345      36.205  19.428  62.315  1.00  0.00           N
ATOM   2254  H   MET   345      36.645  19.850  61.523  1.00  0.00           H
ATOM   2255  CA  MET   345      37.107  19.200  63.482  1.00  0.00           C
ATOM   2256  CB  MET   345      38.528  19.681  63.088  1.00  0.00           C
ATOM   2257  CG  MET   345      39.581  19.237  64.116  1.00  0.00           C
ATOM   2258  SD  MET   345      41.290  19.595  63.529  1.00  0.00           S
ATOM   2259  CE  MET   345      42.014  19.832  65.077  1.00  0.00           C
ATOM   2260  C   MET   345      36.726  19.927  64.771  1.00  0.00           C
ATOM   2261  O   MET   345      37.054  19.403  65.826  1.00  0.00           O
ATOM   2262  N   ALA   346      36.247  21.145  64.632  1.00  0.00           N
ATOM   2263  H   ALA   346      36.471  21.648  63.797  1.00  0.00           H
ATOM   2264  CA  ALA   346      35.696  21.916  65.755  1.00  0.00           C
ATOM   2265  CB  ALA   346      35.466  23.291  65.097  1.00  0.00           C
ATOM   2266  C   ALA   346      34.489  21.310  66.416  1.00  0.00           C
ATOM   2267  O   ALA   346      34.064  20.243  65.970  1.00  0.00           O
ATOM   2268  N   VAL   347      34.298  21.761  67.672  1.00  0.00           N
ATOM   2269  H   VAL   347      34.888  22.490  68.019  1.00  0.00           H
ATOM   2270  CA  VAL   347      33.177  21.345  68.557  1.00  0.00           C
ATOM   2271  CB  VAL   347      31.813  21.675  67.979  1.00  0.00           C
ATOM   2272  CG1 VAL   347      30.770  21.379  69.039  1.00  0.00           C
ATOM   2273  CG2 VAL   347      31.841  23.167  67.579  1.00  0.00           C
ATOM   2274  C   VAL   347      33.457  19.923  69.075  1.00  0.00           C
ATOM   2275  O   VAL   347      32.994  19.629  70.202  1.00  0.00           O
ATOM   2276  N   ILE   348      34.141  19.008  68.394  1.00  0.00           N
ATOM   2277  H   ILE   348      34.396  19.186  67.444  1.00  0.00           H
ATOM   2278  CA  ILE   348      34.634  17.714  68.938  1.00  0.00           C
ATOM   2279  CB  ILE   348      35.169  16.774  67.778  1.00  0.00           C
ATOM   2280  CG1 ILE   348      34.039  16.675  66.768  1.00  0.00           C
ATOM   2281  CG2 ILE   348      35.736  15.390  68.373  1.00  0.00           C
ATOM   2282  CD  ILE   348      34.466  16.087  65.457  1.00  0.00           C
ATOM   2283  C   ILE   348      35.640  17.899  70.076  1.00  0.00           C
ATOM   2284  O   ILE   348      35.582  17.334  71.181  1.00  0.00           O
ATOM   2285  N   CYS   349      36.469  18.932  69.820  1.00  0.00           N
ATOM   2286  H   CYS   349      36.409  19.332  68.906  1.00  0.00           H
ATOM   2287  CA  CYS   349      37.699  19.203  70.577  1.00  0.00           C
ATOM   2288  CB  CYS   349      38.781  19.355  69.517  1.00  0.00           C
ATOM   2289  SG  CYS   349      40.372  20.058  70.126  1.00  0.00           S
ATOM   2290  C   CYS   349      37.563  20.228  71.770  1.00  0.00           C
ATOM   2291  O   CYS   349      38.541  20.744  72.355  1.00  0.00           O
ATOM   2292  N   LYS   350      36.297  20.426  72.315  1.00  0.00           N
ATOM   2293  H   LYS   350      35.573  19.741  72.233  1.00  0.00           H
ATOM   2294  CA  LYS   350      35.978  21.453  73.327  1.00  0.00           C
ATOM   2295  CB  LYS   350      34.594  21.120  73.872  1.00  0.00           C
ATOM   2296  CG  LYS   350      33.489  21.664  72.999  1.00  0.00           C
ATOM   2297  CD  LYS   350      32.081  21.371  73.442  1.00  0.00           C
ATOM   2298  CE  LYS   350      31.002  22.046  72.623  1.00  0.00           C
ATOM   2299  NZ  LYS   350      29.644  21.585  72.931  1.00  0.00           N
ATOM   2300  HZ1 LYS   350      29.419  21.832  73.873  1.00  0.00           H
ATOM   2301  HZ2 LYS   350      28.944  22.000  72.350  1.00  0.00           H
ATOM   2302  HZ3 LYS   350      29.610  20.589  72.851  1.00  0.00           H
ATOM   2303  C   LYS   350      36.851  21.375  74.599  1.00  0.00           C
ATOM   2304  O   LYS   350      37.042  22.465  75.134  1.00  0.00           O
ATOM   2305  N   GLU   351      37.149  20.168  75.089  1.00  0.00           N
ATOM   2306  H   GLU   351      36.786  19.344  74.653  1.00  0.00           H
ATOM   2307  CA  GLU   351      38.121  19.945  76.153  1.00  0.00           C
ATOM   2308  CB  GLU   351      37.959  18.468  76.657  1.00  0.00           C
ATOM   2309  CG  GLU   351      38.378  17.283  75.736  1.00  0.00           C
ATOM   2310  CD  GLU   351      37.870  17.536  74.352  1.00  0.00           C
ATOM   2311  OE1 GLU   351      36.611  17.508  74.192  1.00  0.00           O
ATOM   2312  OE2 GLU   351      38.676  17.494  73.381  1.00  0.00           O
ATOM   2313  C   GLU   351      39.553  20.391  75.746  1.00  0.00           C
ATOM   2314  O   GLU   351      40.255  21.005  76.546  1.00  0.00           O
ATOM   2315  N   SER   352      40.003  19.922  74.583  1.00  0.00           N
ATOM   2316  H   SER   352      39.510  19.231  74.055  1.00  0.00           H
ATOM   2317  CA  SER   352      41.479  20.150  74.342  1.00  0.00           C
ATOM   2318  CB  SER   352      42.156  18.956  73.550  1.00  0.00           C
ATOM   2319  OG  SER   352      43.559  19.042  73.449  1.00  0.00           O
ATOM   2320  HG  SER   352      43.915  19.813  72.921  1.00  0.00           H
ATOM   2321  C   SER   352      41.796  21.510  73.714  1.00  0.00           C
ATOM   2322  O   SER   352      42.440  22.402  74.314  1.00  0.00           O
ATOM   2323  N   CYS   353      41.013  21.976  72.729  1.00  0.00           N
ATOM   2324  H   CYS   353      40.204  21.437  72.495  1.00  0.00           H
ATOM   2325  CA  CYS   353      41.292  23.143  71.821  1.00  0.00           C
ATOM   2326  CB  CYS   353      40.410  23.228  70.584  1.00  0.00           C
ATOM   2327  SG  CYS   353      40.594  21.907  69.383  1.00  0.00           S
ATOM   2328  C   CYS   353      40.953  24.476  72.492  1.00  0.00           C
ATOM   2329  O   CYS   353      39.836  24.724  72.985  1.00  0.00           O
ATOM   2330  N   ASN   354      42.006  25.263  72.534  1.00  0.00           N
ATOM   2331  H   ASN   354      42.849  24.844  72.198  1.00  0.00           H
ATOM   2332  CA  ASN   354      41.939  26.743  72.772  1.00  0.00           C
ATOM   2333  CB  ASN   354      43.359  27.325  72.533  1.00  0.00           C
ATOM   2334  CG  ASN   354      43.481  28.657  73.216  1.00  0.00           C
ATOM   2335  OD1 ASN   354      42.884  29.637  72.790  1.00  0.00           O
ATOM   2336  ND2 ASN   354      43.903  28.734  74.391  1.00  0.00           N
ATOM   2337 HD21 ASN   354      44.052  27.954  74.999  1.00  0.00           H
ATOM   2338 HD22 ASN   354      43.826  29.622  74.843  1.00  0.00           H
ATOM   2339  C   ASN   354      40.819  27.494  71.991  1.00  0.00           C
ATOM   2340  O   ASN   354      40.877  27.612  70.769  1.00  0.00           O
ATOM   2341  N   GLU   355      39.755  27.916  72.687  1.00  0.00           N
ATOM   2342  H   GLU   355      39.597  27.851  73.672  1.00  0.00           H
ATOM   2343  CA  GLU   355      38.554  28.504  72.023  1.00  0.00           C
ATOM   2344  CB  GLU   355      37.371  28.753  72.948  1.00  0.00           C
ATOM   2345  CG  GLU   355      36.161  28.128  72.250  1.00  0.00           C
ATOM   2346  CD  GLU   355      34.871  28.547  72.949  1.00  0.00           C
ATOM   2347  OE1 GLU   355      34.659  28.299  74.108  1.00  0.00           O
ATOM   2348  OE2 GLU   355      34.021  29.099  72.237  1.00  0.00           O
ATOM   2349  C   GLU   355      38.866  29.892  71.392  1.00  0.00           C
ATOM   2350  O   GLU   355      38.345  30.194  70.298  1.00  0.00           O
ATOM   2351  N   ASP   356      39.730  30.638  71.978  1.00  0.00           N
ATOM   2352  H   ASP   356      40.189  30.306  72.802  1.00  0.00           H
ATOM   2353  CA  ASP   356      40.319  31.888  71.452  1.00  0.00           C
ATOM   2354  CB  ASP   356      41.092  32.649  72.513  1.00  0.00           C
ATOM   2355  CG  ASP   356      41.874  33.878  71.971  1.00  0.00           C
ATOM   2356  OD1 ASP   356      41.287  34.949  71.835  1.00  0.00           O
ATOM   2357  OD2 ASP   356      43.090  33.884  71.849  1.00  0.00           O
ATOM   2358  C   ASP   356      41.207  31.780  70.165  1.00  0.00           C
ATOM   2359  O   ASP   356      40.724  32.423  69.237  1.00  0.00           O
ATOM   2360  N   VAL   357      42.023  30.710  70.089  1.00  0.00           N
ATOM   2361  H   VAL   357      42.329  30.288  70.942  1.00  0.00           H
ATOM   2362  CA  VAL   357      42.713  30.332  68.842  1.00  0.00           C
ATOM   2363  CB  VAL   357      44.023  29.531  69.038  1.00  0.00           C
ATOM   2364  CG1 VAL   357      44.748  29.302  67.736  1.00  0.00           C
ATOM   2365  CG2 VAL   357      45.018  30.088  70.037  1.00  0.00           C
ATOM   2366  C   VAL   357      41.808  29.718  67.740  1.00  0.00           C
ATOM   2367  O   VAL   357      41.709  30.289  66.669  1.00  0.00           O
ATOM   2368  N   ILE   358      40.867  28.876  68.153  1.00  0.00           N
ATOM   2369  H   ILE   358      40.863  28.454  69.060  1.00  0.00           H
ATOM   2370  CA  ILE   358      39.825  28.374  67.260  1.00  0.00           C
ATOM   2371  CB  ILE   358      39.004  27.243  67.839  1.00  0.00           C
ATOM   2372  CG1 ILE   358      38.795  26.194  66.847  1.00  0.00           C
ATOM   2373  CG2 ILE   358      37.645  27.656  68.383  1.00  0.00           C
ATOM   2374  CD  ILE   358      38.580  24.839  67.586  1.00  0.00           C
ATOM   2375  C   ILE   358      38.940  29.579  66.742  1.00  0.00           C
ATOM   2376  O   ILE   358      38.783  29.748  65.559  1.00  0.00           O
ATOM   2377  N   GLY   359      38.674  30.546  67.630  1.00  0.00           N
ATOM   2378  H   GLY   359      38.720  30.464  68.626  1.00  0.00           H
ATOM   2379  CA  GLY   359      37.922  31.775  67.336  1.00  0.00           C
ATOM   2380  C   GLY   359      38.596  32.722  66.404  1.00  0.00           C
ATOM   2381  O   GLY   359      38.194  32.768  65.235  1.00  0.00           O
ATOM   2382  N   ALA   360      39.857  32.941  66.761  1.00  0.00           N
ATOM   2383  H   ALA   360      40.254  32.669  67.638  1.00  0.00           H
ATOM   2384  CA  ALA   360      40.775  33.802  65.884  1.00  0.00           C
ATOM   2385  CB  ALA   360      42.228  33.879  66.447  1.00  0.00           C
ATOM   2386  C   ALA   360      40.968  33.184  64.452  1.00  0.00           C
ATOM   2387  O   ALA   360      40.737  33.897  63.452  1.00  0.00           O
ATOM   2388  N   LEU   361      41.253  31.886  64.421  1.00  0.00           N
ATOM   2389  H   LEU   361      41.403  31.330  65.238  1.00  0.00           H
ATOM   2390  CA  LEU   361      41.315  31.202  63.141  1.00  0.00           C
ATOM   2391  CB  LEU   361      41.946  29.763  63.380  1.00  0.00           C
ATOM   2392  CG  LEU   361      43.444  29.516  63.607  1.00  0.00           C
ATOM   2393  CD1 LEU   361      43.525  28.052  63.821  1.00  0.00           C
ATOM   2394  CD2 LEU   361      44.419  30.241  62.630  1.00  0.00           C
ATOM   2395  C   LEU   361      40.020  31.074  62.339  1.00  0.00           C
ATOM   2396  O   LEU   361      40.045  31.378  61.157  1.00  0.00           O
ATOM   2397  N   LEU   362      38.913  30.741  62.979  1.00  0.00           N
ATOM   2398  H   LEU   362      38.842  30.480  63.942  1.00  0.00           H
ATOM   2399  CA  LEU   362      37.587  30.912  62.325  1.00  0.00           C
ATOM   2400  CB  LEU   362      36.488  30.283  63.302  1.00  0.00           C
ATOM   2401  CG  LEU   362      36.373  28.789  63.218  1.00  0.00           C
ATOM   2402  CD1 LEU   362      35.378  28.203  64.265  1.00  0.00           C
ATOM   2403  CD2 LEU   362      36.085  28.325  61.811  1.00  0.00           C
ATOM   2404  C   LEU   362      37.229  32.269  61.785  1.00  0.00           C
ATOM   2405  O   LEU   362      36.591  32.359  60.699  1.00  0.00           O
ATOM   2406  N   ASN   363      37.747  33.333  62.453  1.00  0.00           N
ATOM   2407  H   ASN   363      38.088  33.167  63.378  1.00  0.00           H
ATOM   2408  CA  ASN   363      37.642  34.817  62.025  1.00  0.00           C
ATOM   2409  CB  ASN   363      38.188  35.726  63.098  1.00  0.00           C
ATOM   2410  CG  ASN   363      37.375  35.667  64.415  1.00  0.00           C
ATOM   2411  OD1 ASN   363      37.912  35.820  65.561  1.00  0.00           O
ATOM   2412  ND2 ASN   363      36.065  35.462  64.384  1.00  0.00           N
ATOM   2413 HD21 ASN   363      35.575  35.318  63.524  1.00  0.00           H
ATOM   2414 HD22 ASN   363      35.510  35.734  65.171  1.00  0.00           H
ATOM   2415  C   ASN   363      38.441  34.996  60.748  1.00  0.00           C
ATOM   2416  O   ASN   363      37.853  35.564  59.823  1.00  0.00           O
ATOM   2417  N   VAL   364      39.779  34.732  60.690  1.00  0.00           N
ATOM   2418  H   VAL   364      40.329  34.819  61.521  1.00  0.00           H
ATOM   2419  CA  VAL   364      40.581  34.786  59.460  1.00  0.00           C
ATOM   2420  CB  VAL   364      41.995  34.309  59.784  1.00  0.00           C
ATOM   2421  CG1 VAL   364      42.951  34.164  58.582  1.00  0.00           C
ATOM   2422  CG2 VAL   364      42.626  35.295  60.750  1.00  0.00           C
ATOM   2423  C   VAL   364      39.979  33.936  58.275  1.00  0.00           C
ATOM   2424  O   VAL   364      39.864  34.463  57.141  1.00  0.00           O
ATOM   2425  N   PHE   365      39.455  32.697  58.612  1.00  0.00           N
ATOM   2426  H   PHE   365      39.491  32.214  59.487  1.00  0.00           H
ATOM   2427  CA  PHE   365      38.926  31.891  57.477  1.00  0.00           C
ATOM   2428  CB  PHE   365      39.009  30.449  57.948  1.00  0.00           C
ATOM   2429  CG  PHE   365      40.213  29.735  58.532  1.00  0.00           C
ATOM   2430  CD1 PHE   365      41.494  30.147  58.122  1.00  0.00           C
ATOM   2431  HD1 PHE   365      41.502  30.619  57.140  1.00  0.00           H
ATOM   2432  CD2 PHE   365      40.119  28.784  59.584  1.00  0.00           C
ATOM   2433  HD2 PHE   365      39.219  28.253  59.892  1.00  0.00           H
ATOM   2434  CE1 PHE   365      42.665  29.641  58.736  1.00  0.00           C
ATOM   2435  HE1 PHE   365      43.673  29.928  58.436  1.00  0.00           H
ATOM   2436  CE2 PHE   365      41.318  28.318  60.126  1.00  0.00           C
ATOM   2437  HE2 PHE   365      41.147  27.567  60.897  1.00  0.00           H
ATOM   2438  CZ  PHE   365      42.568  28.654  59.758  1.00  0.00           C
ATOM   2439  HZ  PHE   365      43.371  28.395  60.447  1.00  0.00           H
ATOM   2440  C   PHE   365      37.728  32.305  56.640  1.00  0.00           C
ATOM   2441  O   PHE   365      37.738  32.216  55.382  1.00  0.00           O
ATOM   2442  N   VAL   366      36.819  32.973  57.333  1.00  0.00           N
ATOM   2443  H   VAL   366      37.121  33.211  58.256  1.00  0.00           H
ATOM   2444  CA  VAL   366      35.616  33.608  56.753  1.00  0.00           C
ATOM   2445  CB  VAL   366      34.505  33.867  57.792  1.00  0.00           C
ATOM   2446  CG1 VAL   366      34.668  35.122  58.659  1.00  0.00           C
ATOM   2447  CG2 VAL   366      33.096  33.988  57.055  1.00  0.00           C
ATOM   2448  C   VAL   366      35.870  34.746  55.803  1.00  0.00           C
ATOM   2449  O   VAL   366      35.413  34.765  54.709  1.00  0.00           O
ATOM   2450  N   TRP   367      36.851  35.561  56.249  1.00  0.00           N
ATOM   2451  H   TRP   367      37.476  35.156  56.915  1.00  0.00           H
ATOM   2452  CA  TRP   367      37.414  36.535  55.298  1.00  0.00           C
ATOM   2453  CB  TRP   367      38.242  37.596  56.025  1.00  0.00           C
ATOM   2454  CG  TRP   367      37.523  38.393  57.089  1.00  0.00           C
ATOM   2455  CD1 TRP   367      37.660  38.277  58.375  1.00  0.00           C
ATOM   2456  HD1 TRP   367      38.323  37.623  58.941  1.00  0.00           H
ATOM   2457  CD2 TRP   367      36.366  39.160  56.900  1.00  0.00           C
ATOM   2458  NE1 TRP   367      36.644  38.868  59.021  1.00  0.00           N
ATOM   2459  HE1 TRP   367      36.476  38.752  60.000  1.00  0.00           H
ATOM   2460  CE2 TRP   367      35.850  39.436  58.130  1.00  0.00           C
ATOM   2461  CE3 TRP   367      35.839  39.762  55.776  1.00  0.00           C
ATOM   2462  HE3 TRP   367      36.176  39.520  54.768  1.00  0.00           H
ATOM   2463  CZ2 TRP   367      34.862  40.301  58.235  1.00  0.00           C
ATOM   2464  HZ2 TRP   367      34.360  40.484  59.185  1.00  0.00           H
ATOM   2465  CZ3 TRP   367      34.840  40.676  55.901  1.00  0.00           C
ATOM   2466  HZ3 TRP   367      34.204  40.995  55.076  1.00  0.00           H
ATOM   2467  CH2 TRP   367      34.345  40.970  57.101  1.00  0.00           C
ATOM   2468  HH2 TRP   367      33.478  41.631  57.103  1.00  0.00           H
ATOM   2469  C   TRP   367      38.114  35.998  54.067  1.00  0.00           C
ATOM   2470  O   TRP   367      37.792  36.507  53.001  1.00  0.00           O
ATOM   2471  N   ILE   368      38.979  34.982  54.215  1.00  0.00           N
ATOM   2472  H   ILE   368      39.351  34.849  55.133  1.00  0.00           H
ATOM   2473  CA  ILE   368      39.528  34.237  53.018  1.00  0.00           C
ATOM   2474  CB  ILE   368      40.526  33.070  53.523  1.00  0.00           C
ATOM   2475  CG1 ILE   368      41.653  33.740  54.355  1.00  0.00           C
ATOM   2476  CG2 ILE   368      40.972  32.243  52.299  1.00  0.00           C
ATOM   2477  CD  ILE   368      42.379  34.803  53.564  1.00  0.00           C
ATOM   2478  C   ILE   368      38.412  33.686  52.100  1.00  0.00           C
ATOM   2479  O   ILE   368      38.331  34.125  50.960  1.00  0.00           O
ATOM   2480  N   GLY   369      37.413  33.111  52.689  1.00  0.00           N
ATOM   2481  H   GLY   369      37.533  32.587  53.532  1.00  0.00           H
ATOM   2482  CA  GLY   369      36.140  32.770  51.932  1.00  0.00           C
ATOM   2483  C   GLY   369      35.374  33.899  51.149  1.00  0.00           C
ATOM   2484  O   GLY   369      34.863  33.645  50.024  1.00  0.00           O
ATOM   2485  N   TYR   370      35.227  35.090  51.766  1.00  0.00           N
ATOM   2486  H   TYR   370      35.409  35.133  52.748  1.00  0.00           H
ATOM   2487  CA  TYR   370      34.664  36.328  51.142  1.00  0.00           C
ATOM   2488  CB  TYR   370      34.289  37.482  52.081  1.00  0.00           C
ATOM   2489  CG  TYR   370      33.084  37.185  52.973  1.00  0.00           C
ATOM   2490  CD1 TYR   370      32.011  36.500  52.442  1.00  0.00           C
ATOM   2491  HD1 TYR   370      31.909  36.260  51.383  1.00  0.00           H
ATOM   2492  CD2 TYR   370      33.238  37.397  54.305  1.00  0.00           C
ATOM   2493  HD2 TYR   370      34.122  37.855  54.748  1.00  0.00           H
ATOM   2494  CE1 TYR   370      31.030  36.009  53.337  1.00  0.00           C
ATOM   2495  HE1 TYR   370      30.104  35.613  52.921  1.00  0.00           H
ATOM   2496  CE2 TYR   370      32.309  36.751  55.147  1.00  0.00           C
ATOM   2497  HE2 TYR   370      32.443  36.615  56.220  1.00  0.00           H
ATOM   2498  CZ  TYR   370      31.119  36.128  54.678  1.00  0.00           C
ATOM   2499  OH  TYR   370      30.403  35.479  55.592  1.00  0.00           O
ATOM   2500  HH  TYR   370      29.535  35.123  55.244  1.00  0.00           H
ATOM   2501  C   TYR   370      35.639  36.900  50.054  1.00  0.00           C
ATOM   2502  O   TYR   370      35.164  36.969  48.926  1.00  0.00           O
ATOM   2503  N   LEU   371      36.935  36.683  50.263  1.00  0.00           N
ATOM   2504  H   LEU   371      37.209  36.583  51.220  1.00  0.00           H
ATOM   2505  CA  LEU   371      37.973  37.039  49.232  1.00  0.00           C
ATOM   2506  CB  LEU   371      39.407  36.892  49.722  1.00  0.00           C
ATOM   2507  CG  LEU   371      40.643  37.234  48.813  1.00  0.00           C
ATOM   2508  CD1 LEU   371      40.702  38.751  48.472  1.00  0.00           C
ATOM   2509  CD2 LEU   371      41.963  36.840  49.554  1.00  0.00           C
ATOM   2510  C   LEU   371      37.854  36.348  47.892  1.00  0.00           C
ATOM   2511  O   LEU   371      37.851  36.868  46.807  1.00  0.00           O
ATOM   2512  N   SER   372      37.707  34.991  48.054  1.00  0.00           N
ATOM   2513  H   SER   372      37.926  34.510  48.902  1.00  0.00           H
ATOM   2514  CA  SER   372      37.375  33.992  46.967  1.00  0.00           C
ATOM   2515  CB  SER   372      37.148  32.583  47.456  1.00  0.00           C
ATOM   2516  OG  SER   372      36.507  31.761  46.482  1.00  0.00           O
ATOM   2517  HG  SER   372      37.150  31.244  45.917  1.00  0.00           H
ATOM   2518  C   SER   372      36.256  34.533  46.023  1.00  0.00           C
ATOM   2519  O   SER   372      36.432  34.646  44.829  1.00  0.00           O
ATOM   2520  N   SER   373      35.207  35.193  46.600  1.00  0.00           N
ATOM   2521  H   SER   373      35.137  35.368  47.582  1.00  0.00           H
ATOM   2522  CA  SER   373      34.153  35.827  45.773  1.00  0.00           C
ATOM   2523  CB  SER   373      32.966  36.324  46.634  1.00  0.00           C
ATOM   2524  OG  SER   373      32.141  35.183  47.028  1.00  0.00           O
ATOM   2525  HG  SER   373      31.337  35.179  46.433  1.00  0.00           H
ATOM   2526  C   SER   373      34.563  37.020  44.916  1.00  0.00           C
ATOM   2527  O   SER   373      34.110  37.129  43.789  1.00  0.00           O
ATOM   2528  N   ALA   374      35.689  37.630  45.317  1.00  0.00           N
ATOM   2529  H   ALA   374      36.338  37.203  45.948  1.00  0.00           H
ATOM   2530  CA  ALA   374      36.185  38.828  44.556  1.00  0.00           C
ATOM   2531  CB  ALA   374      37.006  39.733  45.533  1.00  0.00           C
ATOM   2532  C   ALA   374      36.932  38.239  43.401  1.00  0.00           C
ATOM   2533  O   ALA   374      36.860  38.632  42.236  1.00  0.00           O
ATOM   2534  N   VAL   375      37.728  37.215  43.700  1.00  0.00           N
ATOM   2535  H   VAL   375      37.687  36.923  44.656  1.00  0.00           H
ATOM   2536  CA  VAL   375      38.701  36.573  42.800  1.00  0.00           C
ATOM   2537  CB  VAL   375      39.745  35.748  43.604  1.00  0.00           C
ATOM   2538  CG1 VAL   375      40.759  34.896  42.758  1.00  0.00           C
ATOM   2539  CG2 VAL   375      40.492  36.818  44.522  1.00  0.00           C
ATOM   2540  C   VAL   375      38.155  35.820  41.643  1.00  0.00           C
ATOM   2541  O   VAL   375      38.598  36.024  40.499  1.00  0.00           O
ATOM   2542  N   ASN   376      37.099  35.059  41.831  1.00  0.00           N
ATOM   2543  H   ASN   376      36.829  34.789  42.755  1.00  0.00           H
ATOM   2544  CA  ASN   376      36.546  34.199  40.811  1.00  0.00           C
ATOM   2545  CB  ASN   376      35.511  33.281  41.440  1.00  0.00           C
ATOM   2546  CG  ASN   376      35.874  32.428  42.594  1.00  0.00           C
ATOM   2547  OD1 ASN   376      37.021  31.967  42.693  1.00  0.00           O
ATOM   2548  ND2 ASN   376      34.931  31.925  43.375  1.00  0.00           N
ATOM   2549 HD21 ASN   376      33.967  32.187  43.406  1.00  0.00           H
ATOM   2550 HD22 ASN   376      35.215  31.268  44.074  1.00  0.00           H
ATOM   2551  C   ASN   376      35.954  34.826  39.480  1.00  0.00           C
ATOM   2552  O   ASN   376      36.557  34.513  38.489  1.00  0.00           O
ATOM   2553  N   PRO   377      35.165  35.850  39.453  1.00  0.00           N
ATOM   2554  CA  PRO   377      34.713  36.567  38.226  1.00  0.00           C
ATOM   2555  CB  PRO   377      33.843  37.717  38.747  1.00  0.00           C
ATOM   2556  CG  PRO   377      33.050  37.051  39.876  1.00  0.00           C
ATOM   2557  CD  PRO   377      34.261  36.376  40.560  1.00  0.00           C
ATOM   2558  C   PRO   377      35.805  37.044  37.334  1.00  0.00           C
ATOM   2559  O   PRO   377      35.761  36.934  36.082  1.00  0.00           O
ATOM   2560  N   LEU   378      36.762  37.591  37.951  1.00  0.00           N
ATOM   2561  H   LEU   378      36.613  37.912  38.886  1.00  0.00           H
ATOM   2562  CA  LEU   378      37.966  38.147  37.257  1.00  0.00           C
ATOM   2563  CB  LEU   378      38.751  39.011  38.311  1.00  0.00           C
ATOM   2564  CG  LEU   378      39.540  40.095  37.536  1.00  0.00           C
ATOM   2565  CD1 LEU   378      38.611  41.355  37.423  1.00  0.00           C
ATOM   2566  CD2 LEU   378      40.748  40.565  38.324  1.00  0.00           C
ATOM   2567  C   LEU   378      38.768  36.967  36.610  1.00  0.00           C
ATOM   2568  O   LEU   378      38.908  36.951  35.402  1.00  0.00           O
ATOM   2569  N   VAL   379      39.181  35.995  37.347  1.00  0.00           N
ATOM   2570  H   VAL   379      39.127  35.934  38.344  1.00  0.00           H
ATOM   2571  CA  VAL   379      39.880  34.810  36.775  1.00  0.00           C
ATOM   2572  CB  VAL   379      40.456  33.965  37.975  1.00  0.00           C
ATOM   2573  CG1 VAL   379      39.482  33.039  38.661  1.00  0.00           C
ATOM   2574  CG2 VAL   379      41.721  33.193  37.548  1.00  0.00           C
ATOM   2575  C   VAL   379      39.043  33.928  35.787  1.00  0.00           C
ATOM   2576  O   VAL   379      39.735  33.438  34.891  1.00  0.00           O
ATOM   2577  N   TYR   380      37.761  34.051  35.918  1.00  0.00           N
ATOM   2578  H   TYR   380      37.305  34.811  36.381  1.00  0.00           H
ATOM   2579  CA  TYR   380      36.848  33.500  34.901  1.00  0.00           C
ATOM   2580  CB  TYR   380      35.428  33.188  35.410  1.00  0.00           C
ATOM   2581  CG  TYR   380      35.314  31.770  35.885  1.00  0.00           C
ATOM   2582  CD1 TYR   380      35.498  31.439  37.256  1.00  0.00           C
ATOM   2583  HD1 TYR   380      35.502  32.233  38.003  1.00  0.00           H
ATOM   2584  CD2 TYR   380      35.165  30.752  34.967  1.00  0.00           C
ATOM   2585  HD2 TYR   380      34.838  31.013  33.960  1.00  0.00           H
ATOM   2586  CE1 TYR   380      35.497  30.092  37.670  1.00  0.00           C
ATOM   2587  HE1 TYR   380      35.418  29.911  38.742  1.00  0.00           H
ATOM   2588  CE2 TYR   380      35.359  29.483  35.405  1.00  0.00           C
ATOM   2589  HE2 TYR   380      35.459  28.650  34.709  1.00  0.00           H
ATOM   2590  CZ  TYR   380      35.456  29.109  36.734  1.00  0.00           C
ATOM   2591  OH  TYR   380      35.776  27.829  36.984  1.00  0.00           O
ATOM   2592  HH  TYR   380      36.162  27.827  37.907  1.00  0.00           H
ATOM   2593  C   TYR   380      36.748  34.303  33.575  1.00  0.00           C
ATOM   2594  O   TYR   380      36.182  33.814  32.563  1.00  0.00           O
ATOM   2595  N   THR   381      37.077  35.630  33.584  1.00  0.00           N
ATOM   2596  H   THR   381      37.015  36.157  34.432  1.00  0.00           H
ATOM   2597  CA  THR   381      37.128  36.351  32.311  1.00  0.00           C
ATOM   2598  CB  THR   381      36.042  37.500  32.336  1.00  0.00           C
ATOM   2599  OG1 THR   381      36.202  38.271  33.539  1.00  0.00           O
ATOM   2600  HG1 THR   381      35.278  38.171  33.909  1.00  0.00           H
ATOM   2601  CG2 THR   381      34.585  37.045  32.070  1.00  0.00           C
ATOM   2602  C   THR   381      38.449  36.800  31.736  1.00  0.00           C
ATOM   2603  O   THR   381      38.775  36.423  30.602  1.00  0.00           O
ATOM   2604  N   LEU   382      39.425  37.123  32.629  1.00  0.00           N
ATOM   2605  H   LEU   382      39.182  37.017  33.593  1.00  0.00           H
ATOM   2606  CA  LEU   382      40.660  37.930  32.352  1.00  0.00           C
ATOM   2607  CB  LEU   382      41.467  38.184  33.614  1.00  0.00           C
ATOM   2608  CG  LEU   382      42.294  39.448  33.680  1.00  0.00           C
ATOM   2609  CD1 LEU   382      41.416  40.672  33.486  1.00  0.00           C
ATOM   2610  CD2 LEU   382      43.187  39.450  34.966  1.00  0.00           C
ATOM   2611  C   LEU   382      41.574  37.304  31.282  1.00  0.00           C
ATOM   2612  O   LEU   382      42.420  37.977  30.675  1.00  0.00           O
ATOM   2613  N   PHE   383      41.592  35.963  31.224  1.00  0.00           N
ATOM   2614  H   PHE   383      41.189  35.387  31.936  1.00  0.00           H
ATOM   2615  CA  PHE   383      42.260  35.160  30.162  1.00  0.00           C
ATOM   2616  CB  PHE   383      42.232  33.639  30.392  1.00  0.00           C
ATOM   2617  CG  PHE   383      43.170  33.266  31.481  1.00  0.00           C
ATOM   2618  CD1 PHE   383      42.689  33.084  32.787  1.00  0.00           C
ATOM   2619  HD1 PHE   383      41.688  33.235  33.189  1.00  0.00           H
ATOM   2620  CD2 PHE   383      44.529  33.077  31.277  1.00  0.00           C
ATOM   2621  HD2 PHE   383      44.953  33.480  30.358  1.00  0.00           H
ATOM   2622  CE1 PHE   383      43.498  32.792  33.824  1.00  0.00           C
ATOM   2623  HE1 PHE   383      43.102  32.925  34.830  1.00  0.00           H
ATOM   2624  CE2 PHE   383      45.302  32.750  32.300  1.00  0.00           C
ATOM   2625  HE2 PHE   383      46.255  32.267  32.085  1.00  0.00           H
ATOM   2626  CZ  PHE   383      44.869  32.627  33.590  1.00  0.00           C
ATOM   2627  HZ  PHE   383      45.525  32.084  34.270  1.00  0.00           H
ATOM   2628  C   PHE   383      41.870  35.441  28.729  1.00  0.00           C
ATOM   2629  O   PHE   383      42.753  35.435  27.882  1.00  0.00           O
ATOM   2630  N   ASN   384      40.745  36.066  28.458  1.00  0.00           N
ATOM   2631  H   ASN   384      40.232  36.418  29.241  1.00  0.00           H
ATOM   2632  CA  ASN   384      40.328  36.406  27.086  1.00  0.00           C
ATOM   2633  CB  ASN   384      38.774  36.171  27.068  1.00  0.00           C
ATOM   2634  CG  ASN   384      38.181  36.321  25.691  1.00  0.00           C
ATOM   2635  OD1 ASN   384      38.022  37.450  25.210  1.00  0.00           O
ATOM   2636  ND2 ASN   384      37.276  35.510  25.286  1.00  0.00           N
ATOM   2637 HD21 ASN   384      36.918  34.770  25.856  1.00  0.00           H
ATOM   2638 HD22 ASN   384      37.057  35.664  24.323  1.00  0.00           H
ATOM   2639  C   ASN   384      40.744  37.864  26.725  1.00  0.00           C
ATOM   2640  O   ASN   384      40.511  38.852  27.436  1.00  0.00           O
ATOM   2641  N   LYS   385      40.976  37.903  25.401  1.00  0.00           N
ATOM   2642  H   LYS   385      40.868  37.050  24.890  1.00  0.00           H
ATOM   2643  CA  LYS   385      41.508  39.107  24.730  1.00  0.00           C
ATOM   2644  CB  LYS   385      42.044  38.606  23.378  1.00  0.00           C
ATOM   2645  CG  LYS   385      43.021  39.724  22.849  1.00  0.00           C
ATOM   2646  CD  LYS   385      43.444  39.819  21.364  1.00  0.00           C
ATOM   2647  CE  LYS   385      44.114  41.201  21.126  1.00  0.00           C
ATOM   2648  NZ  LYS   385      44.612  41.332  19.723  1.00  0.00           N
ATOM   2649  HZ1 LYS   385      45.223  40.564  19.529  1.00  0.00           H
ATOM   2650  HZ2 LYS   385      43.863  41.349  19.060  1.00  0.00           H
ATOM   2651  HZ3 LYS   385      45.179  42.155  19.714  1.00  0.00           H
ATOM   2652  C   LYS   385      40.420  40.310  24.615  1.00  0.00           C
ATOM   2653  O   LYS   385      40.608  41.412  25.126  1.00  0.00           O
ATOM   2654  N   THR   386      39.149  39.983  24.263  1.00  0.00           N
ATOM   2655  H   THR   386      39.034  39.027  23.996  1.00  0.00           H
ATOM   2656  CA  THR   386      38.012  40.960  24.051  1.00  0.00           C
ATOM   2657  CB  THR   386      36.813  40.340  23.362  1.00  0.00           C
ATOM   2658  OG1 THR   386      37.100  39.457  22.272  1.00  0.00           O
ATOM   2659  HG1 THR   386      36.338  39.502  21.627  1.00  0.00           H
ATOM   2660  CG2 THR   386      35.715  41.347  22.986  1.00  0.00           C
ATOM   2661  C   THR   386      37.591  41.502  25.382  1.00  0.00           C
ATOM   2662  O   THR   386      37.007  42.624  25.424  1.00  0.00           O
ATOM   2663  N   TYR   387      37.807  40.783  26.436  1.00  0.00           N
ATOM   2664  H   TYR   387      37.918  39.790  26.406  1.00  0.00           H
ATOM   2665  CA  TYR   387      37.582  41.196  27.816  1.00  0.00           C
ATOM   2666  CB  TYR   387      37.464  40.020  28.805  1.00  0.00           C
ATOM   2667  CG  TYR   387      36.110  39.365  28.600  1.00  0.00           C
ATOM   2668  CD1 TYR   387      34.932  39.855  29.226  1.00  0.00           C
ATOM   2669  HD1 TYR   387      34.945  40.479  30.119  1.00  0.00           H
ATOM   2670  CD2 TYR   387      35.999  38.249  27.766  1.00  0.00           C
ATOM   2671  HD2 TYR   387      36.831  37.984  27.114  1.00  0.00           H
ATOM   2672  CE1 TYR   387      33.679  39.248  28.983  1.00  0.00           C
ATOM   2673  HE1 TYR   387      32.717  39.577  29.377  1.00  0.00           H
ATOM   2674  CE2 TYR   387      34.772  37.632  27.558  1.00  0.00           C
ATOM   2675  HE2 TYR   387      34.770  36.684  27.020  1.00  0.00           H
ATOM   2676  CZ  TYR   387      33.621  38.133  28.177  1.00  0.00           C
ATOM   2677  OH  TYR   387      32.407  37.518  27.851  1.00  0.00           O
ATOM   2678  HH  TYR   387      32.406  36.553  28.114  1.00  0.00           H
ATOM   2679  C   TYR   387      38.563  42.307  28.290  1.00  0.00           C
ATOM   2680  O   TYR   387      38.139  43.396  28.695  1.00  0.00           O
ATOM   2681  N   ARG   388      39.869  42.015  27.992  1.00  0.00           N
ATOM   2682  H   ARG   388      40.248  41.203  27.549  1.00  0.00           H
ATOM   2683  CA  ARG   388      40.916  42.954  28.390  1.00  0.00           C
ATOM   2684  CB  ARG   388      42.295  42.299  28.194  1.00  0.00           C
ATOM   2685  CG  ARG   388      42.473  41.172  29.240  1.00  0.00           C
ATOM   2686  CD  ARG   388      43.862  40.643  29.474  1.00  0.00           C
ATOM   2687  NE  ARG   388      44.421  40.365  28.139  1.00  0.00           N
ATOM   2688  HE  ARG   388      44.670  41.098  27.506  1.00  0.00           H
ATOM   2689  CZ  ARG   388      44.743  39.148  27.700  1.00  0.00           C
ATOM   2690  NH1 ARG   388      44.371  38.027  28.336  1.00  0.00           N
ATOM   2691 HH11 ARG   388      43.909  38.020  29.222  1.00  0.00           H
ATOM   2692 HH12 ARG   388      44.630  37.209  27.821  1.00  0.00           H
ATOM   2693  NH2 ARG   388      45.373  39.021  26.535  1.00  0.00           N
ATOM   2694 HH21 ARG   388      45.814  39.834  26.155  1.00  0.00           H
ATOM   2695 HH22 ARG   388      45.516  38.139  26.088  1.00  0.00           H
ATOM   2696  C   ARG   388      40.711  44.253  27.663  1.00  0.00           C
ATOM   2697  O   ARG   388      40.654  45.325  28.246  1.00  0.00           O
ATOM   2698  N   SER   389      40.428  44.188  26.330  1.00  0.00           N
ATOM   2699  H   SER   389      40.361  43.325  25.829  1.00  0.00           H
ATOM   2700  CA  SER   389      40.076  45.447  25.529  1.00  0.00           C
ATOM   2701  CB  SER   389      40.162  45.179  23.984  1.00  0.00           C
ATOM   2702  OG  SER   389      39.071  44.303  23.580  1.00  0.00           O
ATOM   2703  HG  SER   389      38.664  44.765  22.792  1.00  0.00           H
ATOM   2704  C   SER   389      38.813  46.223  26.035  1.00  0.00           C
ATOM   2705  O   SER   389      38.871  47.455  26.249  1.00  0.00           O
ATOM   2706  N   ALA   390      37.742  45.463  26.264  1.00  0.00           N
ATOM   2707  H   ALA   390      37.624  44.606  25.762  1.00  0.00           H
ATOM   2708  CA  ALA   390      36.503  45.970  26.946  1.00  0.00           C
ATOM   2709  CB  ALA   390      35.602  44.709  27.155  1.00  0.00           C
ATOM   2710  C   ALA   390      36.707  46.657  28.317  1.00  0.00           C
ATOM   2711  O   ALA   390      36.288  47.809  28.565  1.00  0.00           O
ATOM   2712  N   PHE   391      37.532  45.970  29.091  1.00  0.00           N
ATOM   2713  H   PHE   391      37.956  45.152  28.702  1.00  0.00           H
ATOM   2714  CA  PHE   391      37.872  46.423  30.491  1.00  0.00           C
ATOM   2715  CB  PHE   391      38.789  45.345  31.092  1.00  0.00           C
ATOM   2716  CG  PHE   391      39.160  45.687  32.548  1.00  0.00           C
ATOM   2717  CD1 PHE   391      38.431  45.098  33.585  1.00  0.00           C
ATOM   2718  HD1 PHE   391      37.612  44.434  33.309  1.00  0.00           H
ATOM   2719  CD2 PHE   391      40.207  46.627  32.884  1.00  0.00           C
ATOM   2720  HD2 PHE   391      40.861  47.057  32.125  1.00  0.00           H
ATOM   2721  CE1 PHE   391      38.690  45.500  34.913  1.00  0.00           C
ATOM   2722  HE1 PHE   391      38.164  44.918  35.670  1.00  0.00           H
ATOM   2723  CE2 PHE   391      40.345  47.063  34.200  1.00  0.00           C
ATOM   2724  HE2 PHE   391      41.095  47.818  34.435  1.00  0.00           H
ATOM   2725  CZ  PHE   391      39.576  46.488  35.200  1.00  0.00           C
ATOM   2726  HZ  PHE   391      39.744  46.898  36.196  1.00  0.00           H
ATOM   2727  C   PHE   391      38.627  47.741  30.454  1.00  0.00           C
ATOM   2728  O   PHE   391      38.060  48.631  31.087  1.00  0.00           O
ATOM   2729  N   SER   392      39.671  47.898  29.665  1.00  0.00           N
ATOM   2730  H   SER   392      40.161  47.080  29.366  1.00  0.00           H
ATOM   2731  CA  SER   392      40.429  49.136  29.382  1.00  0.00           C
ATOM   2732  CB  SER   392      41.490  48.879  28.318  1.00  0.00           C
ATOM   2733  OG  SER   392      41.964  50.168  27.767  1.00  0.00           O
ATOM   2734  HG  SER   392      42.940  50.290  27.945  1.00  0.00           H
ATOM   2735  C   SER   392      39.583  50.339  28.934  1.00  0.00           C
ATOM   2736  O   SER   392      39.702  51.445  29.458  1.00  0.00           O
ATOM   2737  N   ARG   393      38.500  50.103  28.122  1.00  0.00           N
ATOM   2738  H   ARG   393      38.308  49.167  27.829  1.00  0.00           H
ATOM   2739  CA  ARG   393      37.656  51.186  27.659  1.00  0.00           C
ATOM   2740  CB  ARG   393      36.844  50.842  26.380  1.00  0.00           C
ATOM   2741  CG  ARG   393      37.798  50.467  25.237  1.00  0.00           C
ATOM   2742  CD  ARG   393      36.984  50.078  23.947  1.00  0.00           C
ATOM   2743  NE  ARG   393      35.838  49.257  24.270  1.00  0.00           N
ATOM   2744  HE  ARG   393      35.089  49.687  24.774  1.00  0.00           H
ATOM   2745  CZ  ARG   393      35.627  48.000  23.779  1.00  0.00           C
ATOM   2746  NH1 ARG   393      36.534  47.339  23.067  1.00  0.00           N
ATOM   2747 HH11 ARG   393      37.442  47.733  22.924  1.00  0.00           H
ATOM   2748 HH12 ARG   393      36.258  46.429  22.757  1.00  0.00           H
ATOM   2749  NH2 ARG   393      34.523  47.381  24.134  1.00  0.00           N
ATOM   2750 HH21 ARG   393      33.762  47.813  24.618  1.00  0.00           H
ATOM   2751 HH22 ARG   393      34.540  46.382  24.144  1.00  0.00           H
ATOM   2752  C   ARG   393      36.552  51.570  28.733  1.00  0.00           C
ATOM   2753  O   ARG   393      36.145  52.722  28.752  1.00  0.00           O
ATOM   2754  N   TYR   394      35.993  50.552  29.403  1.00  0.00           N
ATOM   2755  H   TYR   394      36.046  49.583  29.161  1.00  0.00           H
ATOM   2756  CA  TYR   394      35.020  50.845  30.517  1.00  0.00           C
ATOM   2757  CB  TYR   394      34.503  49.557  31.142  1.00  0.00           C
ATOM   2758  CG  TYR   394      33.341  48.912  30.361  1.00  0.00           C
ATOM   2759  CD1 TYR   394      32.434  49.639  29.594  1.00  0.00           C
ATOM   2760  HD1 TYR   394      32.147  50.657  29.858  1.00  0.00           H
ATOM   2761  CD2 TYR   394      33.508  47.556  30.144  1.00  0.00           C
ATOM   2762  HD2 TYR   394      34.115  47.051  30.896  1.00  0.00           H
ATOM   2763  CE1 TYR   394      31.687  48.999  28.630  1.00  0.00           C
ATOM   2764  HE1 TYR   394      30.759  49.490  28.337  1.00  0.00           H
ATOM   2765  CE2 TYR   394      32.700  46.902  29.204  1.00  0.00           C
ATOM   2766  HE2 TYR   394      32.947  45.866  28.975  1.00  0.00           H
ATOM   2767  CZ  TYR   394      31.814  47.616  28.402  1.00  0.00           C
ATOM   2768  OH  TYR   394      31.107  46.921  27.522  1.00  0.00           O
ATOM   2769  HH  TYR   394      30.759  46.110  27.992  1.00  0.00           H
ATOM   2770  C   TYR   394      35.585  51.784  31.652  1.00  0.00           C
ATOM   2771  O   TYR   394      34.881  52.699  32.093  1.00  0.00           O
ATOM   2772  N   ILE   395      36.664  51.410  32.290  1.00  0.00           N
ATOM   2773  H   ILE   395      37.111  50.545  32.062  1.00  0.00           H
ATOM   2774  CA  ILE   395      37.337  52.104  33.410  1.00  0.00           C
ATOM   2775  CB  ILE   395      38.616  51.323  33.842  1.00  0.00           C
ATOM   2776  CG1 ILE   395      39.170  51.850  35.215  1.00  0.00           C
ATOM   2777  CG2 ILE   395      39.767  51.420  32.856  1.00  0.00           C
ATOM   2778  CD  ILE   395      38.143  51.687  36.410  1.00  0.00           C
ATOM   2779  C   ILE   395      37.590  53.553  33.027  1.00  0.00           C
ATOM   2780  O   ILE   395      37.550  54.401  33.893  1.00  0.00           O
ATOM   2781  N   GLN   396      37.635  53.950  31.765  1.00  0.00           N
ATOM   2782  H   GLN   396      37.689  53.346  30.970  1.00  0.00           H
ATOM   2783  CA  GLN   396      37.946  55.336  31.364  1.00  0.00           C
ATOM   2784  CB  GLN   396      38.597  55.321  29.949  1.00  0.00           C
ATOM   2785  CG  GLN   396      40.055  54.821  29.801  1.00  0.00           C
ATOM   2786  CD  GLN   396      41.104  55.495  30.700  1.00  0.00           C
ATOM   2787  OE1 GLN   396      41.078  56.669  30.865  1.00  0.00           O
ATOM   2788  NE2 GLN   396      42.256  54.863  30.995  1.00  0.00           N
ATOM   2789 HE21 GLN   396      42.509  53.972  30.620  1.00  0.00           H
ATOM   2790 HE22 GLN   396      42.890  55.304  31.631  1.00  0.00           H
ATOM   2791  C   GLN   396      36.769  56.351  31.492  1.00  0.00           C
ATOM   2792  O   GLN   396      36.853  57.512  31.174  1.00  0.00           O
ATOM   2793  N   CYS   397      35.558  55.864  31.843  1.00  0.00           N
ATOM   2794  H   CYS   397      35.507  54.945  32.234  1.00  0.00           H
ATOM   2795  CA  CYS   397      34.234  56.521  31.987  1.00  0.00           C
ATOM   2796  CB  CYS   397      34.159  57.857  32.759  1.00  0.00           C
ATOM   2797  SG  CYS   397      34.780  57.785  34.465  1.00  0.00           S
ATOM   2798  HG  CYS   397      35.613  58.800  34.252  1.00  0.00           H
ATOM   2799  C   CYS   397      33.545  56.719  30.629  1.00  0.00           C
ATOM   2800  O   CYS   397      32.619  57.523  30.561  1.00  0.00           O
ATOM   2801  N   GLN   398      34.034  55.966  29.652  1.00  0.00           N
ATOM   2802  H   GLN   398      34.820  55.354  29.739  1.00  0.00           H
ATOM   2803  CA  GLN   398      33.449  56.014  28.251  1.00  0.00           C
ATOM   2804  CB  GLN   398      34.508  56.545  27.314  1.00  0.00           C
ATOM   2805  CG  GLN   398      35.790  55.754  27.279  1.00  0.00           C
ATOM   2806  CD  GLN   398      36.088  55.656  25.770  1.00  0.00           C
ATOM   2807  OE1 GLN   398      35.752  56.502  24.965  1.00  0.00           O
ATOM   2808  NE2 GLN   398      36.622  54.572  25.290  1.00  0.00           N
ATOM   2809 HE21 GLN   398      36.669  53.745  25.850  1.00  0.00           H
ATOM   2810 HE22 GLN   398      36.905  54.627  24.332  1.00  0.00           H
ATOM   2811  C   GLN   398      32.789  54.759  27.748  1.00  0.00           C
ATOM   2812  O   GLN   398      33.146  53.685  28.279  1.00  0.00           O
ATOM   2813  N   TYR   399      31.976  54.870  26.683  1.00  0.00           N
ATOM   2814  H   TYR   399      31.836  55.783  26.299  1.00  0.00           H
ATOM   2815  CA  TYR   399      31.279  53.675  26.094  1.00  0.00           C
ATOM   2816  CB  TYR   399      29.749  53.810  26.404  1.00  0.00           C
ATOM   2817  CG  TYR   399      28.961  54.952  25.774  1.00  0.00           C
ATOM   2818  CD1 TYR   399      28.505  54.905  24.454  1.00  0.00           C
ATOM   2819  HD1 TYR   399      28.942  54.072  23.903  1.00  0.00           H
ATOM   2820  CD2 TYR   399      28.918  56.172  26.497  1.00  0.00           C
ATOM   2821  HD2 TYR   399      29.304  56.213  27.515  1.00  0.00           H
ATOM   2822  CE1 TYR   399      27.922  56.094  23.886  1.00  0.00           C
ATOM   2823  HE1 TYR   399      27.221  55.897  23.075  1.00  0.00           H
ATOM   2824  CE2 TYR   399      28.514  57.353  25.860  1.00  0.00           C
ATOM   2825  HE2 TYR   399      28.619  58.324  26.342  1.00  0.00           H
ATOM   2826  CZ  TYR   399      27.965  57.246  24.580  1.00  0.00           C
ATOM   2827  OH  TYR   399      27.645  58.397  23.956  1.00  0.00           O
ATOM   2828  HH  TYR   399      28.109  59.079  24.522  1.00  0.00           H
ATOM   2829  C   TYR   399      31.450  53.443  24.587  1.00  0.00           C
ATOM   2830  O   TYR   399      31.757  54.348  23.815  1.00  0.00           O
ATOM   2831  N   LYS   400      31.793  52.137  24.271  1.00  0.00           N
ATOM   2832  H   LYS   400      32.312  51.638  24.965  1.00  0.00           H
ATOM   2833  CA  LYS   400      32.042  51.573  22.872  1.00  0.00           C
ATOM   2834  CB  LYS   400      30.758  51.526  22.024  1.00  0.00           C
ATOM   2835  CG  LYS   400      30.802  50.642  20.752  1.00  0.00           C
ATOM   2836  CD  LYS   400      31.491  49.338  20.953  1.00  0.00           C
ATOM   2837  CE  LYS   400      31.241  48.442  19.711  1.00  0.00           C
ATOM   2838  NZ  LYS   400      31.522  47.041  19.857  1.00  0.00           N
ATOM   2839  HZ1 LYS   400      31.203  46.513  19.070  1.00  0.00           H
ATOM   2840  HZ2 LYS   400      32.494  46.939  20.069  1.00  0.00           H
ATOM   2841  HZ3 LYS   400      31.003  46.723  20.651  1.00  0.00           H
ATOM   2842  C   LYS   400      33.177  52.307  22.105  1.00  0.00           C
ATOM   2843  OT  LYS   400      32.898  53.120  21.302  1.00  0.00           O
ATOM   2844  O   LYS   400      34.455  51.962  22.370  1.00  0.00           O
ATOM   2845  HO  LYS   400      35.056  52.584  21.868  1.00  0.00           H
ATOM   2846  N07 CMYH  401      26.335  24.803  57.791  1.00  0.00            
ATOM   2847  C06 CMYH  401      26.756  25.756  57.297  1.00  0.00            
ATOM   2848  C05 CMYH  401      27.554  26.793  56.594  1.00  0.00            
ATOM   2849  C04 CMYH  401      27.779  26.618  55.219  1.00  0.00            
ATOM   2850 HC04 CMYH  401      27.138  25.914  54.687  1.00  0.00           H
ATOM   2851  C03 CMYH  401      28.467  27.582  54.457  1.00  0.00            
ATOM   2852  O02 CMYH  401      28.627  27.585  53.091  1.00  0.00           O
ATOM   2853  C01 CMYH  401      27.802  26.665  52.311  1.00  0.00            
ATOM   2854 H011 CMYH  401      27.748  25.643  52.686  1.00  0.00           H
ATOM   2855 H012 CMYH  401      26.797  27.085  52.262  1.00  0.00           H
ATOM   2856 H013 CMYH  401      28.248  26.582  51.320  1.00  0.00           H
ATOM   2857  C12 CMYH  401      28.944  28.757  55.102  1.00  0.00            
ATOM   2858  C11 CMYH  401      28.715  28.908  56.472  1.00  0.00            
ATOM   2859 HC11 CMYH  401      28.922  29.868  56.946  1.00  0.00           H
ATOM   2860  C08 CMYH  401      28.014  27.986  57.246  1.00  0.00            
ATOM   2861  O09 CMYH  401      27.841  27.913  58.610  1.00  0.00           O
ATOM   2862  C10 CMYH  401      28.186  29.058  59.398  1.00  0.00            
ATOM   2863 H101 CMYH  401      27.699  29.976  59.071  1.00  0.00           H
ATOM   2864 H102 CMYH  401      27.893  28.919  60.439  1.00  0.00           H
ATOM   2865 H103 CMYH  401      29.273  29.122  59.452  1.00  0.00           H
ATOM   2866  C13 CMYH  401      29.405  29.946  54.300  1.00  0.00            
ATOM   2867 H131 CMYH  401      28.501  30.514  54.079  1.00  0.00           H
ATOM   2868 H132 CMYH  401      29.726  29.555  53.335  1.00  0.00           H
ATOM   2869  C14 CMYH  401      30.254  31.082  54.924  1.00  0.00            
ATOM   2870 H141 CMYH  401      31.253  30.721  55.172  1.00  0.00           H
ATOM   2871 H142 CMYH  401      29.800  31.526  55.810  1.00  0.00           H
ATOM   2872  N15 CMYH  401      30.450  32.266  53.942  1.00  0.00           N
ATOM   2873 H151 CMYH  401      29.864  33.051  54.263  1.00  0.00            
ATOM   2874 H152 CMYH  401      30.016  31.991  53.050  1.00  0.00            
ATOM   2875  C16 CMYH  401      31.904  32.726  53.673  1.00  0.00            
ATOM   2876 H161 CMYH  401      31.784  33.564  52.986  1.00  0.00           H
ATOM   2877 H162 CMYH  401      32.298  33.097  54.620  1.00  0.00           H
ATOM   2878  C17 CMYH  401      32.810  31.668  53.151  1.00  0.00            
ATOM   2879  C22 CMYH  401      32.846  31.309  51.754  1.00  0.00            
ATOM   2880  O23 CMYH  401      31.996  31.903  50.834  1.00  0.00            
ATOM   2881 HO23 CMYH  401      32.328  31.797  49.927  1.00  0.00            
ATOM   2882  C21 CMYH  401      33.755  30.349  51.328  1.00  0.00            
ATOM   2883 HC21 CMYH  401      34.006  30.253  50.272  1.00  0.00           H
ATOM   2884  C20 CMYH  401      34.602  29.702  52.220  1.00  0.00            
ATOM   2885 HC20 CMYH  401      35.296  28.989  51.775  1.00  0.00           H
ATOM   2886  C19 CMYH  401      34.526  30.034  53.595  1.00  0.00            
ATOM   2887 HC19 CMYH  401      35.332  29.755  54.274  1.00  0.00           H
ATOM   2888  C18 CMYH  401      33.655  31.020  54.036  1.00  0.00            
ATOM   2889 HC18 CMYH  401      33.523  31.154  55.110  1.00  0.00           H
ATOM   2890  C1  DPPC  402      57.882  32.913  61.844  1.00  0.00           C
ATOM   2891  C2  DPPC  402      58.826  35.025  62.241  1.00  0.00           C
ATOM   2892  C3  DPPC  402      56.883  34.766  60.794  1.00  0.00           C
ATOM   2893  N4  DPPC  402      57.501  34.348  62.026  1.00  0.00           N
ATOM   2894  C5  DPPC  402      56.465  34.453  63.077  1.00  0.00           C
ATOM   2895  C6  DPPC  402      55.939  35.778  63.569  1.00  0.00           C
ATOM   2896  O7  DPPC  402      56.931  36.739  63.800  1.00  0.00           O
ATOM   2897  P8  DPPC  402      56.163  37.880  64.544  1.00  0.00           P
ATOM   2898  O9  DPPC  402      57.188  38.682  65.331  1.00  0.00           O
ATOM   2899  O10 DPPC  402      54.963  37.383  65.212  1.00  0.00           O
ATOM   2900  O11 DPPC  402      55.721  38.809  63.259  1.00  0.00           O
ATOM   2901  C12 DPPC  402      56.791  39.114  62.462  1.00  0.00           C
ATOM   2902  C13 DPPC  402      56.503  39.803  61.114  1.00  0.00           C
ATOM   2903  O14 DPPC  402      57.740  39.954  60.295  1.00  0.00           O
ATOM   2904  C15 DPPC  402      58.745  40.787  60.509  1.00  0.00           C
ATOM   2905  O16 DPPC  402      58.887  41.333  61.575  1.00  0.00           O
ATOM   2906  C17 DPPC  402      59.778  40.910  59.396  1.00  0.00           C
ATOM   2907  C18 DPPC  402      59.151  41.545  58.194  1.00  0.00           C
ATOM   2908  C19 DPPC  402      60.354  41.760  57.238  1.00  0.00           C
ATOM   2909  C20 DPPC  402      60.021  42.622  56.057  1.00  0.00           C
ATOM   2910  C21 DPPC  402      61.239  43.156  55.332  1.00  0.00           C
ATOM   2911  C22 DPPC  402      60.517  44.045  54.273  1.00  0.00           C
ATOM   2912  C23 DPPC  402      59.843  43.150  53.279  1.00  0.00           C
ATOM   2913  C24 DPPC  402      58.969  43.904  52.297  1.00  0.00           C
ATOM   2914  C25 DPPC  402      57.973  43.067  51.569  1.00  0.00           C
ATOM   2915  C26 DPPC  402      58.701  42.079  50.602  1.00  0.00           C
ATOM   2916  C27 DPPC  402      57.784  41.288  49.703  1.00  0.00           C
ATOM   2917  C28 DPPC  402      58.678  40.511  48.765  1.00  0.00           C
ATOM   2918  C29 DPPC  402      58.045  39.130  48.551  1.00  0.00           C
ATOM   2919  C30 DPPC  402      59.021  38.209  47.885  1.00  0.00           C
ATOM   2920  C31 DPPC  402      60.415  38.239  48.475  1.00  0.00           C
ATOM   2921  C32 DPPC  402      55.546  40.960  61.215  1.00  0.00           C
ATOM   2922  O33 DPPC  402      54.942  41.204  59.867  1.00  0.00           O
ATOM   2923  C34 DPPC  402      54.561  42.444  59.654  1.00  0.00           C
ATOM   2924  O35 DPPC  402      54.800  43.355  60.397  1.00  0.00           O
ATOM   2925  C36 DPPC  402      54.277  42.666  58.205  1.00  0.00           C
ATOM   2926  C37 DPPC  402      52.755  42.465  57.977  1.00  0.00           C
ATOM   2927  C38 DPPC  402      52.312  42.415  56.521  1.00  0.00           C
ATOM   2928  C39 DPPC  402      50.773  42.204  56.701  1.00  0.00           C
ATOM   2929  C40 DPPC  402      49.993  42.677  55.424  1.00  0.00           C
ATOM   2930  C41 DPPC  402      48.546  42.216  55.402  1.00  0.00           C
ATOM   2931  C42 DPPC  402      47.980  41.976  53.971  1.00  0.00           C
ATOM   2932  C43 DPPC  402      46.593  41.258  53.999  1.00  0.00           C
ATOM   2933  C44 DPPC  402      46.003  40.894  52.651  1.00  0.00           C
ATOM   2934  C45 DPPC  402      44.605  40.348  52.956  1.00  0.00           C
ATOM   2935  C46 DPPC  402      44.032  39.936  51.637  1.00  0.00           C
ATOM   2936  C47 DPPC  402      42.625  39.478  51.847  1.00  0.00           C
ATOM   2937  C48 DPPC  402      42.031  40.409  52.884  1.00  0.00           C
ATOM   2938  C49 DPPC  402      40.698  39.844  53.339  1.00  0.00           C
ATOM   2939  C50 DPPC  402      40.210  40.610  54.526  1.00  0.00           C
ATOM   2940  C1  DPPC  403      39.894  51.166  67.970  1.00  0.00           C
ATOM   2941  C2  DPPC  403      38.290  49.841  68.908  1.00  0.00           C
ATOM   2942  C3  DPPC  403      37.978  52.148  68.759  1.00  0.00           C
ATOM   2943  N4  DPPC  403      38.425  50.992  68.015  1.00  0.00           N
ATOM   2944  C5  DPPC  403      37.684  50.806  66.750  1.00  0.00           C
ATOM   2945  C6  DPPC  403      37.550  52.002  65.776  1.00  0.00           C
ATOM   2946  O7  DPPC  403      36.809  51.547  64.635  1.00  0.00           O
ATOM   2947  P8  DPPC  403      37.465  50.793  63.403  1.00  0.00           P
ATOM   2948  O9  DPPC  403      37.003  49.373  63.395  1.00  0.00           O
ATOM   2949  O10 DPPC  403      38.932  51.077  63.367  1.00  0.00           O
ATOM   2950  O11 DPPC  403      36.642  51.446  62.258  1.00  0.00           O
ATOM   2951  C12 DPPC  403      35.513  50.672  61.907  1.00  0.00           C
ATOM   2952  C13 DPPC  403      34.918  51.106  60.566  1.00  0.00           C
ATOM   2953  O14 DPPC  403      33.738  50.344  60.238  1.00  0.00           O
ATOM   2954  C15 DPPC  403      32.623  51.064  60.146  1.00  0.00           C
ATOM   2955  O16 DPPC  403      32.645  52.302  60.042  1.00  0.00           O
ATOM   2956  C17 DPPC  403      31.363  50.300  59.701  1.00  0.00           C
ATOM   2957  C18 DPPC  403      31.467  49.931  58.237  1.00  0.00           C
ATOM   2958  C19 DPPC  403      30.324  49.069  57.762  1.00  0.00           C
ATOM   2959  C20 DPPC  403      30.324  48.675  56.306  1.00  0.00           C
ATOM   2960  C21 DPPC  403      30.674  49.782  55.323  1.00  0.00           C
ATOM   2961  C22 DPPC  403      30.700  49.328  53.892  1.00  0.00           C
ATOM   2962  C23 DPPC  403      29.548  48.572  53.244  1.00  0.00           C
ATOM   2963  C24 DPPC  403      28.200  49.277  53.234  1.00  0.00           C
ATOM   2964  C25 DPPC  403      27.276  48.571  52.343  1.00  0.00           C
ATOM   2965  C26 DPPC  403      27.980  48.573  50.984  1.00  0.00           C
ATOM   2966  C27 DPPC  403      26.970  47.867  50.059  1.00  0.00           C
ATOM   2967  C28 DPPC  403      25.589  48.387  49.970  1.00  0.00           C
ATOM   2968  C29 DPPC  403      25.484  49.711  49.163  1.00  0.00           C
ATOM   2969  C30 DPPC  403      25.834  49.609  47.612  1.00  0.00           C
ATOM   2970  C31 DPPC  403      25.597  51.065  47.205  1.00  0.00           C
ATOM   2971  C32 DPPC  403      36.096  50.863  59.594  1.00  0.00           C
ATOM   2972  O33 DPPC  403      35.771  51.311  58.254  1.00  0.00           O
ATOM   2973  C34 DPPC  403      35.627  52.600  57.881  1.00  0.00           C
ATOM   2974  O35 DPPC  403      36.032  53.413  58.729  1.00  0.00           O
ATOM   2975  C36 DPPC  403      35.009  53.017  56.506  1.00  0.00           C
ATOM   2976  C37 DPPC  403      33.508  52.929  56.690  1.00  0.00           C
ATOM   2977  C38 DPPC  403      33.106  53.132  55.248  1.00  0.00           C
ATOM   2978  C39 DPPC  403      33.725  51.896  54.456  1.00  0.00           C
ATOM   2979  C40 DPPC  403      33.188  51.953  53.018  1.00  0.00           C
ATOM   2980  C41 DPPC  403      33.342  53.259  52.282  1.00  0.00           C
ATOM   2981  C42 DPPC  403      32.059  53.696  51.541  1.00  0.00           C
ATOM   2982  C43 DPPC  403      32.071  55.010  50.801  1.00  0.00           C
ATOM   2983  C44 DPPC  403      30.725  55.406  50.169  1.00  0.00           C
ATOM   2984  C45 DPPC  403      30.921  56.782  49.540  1.00  0.00           C
ATOM   2985  C46 DPPC  403      29.692  57.019  48.630  1.00  0.00           C
ATOM   2986  C47 DPPC  403      29.826  58.473  48.040  1.00  0.00           C
ATOM   2987  C48 DPPC  403      31.153  58.491  47.250  1.00  0.00           C
ATOM   2988  C49 DPPC  403      31.072  59.327  45.956  1.00  0.00           C
ATOM   2989  C50 DPPC  403      30.692  60.784  46.302  1.00  0.00           C
ATOM   2990  C1  DPPC  404       7.383  30.443  70.662  1.00  0.00           C
ATOM   2991  C2  DPPC  404       8.170  28.652  69.485  1.00  0.00           C
ATOM   2992  C3  DPPC  404       6.251  28.475  71.046  1.00  0.00           C
ATOM   2993  N4  DPPC  404       6.908  29.228  69.935  1.00  0.00           N
ATOM   2994  C5  DPPC  404       6.058  29.692  68.824  1.00  0.00           C
ATOM   2995  C6  DPPC  404       5.381  28.539  68.144  1.00  0.00           C
ATOM   2996  O7  DPPC  404       4.034  28.793  67.783  1.00  0.00           O
ATOM   2997  P8  DPPC  404       3.214  27.516  67.867  1.00  0.00           P
ATOM   2998  O9  DPPC  404       3.137  27.154  69.323  1.00  0.00           O
ATOM   2999  O10 DPPC  404       1.946  27.731  67.256  1.00  0.00           O
ATOM   3000  O11 DPPC  404       4.192  26.611  67.057  1.00  0.00           O
ATOM   3001  C12 DPPC  404       3.809  26.595  65.707  1.00  0.00           C
ATOM   3002  C13 DPPC  404       4.825  26.080  64.662  1.00  0.00           C
ATOM   3003  O14 DPPC  404       4.467  26.655  63.391  1.00  0.00           O
ATOM   3004  C15 DPPC  404       5.449  26.668  62.487  1.00  0.00           C
ATOM   3005  O16 DPPC  404       6.552  27.036  62.812  1.00  0.00           O
ATOM   3006  C17 DPPC  404       5.032  27.033  61.055  1.00  0.00           C
ATOM   3007  C18 DPPC  404       6.201  26.795  60.101  1.00  0.00           C
ATOM   3008  C19 DPPC  404       5.872  27.099  58.628  1.00  0.00           C
ATOM   3009  C20 DPPC  404       6.891  26.636  57.514  1.00  0.00           C
ATOM   3010  C21 DPPC  404       7.239  27.661  56.528  1.00  0.00           C
ATOM   3011  C22 DPPC  404       7.905  27.026  55.306  1.00  0.00           C
ATOM   3012  C23 DPPC  404       8.445  28.207  54.451  1.00  0.00           C
ATOM   3013  C24 DPPC  404       9.841  28.501  54.941  1.00  0.00           C
ATOM   3014  C25 DPPC  404      10.200  29.865  54.429  1.00  0.00           C
ATOM   3015  C26 DPPC  404      11.415  30.468  55.121  1.00  0.00           C
ATOM   3016  C27 DPPC  404      11.460  31.927  54.614  1.00  0.00           C
ATOM   3017  C28 DPPC  404      12.680  32.727  55.079  1.00  0.00           C
ATOM   3018  C29 DPPC  404      12.270  34.249  54.994  1.00  0.00           C
ATOM   3019  C30 DPPC  404      13.487  35.188  55.090  1.00  0.00           C
ATOM   3020  C31 DPPC  404      13.220  36.720  54.858  1.00  0.00           C
ATOM   3021  C32 DPPC  404       4.888  24.575  64.691  1.00  0.00           C
ATOM   3022  O33 DPPC  404       6.007  24.007  64.148  1.00  0.00           O
ATOM   3023  C34 DPPC  404       5.868  22.735  63.728  1.00  0.00           C
ATOM   3024  O35 DPPC  404       4.932  22.065  64.159  1.00  0.00           O
ATOM   3025  C36 DPPC  404       7.072  22.040  62.955  1.00  0.00           C
ATOM   3026  C37 DPPC  404       7.343  22.886  61.679  1.00  0.00           C
ATOM   3027  C38 DPPC  404       7.580  21.976  60.476  1.00  0.00           C
ATOM   3028  C39 DPPC  404       7.357  22.671  59.161  1.00  0.00           C
ATOM   3029  C40 DPPC  404       7.638  21.734  57.960  1.00  0.00           C
ATOM   3030  C41 DPPC  404       7.501  22.610  56.734  1.00  0.00           C
ATOM   3031  C42 DPPC  404       6.083  23.045  56.557  1.00  0.00           C
ATOM   3032  C43 DPPC  404       5.927  23.847  55.246  1.00  0.00           C
ATOM   3033  C44 DPPC  404       4.501  24.255  55.324  1.00  0.00           C
ATOM   3034  C45 DPPC  404       3.950  24.844  54.025  1.00  0.00           C
ATOM   3035  C46 DPPC  404       2.579  24.390  53.437  1.00  0.00           C
ATOM   3036  C47 DPPC  404       2.116  25.333  52.316  1.00  0.00           C
ATOM   3037  C48 DPPC  404       2.005  26.742  52.825  1.00  0.00           C
ATOM   3038  C49 DPPC  404       1.252  27.561  51.818  1.00  0.00           C
ATOM   3039  C50 DPPC  404       1.007  28.977  52.319  1.00  0.00           C
ATOM   3040  C1  DPPC  405      45.538  22.727  77.075  1.00  0.00           C
ATOM   3041  C2  DPPC  405      46.871  20.836  77.261  1.00  0.00           C
ATOM   3042  C3  DPPC  405      44.828  20.509  76.344  1.00  0.00           C
ATOM   3043  N4  DPPC  405      45.910  21.472  76.379  1.00  0.00           N
ATOM   3044  C5  DPPC  405      46.588  21.733  75.090  1.00  0.00           C
ATOM   3045  C6  DPPC  405      45.675  22.273  73.981  1.00  0.00           C
ATOM   3046  O7  DPPC  405      46.121  22.175  72.666  1.00  0.00           O
ATOM   3047  P8  DPPC  405      45.029  22.230  71.572  1.00  0.00           P
ATOM   3048  O9  DPPC  405      44.324  21.007  72.088  1.00  0.00           O
ATOM   3049  O10 DPPC  405      44.668  23.642  71.853  1.00  0.00           O
ATOM   3050  O11 DPPC  405      46.020  22.068  70.309  1.00  0.00           O
ATOM   3051  C12 DPPC  405      46.351  23.257  69.688  1.00  0.00           C
ATOM   3052  C13 DPPC  405      45.891  23.240  68.224  1.00  0.00           C
ATOM   3053  O14 DPPC  405      44.587  23.600  67.917  1.00  0.00           O
ATOM   3054  C15 DPPC  405      44.286  24.932  67.919  1.00  0.00           C
ATOM   3055  O16 DPPC  405      45.047  25.760  68.443  1.00  0.00           O
ATOM   3056  C17 DPPC  405      42.946  25.326  67.327  1.00  0.00           C
ATOM   3057  C18 DPPC  405      42.392  24.381  66.288  1.00  0.00           C
ATOM   3058  C19 DPPC  405      43.200  24.707  65.037  1.00  0.00           C
ATOM   3059  C20 DPPC  405      42.862  23.608  64.039  1.00  0.00           C
ATOM   3060  C21 DPPC  405      43.225  24.124  62.645  1.00  0.00           C
ATOM   3061  C22 DPPC  405      43.030  22.974  61.715  1.00  0.00           C
ATOM   3062  C23 DPPC  405      43.824  23.119  60.462  1.00  0.00           C
ATOM   3063  C24 DPPC  405      43.645  24.368  59.593  1.00  0.00           C
ATOM   3064  C25 DPPC  405      44.536  24.192  58.344  1.00  0.00           C
ATOM   3065  C26 DPPC  405      44.205  25.325  57.390  1.00  0.00           C
ATOM   3066  C27 DPPC  405      44.583  25.028  55.974  1.00  0.00           C
ATOM   3067  C28 DPPC  405      44.114  23.604  55.458  1.00  0.00           C
ATOM   3068  C29 DPPC  405      44.250  23.490  53.977  1.00  0.00           C
ATOM   3069  C30 DPPC  405      45.507  24.070  53.294  1.00  0.00           C
ATOM   3070  C31 DPPC  405      45.292  24.109  51.820  1.00  0.00           C
ATOM   3071  C32 DPPC  405      46.445  22.020  67.530  1.00  0.00           C
ATOM   3072  O33 DPPC  405      46.199  21.898  66.096  1.00  0.00           O
ATOM   3073  C34 DPPC  405      45.508  20.799  65.800  1.00  0.00           C
ATOM   3074  O35 DPPC  405      44.938  20.255  66.692  1.00  0.00           O
ATOM   3075  C36 DPPC  405      45.359  20.444  64.289  1.00  0.00           C
ATOM   3076  C37 DPPC  405      46.465  21.024  63.385  1.00  0.00           C
ATOM   3077  C38 DPPC  405      46.361  20.396  62.015  1.00  0.00           C
ATOM   3078  C39 DPPC  405      47.397  20.826  60.967  1.00  0.00           C
ATOM   3079  C40 DPPC  405      47.054  20.437  59.503  1.00  0.00           C
ATOM   3080  C41 DPPC  405      46.565  18.995  59.441  1.00  0.00           C
ATOM   3081  C42 DPPC  405      46.502  18.488  57.980  1.00  0.00           C
ATOM   3082  C43 DPPC  405      45.439  19.328  57.209  1.00  0.00           C
ATOM   3083  C44 DPPC  405      45.376  18.848  55.785  1.00  0.00           C
ATOM   3084  C45 DPPC  405      46.735  18.727  55.154  1.00  0.00           C
ATOM   3085  C46 DPPC  405      46.646  17.942  53.819  1.00  0.00           C
ATOM   3086  C47 DPPC  405      45.769  18.658  52.812  1.00  0.00           C
ATOM   3087  C48 DPPC  405      46.021  18.091  51.368  1.00  0.00           C
ATOM   3088  C49 DPPC  405      44.997  18.867  50.560  1.00  0.00           C
ATOM   3089  C50 DPPC  405      45.223  20.319  50.777  1.00  0.00           C
ATOM   3090  C1  DPPC  406       2.232   3.584  62.828  1.00  0.00           C
ATOM   3091  C2  DPPC  406      -0.091   4.343  63.103  1.00  0.00           C
ATOM   3092  C3  DPPC  406       0.663   3.013  61.276  1.00  0.00           C
ATOM   3093  N4  DPPC  406       0.840   3.215  62.721  1.00  0.00           N
ATOM   3094  C5  DPPC  406       0.596   1.936  63.480  1.00  0.00           C
ATOM   3095  C6  DPPC  406      -0.887   1.405  63.660  1.00  0.00           C
ATOM   3096  O7  DPPC  406      -1.538   1.277  62.467  1.00  0.00           O
ATOM   3097  P8  DPPC  406      -2.857   0.462  62.548  1.00  0.00           P
ATOM   3098  O9  DPPC  406      -3.264   1.182  63.743  1.00  0.00           O
ATOM   3099  O10 DPPC  406      -2.668  -1.006  62.664  1.00  0.00           O
ATOM   3100  O11 DPPC  406      -3.690   0.944  61.262  1.00  0.00           O
ATOM   3101  C12 DPPC  406      -3.028   0.217  60.219  1.00  0.00           C
ATOM   3102  C13 DPPC  406      -3.692   0.294  58.803  1.00  0.00           C
ATOM   3103  O14 DPPC  406      -3.265  -0.751  57.855  1.00  0.00           O
ATOM   3104  C15 DPPC  406      -3.336  -2.042  58.231  1.00  0.00           C
ATOM   3105  O16 DPPC  406      -3.913  -2.400  59.250  1.00  0.00           O
ATOM   3106  C17 DPPC  406      -2.390  -2.940  57.365  1.00  0.00           C
ATOM   3107  C18 DPPC  406      -3.224  -3.650  56.289  1.00  0.00           C
ATOM   3108  C19 DPPC  406      -2.307  -4.366  55.306  1.00  0.00           C
ATOM   3109  C20 DPPC  406      -3.146  -4.980  54.173  1.00  0.00           C
ATOM   3110  C21 DPPC  406      -3.844  -3.794  53.460  1.00  0.00           C
ATOM   3111  C22 DPPC  406      -4.403  -4.118  52.035  1.00  0.00           C
ATOM   3112  C23 DPPC  406      -5.230  -2.960  51.469  1.00  0.00           C
ATOM   3113  C24 DPPC  406      -4.459  -1.628  51.521  1.00  0.00           C
ATOM   3114  C25 DPPC  406      -5.216  -0.448  51.023  1.00  0.00           C
ATOM   3115  C26 DPPC  406      -4.590   0.922  51.021  1.00  0.00           C
ATOM   3116  C27 DPPC  406      -5.561   2.080  50.582  1.00  0.00           C
ATOM   3117  C28 DPPC  406      -4.873   3.409  50.776  1.00  0.00           C
ATOM   3118  C29 DPPC  406      -5.795   4.485  50.256  1.00  0.00           C
ATOM   3119  C30 DPPC  406      -5.262   5.818  50.503  1.00  0.00           C
ATOM   3120  C31 DPPC  406      -6.116   6.685  49.698  1.00  0.00           C
ATOM   3121  C32 DPPC  406      -3.671   1.780  58.362  1.00  0.00           C
ATOM   3122  O33 DPPC  406      -2.267   2.298  58.275  1.00  0.00           O
ATOM   3123  C34 DPPC  406      -2.253   3.555  57.868  1.00  0.00           C
ATOM   3124  O35 DPPC  406      -3.254   4.148  57.552  1.00  0.00           O
ATOM   3125  C36 DPPC  406      -0.871   4.096  57.493  1.00  0.00           C
ATOM   3126  C37 DPPC  406      -0.170   3.428  56.273  1.00  0.00           C
ATOM   3127  C38 DPPC  406       1.108   4.159  55.994  1.00  0.00           C
ATOM   3128  C39 DPPC  406       1.784   3.494  54.817  1.00  0.00           C
ATOM   3129  C40 DPPC  406       3.225   4.015  54.752  1.00  0.00           C
ATOM   3130  C41 DPPC  406       4.010   3.451  53.542  1.00  0.00           C
ATOM   3131  C42 DPPC  406       3.346   4.029  52.311  1.00  0.00           C
ATOM   3132  C43 DPPC  406       4.058   3.611  51.030  1.00  0.00           C
ATOM   3133  C44 DPPC  406       4.159   2.034  51.079  1.00  0.00           C
ATOM   3134  C45 DPPC  406       4.928   1.556  49.857  1.00  0.00           C
ATOM   3135  C46 DPPC  406       6.423   1.991  49.853  1.00  0.00           C
ATOM   3136  C47 DPPC  406       7.194   1.277  51.029  1.00  0.00           C
ATOM   3137  C48 DPPC  406       8.583   1.776  50.904  1.00  0.00           C
ATOM   3138  C49 DPPC  406       9.626   1.034  51.720  1.00  0.00           C
ATOM   3139  C50 DPPC  406      11.051   1.274  51.216  1.00  0.00           C
ATOM   3140  C1  DPPC  407      55.866  18.595  71.038  1.00  0.00           C
ATOM   3141  C2  DPPC  407      54.555  19.876  69.459  1.00  0.00           C
ATOM   3142  C3  DPPC  407      54.243  20.337  71.761  1.00  0.00           C
ATOM   3143  N4  DPPC  407      55.228  19.943  70.772  1.00  0.00           N
ATOM   3144  C5  DPPC  407      56.243  21.084  70.804  1.00  0.00           C
ATOM   3145  C6  DPPC  407      57.601  20.998  70.122  1.00  0.00           C
ATOM   3146  O7  DPPC  407      57.676  20.658  68.673  1.00  0.00           O
ATOM   3147  P8  DPPC  407      59.113  20.674  68.049  1.00  0.00           P
ATOM   3148  O9  DPPC  407      59.618  19.254  68.215  1.00  0.00           O
ATOM   3149  O10 DPPC  407      59.832  21.745  68.742  1.00  0.00           O
ATOM   3150  O11 DPPC  407      58.911  21.002  66.565  1.00  0.00           O
ATOM   3151  C12 DPPC  407      58.190  22.185  66.593  1.00  0.00           C
ATOM   3152  C13 DPPC  407      57.556  22.457  65.233  1.00  0.00           C
ATOM   3153  O14 DPPC  407      56.554  21.492  65.011  1.00  0.00           O
ATOM   3154  C15 DPPC  407      55.318  21.892  64.653  1.00  0.00           C
ATOM   3155  O16 DPPC  407      54.846  22.920  65.059  1.00  0.00           O
ATOM   3156  C17 DPPC  407      54.423  20.732  64.212  1.00  0.00           C
ATOM   3157  C18 DPPC  407      54.525  20.499  62.692  1.00  0.00           C
ATOM   3158  C19 DPPC  407      54.078  21.727  61.858  1.00  0.00           C
ATOM   3159  C20 DPPC  407      54.081  21.342  60.402  1.00  0.00           C
ATOM   3160  C21 DPPC  407      52.760  21.539  59.638  1.00  0.00           C
ATOM   3161  C22 DPPC  407      52.727  20.984  58.256  1.00  0.00           C
ATOM   3162  C23 DPPC  407      51.327  21.016  57.701  1.00  0.00           C
ATOM   3163  C24 DPPC  407      50.669  22.363  57.498  1.00  0.00           C
ATOM   3164  C25 DPPC  407      49.229  22.298  57.032  1.00  0.00           C
ATOM   3165  C26 DPPC  407      48.762  23.742  56.774  1.00  0.00           C
ATOM   3166  C27 DPPC  407      49.761  24.575  55.971  1.00  0.00           C
ATOM   3167  C28 DPPC  407      49.084  25.905  55.757  1.00  0.00           C
ATOM   3168  C29 DPPC  407      49.922  26.668  54.743  1.00  0.00           C
ATOM   3169  C30 DPPC  407      49.428  26.319  53.361  1.00  0.00           C
ATOM   3170  C31 DPPC  407      50.013  27.419  52.473  1.00  0.00           C
ATOM   3171  C32 DPPC  407      58.790  22.420  64.257  1.00  0.00           C
ATOM   3172  O33 DPPC  407      58.547  22.639  62.866  1.00  0.00           O
ATOM   3173  C34 DPPC  407      59.384  21.988  61.955  1.00  0.00           C
ATOM   3174  O35 DPPC  407      60.394  21.355  62.409  1.00  0.00           O
ATOM   3175  C36 DPPC  407      59.059  22.175  60.455  1.00  0.00           C
ATOM   3176  C37 DPPC  407      58.612  20.828  59.856  1.00  0.00           C
ATOM   3177  C38 DPPC  407      58.146  21.187  58.500  1.00  0.00           C
ATOM   3178  C39 DPPC  407      59.159  21.686  57.508  1.00  0.00           C
ATOM   3179  C40 DPPC  407      58.558  21.837  56.137  1.00  0.00           C
ATOM   3180  C41 DPPC  407      59.525  22.641  55.303  1.00  0.00           C
ATOM   3181  C42 DPPC  407      58.871  22.941  53.961  1.00  0.00           C
ATOM   3182  C43 DPPC  407      58.171  21.637  53.380  1.00  0.00           C
ATOM   3183  C44 DPPC  407      57.738  21.712  51.896  1.00  0.00           C
ATOM   3184  C45 DPPC  407      58.907  21.557  50.885  1.00  0.00           C
ATOM   3185  C46 DPPC  407      58.604  22.018  49.492  1.00  0.00           C
ATOM   3186  C47 DPPC  407      59.725  21.594  48.533  1.00  0.00           C
ATOM   3187  C48 DPPC  407      59.272  21.540  47.074  1.00  0.00           C
ATOM   3188  C49 DPPC  407      60.393  20.970  46.192  1.00  0.00           C
ATOM   3189  C50 DPPC  407      60.244  21.573  44.785  1.00  0.00           C
ATOM   3190  C1  DPPC  408      52.932  59.894  61.372  1.00  0.00           C
ATOM   3191  C2  DPPC  408      54.568  61.206  62.428  1.00  0.00           C
ATOM   3192  C3  DPPC  408      52.533  62.279  61.999  1.00  0.00           C
ATOM   3193  N4  DPPC  408      53.112  60.940  62.339  1.00  0.00           N
ATOM   3194  C5  DPPC  408      52.806  60.513  63.761  1.00  0.00           C
ATOM   3195  C6  DPPC  408      51.302  60.641  64.081  1.00  0.00           C
ATOM   3196  O7  DPPC  408      50.401  59.758  63.367  1.00  0.00           O
ATOM   3197  P8  DPPC  408      48.899  60.129  63.643  1.00  0.00           P
ATOM   3198  O9  DPPC  408      48.355  58.769  63.789  1.00  0.00           O
ATOM   3199  O10 DPPC  408      49.081  61.068  64.759  1.00  0.00           O
ATOM   3200  O11 DPPC  408      48.548  60.760  62.339  1.00  0.00           O
ATOM   3201  C12 DPPC  408      48.508  59.733  61.346  1.00  0.00           C
ATOM   3202  C13 DPPC  408      48.008  60.242  60.040  1.00  0.00           C
ATOM   3203  O14 DPPC  408      48.134  59.183  58.937  1.00  0.00           O
ATOM   3204  C15 DPPC  408      49.355  58.665  58.653  1.00  0.00           C
ATOM   3205  O16 DPPC  408      50.349  58.830  59.379  1.00  0.00           O
ATOM   3206  C17 DPPC  408      49.481  57.731  57.430  1.00  0.00           C
ATOM   3207  C18 DPPC  408      48.834  58.366  56.177  1.00  0.00           C
ATOM   3208  C19 DPPC  408      48.554  57.231  55.218  1.00  0.00           C
ATOM   3209  C20 DPPC  408      47.624  57.722  54.068  1.00  0.00           C
ATOM   3210  C21 DPPC  408      47.561  56.682  52.959  1.00  0.00           C
ATOM   3211  C22 DPPC  408      47.152  57.329  51.615  1.00  0.00           C
ATOM   3212  C23 DPPC  408      46.797  56.361  50.570  1.00  0.00           C
ATOM   3213  C24 DPPC  408      46.517  57.117  49.231  1.00  0.00           C
ATOM   3214  C25 DPPC  408      46.026  56.069  48.234  1.00  0.00           C
ATOM   3215  C26 DPPC  408      47.084  55.380  47.367  1.00  0.00           C
ATOM   3216  C27 DPPC  408      46.486  54.187  46.621  1.00  0.00           C
ATOM   3217  C28 DPPC  408      47.654  53.541  45.839  1.00  0.00           C
ATOM   3218  C29 DPPC  408      48.033  54.486  44.698  1.00  0.00           C
ATOM   3219  C30 DPPC  408      48.740  53.878  43.480  1.00  0.00           C
ATOM   3220  C31 DPPC  408      48.500  54.871  42.370  1.00  0.00           C
ATOM   3221  C32 DPPC  408      48.842  61.543  59.696  1.00  0.00           C
ATOM   3222  O33 DPPC  408      48.394  62.087  58.464  1.00  0.00           O
ATOM   3223  C34 DPPC  408      49.119  63.110  58.002  1.00  0.00           C
ATOM   3224  O35 DPPC  408      50.022  63.629  58.649  1.00  0.00           O
ATOM   3225  C36 DPPC  408      48.702  63.604  56.649  1.00  0.00           C
ATOM   3226  C37 DPPC  408      49.315  62.683  55.596  1.00  0.00           C
ATOM   3227  C38 DPPC  408      48.742  63.050  54.200  1.00  0.00           C
ATOM   3228  C39 DPPC  408      49.338  62.031  53.247  1.00  0.00           C
ATOM   3229  C40 DPPC  408      48.673  62.227  51.879  1.00  0.00           C
ATOM   3230  C41 DPPC  408      49.222  61.279  50.873  1.00  0.00           C
ATOM   3231  C42 DPPC  408      50.688  61.525  50.721  1.00  0.00           C
ATOM   3232  C43 DPPC  408      51.224  60.696  49.531  1.00  0.00           C
ATOM   3233  C44 DPPC  408      52.698  61.091  49.084  1.00  0.00           C
ATOM   3234  C45 DPPC  408      53.319  60.367  47.933  1.00  0.00           C
ATOM   3235  C46 DPPC  408      54.596  61.081  47.526  1.00  0.00           C
ATOM   3236  C47 DPPC  408      55.216  60.781  46.162  1.00  0.00           C
ATOM   3237  C48 DPPC  408      56.713  61.390  46.109  1.00  0.00           C
ATOM   3238  C49 DPPC  408      57.715  60.266  46.259  1.00  0.00           C
ATOM   3239  C50 DPPC  408      59.168  60.658  46.314  1.00  0.00           C
ATOM   3240  C1  DPPC  409       1.704  24.506  71.263  1.00  0.00           C
ATOM   3241  C2  DPPC  409       4.227  24.410  71.349  1.00  0.00           C
ATOM   3242  C3  DPPC  409       3.178  22.513  71.213  1.00  0.00           C
ATOM   3243  N4  DPPC  409       2.975  23.877  70.725  1.00  0.00           N
ATOM   3244  C5  DPPC  409       3.112  24.047  69.259  1.00  0.00           C
ATOM   3245  C6  DPPC  409       2.008  23.401  68.365  1.00  0.00           C
ATOM   3246  O7  DPPC  409       2.340  23.701  67.005  1.00  0.00           O
ATOM   3247  P8  DPPC  409       1.193  23.369  66.027  1.00  0.00           P
ATOM   3248  O9  DPPC  409       0.028  24.181  66.437  1.00  0.00           O
ATOM   3249  O10 DPPC  409       1.197  21.935  65.788  1.00  0.00           O
ATOM   3250  O11 DPPC  409       1.618  24.155  64.742  1.00  0.00           O
ATOM   3251  C12 DPPC  409       0.606  23.938  63.687  1.00  0.00           C
ATOM   3252  C13 DPPC  409       0.955  24.826  62.559  1.00  0.00           C
ATOM   3253  O14 DPPC  409      -0.093  24.694  61.492  1.00  0.00           O
ATOM   3254  C15 DPPC  409      -1.031  25.678  61.489  1.00  0.00           C
ATOM   3255  O16 DPPC  409      -1.303  26.449  62.422  1.00  0.00           O
ATOM   3256  C17 DPPC  409      -1.949  25.564  60.300  1.00  0.00           C
ATOM   3257  C18 DPPC  409      -1.644  26.671  59.325  1.00  0.00           C
ATOM   3258  C19 DPPC  409      -2.208  26.268  57.934  1.00  0.00           C
ATOM   3259  C20 DPPC  409      -1.803  27.252  56.792  1.00  0.00           C
ATOM   3260  C21 DPPC  409      -2.376  26.825  55.409  1.00  0.00           C
ATOM   3261  C22 DPPC  409      -2.113  27.781  54.288  1.00  0.00           C
ATOM   3262  C23 DPPC  409      -2.526  27.277  52.885  1.00  0.00           C
ATOM   3263  C24 DPPC  409      -4.002  27.128  52.657  1.00  0.00           C
ATOM   3264  C25 DPPC  409      -4.255  26.681  51.197  1.00  0.00           C
ATOM   3265  C26 DPPC  409      -5.814  26.740  51.008  1.00  0.00           C
ATOM   3266  C27 DPPC  409      -6.310  26.327  49.588  1.00  0.00           C
ATOM   3267  C28 DPPC  409      -7.808  26.258  49.540  1.00  0.00           C
ATOM   3268  C29 DPPC  409      -8.228  25.824  48.125  1.00  0.00           C
ATOM   3269  C30 DPPC  409      -9.740  25.642  48.065  1.00  0.00           C
ATOM   3270  C31 DPPC  409     -10.490  26.861  48.632  1.00  0.00           C
ATOM   3271  C32 DPPC  409       2.358  24.392  62.076  1.00  0.00           C
ATOM   3272  O33 DPPC  409       2.516  23.028  61.718  1.00  0.00           O
ATOM   3273  C34 DPPC  409       3.516  22.691  60.879  1.00  0.00           C
ATOM   3274  O35 DPPC  409       4.395  23.439  60.495  1.00  0.00           O
ATOM   3275  C36 DPPC  409       3.417  21.309  60.148  1.00  0.00           C
ATOM   3276  C37 DPPC  409       1.938  20.828  59.843  1.00  0.00           C
ATOM   3277  C38 DPPC  409       1.337  21.942  59.020  1.00  0.00           C
ATOM   3278  C39 DPPC  409       2.051  22.226  57.696  1.00  0.00           C
ATOM   3279  C40 DPPC  409       1.470  23.507  57.107  1.00  0.00           C
ATOM   3280  C41 DPPC  409       1.642  24.675  58.020  1.00  0.00           C
ATOM   3281  C42 DPPC  409       1.678  26.011  57.356  1.00  0.00           C
ATOM   3282  C43 DPPC  409       1.918  27.126  58.410  1.00  0.00           C
ATOM   3283  C44 DPPC  409       1.635  28.479  57.789  1.00  0.00           C
ATOM   3284  C45 DPPC  409       2.676  28.894  56.814  1.00  0.00           C
ATOM   3285  C46 DPPC  409       2.479  30.260  56.143  1.00  0.00           C
ATOM   3286  C47 DPPC  409       3.765  30.728  55.512  1.00  0.00           C
ATOM   3287  C48 DPPC  409       3.760  32.155  54.955  1.00  0.00           C
ATOM   3288  C49 DPPC  409       3.295  33.110  56.038  1.00  0.00           C
ATOM   3289  C50 DPPC  409       3.258  34.565  55.595  1.00  0.00           C
ATOM   3290  C1  DPPC  410      49.126   8.131  68.917  1.00  0.00           C
ATOM   3291  C2  DPPC  410      48.976   7.559  71.290  1.00  0.00           C
ATOM   3292  C3  DPPC  410      50.883   6.948  70.096  1.00  0.00           C
ATOM   3293  N4  DPPC  410      49.855   8.048  70.212  1.00  0.00           N
ATOM   3294  C5  DPPC  410      50.537   9.302  70.630  1.00  0.00           C
ATOM   3295  C6  DPPC  410      49.816  10.658  70.911  1.00  0.00           C
ATOM   3296  O7  DPPC  410      48.832  11.064  70.032  1.00  0.00           O
ATOM   3297  P8  DPPC  410      48.875  12.574  69.935  1.00  0.00           P
ATOM   3298  O9  DPPC  410      48.585  13.045  71.234  1.00  0.00           O
ATOM   3299  O10 DPPC  410      50.202  12.773  69.298  1.00  0.00           O
ATOM   3300  O11 DPPC  410      47.638  12.649  68.924  1.00  0.00           O
ATOM   3301  C12 DPPC  410      48.084  12.126  67.665  1.00  0.00           C
ATOM   3302  C13 DPPC  410      47.001  11.948  66.659  1.00  0.00           C
ATOM   3303  O14 DPPC  410      47.389  11.204  65.481  1.00  0.00           O
ATOM   3304  C15 DPPC  410      47.123   9.886  65.435  1.00  0.00           C
ATOM   3305  O16 DPPC  410      46.296   9.276  66.098  1.00  0.00           O
ATOM   3306  C17 DPPC  410      47.703   9.265  64.183  1.00  0.00           C
ATOM   3307  C18 DPPC  410      46.831   9.052  62.921  1.00  0.00           C
ATOM   3308  C19 DPPC  410      47.502   8.021  62.040  1.00  0.00           C
ATOM   3309  C20 DPPC  410      48.459   8.501  60.892  1.00  0.00           C
ATOM   3310  C21 DPPC  410      47.645   9.225  59.859  1.00  0.00           C
ATOM   3311  C22 DPPC  410      48.604   9.494  58.743  1.00  0.00           C
ATOM   3312  C23 DPPC  410      48.011  10.338  57.622  1.00  0.00           C
ATOM   3313  C24 DPPC  410      49.028  10.504  56.467  1.00  0.00           C
ATOM   3314  C25 DPPC  410      48.547  11.215  55.253  1.00  0.00           C
ATOM   3315  C26 DPPC  410      49.751  11.357  54.293  1.00  0.00           C
ATOM   3316  C27 DPPC  410      50.131   9.982  53.829  1.00  0.00           C
ATOM   3317  C28 DPPC  410      51.403   9.992  52.931  1.00  0.00           C
ATOM   3318  C29 DPPC  410      52.645  10.401  53.635  1.00  0.00           C
ATOM   3319  C30 DPPC  410      53.892  10.303  52.754  1.00  0.00           C
ATOM   3320  C31 DPPC  410      55.183  10.539  53.519  1.00  0.00           C
ATOM   3321  C32 DPPC  410      46.148  13.207  66.338  1.00  0.00           C
ATOM   3322  O33 DPPC  410      46.904  14.137  65.585  1.00  0.00           O
ATOM   3323  C34 DPPC  410      46.248  15.251  65.443  1.00  0.00           C
ATOM   3324  O35 DPPC  410      45.353  15.484  66.254  1.00  0.00           O
ATOM   3325  C36 DPPC  410      46.883  16.391  64.590  1.00  0.00           C
ATOM   3326  C37 DPPC  410      45.773  17.115  63.903  1.00  0.00           C
ATOM   3327  C38 DPPC  410      45.421  16.481  62.571  1.00  0.00           C
ATOM   3328  C39 DPPC  410      44.093  17.032  62.074  1.00  0.00           C
ATOM   3329  C40 DPPC  410      43.818  16.321  60.735  1.00  0.00           C
ATOM   3330  C41 DPPC  410      42.714  16.886  59.874  1.00  0.00           C
ATOM   3331  C42 DPPC  410      42.749  15.964  58.646  1.00  0.00           C
ATOM   3332  C43 DPPC  410      42.742  16.780  57.365  1.00  0.00           C
ATOM   3333  C44 DPPC  410      42.411  16.073  56.101  1.00  0.00           C
ATOM   3334  C45 DPPC  410      42.377  17.058  54.909  1.00  0.00           C
ATOM   3335  C46 DPPC  410      42.051  16.424  53.547  1.00  0.00           C
ATOM   3336  C47 DPPC  410      41.711  17.587  52.615  1.00  0.00           C
ATOM   3337  C48 DPPC  410      41.707  17.079  51.216  1.00  0.00           C
ATOM   3338  C49 DPPC  410      40.796  15.897  51.149  1.00  0.00           C
ATOM   3339  C50 DPPC  410      40.887  15.211  49.766  1.00  0.00           C
ATOM   3340  C1  DPPC  411      54.605   9.636  65.035  1.00  0.00           C
ATOM   3341  C2  DPPC  411      54.218  11.986  64.662  1.00  0.00           C
ATOM   3342  C3  DPPC  411      55.758  11.378  66.355  1.00  0.00           C
ATOM   3343  N4  DPPC  411      55.218  10.968  64.992  1.00  0.00           N
ATOM   3344  C5  DPPC  411      56.368  10.998  63.995  1.00  0.00           C
ATOM   3345  C6  DPPC  411      57.741  10.279  64.200  1.00  0.00           C
ATOM   3346  O7  DPPC  411      57.689   8.962  63.940  1.00  0.00           O
ATOM   3347  P8  DPPC  411      59.147   8.409  63.733  1.00  0.00           P
ATOM   3348  O9  DPPC  411      59.017   7.025  63.371  1.00  0.00           O
ATOM   3349  O10 DPPC  411      59.873   8.902  64.920  1.00  0.00           O
ATOM   3350  O11 DPPC  411      59.677   9.276  62.535  1.00  0.00           O
ATOM   3351  C12 DPPC  411      59.850   8.413  61.458  1.00  0.00           C
ATOM   3352  C13 DPPC  411      60.284   9.235  60.225  1.00  0.00           C
ATOM   3353  O14 DPPC  411      60.505   8.500  58.949  1.00  0.00           O
ATOM   3354  C15 DPPC  411      59.441   7.937  58.362  1.00  0.00           C
ATOM   3355  O16 DPPC  411      58.633   7.324  59.092  1.00  0.00           O
ATOM   3356  C17 DPPC  411      59.663   7.595  56.931  1.00  0.00           C
ATOM   3357  C18 DPPC  411      59.382   8.781  56.061  1.00  0.00           C
ATOM   3358  C19 DPPC  411      60.377   8.699  54.861  1.00  0.00           C
ATOM   3359  C20 DPPC  411      60.239   7.509  53.978  1.00  0.00           C
ATOM   3360  C21 DPPC  411      60.813   7.541  52.534  1.00  0.00           C
ATOM   3361  C22 DPPC  411      60.312   8.734  51.682  1.00  0.00           C
ATOM   3362  C23 DPPC  411      60.963   8.888  50.351  1.00  0.00           C
ATOM   3363  C24 DPPC  411      61.055   7.564  49.623  1.00  0.00           C
ATOM   3364  C25 DPPC  411      61.191   7.767  48.122  1.00  0.00           C
ATOM   3365  C26 DPPC  411      60.141   8.588  47.431  1.00  0.00           C
ATOM   3366  C27 DPPC  411      60.362   8.721  45.923  1.00  0.00           C
ATOM   3367  C28 DPPC  411      59.356   9.515  45.127  1.00  0.00           C
ATOM   3368  C29 DPPC  411      59.672   9.476  43.612  1.00  0.00           C
ATOM   3369  C30 DPPC  411      58.567  10.205  42.895  1.00  0.00           C
ATOM   3370  C31 DPPC  411      59.042  10.269  41.462  1.00  0.00           C
ATOM   3371  C32 DPPC  411      61.542   9.892  60.689  1.00  0.00           C
ATOM   3372  O33 DPPC  411      62.213  10.775  59.697  1.00  0.00           O
ATOM   3373  C34 DPPC  411      63.144  11.746  60.038  1.00  0.00           C
ATOM   3374  O35 DPPC  411      63.478  11.999  61.165  1.00  0.00           O
ATOM   3375  C36 DPPC  411      63.636  12.342  58.736  1.00  0.00           C
ATOM   3376  C37 DPPC  411      64.850  13.190  59.029  1.00  0.00           C
ATOM   3377  C38 DPPC  411      65.383  13.878  57.785  1.00  0.00           C
ATOM   3378  C39 DPPC  411      65.915  12.839  56.774  1.00  0.00           C
ATOM   3379  C40 DPPC  411      67.064  12.133  57.481  1.00  0.00           C
ATOM   3380  C41 DPPC  411      67.652  10.956  56.729  1.00  0.00           C
ATOM   3381  C42 DPPC  411      68.580  10.069  57.628  1.00  0.00           C
ATOM   3382  C43 DPPC  411      68.822   8.834  56.757  1.00  0.00           C
ATOM   3383  C44 DPPC  411      70.070   8.152  57.289  1.00  0.00           C
ATOM   3384  C45 DPPC  411      70.325   6.765  56.696  1.00  0.00           C
ATOM   3385  C46 DPPC  411      71.651   6.352  57.315  1.00  0.00           C
ATOM   3386  C47 DPPC  411      72.085   5.059  56.683  1.00  0.00           C
ATOM   3387  C48 DPPC  411      70.990   4.021  56.852  1.00  0.00           C
ATOM   3388  C49 DPPC  411      71.005   3.163  55.592  1.00  0.00           C
ATOM   3389  C50 DPPC  411      72.106   2.160  55.649  1.00  0.00           C
ATOM   3390  C1  DPPC  412      45.505  38.238  71.877  1.00  0.00           C
ATOM   3391  C2  DPPC  412      45.676  36.057  72.387  1.00  0.00           C
ATOM   3392  C3  DPPC  412      43.666  37.256  72.916  1.00  0.00           C
ATOM   3393  N4  DPPC  412      44.633  37.007  71.823  1.00  0.00           N
ATOM   3394  C5  DPPC  412      43.901  36.488  70.630  1.00  0.00           C
ATOM   3395  C6  DPPC  412      42.908  37.411  69.845  1.00  0.00           C
ATOM   3396  O7  DPPC  412      43.612  38.343  68.986  1.00  0.00           O
ATOM   3397  P8  DPPC  412      42.553  39.118  68.150  1.00  0.00           P
ATOM   3398  O9  DPPC  412      43.165  40.358  67.715  1.00  0.00           O
ATOM   3399  O10 DPPC  412      41.275  39.178  68.895  1.00  0.00           O
ATOM   3400  O11 DPPC  412      42.421  38.333  66.806  1.00  0.00           O
ATOM   3401  C12 DPPC  412      43.604  38.570  66.099  1.00  0.00           C
ATOM   3402  C13 DPPC  412      43.314  38.269  64.590  1.00  0.00           C
ATOM   3403  O14 DPPC  412      44.540  38.534  63.866  1.00  0.00           O
ATOM   3404  C15 DPPC  412      45.485  37.648  63.774  1.00  0.00           C
ATOM   3405  O16 DPPC  412      45.264  36.486  64.030  1.00  0.00           O
ATOM   3406  C17 DPPC  412      46.546  38.228  62.798  1.00  0.00           C
ATOM   3407  C18 DPPC  412      46.268  38.018  61.282  1.00  0.00           C
ATOM   3408  C19 DPPC  412      47.478  38.621  60.604  1.00  0.00           C
ATOM   3409  C20 DPPC  412      47.519  38.578  59.066  1.00  0.00           C
ATOM   3410  C21 DPPC  412      48.822  39.214  58.466  1.00  0.00           C
ATOM   3411  C22 DPPC  412      49.964  38.375  59.025  1.00  0.00           C
ATOM   3412  C23 DPPC  412      51.330  38.950  58.695  1.00  0.00           C
ATOM   3413  C24 DPPC  412      52.467  38.037  59.000  1.00  0.00           C
ATOM   3414  C25 DPPC  412      53.597  38.427  58.116  1.00  0.00           C
ATOM   3415  C26 DPPC  412      54.872  37.591  58.369  1.00  0.00           C
ATOM   3416  C27 DPPC  412      55.605  37.619  57.002  1.00  0.00           C
ATOM   3417  C28 DPPC  412      56.006  38.997  56.564  1.00  0.00           C
ATOM   3418  C29 DPPC  412      56.568  38.876  55.148  1.00  0.00           C
ATOM   3419  C30 DPPC  412      57.167  40.099  54.553  1.00  0.00           C
ATOM   3420  C31 DPPC  412      56.218  41.298  54.538  1.00  0.00           C
ATOM   3421  C32 DPPC  412      41.971  38.908  64.193  1.00  0.00           C
ATOM   3422  O33 DPPC  412      41.502  38.572  62.861  1.00  0.00           O
ATOM   3423  C34 DPPC  412      40.401  39.217  62.473  1.00  0.00           C
ATOM   3424  O35 DPPC  412      39.742  39.869  63.314  1.00  0.00           O
ATOM   3425  C36 DPPC  412      40.044  39.103  60.986  1.00  0.00           C
ATOM   3426  C37 DPPC  412      41.319  39.361  60.107  1.00  0.00           C
ATOM   3427  C38 DPPC  412      40.856  39.498  58.673  1.00  0.00           C
ATOM   3428  C39 DPPC  412      42.040  39.581  57.736  1.00  0.00           C
ATOM   3429  C40 DPPC  412      42.772  38.246  57.382  1.00  0.00           C
ATOM   3430  C41 DPPC  412      43.946  38.536  56.453  1.00  0.00           C
ATOM   3431  C42 DPPC  412      44.630  37.256  55.872  1.00  0.00           C
ATOM   3432  C43 DPPC  412      46.102  37.484  55.609  1.00  0.00           C
ATOM   3433  C44 DPPC  412      46.492  36.533  54.463  1.00  0.00           C
ATOM   3434  C45 DPPC  412      45.657  36.850  53.186  1.00  0.00           C
ATOM   3435  C46 DPPC  412      46.164  36.135  51.948  1.00  0.00           C
ATOM   3436  C47 DPPC  412      45.508  36.679  50.665  1.00  0.00           C
ATOM   3437  C48 DPPC  412      46.164  35.805  49.606  1.00  0.00           C
ATOM   3438  C49 DPPC  412      47.700  36.091  49.368  1.00  0.00           C
ATOM   3439  C50 DPPC  412      48.409  35.121  48.430  1.00  0.00           C
ATOM   3440  C1  DPPC  413      49.936  41.571  66.987  1.00  0.00           C
ATOM   3441  C2  DPPC  413      50.102  43.365  68.532  1.00  0.00           C
ATOM   3442  C3  DPPC  413      50.276  41.003  69.157  1.00  0.00           C
ATOM   3443  N4  DPPC  413      50.623  41.983  68.163  1.00  0.00           N
ATOM   3444  C5  DPPC  413      52.034  41.873  67.845  1.00  0.00           C
ATOM   3445  C6  DPPC  413      52.725  42.837  66.815  1.00  0.00           C
ATOM   3446  O7  DPPC  413      53.997  42.290  66.433  1.00  0.00           O
ATOM   3447  P8  DPPC  413      54.315  42.905  64.981  1.00  0.00           P
ATOM   3448  O9  DPPC  413      54.531  44.393  65.270  1.00  0.00           O
ATOM   3449  O10 DPPC  413      55.410  42.017  64.542  1.00  0.00           O
ATOM   3450  O11 DPPC  413      52.960  42.598  64.405  1.00  0.00           O
ATOM   3451  C12 DPPC  413      53.120  41.415  63.660  1.00  0.00           C
ATOM   3452  C13 DPPC  413      51.823  41.142  62.891  1.00  0.00           C
ATOM   3453  O14 DPPC  413      51.966  39.844  62.302  1.00  0.00           O
ATOM   3454  C15 DPPC  413      51.742  38.772  63.130  1.00  0.00           C
ATOM   3455  O16 DPPC  413      51.324  38.863  64.297  1.00  0.00           O
ATOM   3456  C17 DPPC  413      51.742  37.433  62.385  1.00  0.00           C
ATOM   3457  C18 DPPC  413      50.506  36.623  62.685  1.00  0.00           C
ATOM   3458  C19 DPPC  413      50.365  35.663  61.505  1.00  0.00           C
ATOM   3459  C20 DPPC  413      49.132  34.728  61.664  1.00  0.00           C
ATOM   3460  C21 DPPC  413      48.911  33.711  60.603  1.00  0.00           C
ATOM   3461  C22 DPPC  413      48.614  34.351  59.231  1.00  0.00           C
ATOM   3462  C23 DPPC  413      48.447  33.187  58.297  1.00  0.00           C
ATOM   3463  C24 DPPC  413      49.791  32.541  58.331  1.00  0.00           C
ATOM   3464  C25 DPPC  413      49.838  31.420  57.192  1.00  0.00           C
ATOM   3465  C26 DPPC  413      49.392  31.953  55.790  1.00  0.00           C
ATOM   3466  C27 DPPC  413      49.618  30.854  54.784  1.00  0.00           C
ATOM   3467  C28 DPPC  413      49.362  31.312  53.340  1.00  0.00           C
ATOM   3468  C29 DPPC  413      50.209  32.597  53.118  1.00  0.00           C
ATOM   3469  C30 DPPC  413      49.799  33.115  51.738  1.00  0.00           C
ATOM   3470  C31 DPPC  413      50.634  34.287  51.468  1.00  0.00           C
ATOM   3471  C32 DPPC  413      51.723  42.360  62.017  1.00  0.00           C
ATOM   3472  O33 DPPC  413      50.464  42.532  61.368  1.00  0.00           O
ATOM   3473  C34 DPPC  413      50.188  43.729  60.763  1.00  0.00           C
ATOM   3474  O35 DPPC  413      50.837  44.743  60.970  1.00  0.00           O
ATOM   3475  C36 DPPC  413      48.840  43.759  60.076  1.00  0.00           C
ATOM   3476  C37 DPPC  413      49.015  44.540  58.767  1.00  0.00           C
ATOM   3477  C38 DPPC  413      47.615  44.677  58.077  1.00  0.00           C
ATOM   3478  C39 DPPC  413      47.545  45.819  57.050  1.00  0.00           C
ATOM   3479  C40 DPPC  413      46.319  45.846  56.221  1.00  0.00           C
ATOM   3480  C41 DPPC  413      46.433  46.830  55.030  1.00  0.00           C
ATOM   3481  C42 DPPC  413      47.549  46.702  54.013  1.00  0.00           C
ATOM   3482  C43 DPPC  413      47.437  47.567  52.761  1.00  0.00           C
ATOM   3483  C44 DPPC  413      46.114  47.370  51.979  1.00  0.00           C
ATOM   3484  C45 DPPC  413      46.255  47.967  50.584  1.00  0.00           C
ATOM   3485  C46 DPPC  413      45.079  47.465  49.710  1.00  0.00           C
ATOM   3486  C47 DPPC  413      45.186  45.892  49.607  1.00  0.00           C
ATOM   3487  C48 DPPC  413      44.119  45.283  48.669  1.00  0.00           C
ATOM   3488  C49 DPPC  413      44.274  43.769  48.497  1.00  0.00           C
ATOM   3489  C50 DPPC  413      43.784  43.016  49.718  1.00  0.00           C
ATOM   3490  C1  DPPC  414      17.964   5.032  68.547  1.00  0.00           C
ATOM   3491  C2  DPPC  414      16.012   3.902  68.101  1.00  0.00           C
ATOM   3492  C3  DPPC  414      17.768   3.826  66.472  1.00  0.00           C
ATOM   3493  N4  DPPC  414      17.478   3.797  67.892  1.00  0.00           N
ATOM   3494  C5  DPPC  414      18.153   2.736  68.621  1.00  0.00           C
ATOM   3495  C6  DPPC  414      17.473   1.383  68.427  1.00  0.00           C
ATOM   3496  O7  DPPC  414      17.018   1.013  67.105  1.00  0.00           O
ATOM   3497  P8  DPPC  414      16.716  -0.513  66.839  1.00  0.00           P
ATOM   3498  O9  DPPC  414      15.887  -0.560  65.651  1.00  0.00           O
ATOM   3499  O10 DPPC  414      16.132  -1.076  68.088  1.00  0.00           O
ATOM   3500  O11 DPPC  414      18.218  -0.941  66.703  1.00  0.00           O
ATOM   3501  C12 DPPC  414      18.573  -0.467  65.388  1.00  0.00           C
ATOM   3502  C13 DPPC  414      20.088  -0.657  65.330  1.00  0.00           C
ATOM   3503  O14 DPPC  414      20.699  -0.234  64.105  1.00  0.00           O
ATOM   3504  C15 DPPC  414      21.247   0.964  64.151  1.00  0.00           C
ATOM   3505  O16 DPPC  414      21.444   1.455  65.248  1.00  0.00           O
ATOM   3506  C17 DPPC  414      22.159   1.189  62.938  1.00  0.00           C
ATOM   3507  C18 DPPC  414      21.352   1.423  61.635  1.00  0.00           C
ATOM   3508  C19 DPPC  414      22.191   2.030  60.572  1.00  0.00           C
ATOM   3509  C20 DPPC  414      21.383   2.107  59.205  1.00  0.00           C
ATOM   3510  C21 DPPC  414      20.492   3.344  59.300  1.00  0.00           C
ATOM   3511  C22 DPPC  414      19.431   3.406  58.259  1.00  0.00           C
ATOM   3512  C23 DPPC  414      18.393   2.329  58.204  1.00  0.00           C
ATOM   3513  C24 DPPC  414      17.406   2.696  57.149  1.00  0.00           C
ATOM   3514  C25 DPPC  414      18.200   2.636  55.799  1.00  0.00           C
ATOM   3515  C26 DPPC  414      17.417   3.076  54.504  1.00  0.00           C
ATOM   3516  C27 DPPC  414      18.339   2.998  53.226  1.00  0.00           C
ATOM   3517  C28 DPPC  414      17.508   3.160  51.994  1.00  0.00           C
ATOM   3518  C29 DPPC  414      18.384   2.642  50.798  1.00  0.00           C
ATOM   3519  C30 DPPC  414      17.717   2.897  49.384  1.00  0.00           C
ATOM   3520  C31 DPPC  414      18.440   2.307  48.153  1.00  0.00           C
ATOM   3521  C32 DPPC  414      20.266  -2.149  65.606  1.00  0.00           C
ATOM   3522  O33 DPPC  414      19.690  -2.983  64.585  1.00  0.00           O
ATOM   3523  C34 DPPC  414      19.843  -4.342  64.685  1.00  0.00           C
ATOM   3524  O35 DPPC  414      20.431  -4.736  65.744  1.00  0.00           O
ATOM   3525  C36 DPPC  414      19.059  -5.227  63.663  1.00  0.00           C
ATOM   3526  C37 DPPC  414      19.116  -6.706  63.916  1.00  0.00           C
ATOM   3527  C38 DPPC  414      18.263  -7.357  62.811  1.00  0.00           C
ATOM   3528  C39 DPPC  414      18.909  -6.849  61.500  1.00  0.00           C
ATOM   3529  C40 DPPC  414      18.227  -7.523  60.258  1.00  0.00           C
ATOM   3530  C41 DPPC  414      18.922  -6.897  59.091  1.00  0.00           C
ATOM   3531  C42 DPPC  414      18.652  -7.765  57.835  1.00  0.00           C
ATOM   3532  C43 DPPC  414      19.438  -7.182  56.625  1.00  0.00           C
ATOM   3533  C44 DPPC  414      19.272  -8.185  55.504  1.00  0.00           C
ATOM   3534  C45 DPPC  414      19.875  -9.489  56.111  1.00  0.00           C
ATOM   3535  C46 DPPC  414      19.738 -10.589  55.091  1.00  0.00           C
ATOM   3536  C47 DPPC  414      20.147 -11.947  55.534  1.00  0.00           C
ATOM   3537  C48 DPPC  414      19.970 -13.037  54.416  1.00  0.00           C
ATOM   3538  C49 DPPC  414      20.667 -14.341  54.720  1.00  0.00           C
ATOM   3539  C50 DPPC  414      20.390 -15.297  53.560  1.00  0.00           C
ATOM   3540  C1  DPPC  415      36.445  57.404  62.731  1.00  0.00           C
ATOM   3541  C2  DPPC  415      34.322  56.963  61.905  1.00  0.00           C
ATOM   3542  C3  DPPC  415      35.880  55.212  62.297  1.00  0.00           C
ATOM   3543  N4  DPPC  415      35.347  56.474  62.789  1.00  0.00           N
ATOM   3544  C5  DPPC  415      34.746  56.298  64.174  1.00  0.00           C
ATOM   3545  C6  DPPC  415      35.588  55.698  65.379  1.00  0.00           C
ATOM   3546  O7  DPPC  415      36.606  56.582  65.820  1.00  0.00           O
ATOM   3547  P8  DPPC  415      37.364  55.853  67.025  1.00  0.00           P
ATOM   3548  O9  DPPC  415      36.550  55.094  67.963  1.00  0.00           O
ATOM   3549  O10 DPPC  415      38.310  56.897  67.441  1.00  0.00           O
ATOM   3550  O11 DPPC  415      38.175  54.781  66.106  1.00  0.00           O
ATOM   3551  C12 DPPC  415      39.459  55.203  65.754  1.00  0.00           C
ATOM   3552  C13 DPPC  415      39.464  55.956  64.393  1.00  0.00           C
ATOM   3553  O14 DPPC  415      38.952  55.212  63.185  1.00  0.00           O
ATOM   3554  C15 DPPC  415      39.580  54.062  62.786  1.00  0.00           C
ATOM   3555  O16 DPPC  415      40.654  53.710  63.317  1.00  0.00           O
ATOM   3556  C17 DPPC  415      39.132  53.400  61.492  1.00  0.00           C
ATOM   3557  C18 DPPC  415      39.462  54.300  60.284  1.00  0.00           C
ATOM   3558  C19 DPPC  415      39.274  53.703  58.900  1.00  0.00           C
ATOM   3559  C20 DPPC  415      39.896  54.707  57.924  1.00  0.00           C
ATOM   3560  C21 DPPC  415      39.334  56.097  58.033  1.00  0.00           C
ATOM   3561  C22 DPPC  415      39.483  56.625  56.639  1.00  0.00           C
ATOM   3562  C23 DPPC  415      38.926  58.062  56.401  1.00  0.00           C
ATOM   3563  C24 DPPC  415      39.363  58.521  55.013  1.00  0.00           C
ATOM   3564  C25 DPPC  415      38.813  59.911  54.716  1.00  0.00           C
ATOM   3565  C26 DPPC  415      39.466  60.469  53.442  1.00  0.00           C
ATOM   3566  C27 DPPC  415      39.021  61.907  53.065  1.00  0.00           C
ATOM   3567  C28 DPPC  415      39.653  62.433  51.785  1.00  0.00           C
ATOM   3568  C29 DPPC  415      39.349  61.262  50.790  1.00  0.00           C
ATOM   3569  C30 DPPC  415      39.609  61.797  49.403  1.00  0.00           C
ATOM   3570  C31 DPPC  415      41.051  62.302  49.365  1.00  0.00           C
ATOM   3571  C32 DPPC  415      40.849  56.545  64.276  1.00  0.00           C
ATOM   3572  O33 DPPC  415      41.029  57.389  63.121  1.00  0.00           O
ATOM   3573  C34 DPPC  415      40.493  58.642  63.161  1.00  0.00           C
ATOM   3574  O35 DPPC  415      39.977  59.177  64.200  1.00  0.00           O
ATOM   3575  C36 DPPC  415      40.554  59.470  61.903  1.00  0.00           C
ATOM   3576  C37 DPPC  415      39.473  59.304  60.924  1.00  0.00           C
ATOM   3577  C38 DPPC  415      38.250  60.114  61.188  1.00  0.00           C
ATOM   3578  C39 DPPC  415      37.301  59.913  59.964  1.00  0.00           C
ATOM   3579  C40 DPPC  415      36.104  60.835  60.027  1.00  0.00           C
ATOM   3580  C41 DPPC  415      35.513  60.981  58.587  1.00  0.00           C
ATOM   3581  C42 DPPC  415      34.147  61.695  58.472  1.00  0.00           C
ATOM   3582  C43 DPPC  415      33.992  62.234  57.076  1.00  0.00           C
ATOM   3583  C44 DPPC  415      32.574  62.794  56.996  1.00  0.00           C
ATOM   3584  C45 DPPC  415      32.352  63.480  55.685  1.00  0.00           C
ATOM   3585  C46 DPPC  415      31.006  64.197  55.803  1.00  0.00           C
ATOM   3586  C47 DPPC  415      31.059  65.051  57.153  1.00  0.00           C
ATOM   3587  C48 DPPC  415      29.713  65.752  57.326  1.00  0.00           C
ATOM   3588  C49 DPPC  415      29.789  66.408  58.691  1.00  0.00           C
ATOM   3589  C50 DPPC  415      29.881  65.290  59.680  1.00  0.00           C
ATOM   3590  C1  DPPC  416      57.215  46.534  67.669  1.00  0.00           C
ATOM   3591  C2  DPPC  416      57.920  44.836  69.305  1.00  0.00           C
ATOM   3592  C3  DPPC  416      55.964  44.526  68.075  1.00  0.00           C
ATOM   3593  N4  DPPC  416      57.338  45.089  68.007  1.00  0.00           N
ATOM   3594  C5  DPPC  416      58.012  44.316  66.935  1.00  0.00           C
ATOM   3595  C6  DPPC  416      59.285  44.787  66.224  1.00  0.00           C
ATOM   3596  O7  DPPC  416      58.986  45.632  65.107  1.00  0.00           O
ATOM   3597  P8  DPPC  416      60.253  46.152  64.487  1.00  0.00           P
ATOM   3598  O9  DPPC  416      61.383  45.287  64.736  1.00  0.00           O
ATOM   3599  O10 DPPC  416      60.350  47.594  64.672  1.00  0.00           O
ATOM   3600  O11 DPPC  416      59.978  45.879  63.015  1.00  0.00           O
ATOM   3601  C12 DPPC  416      60.527  44.527  62.557  1.00  0.00           C
ATOM   3602  C13 DPPC  416      60.200  44.325  60.994  1.00  0.00           C
ATOM   3603  O14 DPPC  416      61.309  44.678  60.124  1.00  0.00           O
ATOM   3604  C15 DPPC  416      62.439  43.976  60.077  1.00  0.00           C
ATOM   3605  O16 DPPC  416      62.945  43.336  60.993  1.00  0.00           O
ATOM   3606  C17 DPPC  416      63.011  44.061  58.701  1.00  0.00           C
ATOM   3607  C18 DPPC  416      64.563  44.088  58.803  1.00  0.00           C
ATOM   3608  C19 DPPC  416      65.114  43.738  57.401  1.00  0.00           C
ATOM   3609  C20 DPPC  416      66.674  43.930  57.328  1.00  0.00           C
ATOM   3610  C21 DPPC  416      67.091  43.631  55.834  1.00  0.00           C
ATOM   3611  C22 DPPC  416      65.998  44.318  54.958  1.00  0.00           C
ATOM   3612  C23 DPPC  416      66.171  44.186  53.410  1.00  0.00           C
ATOM   3613  C24 DPPC  416      64.865  44.721  52.750  1.00  0.00           C
ATOM   3614  C25 DPPC  416      65.044  44.806  51.230  1.00  0.00           C
ATOM   3615  C26 DPPC  416      63.742  45.486  50.739  1.00  0.00           C
ATOM   3616  C27 DPPC  416      62.485  44.635  50.909  1.00  0.00           C
ATOM   3617  C28 DPPC  416      61.347  45.391  50.151  1.00  0.00           C
ATOM   3618  C29 DPPC  416      61.088  46.804  50.514  1.00  0.00           C
ATOM   3619  C30 DPPC  416      59.922  47.380  49.736  1.00  0.00           C
ATOM   3620  C31 DPPC  416      60.247  47.510  48.270  1.00  0.00           C
ATOM   3621  C32 DPPC  416      58.781  44.931  60.755  1.00  0.00           C
ATOM   3622  O33 DPPC  416      58.406  44.839  59.389  1.00  0.00           O
ATOM   3623  C34 DPPC  416      57.413  45.665  59.086  1.00  0.00           C
ATOM   3624  O35 DPPC  416      57.031  46.669  59.666  1.00  0.00           O
ATOM   3625  C36 DPPC  416      56.800  45.248  57.712  1.00  0.00           C
ATOM   3626  C37 DPPC  416      57.743  45.483  56.534  1.00  0.00           C
ATOM   3627  C38 DPPC  416      58.359  46.880  56.407  1.00  0.00           C
ATOM   3628  C39 DPPC  416      57.619  47.760  55.398  1.00  0.00           C
ATOM   3629  C40 DPPC  416      57.614  47.330  53.975  1.00  0.00           C
ATOM   3630  C41 DPPC  416      56.673  48.233  53.174  1.00  0.00           C
ATOM   3631  C42 DPPC  416      56.783  47.913  51.695  1.00  0.00           C
ATOM   3632  C43 DPPC  416      55.922  48.943  50.942  1.00  0.00           C
ATOM   3633  C44 DPPC  416      56.027  48.816  49.369  1.00  0.00           C
ATOM   3634  C45 DPPC  416      55.024  49.730  48.604  1.00  0.00           C
ATOM   3635  C46 DPPC  416      55.170  49.736  47.007  1.00  0.00           C
ATOM   3636  C47 DPPC  416      56.451  50.480  46.604  1.00  0.00           C
ATOM   3637  C48 DPPC  416      56.372  50.474  45.094  1.00  0.00           C
ATOM   3638  C49 DPPC  416      57.574  51.095  44.375  1.00  0.00           C
ATOM   3639  C50 DPPC  416      57.744  52.542  44.782  1.00  0.00           C
ATOM   3640  C1  DPPC  417      28.743   6.680  63.632  1.00  0.00           C
ATOM   3641  C2  DPPC  417      30.509   5.475  64.799  1.00  0.00           C
ATOM   3642  C3  DPPC  417      29.454   7.366  65.692  1.00  0.00           C
ATOM   3643  N4  DPPC  417      29.230   6.173  64.917  1.00  0.00           N
ATOM   3644  C5  DPPC  417      28.255   5.212  65.482  1.00  0.00           C
ATOM   3645  C6  DPPC  417      26.914   5.680  66.055  1.00  0.00           C
ATOM   3646  O7  DPPC  417      26.097   4.570  66.266  1.00  0.00           O
ATOM   3647  P8  DPPC  417      24.805   4.857  67.122  1.00  0.00           P
ATOM   3648  O9  DPPC  417      25.394   5.428  68.347  1.00  0.00           O
ATOM   3649  O10 DPPC  417      24.031   3.575  67.118  1.00  0.00           O
ATOM   3650  O11 DPPC  417      24.146   5.876  66.114  1.00  0.00           O
ATOM   3651  C12 DPPC  417      23.579   5.104  65.062  1.00  0.00           C
ATOM   3652  C13 DPPC  417      23.188   5.918  63.837  1.00  0.00           C
ATOM   3653  O14 DPPC  417      21.873   5.477  63.309  1.00  0.00           O
ATOM   3654  C15 DPPC  417      20.672   6.118  63.291  1.00  0.00           C
ATOM   3655  O16 DPPC  417      20.532   7.223  63.800  1.00  0.00           O
ATOM   3656  C17 DPPC  417      19.450   5.376  62.761  1.00  0.00           C
ATOM   3657  C18 DPPC  417      18.189   6.283  62.720  1.00  0.00           C
ATOM   3658  C19 DPPC  417      16.986   5.527  62.107  1.00  0.00           C
ATOM   3659  C20 DPPC  417      16.346   6.281  60.868  1.00  0.00           C
ATOM   3660  C21 DPPC  417      15.189   5.491  60.350  1.00  0.00           C
ATOM   3661  C22 DPPC  417      14.684   6.181  59.090  1.00  0.00           C
ATOM   3662  C23 DPPC  417      15.672   6.114  57.936  1.00  0.00           C
ATOM   3663  C24 DPPC  417      15.238   6.848  56.607  1.00  0.00           C
ATOM   3664  C25 DPPC  417      16.419   6.541  55.622  1.00  0.00           C
ATOM   3665  C26 DPPC  417      16.236   7.033  54.238  1.00  0.00           C
ATOM   3666  C27 DPPC  417      17.336   6.691  53.200  1.00  0.00           C
ATOM   3667  C28 DPPC  417      17.056   7.230  51.744  1.00  0.00           C
ATOM   3668  C29 DPPC  417      18.322   6.914  50.992  1.00  0.00           C
ATOM   3669  C30 DPPC  417      17.888   7.011  49.479  1.00  0.00           C
ATOM   3670  C31 DPPC  417      17.613   8.476  49.273  1.00  0.00           C
ATOM   3671  C32 DPPC  417      24.426   5.784  62.887  1.00  0.00           C
ATOM   3672  O33 DPPC  417      24.725   4.491  62.449  1.00  0.00           O
ATOM   3673  C34 DPPC  417      25.999   4.315  61.909  1.00  0.00           C
ATOM   3674  O35 DPPC  417      26.897   5.106  61.949  1.00  0.00           O
ATOM   3675  C36 DPPC  417      26.117   2.947  61.185  1.00  0.00           C
ATOM   3676  C37 DPPC  417      25.703   3.216  59.718  1.00  0.00           C
ATOM   3677  C38 DPPC  417      26.399   2.310  58.758  1.00  0.00           C
ATOM   3678  C39 DPPC  417      25.650   2.447  57.399  1.00  0.00           C
ATOM   3679  C40 DPPC  417      26.765   2.236  56.258  1.00  0.00           C
ATOM   3680  C41 DPPC  417      26.417   2.687  54.779  1.00  0.00           C
ATOM   3681  C42 DPPC  417      27.306   3.639  54.140  1.00  0.00           C
ATOM   3682  C43 DPPC  417      26.657   4.230  52.880  1.00  0.00           C
ATOM   3683  C44 DPPC  417      27.527   5.192  52.180  1.00  0.00           C
ATOM   3684  C45 DPPC  417      26.871   5.508  50.851  1.00  0.00           C
ATOM   3685  C46 DPPC  417      26.611   6.943  50.685  1.00  0.00           C
ATOM   3686  C47 DPPC  417      25.764   7.293  49.521  1.00  0.00           C
ATOM   3687  C48 DPPC  417      25.834   8.812  49.184  1.00  0.00           C
ATOM   3688  C49 DPPC  417      25.427   9.147  47.774  1.00  0.00           C
ATOM   3689  C50 DPPC  417      25.618  10.678  47.539  1.00  0.00           C
ATOM   3690  C1  DPPC  418      22.437   8.910  65.828  1.00  0.00           C
ATOM   3691  C2  DPPC  418      21.353  10.516  67.306  1.00  0.00           C
ATOM   3692  C3  DPPC  418      20.618  10.348  65.171  1.00  0.00           C
ATOM   3693  N4  DPPC  418      21.151   9.537  66.263  1.00  0.00           N
ATOM   3694  C5  DPPC  418      20.136   8.496  66.753  1.00  0.00           C
ATOM   3695  C6  DPPC  418      18.694   8.861  67.209  1.00  0.00           C
ATOM   3696  O7  DPPC  418      17.832   7.854  67.229  1.00  0.00           O
ATOM   3697  P8  DPPC  418      16.544   8.392  67.850  1.00  0.00           P
ATOM   3698  O9  DPPC  418      16.118   9.601  67.078  1.00  0.00           O
ATOM   3699  O10 DPPC  418      16.477   8.574  69.311  1.00  0.00           O
ATOM   3700  O11 DPPC  418      15.611   7.206  67.563  1.00  0.00           O
ATOM   3701  C12 DPPC  418      15.050   7.454  66.262  1.00  0.00           C
ATOM   3702  C13 DPPC  418      14.229   6.206  65.775  1.00  0.00           C
ATOM   3703  O14 DPPC  418      15.000   5.075  65.146  1.00  0.00           O
ATOM   3704  C15 DPPC  418      14.297   4.018  64.727  1.00  0.00           C
ATOM   3705  O16 DPPC  418      13.227   3.638  65.276  1.00  0.00           O
ATOM   3706  C17 DPPC  418      15.151   2.955  63.968  1.00  0.00           C
ATOM   3707  C18 DPPC  418      14.556   2.572  62.581  1.00  0.00           C
ATOM   3708  C19 DPPC  418      15.507   1.788  61.651  1.00  0.00           C
ATOM   3709  C20 DPPC  418      16.213   0.690  62.460  1.00  0.00           C
ATOM   3710  C21 DPPC  418      17.496   0.288  61.745  1.00  0.00           C
ATOM   3711  C22 DPPC  418      17.966  -1.194  61.945  1.00  0.00           C
ATOM   3712  C23 DPPC  418      19.213  -1.510  61.135  1.00  0.00           C
ATOM   3713  C24 DPPC  418      18.779  -1.389  59.701  1.00  0.00           C
ATOM   3714  C25 DPPC  418      19.778  -1.838  58.672  1.00  0.00           C
ATOM   3715  C26 DPPC  418      19.296  -1.786  57.187  1.00  0.00           C
ATOM   3716  C27 DPPC  418      20.537  -1.522  56.280  1.00  0.00           C
ATOM   3717  C28 DPPC  418      20.352  -1.821  54.804  1.00  0.00           C
ATOM   3718  C29 DPPC  418      21.190  -0.918  53.900  1.00  0.00           C
ATOM   3719  C30 DPPC  418      21.050  -1.111  52.443  1.00  0.00           C
ATOM   3720  C31 DPPC  418      22.306  -0.820  51.738  1.00  0.00           C
ATOM   3721  C32 DPPC  418      13.293   6.988  64.835  1.00  0.00           C
ATOM   3722  O33 DPPC  418      13.851   7.787  63.765  1.00  0.00           O
ATOM   3723  C34 DPPC  418      13.088   8.513  63.044  1.00  0.00           C
ATOM   3724  O35 DPPC  418      11.865   8.464  63.194  1.00  0.00           O
ATOM   3725  C36 DPPC  418      13.685   9.152  61.816  1.00  0.00           C
ATOM   3726  C37 DPPC  418      13.039  10.475  61.552  1.00  0.00           C
ATOM   3727  C38 DPPC  418      13.316  11.014  60.105  1.00  0.00           C
ATOM   3728  C39 DPPC  418      12.532  10.264  59.063  1.00  0.00           C
ATOM   3729  C40 DPPC  418      12.976  10.618  57.683  1.00  0.00           C
ATOM   3730  C41 DPPC  418      11.941  10.004  56.696  1.00  0.00           C
ATOM   3731  C42 DPPC  418      12.380  10.003  55.277  1.00  0.00           C
ATOM   3732  C43 DPPC  418      11.699   8.854  54.537  1.00  0.00           C
ATOM   3733  C44 DPPC  418      12.384   8.709  53.155  1.00  0.00           C
ATOM   3734  C45 DPPC  418      12.039   9.935  52.199  1.00  0.00           C
ATOM   3735  C46 DPPC  418      12.949  10.002  50.968  1.00  0.00           C
ATOM   3736  C47 DPPC  418      12.703   8.954  49.938  1.00  0.00           C
ATOM   3737  C48 DPPC  418      13.654   9.089  48.707  1.00  0.00           C
ATOM   3738  C49 DPPC  418      13.674   7.811  47.860  1.00  0.00           C
ATOM   3739  C50 DPPC  418      14.492   8.109  46.566  1.00  0.00           C
ATOM   3740  C1  DPPC  419      59.237  18.763  64.092  1.00  0.00           C
ATOM   3741  C2  DPPC  419      61.364  18.040  63.076  1.00  0.00           C
ATOM   3742  C3  DPPC  419      61.131  19.461  64.930  1.00  0.00           C
ATOM   3743  N4  DPPC  419      60.563  18.302  64.315  1.00  0.00           N
ATOM   3744  C5  DPPC  419      60.660  17.202  65.299  1.00  0.00           C
ATOM   3745  C6  DPPC  419      60.158  15.730  64.924  1.00  0.00           C
ATOM   3746  O7  DPPC  419      58.733  15.707  64.590  1.00  0.00           O
ATOM   3747  P8  DPPC  419      58.278  14.252  64.773  1.00  0.00           P
ATOM   3748  O9  DPPC  419      56.838  14.110  64.826  1.00  0.00           O
ATOM   3749  O10 DPPC  419      59.017  13.536  65.817  1.00  0.00           O
ATOM   3750  O11 DPPC  419      58.730  13.553  63.451  1.00  0.00           O
ATOM   3751  C12 DPPC  419      57.797  13.903  62.403  1.00  0.00           C
ATOM   3752  C13 DPPC  419      58.254  13.427  61.031  1.00  0.00           C
ATOM   3753  O14 DPPC  419      58.172  12.021  60.671  1.00  0.00           O
ATOM   3754  C15 DPPC  419      56.864  11.561  60.641  1.00  0.00           C
ATOM   3755  O16 DPPC  419      55.893  12.276  60.949  1.00  0.00           O
ATOM   3756  C17 DPPC  419      56.652  10.111  60.165  1.00  0.00           C
ATOM   3757  C18 DPPC  419      55.762  10.014  58.915  1.00  0.00           C
ATOM   3758  C19 DPPC  419      55.480   8.593  58.395  1.00  0.00           C
ATOM   3759  C20 DPPC  419      54.611   8.765  57.172  1.00  0.00           C
ATOM   3760  C21 DPPC  419      54.388   7.503  56.319  1.00  0.00           C
ATOM   3761  C22 DPPC  419      55.535   7.526  55.314  1.00  0.00           C
ATOM   3762  C23 DPPC  419      55.211   6.294  54.458  1.00  0.00           C
ATOM   3763  C24 DPPC  419      55.684   5.190  55.364  1.00  0.00           C
ATOM   3764  C25 DPPC  419      55.529   3.803  54.727  1.00  0.00           C
ATOM   3765  C26 DPPC  419      54.095   3.731  54.144  1.00  0.00           C
ATOM   3766  C27 DPPC  419      53.438   2.398  54.601  1.00  0.00           C
ATOM   3767  C28 DPPC  419      54.243   1.151  54.350  1.00  0.00           C
ATOM   3768  C29 DPPC  419      53.239   0.086  54.818  1.00  0.00           C
ATOM   3769  C30 DPPC  419      53.787  -1.350  54.647  1.00  0.00           C
ATOM   3770  C31 DPPC  419      52.636  -2.380  54.500  1.00  0.00           C
ATOM   3771  C32 DPPC  419      59.653  14.053  60.922  1.00  0.00           C
ATOM   3772  O33 DPPC  419      59.735  15.422  60.329  1.00  0.00           O
ATOM   3773  C34 DPPC  419      61.018  15.783  59.993  1.00  0.00           C
ATOM   3774  O35 DPPC  419      61.984  15.215  60.456  1.00  0.00           O
ATOM   3775  C36 DPPC  419      61.130  17.072  59.237  1.00  0.00           C
ATOM   3776  C37 DPPC  419      61.533  16.881  57.743  1.00  0.00           C
ATOM   3777  C38 DPPC  419      61.560  18.230  57.043  1.00  0.00           C
ATOM   3778  C39 DPPC  419      61.709  18.138  55.547  1.00  0.00           C
ATOM   3779  C40 DPPC  419      62.058  19.331  54.659  1.00  0.00           C
ATOM   3780  C41 DPPC  419      62.445  18.823  53.204  1.00  0.00           C
ATOM   3781  C42 DPPC  419      62.670  20.062  52.375  1.00  0.00           C
ATOM   3782  C43 DPPC  419      62.931  19.950  50.854  1.00  0.00           C
ATOM   3783  C44 DPPC  419      62.967  21.454  50.405  1.00  0.00           C
ATOM   3784  C45 DPPC  419      63.219  21.657  48.950  1.00  0.00           C
ATOM   3785  C46 DPPC  419      63.707  23.082  48.757  1.00  0.00           C
ATOM   3786  C47 DPPC  419      65.134  23.413  49.270  1.00  0.00           C
ATOM   3787  C48 DPPC  419      65.341  24.814  48.746  1.00  0.00           C
ATOM   3788  C49 DPPC  419      65.456  24.719  47.251  1.00  0.00           C
ATOM   3789  C50 DPPC  419      66.829  24.200  46.948  1.00  0.00           C
ATOM   3790  C1  DPPC  420      54.039  53.420  67.473  1.00  0.00           C
ATOM   3791  C2  DPPC  420      55.095  51.528  68.130  1.00  0.00           C
ATOM   3792  C3  DPPC  420      53.946  51.589  65.999  1.00  0.00           C
ATOM   3793  N4  DPPC  420      54.858  52.297  66.923  1.00  0.00           N
ATOM   3794  C5  DPPC  420      56.061  52.892  66.307  1.00  0.00           C
ATOM   3795  C6  DPPC  420      57.078  51.779  65.982  1.00  0.00           C
ATOM   3796  O7  DPPC  420      56.751  50.708  65.069  1.00  0.00           O
ATOM   3797  P8  DPPC  420      57.812  49.576  65.183  1.00  0.00           P
ATOM   3798  O9  DPPC  420      58.498  49.705  66.492  1.00  0.00           O
ATOM   3799  O10 DPPC  420      56.909  48.518  64.763  1.00  0.00           O
ATOM   3800  O11 DPPC  420      58.796  50.026  64.063  1.00  0.00           O
ATOM   3801  C12 DPPC  420      58.057  50.173  62.777  1.00  0.00           C
ATOM   3802  C13 DPPC  420      58.884  49.980  61.443  1.00  0.00           C
ATOM   3803  O14 DPPC  420      58.274  50.679  60.297  1.00  0.00           O
ATOM   3804  C15 DPPC  420      58.430  52.031  60.349  1.00  0.00           C
ATOM   3805  O16 DPPC  420      59.093  52.576  61.228  1.00  0.00           O
ATOM   3806  C17 DPPC  420      57.858  52.898  59.194  1.00  0.00           C
ATOM   3807  C18 DPPC  420      57.696  52.156  57.901  1.00  0.00           C
ATOM   3808  C19 DPPC  420      56.940  53.033  56.856  1.00  0.00           C
ATOM   3809  C20 DPPC  420      56.422  52.267  55.702  1.00  0.00           C
ATOM   3810  C21 DPPC  420      55.536  53.081  54.749  1.00  0.00           C
ATOM   3811  C22 DPPC  420      55.032  52.306  53.590  1.00  0.00           C
ATOM   3812  C23 DPPC  420      54.670  53.263  52.480  1.00  0.00           C
ATOM   3813  C24 DPPC  420      53.704  54.302  52.930  1.00  0.00           C
ATOM   3814  C25 DPPC  420      53.480  55.378  51.876  1.00  0.00           C
ATOM   3815  C26 DPPC  420      53.062  54.765  50.516  1.00  0.00           C
ATOM   3816  C27 DPPC  420      52.995  55.865  49.488  1.00  0.00           C
ATOM   3817  C28 DPPC  420      52.625  55.226  48.147  1.00  0.00           C
ATOM   3818  C29 DPPC  420      52.353  56.230  47.007  1.00  0.00           C
ATOM   3819  C30 DPPC  420      51.696  55.569  45.846  1.00  0.00           C
ATOM   3820  C31 DPPC  420      51.252  56.518  44.801  1.00  0.00           C
ATOM   3821  C32 DPPC  420      59.031  48.469  61.315  1.00  0.00           C
ATOM   3822  O33 DPPC  420      59.894  48.072  60.209  1.00  0.00           O
ATOM   3823  C34 DPPC  420      61.185  48.388  60.244  1.00  0.00           C
ATOM   3824  O35 DPPC  420      61.572  49.291  61.009  1.00  0.00           O
ATOM   3825  C36 DPPC  420      62.220  47.770  59.259  1.00  0.00           C
ATOM   3826  C37 DPPC  420      61.489  47.125  58.116  1.00  0.00           C
ATOM   3827  C38 DPPC  420      61.831  47.897  56.756  1.00  0.00           C
ATOM   3828  C39 DPPC  420      63.090  47.277  56.120  1.00  0.00           C
ATOM   3829  C40 DPPC  420      63.267  47.666  54.612  1.00  0.00           C
ATOM   3830  C41 DPPC  420      63.790  49.061  54.335  1.00  0.00           C
ATOM   3831  C42 DPPC  420      64.177  49.087  52.882  1.00  0.00           C
ATOM   3832  C43 DPPC  420      64.928  50.334  52.632  1.00  0.00           C
ATOM   3833  C44 DPPC  420      65.525  50.324  51.200  1.00  0.00           C
ATOM   3834  C45 DPPC  420      64.497  50.027  50.083  1.00  0.00           C
ATOM   3835  C46 DPPC  420      65.131  49.979  48.658  1.00  0.00           C
ATOM   3836  C47 DPPC  420      64.192  49.371  47.694  1.00  0.00           C
ATOM   3837  C48 DPPC  420      64.691  49.315  46.257  1.00  0.00           C
ATOM   3838  C49 DPPC  420      64.787  50.678  45.523  1.00  0.00           C
ATOM   3839  C50 DPPC  420      63.426  51.383  45.629  1.00  0.00           C
ATOM   3840  C1  DPPC  421      56.182   6.423  61.999  1.00  0.00           C
ATOM   3841  C2  DPPC  421      55.535   4.980  60.181  1.00  0.00           C
ATOM   3842  C3  DPPC  421      57.812   5.090  60.860  1.00  0.00           C
ATOM   3843  N4  DPPC  421      56.413   5.101  61.349  1.00  0.00           N
ATOM   3844  C5  DPPC  421      56.365   3.944  62.320  1.00  0.00           C
ATOM   3845  C6  DPPC  421      55.411   4.111  63.568  1.00  0.00           C
ATOM   3846  O7  DPPC  421      54.060   3.958  63.337  1.00  0.00           O
ATOM   3847  P8  DPPC  421      53.134   4.263  64.587  1.00  0.00           P
ATOM   3848  O9  DPPC  421      53.950   4.462  65.752  1.00  0.00           O
ATOM   3849  O10 DPPC  421      52.022   3.351  64.472  1.00  0.00           O
ATOM   3850  O11 DPPC  421      52.594   5.669  64.028  1.00  0.00           O
ATOM   3851  C12 DPPC  421      51.751   5.429  62.862  1.00  0.00           C
ATOM   3852  C13 DPPC  421      51.061   6.534  62.055  1.00  0.00           C
ATOM   3853  O14 DPPC  421      50.704   6.117  60.729  1.00  0.00           O
ATOM   3854  C15 DPPC  421      51.535   5.840  59.705  1.00  0.00           C
ATOM   3855  O16 DPPC  421      52.571   5.217  59.991  1.00  0.00           O
ATOM   3856  C17 DPPC  421      50.841   5.801  58.316  1.00  0.00           C
ATOM   3857  C18 DPPC  421      51.061   7.093  57.574  1.00  0.00           C
ATOM   3858  C19 DPPC  421      50.211   7.131  56.297  1.00  0.00           C
ATOM   3859  C20 DPPC  421      50.789   6.072  55.380  1.00  0.00           C
ATOM   3860  C21 DPPC  421      50.048   6.030  54.052  1.00  0.00           C
ATOM   3861  C22 DPPC  421      50.930   5.248  53.052  1.00  0.00           C
ATOM   3862  C23 DPPC  421      50.515   5.581  51.623  1.00  0.00           C
ATOM   3863  C24 DPPC  421      51.280   4.618  50.648  1.00  0.00           C
ATOM   3864  C25 DPPC  421      50.729   4.655  49.252  1.00  0.00           C
ATOM   3865  C26 DPPC  421      49.210   4.557  49.111  1.00  0.00           C
ATOM   3866  C27 DPPC  421      48.693   4.780  47.655  1.00  0.00           C
ATOM   3867  C28 DPPC  421      47.182   4.530  47.548  1.00  0.00           C
ATOM   3868  C29 DPPC  421      46.577   4.612  46.082  1.00  0.00           C
ATOM   3869  C30 DPPC  421      45.072   4.527  46.052  1.00  0.00           C
ATOM   3870  C31 DPPC  421      44.562   3.657  44.916  1.00  0.00           C
ATOM   3871  C32 DPPC  421      52.258   7.486  62.043  1.00  0.00           C
ATOM   3872  O33 DPPC  421      51.931   8.742  61.401  1.00  0.00           O
ATOM   3873  C34 DPPC  421      52.928   9.619  61.609  1.00  0.00           C
ATOM   3874  O35 DPPC  421      54.018   9.319  62.076  1.00  0.00           O
ATOM   3875  C36 DPPC  421      52.570  11.062  61.239  1.00  0.00           C
ATOM   3876  C37 DPPC  421      52.262  11.260  59.810  1.00  0.00           C
ATOM   3877  C38 DPPC  421      51.788  12.652  59.463  1.00  0.00           C
ATOM   3878  C39 DPPC  421      51.886  12.854  57.985  1.00  0.00           C
ATOM   3879  C40 DPPC  421      53.310  12.813  57.553  1.00  0.00           C
ATOM   3880  C41 DPPC  421      53.624  13.532  56.196  1.00  0.00           C
ATOM   3881  C42 DPPC  421      55.082  13.089  55.833  1.00  0.00           C
ATOM   3882  C43 DPPC  421      56.053  13.581  56.848  1.00  0.00           C
ATOM   3883  C44 DPPC  421      57.277  12.764  57.089  1.00  0.00           C
ATOM   3884  C45 DPPC  421      58.521  13.481  56.408  1.00  0.00           C
ATOM   3885  C46 DPPC  421      59.757  12.753  56.787  1.00  0.00           C
ATOM   3886  C47 DPPC  421      60.962  13.536  56.223  1.00  0.00           C
ATOM   3887  C48 DPPC  421      61.011  13.619  54.756  1.00  0.00           C
ATOM   3888  C49 DPPC  421      61.324  12.271  54.148  1.00  0.00           C
ATOM   3889  C50 DPPC  421      61.308  12.396  52.591  1.00  0.00           C
ATOM   3890  C1  DPPC  422      10.250  59.663  65.878  1.00  0.00           C
ATOM   3891  C2  DPPC  422      11.499  57.967  64.780  1.00  0.00           C
ATOM   3892  C3  DPPC  422      11.731  58.230  67.118  1.00  0.00           C
ATOM   3893  N4  DPPC  422      10.715  58.271  65.959  1.00  0.00           N
ATOM   3894  C5  DPPC  422       9.523  57.394  65.956  1.00  0.00           C
ATOM   3895  C6  DPPC  422       9.491  56.403  67.098  1.00  0.00           C
ATOM   3896  O7  DPPC  422       8.163  55.963  67.483  1.00  0.00           O
ATOM   3897  P8  DPPC  422       8.410  54.672  68.248  1.00  0.00           P
ATOM   3898  O9  DPPC  422       6.999  54.176  68.460  1.00  0.00           O
ATOM   3899  O10 DPPC  422       9.327  54.951  69.322  1.00  0.00           O
ATOM   3900  O11 DPPC  422       8.994  53.785  67.091  1.00  0.00           O
ATOM   3901  C12 DPPC  422       7.833  53.388  66.375  1.00  0.00           C
ATOM   3902  C13 DPPC  422       8.155  52.208  65.422  1.00  0.00           C
ATOM   3903  O14 DPPC  422       8.495  50.872  66.001  1.00  0.00           O
ATOM   3904  C15 DPPC  422       7.459  49.998  66.255  1.00  0.00           C
ATOM   3905  O16 DPPC  422       6.295  50.371  66.284  1.00  0.00           O
ATOM   3906  C17 DPPC  422       7.861  48.493  66.431  1.00  0.00           C
ATOM   3907  C18 DPPC  422       8.887  47.955  65.428  1.00  0.00           C
ATOM   3908  C19 DPPC  422       8.111  47.850  64.123  1.00  0.00           C
ATOM   3909  C20 DPPC  422       9.015  47.224  63.088  1.00  0.00           C
ATOM   3910  C21 DPPC  422       8.292  46.726  61.892  1.00  0.00           C
ATOM   3911  C22 DPPC  422       9.406  46.184  61.004  1.00  0.00           C
ATOM   3912  C23 DPPC  422       8.695  45.458  59.852  1.00  0.00           C
ATOM   3913  C24 DPPC  422       9.496  45.106  58.667  1.00  0.00           C
ATOM   3914  C25 DPPC  422      10.369  46.139  57.952  1.00  0.00           C
ATOM   3915  C26 DPPC  422      10.980  45.547  56.707  1.00  0.00           C
ATOM   3916  C27 DPPC  422      11.233  46.546  55.672  1.00  0.00           C
ATOM   3917  C28 DPPC  422      11.948  45.941  54.416  1.00  0.00           C
ATOM   3918  C29 DPPC  422      12.670  47.091  53.639  1.00  0.00           C
ATOM   3919  C30 DPPC  422      13.210  46.593  52.277  1.00  0.00           C
ATOM   3920  C31 DPPC  422      13.383  47.871  51.513  1.00  0.00           C
ATOM   3921  C32 DPPC  422       9.222  52.777  64.434  1.00  0.00           C
ATOM   3922  O33 DPPC  422       8.904  53.909  63.598  1.00  0.00           O
ATOM   3923  C34 DPPC  422      10.014  54.259  62.870  1.00  0.00           C
ATOM   3924  O35 DPPC  422      11.173  53.850  63.096  1.00  0.00           O
ATOM   3925  C36 DPPC  422       9.882  55.411  61.839  1.00  0.00           C
ATOM   3926  C37 DPPC  422       8.653  55.267  61.003  1.00  0.00           C
ATOM   3927  C38 DPPC  422       9.063  54.745  59.698  1.00  0.00           C
ATOM   3928  C39 DPPC  422       7.962  54.378  58.745  1.00  0.00           C
ATOM   3929  C40 DPPC  422       7.133  55.501  58.310  1.00  0.00           C
ATOM   3930  C41 DPPC  422       6.051  55.044  57.333  1.00  0.00           C
ATOM   3931  C42 DPPC  422       5.040  56.128  56.932  1.00  0.00           C
ATOM   3932  C43 DPPC  422       3.877  55.592  56.090  1.00  0.00           C
ATOM   3933  C44 DPPC  422       2.774  56.551  55.766  1.00  0.00           C
ATOM   3934  C45 DPPC  422       1.720  55.891  54.850  1.00  0.00           C
ATOM   3935  C46 DPPC  422       2.154  55.392  53.478  1.00  0.00           C
ATOM   3936  C47 DPPC  422       1.004  54.947  52.591  1.00  0.00           C
ATOM   3937  C48 DPPC  422       1.517  54.939  51.107  1.00  0.00           C
ATOM   3938  C49 DPPC  422       0.581  54.454  50.038  1.00  0.00           C
ATOM   3939  C50 DPPC  422       1.306  54.282  48.694  1.00  0.00           C
ATOM   3940  C1  DPPC  423       2.223  48.835  63.455  1.00  0.00           C
ATOM   3941  C2  DPPC  423       3.067  47.122  62.298  1.00  0.00           C
ATOM   3942  C3  DPPC  423       4.339  48.413  63.919  1.00  0.00           C
ATOM   3943  N4  DPPC  423       3.091  47.664  63.615  1.00  0.00           N
ATOM   3944  C5  DPPC  423       2.528  46.859  64.727  1.00  0.00           C
ATOM   3945  C6  DPPC  423       3.465  45.719  65.175  1.00  0.00           C
ATOM   3946  O7  DPPC  423       4.629  46.137  65.891  1.00  0.00           O
ATOM   3947  P8  DPPC  423       5.119  45.062  66.885  1.00  0.00           P
ATOM   3948  O9  DPPC  423       3.921  44.434  67.452  1.00  0.00           O
ATOM   3949  O10 DPPC  423       6.254  45.535  67.764  1.00  0.00           O
ATOM   3950  O11 DPPC  423       5.752  44.007  65.938  1.00  0.00           O
ATOM   3951  C12 DPPC  423       6.749  44.713  65.290  1.00  0.00           C
ATOM   3952  C13 DPPC  423       7.628  43.672  64.663  1.00  0.00           C
ATOM   3953  O14 DPPC  423       9.052  44.182  64.535  1.00  0.00           O
ATOM   3954  C15 DPPC  423       9.930  43.847  65.485  1.00  0.00           C
ATOM   3955  O16 DPPC  423       9.580  43.392  66.581  1.00  0.00           O
ATOM   3956  C17 DPPC  423      11.406  44.318  65.314  1.00  0.00           C
ATOM   3957  C18 DPPC  423      12.066  43.233  64.465  1.00  0.00           C
ATOM   3958  C19 DPPC  423      11.920  43.258  63.010  1.00  0.00           C
ATOM   3959  C20 DPPC  423      13.082  42.503  62.329  1.00  0.00           C
ATOM   3960  C21 DPPC  423      12.904  42.249  60.861  1.00  0.00           C
ATOM   3961  C22 DPPC  423      13.325  43.479  60.080  1.00  0.00           C
ATOM   3962  C23 DPPC  423      13.067  43.004  58.640  1.00  0.00           C
ATOM   3963  C24 DPPC  423      14.120  41.977  58.093  1.00  0.00           C
ATOM   3964  C25 DPPC  423      13.901  41.989  56.616  1.00  0.00           C
ATOM   3965  C26 DPPC  423      14.792  41.009  55.914  1.00  0.00           C
ATOM   3966  C27 DPPC  423      14.576  40.933  54.436  1.00  0.00           C
ATOM   3967  C28 DPPC  423      15.547  39.901  53.804  1.00  0.00           C
ATOM   3968  C29 DPPC  423      15.217  39.717  52.327  1.00  0.00           C
ATOM   3969  C30 DPPC  423      15.239  40.991  51.418  1.00  0.00           C
ATOM   3970  C31 DPPC  423      14.448  40.690  50.172  1.00  0.00           C
ATOM   3971  C32 DPPC  423       6.910  42.986  63.440  1.00  0.00           C
ATOM   3972  O33 DPPC  423       7.749  42.284  62.420  1.00  0.00           O
ATOM   3973  C34 DPPC  423       6.992  41.856  61.343  1.00  0.00           C
ATOM   3974  O35 DPPC  423       5.826  42.257  61.136  1.00  0.00           O
ATOM   3975  C36 DPPC  423       7.939  41.400  60.188  1.00  0.00           C
ATOM   3976  C37 DPPC  423       7.745  39.941  59.983  1.00  0.00           C
ATOM   3977  C38 DPPC  423       8.744  39.533  58.919  1.00  0.00           C
ATOM   3978  C39 DPPC  423       8.719  40.562  57.781  1.00  0.00           C
ATOM   3979  C40 DPPC  423       9.664  40.315  56.644  1.00  0.00           C
ATOM   3980  C41 DPPC  423       9.487  41.491  55.706  1.00  0.00           C
ATOM   3981  C42 DPPC  423      10.199  41.342  54.381  1.00  0.00           C
ATOM   3982  C43 DPPC  423       9.700  42.514  53.445  1.00  0.00           C
ATOM   3983  C44 DPPC  423       8.854  41.960  52.308  1.00  0.00           C
ATOM   3984  C45 DPPC  423       8.454  43.074  51.351  1.00  0.00           C
ATOM   3985  C46 DPPC  423       7.723  42.661  50.095  1.00  0.00           C
ATOM   3986  C47 DPPC  423       6.963  43.755  49.374  1.00  0.00           C
ATOM   3987  C48 DPPC  423       6.328  43.396  48.051  1.00  0.00           C
ATOM   3988  C49 DPPC  423       6.088  44.619  47.134  1.00  0.00           C
ATOM   3989  C50 DPPC  423       5.167  45.495  47.821  1.00  0.00           C
ATOM   3990  C1  DPPC  424      55.894  28.631  68.530  1.00  0.00           C
ATOM   3991  C2  DPPC  424      57.652  27.272  68.863  1.00  0.00           C
ATOM   3992  C3  DPPC  424      55.853  26.235  67.884  1.00  0.00           C
ATOM   3993  N4  DPPC  424      56.612  27.551  67.850  1.00  0.00           N
ATOM   3994  C5  DPPC  424      57.317  27.945  66.611  1.00  0.00           C
ATOM   3995  C6  DPPC  424      56.403  28.637  65.553  1.00  0.00           C
ATOM   3996  O7  DPPC  424      57.077  28.987  64.362  1.00  0.00           O
ATOM   3997  P8  DPPC  424      56.096  29.804  63.421  1.00  0.00           P
ATOM   3998  O9  DPPC  424      54.840  29.111  63.224  1.00  0.00           O
ATOM   3999  O10 DPPC  424      56.101  31.091  64.047  1.00  0.00           O
ATOM   4000  O11 DPPC  424      56.899  29.945  62.126  1.00  0.00           O
ATOM   4001  C12 DPPC  424      57.036  28.717  61.536  1.00  0.00           C
ATOM   4002  C13 DPPC  424      55.927  28.530  60.495  1.00  0.00           C
ATOM   4003  O14 DPPC  424      56.034  27.187  59.887  1.00  0.00           O
ATOM   4004  C15 DPPC  424      55.813  26.045  60.568  1.00  0.00           C
ATOM   4005  O16 DPPC  424      55.840  25.944  61.773  1.00  0.00           O
ATOM   4006  C17 DPPC  424      55.881  24.805  59.637  1.00  0.00           C
ATOM   4007  C18 DPPC  424      54.828  24.828  58.523  1.00  0.00           C
ATOM   4008  C19 DPPC  424      55.375  24.498  57.154  1.00  0.00           C
ATOM   4009  C20 DPPC  424      54.266  24.068  56.144  1.00  0.00           C
ATOM   4010  C21 DPPC  424      54.944  23.383  55.010  1.00  0.00           C
ATOM   4011  C22 DPPC  424      54.060  23.227  53.774  1.00  0.00           C
ATOM   4012  C23 DPPC  424      52.739  22.493  54.182  1.00  0.00           C
ATOM   4013  C24 DPPC  424      51.918  21.913  53.031  1.00  0.00           C
ATOM   4014  C25 DPPC  424      50.552  21.398  53.494  1.00  0.00           C
ATOM   4015  C26 DPPC  424      49.632  21.102  52.278  1.00  0.00           C
ATOM   4016  C27 DPPC  424      49.289  22.504  51.787  1.00  0.00           C
ATOM   4017  C28 DPPC  424      48.307  22.386  50.630  1.00  0.00           C
ATOM   4018  C29 DPPC  424      48.498  23.561  49.692  1.00  0.00           C
ATOM   4019  C30 DPPC  424      47.535  23.434  48.464  1.00  0.00           C
ATOM   4020  C31 DPPC  424      48.331  23.555  47.182  1.00  0.00           C
ATOM   4021  C32 DPPC  424      56.082  29.702  59.574  1.00  0.00           C
ATOM   4022  O33 DPPC  424      57.166  29.750  58.611  1.00  0.00           O
ATOM   4023  C34 DPPC  424      57.249  30.961  58.121  1.00  0.00           C
ATOM   4024  O35 DPPC  424      56.833  31.883  58.774  1.00  0.00           O
ATOM   4025  C36 DPPC  424      58.026  31.127  56.846  1.00  0.00           C
ATOM   4026  C37 DPPC  424      58.236  32.539  56.400  1.00  0.00           C
ATOM   4027  C38 DPPC  424      59.201  32.484  55.277  1.00  0.00           C
ATOM   4028  C39 DPPC  424      59.486  33.896  54.747  1.00  0.00           C
ATOM   4029  C40 DPPC  424      60.090  33.828  53.334  1.00  0.00           C
ATOM   4030  C41 DPPC  424      61.311  32.891  53.349  1.00  0.00           C
ATOM   4031  C42 DPPC  424      61.716  32.736  51.872  1.00  0.00           C
ATOM   4032  C43 DPPC  424      62.231  34.005  51.221  1.00  0.00           C
ATOM   4033  C44 DPPC  424      62.580  33.938  49.764  1.00  0.00           C
ATOM   4034  C45 DPPC  424      63.057  35.287  49.138  1.00  0.00           C
ATOM   4035  C46 DPPC  424      63.514  35.154  47.685  1.00  0.00           C
ATOM   4036  C47 DPPC  424      63.562  36.512  46.974  1.00  0.00           C
ATOM   4037  C48 DPPC  424      63.903  36.334  45.467  1.00  0.00           C
ATOM   4038  C49 DPPC  424      64.318  37.620  44.826  1.00  0.00           C
ATOM   4039  C50 DPPC  424      63.196  38.633  44.828  1.00  0.00           C
ATOM   4040  C1  DPPC  425      11.370  21.376  71.000  1.00  0.00           C
ATOM   4041  C2  DPPC  425      11.011  20.193  68.850  1.00  0.00           C
ATOM   4042  C3  DPPC  425       9.440  20.143  70.630  1.00  0.00           C
ATOM   4043  N4  DPPC  425      10.449  20.956  69.984  1.00  0.00           N
ATOM   4044  C5  DPPC  425       9.658  22.139  69.560  1.00  0.00           C
ATOM   4045  C6  DPPC  425       8.607  21.939  68.455  1.00  0.00           C
ATOM   4046  O7  DPPC  425       7.387  21.461  68.993  1.00  0.00           O
ATOM   4047  P8  DPPC  425       6.303  21.835  67.900  1.00  0.00           P
ATOM   4048  O9  DPPC  425       6.311  23.187  67.352  1.00  0.00           O
ATOM   4049  O10 DPPC  425       5.016  21.390  68.492  1.00  0.00           O
ATOM   4050  O11 DPPC  425       6.843  20.656  66.969  1.00  0.00           O
ATOM   4051  C12 DPPC  425       5.814  19.714  66.741  1.00  0.00           C
ATOM   4052  C13 DPPC  425       5.868  18.972  65.410  1.00  0.00           C
ATOM   4053  O14 DPPC  425       4.895  17.893  65.382  1.00  0.00           O
ATOM   4054  C15 DPPC  425       4.297  17.384  64.280  1.00  0.00           C
ATOM   4055  O16 DPPC  425       3.475  16.491  64.489  1.00  0.00           O
ATOM   4056  C17 DPPC  425       4.485  18.136  62.967  1.00  0.00           C
ATOM   4057  C18 DPPC  425       4.882  17.247  61.776  1.00  0.00           C
ATOM   4058  C19 DPPC  425       5.154  18.072  60.560  1.00  0.00           C
ATOM   4059  C20 DPPC  425       6.044  17.174  59.746  1.00  0.00           C
ATOM   4060  C21 DPPC  425       6.592  17.854  58.509  1.00  0.00           C
ATOM   4061  C22 DPPC  425       5.553  18.037  57.379  1.00  0.00           C
ATOM   4062  C23 DPPC  425       6.083  18.670  56.113  1.00  0.00           C
ATOM   4063  C24 DPPC  425       5.102  19.189  55.096  1.00  0.00           C
ATOM   4064  C25 DPPC  425       6.015  19.851  54.096  1.00  0.00           C
ATOM   4065  C26 DPPC  425       5.215  20.502  52.934  1.00  0.00           C
ATOM   4066  C27 DPPC  425       6.170  21.052  51.891  1.00  0.00           C
ATOM   4067  C28 DPPC  425       6.982  22.268  52.281  1.00  0.00           C
ATOM   4068  C29 DPPC  425       7.947  22.628  51.097  1.00  0.00           C
ATOM   4069  C30 DPPC  425       8.894  21.428  50.887  1.00  0.00           C
ATOM   4070  C31 DPPC  425       9.957  21.696  49.793  1.00  0.00           C
ATOM   4071  C32 DPPC  425       7.299  18.454  65.250  1.00  0.00           C
ATOM   4072  O33 DPPC  425       7.625  17.753  63.973  1.00  0.00           O
ATOM   4073  C34 DPPC  425       8.907  17.790  63.733  1.00  0.00           C
ATOM   4074  O35 DPPC  425       9.637  18.124  64.660  1.00  0.00           O
ATOM   4075  C36 DPPC  425       9.499  17.454  62.357  1.00  0.00           C
ATOM   4076  C37 DPPC  425      10.239  18.705  61.964  1.00  0.00           C
ATOM   4077  C38 DPPC  425      10.520  18.682  60.443  1.00  0.00           C
ATOM   4078  C39 DPPC  425      11.436  17.539  60.113  1.00  0.00           C
ATOM   4079  C40 DPPC  425      11.877  17.407  58.634  1.00  0.00           C
ATOM   4080  C41 DPPC  425      12.648  16.107  58.408  1.00  0.00           C
ATOM   4081  C42 DPPC  425      13.114  16.044  56.996  1.00  0.00           C
ATOM   4082  C43 DPPC  425      13.731  14.686  56.629  1.00  0.00           C
ATOM   4083  C44 DPPC  425      13.630  14.253  55.146  1.00  0.00           C
ATOM   4084  C45 DPPC  425      14.347  15.168  54.206  1.00  0.00           C
ATOM   4085  C46 DPPC  425      14.387  14.498  52.771  1.00  0.00           C
ATOM   4086  C47 DPPC  425      13.024  14.458  52.163  1.00  0.00           C
ATOM   4087  C48 DPPC  425      12.898  14.235  50.663  1.00  0.00           C
ATOM   4088  C49 DPPC  425      11.565  14.804  50.080  1.00  0.00           C
ATOM   4089  C50 DPPC  425      11.471  14.765  48.478  1.00  0.00           C
ATOM   4090  C1  DPPC  426      19.183  53.373  68.243  1.00  0.00           C
ATOM   4091  C2  DPPC  426      21.123  52.650  67.206  1.00  0.00           C
ATOM   4092  C3  DPPC  426      21.301  54.324  69.018  1.00  0.00           C
ATOM   4093  N4  DPPC  426      20.588  53.146  68.493  1.00  0.00           N
ATOM   4094  C5  DPPC  426      20.775  52.112  69.566  1.00  0.00           C
ATOM   4095  C6  DPPC  426      22.118  51.649  70.056  1.00  0.00           C
ATOM   4096  O7  DPPC  426      22.744  50.870  68.981  1.00  0.00           O
ATOM   4097  P8  DPPC  426      24.012  50.216  69.481  1.00  0.00           P
ATOM   4098  O9  DPPC  426      23.687  49.141  70.452  1.00  0.00           O
ATOM   4099  O10 DPPC  426      24.673  51.423  69.837  1.00  0.00           O
ATOM   4100  O11 DPPC  426      24.378  49.652  68.076  1.00  0.00           O
ATOM   4101  C12 DPPC  426      25.086  50.526  67.296  1.00  0.00           C
ATOM   4102  C13 DPPC  426      25.472  50.053  65.846  1.00  0.00           C
ATOM   4103  O14 DPPC  426      25.926  51.103  64.898  1.00  0.00           O
ATOM   4104  C15 DPPC  426      27.168  51.491  64.692  1.00  0.00           C
ATOM   4105  O16 DPPC  426      28.023  51.582  65.597  1.00  0.00           O
ATOM   4106  C17 DPPC  426      27.328  52.490  63.467  1.00  0.00           C
ATOM   4107  C18 DPPC  426      27.627  51.837  62.093  1.00  0.00           C
ATOM   4108  C19 DPPC  426      27.827  52.830  60.901  1.00  0.00           C
ATOM   4109  C20 DPPC  426      27.968  52.048  59.638  1.00  0.00           C
ATOM   4110  C21 DPPC  426      27.943  53.045  58.497  1.00  0.00           C
ATOM   4111  C22 DPPC  426      28.087  52.355  57.132  1.00  0.00           C
ATOM   4112  C23 DPPC  426      28.290  53.463  56.128  1.00  0.00           C
ATOM   4113  C24 DPPC  426      28.466  52.994  54.702  1.00  0.00           C
ATOM   4114  C25 DPPC  426      28.532  54.130  53.689  1.00  0.00           C
ATOM   4115  C26 DPPC  426      27.906  53.735  52.379  1.00  0.00           C
ATOM   4116  C27 DPPC  426      26.385  53.556  52.446  1.00  0.00           C
ATOM   4117  C28 DPPC  426      25.882  53.061  51.011  1.00  0.00           C
ATOM   4118  C29 DPPC  426      26.330  54.102  49.982  1.00  0.00           C
ATOM   4119  C30 DPPC  426      25.526  55.424  50.091  1.00  0.00           C
ATOM   4120  C31 DPPC  426      25.900  56.420  49.024  1.00  0.00           C
ATOM   4121  C32 DPPC  426      24.164  49.265  65.467  1.00  0.00           C
ATOM   4122  O33 DPPC  426      23.851  48.931  64.149  1.00  0.00           O
ATOM   4123  C34 DPPC  426      23.604  50.023  63.323  1.00  0.00           C
ATOM   4124  O35 DPPC  426      23.283  51.201  63.658  1.00  0.00           O
ATOM   4125  C36 DPPC  426      23.606  49.592  61.871  1.00  0.00           C
ATOM   4126  C37 DPPC  426      23.624  50.603  60.730  1.00  0.00           C
ATOM   4127  C38 DPPC  426      23.552  49.828  59.400  1.00  0.00           C
ATOM   4128  C39 DPPC  426      24.980  49.198  59.171  1.00  0.00           C
ATOM   4129  C40 DPPC  426      24.931  48.424  57.765  1.00  0.00           C
ATOM   4130  C41 DPPC  426      24.361  49.454  56.801  1.00  0.00           C
ATOM   4131  C42 DPPC  426      24.073  48.837  55.423  1.00  0.00           C
ATOM   4132  C43 DPPC  426      23.655  49.865  54.419  1.00  0.00           C
ATOM   4133  C44 DPPC  426      23.064  49.273  53.143  1.00  0.00           C
ATOM   4134  C45 DPPC  426      22.268  50.080  52.126  1.00  0.00           C
ATOM   4135  C46 DPPC  426      21.504  49.142  51.120  1.00  0.00           C
ATOM   4136  C47 DPPC  426      20.643  50.041  50.250  1.00  0.00           C
ATOM   4137  C48 DPPC  426      19.338  50.667  50.734  1.00  0.00           C
ATOM   4138  C49 DPPC  426      18.223  49.661  50.979  1.00  0.00           C
ATOM   4139  C50 DPPC  426      17.699  48.930  49.728  1.00  0.00           C
ATOM   4140  C1  DPPC  427      49.722  32.660  70.512  1.00  0.00           C
ATOM   4141  C2  DPPC  427      47.587  32.943  69.707  1.00  0.00           C
ATOM   4142  C3  DPPC  427      49.180  34.298  68.778  1.00  0.00           C
ATOM   4143  N4  DPPC  427      48.967  32.940  69.255  1.00  0.00           N
ATOM   4144  C5  DPPC  427      49.261  32.015  68.113  1.00  0.00           C
ATOM   4145  C6  DPPC  427      50.735  31.875  67.661  1.00  0.00           C
ATOM   4146  O7  DPPC  427      50.901  30.655  66.984  1.00  0.00           O
ATOM   4147  P8  DPPC  427      52.270  30.378  66.418  1.00  0.00           P
ATOM   4148  O9  DPPC  427      52.344  28.954  66.084  1.00  0.00           O
ATOM   4149  O10 DPPC  427      53.186  31.180  67.276  1.00  0.00           O
ATOM   4150  O11 DPPC  427      52.003  31.163  65.019  1.00  0.00           O
ATOM   4151  C12 DPPC  427      51.486  30.328  64.054  1.00  0.00           C
ATOM   4152  C13 DPPC  427      51.129  30.816  62.693  1.00  0.00           C
ATOM   4153  O14 DPPC  427      50.265  29.837  61.993  1.00  0.00           O
ATOM   4154  C15 DPPC  427      48.945  29.681  62.384  1.00  0.00           C
ATOM   4155  O16 DPPC  427      48.520  30.112  63.505  1.00  0.00           O
ATOM   4156  C17 DPPC  427      48.124  28.794  61.390  1.00  0.00           C
ATOM   4157  C18 DPPC  427      47.582  29.499  60.217  1.00  0.00           C
ATOM   4158  C19 DPPC  427      47.054  28.573  59.117  1.00  0.00           C
ATOM   4159  C20 DPPC  427      46.301  29.516  58.198  1.00  0.00           C
ATOM   4160  C21 DPPC  427      45.908  28.978  56.848  1.00  0.00           C
ATOM   4161  C22 DPPC  427      45.676  30.105  55.890  1.00  0.00           C
ATOM   4162  C23 DPPC  427      45.340  29.720  54.451  1.00  0.00           C
ATOM   4163  C24 DPPC  427      44.751  30.802  53.569  1.00  0.00           C
ATOM   4164  C25 DPPC  427      45.610  32.053  53.422  1.00  0.00           C
ATOM   4165  C26 DPPC  427      45.153  32.828  52.237  1.00  0.00           C
ATOM   4166  C27 DPPC  427      44.943  32.038  50.896  1.00  0.00           C
ATOM   4167  C28 DPPC  427      46.152  31.469  50.275  1.00  0.00           C
ATOM   4168  C29 DPPC  427      45.880  31.047  48.806  1.00  0.00           C
ATOM   4169  C30 DPPC  427      47.202  31.203  47.974  1.00  0.00           C
ATOM   4170  C31 DPPC  427      48.429  30.653  48.679  1.00  0.00           C
ATOM   4171  C32 DPPC  427      52.459  31.026  61.969  1.00  0.00           C
ATOM   4172  O33 DPPC  427      52.203  32.012  60.932  1.00  0.00           O
ATOM   4173  C34 DPPC  427      53.367  32.520  60.417  1.00  0.00           C
ATOM   4174  O35 DPPC  427      54.375  32.261  61.022  1.00  0.00           O
ATOM   4175  C36 DPPC  427      53.392  33.510  59.310  1.00  0.00           C
ATOM   4176  C37 DPPC  427      53.947  32.809  58.073  1.00  0.00           C
ATOM   4177  C38 DPPC  427      54.144  33.762  56.888  1.00  0.00           C
ATOM   4178  C39 DPPC  427      52.785  34.455  56.742  1.00  0.00           C
ATOM   4179  C40 DPPC  427      52.836  35.481  55.653  1.00  0.00           C
ATOM   4180  C41 DPPC  427      51.547  36.209  55.424  1.00  0.00           C
ATOM   4181  C42 DPPC  427      51.900  37.448  54.579  1.00  0.00           C
ATOM   4182  C43 DPPC  427      50.756  37.747  53.539  1.00  0.00           C
ATOM   4183  C44 DPPC  427      50.937  39.195  53.051  1.00  0.00           C
ATOM   4184  C45 DPPC  427      50.309  39.511  51.642  1.00  0.00           C
ATOM   4185  C46 DPPC  427      50.347  40.960  51.361  1.00  0.00           C
ATOM   4186  C47 DPPC  427      49.577  41.115  50.067  1.00  0.00           C
ATOM   4187  C48 DPPC  427      49.248  42.536  49.928  1.00  0.00           C
ATOM   4188  C49 DPPC  427      48.839  42.868  48.530  1.00  0.00           C
ATOM   4189  C50 DPPC  427      48.551  44.399  48.473  1.00  0.00           C
ATOM   4190  C1  DPPC  428      31.866   9.063  75.024  1.00  0.00           C
ATOM   4191  C2  DPPC  428      33.665   7.704  75.980  1.00  0.00           C
ATOM   4192  C3  DPPC  428      31.995   6.713  74.663  1.00  0.00           C
ATOM   4193  N4  DPPC  428      32.833   7.919  74.856  1.00  0.00           N
ATOM   4194  C5  DPPC  428      33.607   8.176  73.688  1.00  0.00           C
ATOM   4195  C6  DPPC  428      33.080   8.001  72.240  1.00  0.00           C
ATOM   4196  O7  DPPC  428      32.208   9.024  71.843  1.00  0.00           O
ATOM   4197  P8  DPPC  428      31.359   8.705  70.564  1.00  0.00           P
ATOM   4198  O9  DPPC  428      30.198   9.555  70.864  1.00  0.00           O
ATOM   4199  O10 DPPC  428      31.296   7.208  70.641  1.00  0.00           O
ATOM   4200  O11 DPPC  428      32.283   9.276  69.489  1.00  0.00           O
ATOM   4201  C12 DPPC  428      32.430  10.649  69.608  1.00  0.00           C
ATOM   4202  C13 DPPC  428      32.873  11.459  68.417  1.00  0.00           C
ATOM   4203  O14 DPPC  428      31.738  11.735  67.458  1.00  0.00           O
ATOM   4204  C15 DPPC  428      30.909  10.925  66.874  1.00  0.00           C
ATOM   4205  O16 DPPC  428      30.516   9.824  67.249  1.00  0.00           O
ATOM   4206  C17 DPPC  428      30.099  11.655  65.865  1.00  0.00           C
ATOM   4207  C18 DPPC  428      30.775  11.888  64.554  1.00  0.00           C
ATOM   4208  C19 DPPC  428      31.550  13.270  64.673  1.00  0.00           C
ATOM   4209  C20 DPPC  428      32.054  13.707  63.293  1.00  0.00           C
ATOM   4210  C21 DPPC  428      33.124  12.817  62.708  1.00  0.00           C
ATOM   4211  C22 DPPC  428      33.610  13.033  61.346  1.00  0.00           C
ATOM   4212  C23 DPPC  428      34.864  12.310  60.919  1.00  0.00           C
ATOM   4213  C24 DPPC  428      35.445  12.889  59.605  1.00  0.00           C
ATOM   4214  C25 DPPC  428      34.386  12.683  58.561  1.00  0.00           C
ATOM   4215  C26 DPPC  428      34.953  13.188  57.192  1.00  0.00           C
ATOM   4216  C27 DPPC  428      33.994  13.075  56.016  1.00  0.00           C
ATOM   4217  C28 DPPC  428      32.759  13.971  56.059  1.00  0.00           C
ATOM   4218  C29 DPPC  428      33.219  15.435  56.151  1.00  0.00           C
ATOM   4219  C30 DPPC  428      31.965  16.338  56.263  1.00  0.00           C
ATOM   4220  C31 DPPC  428      31.113  16.150  57.482  1.00  0.00           C
ATOM   4221  C32 DPPC  428      33.913  10.525  67.767  1.00  0.00           C
ATOM   4222  O33 DPPC  428      34.665  11.207  66.730  1.00  0.00           O
ATOM   4223  C34 DPPC  428      35.800  10.553  66.300  1.00  0.00           C
ATOM   4224  O35 DPPC  428      36.143   9.375  66.619  1.00  0.00           O
ATOM   4225  C36 DPPC  428      36.363  11.216  65.002  1.00  0.00           C
ATOM   4226  C37 DPPC  428      36.523  12.749  65.119  1.00  0.00           C
ATOM   4227  C38 DPPC  428      37.076  13.279  63.795  1.00  0.00           C
ATOM   4228  C39 DPPC  428      37.195  14.787  63.855  1.00  0.00           C
ATOM   4229  C40 DPPC  428      37.694  15.305  62.468  1.00  0.00           C
ATOM   4230  C41 DPPC  428      38.975  14.491  62.254  1.00  0.00           C
ATOM   4231  C42 DPPC  428      39.526  14.962  60.852  1.00  0.00           C
ATOM   4232  C43 DPPC  428      38.524  14.731  59.819  1.00  0.00           C
ATOM   4233  C44 DPPC  428      38.884  15.059  58.332  1.00  0.00           C
ATOM   4234  C45 DPPC  428      38.639  16.537  58.154  1.00  0.00           C
ATOM   4235  C46 DPPC  428      38.630  16.956  56.668  1.00  0.00           C
ATOM   4236  C47 DPPC  428      37.784  16.098  55.666  1.00  0.00           C
ATOM   4237  C48 DPPC  428      37.952  16.809  54.305  1.00  0.00           C
ATOM   4238  C49 DPPC  428      37.260  16.209  53.097  1.00  0.00           C
ATOM   4239  C50 DPPC  428      36.920  17.395  52.221  1.00  0.00           C
ATOM   4240  C1  DPPC  429      38.617  60.067  67.770  1.00  0.00           C
ATOM   4241  C2  DPPC  429      37.333  60.269  65.836  1.00  0.00           C
ATOM   4242  C3  DPPC  429      36.424  59.622  67.948  1.00  0.00           C
ATOM   4243  N4  DPPC  429      37.364  60.549  67.285  1.00  0.00           N
ATOM   4244  C5  DPPC  429      37.123  61.980  67.578  1.00  0.00           C
ATOM   4245  C6  DPPC  429      36.023  62.749  66.785  1.00  0.00           C
ATOM   4246  O7  DPPC  429      36.094  64.150  66.824  1.00  0.00           O
ATOM   4247  P8  DPPC  429      34.921  64.601  65.820  1.00  0.00           P
ATOM   4248  O9  DPPC  429      33.787  64.373  66.717  1.00  0.00           O
ATOM   4249  O10 DPPC  429      35.110  63.889  64.540  1.00  0.00           O
ATOM   4250  O11 DPPC  429      35.187  66.165  65.567  1.00  0.00           O
ATOM   4251  C12 DPPC  429      34.918  66.599  64.215  1.00  0.00           C
ATOM   4252  C13 DPPC  429      35.426  68.035  64.112  1.00  0.00           C
ATOM   4253  O14 DPPC  429      34.822  68.749  63.028  1.00  0.00           O
ATOM   4254  C15 DPPC  429      33.585  69.181  63.185  1.00  0.00           C
ATOM   4255  O16 DPPC  429      33.035  69.055  64.282  1.00  0.00           O
ATOM   4256  C17 DPPC  429      33.005  69.827  61.891  1.00  0.00           C
ATOM   4257  C18 DPPC  429      31.761  69.055  61.515  1.00  0.00           C
ATOM   4258  C19 DPPC  429      31.216  69.459  60.128  1.00  0.00           C
ATOM   4259  C20 DPPC  429      31.163  70.989  60.139  1.00  0.00           C
ATOM   4260  C21 DPPC  429      30.538  71.355  58.823  1.00  0.00           C
ATOM   4261  C22 DPPC  429      29.850  72.704  58.868  1.00  0.00           C
ATOM   4262  C23 DPPC  429      29.545  73.254  57.496  1.00  0.00           C
ATOM   4263  C24 DPPC  429      28.860  72.127  56.684  1.00  0.00           C
ATOM   4264  C25 DPPC  429      27.350  72.176  56.863  1.00  0.00           C
ATOM   4265  C26 DPPC  429      26.887  73.642  56.657  1.00  0.00           C
ATOM   4266  C27 DPPC  429      25.381  73.364  56.866  1.00  0.00           C
ATOM   4267  C28 DPPC  429      25.243  72.554  58.162  1.00  0.00           C
ATOM   4268  C29 DPPC  429      23.766  72.475  58.616  1.00  0.00           C
ATOM   4269  C30 DPPC  429      22.841  72.101  57.470  1.00  0.00           C
ATOM   4270  C31 DPPC  429      21.424  72.459  57.956  1.00  0.00           C
ATOM   4271  C32 DPPC  429      36.953  67.926  64.034  1.00  0.00           C
ATOM   4272  O33 DPPC  429      37.362  66.845  63.241  1.00  0.00           O
ATOM   4273  C34 DPPC  429      38.667  66.520  62.962  1.00  0.00           C
ATOM   4274  O35 DPPC  429      39.538  67.279  63.402  1.00  0.00           O
ATOM   4275  C36 DPPC  429      38.834  65.200  62.226  1.00  0.00           C
ATOM   4276  C37 DPPC  429      40.330  64.878  62.063  1.00  0.00           C
ATOM   4277  C38 DPPC  429      40.555  63.761  61.009  1.00  0.00           C
ATOM   4278  C39 DPPC  429      40.009  64.044  59.634  1.00  0.00           C
ATOM   4279  C40 DPPC  429      40.057  62.841  58.730  1.00  0.00           C
ATOM   4280  C41 DPPC  429      39.846  63.489  57.340  1.00  0.00           C
ATOM   4281  C42 DPPC  429      38.611  64.450  57.246  1.00  0.00           C
ATOM   4282  C43 DPPC  429      38.211  64.578  55.742  1.00  0.00           C
ATOM   4283  C44 DPPC  429      36.931  65.436  55.613  1.00  0.00           C
ATOM   4284  C45 DPPC  429      36.252  65.294  54.174  1.00  0.00           C
ATOM   4285  C46 DPPC  429      37.259  65.540  53.036  1.00  0.00           C
ATOM   4286  C47 DPPC  429      36.656  65.142  51.704  1.00  0.00           C
ATOM   4287  C48 DPPC  429      37.660  65.460  50.636  1.00  0.00           C
ATOM   4288  C49 DPPC  429      37.393  64.822  49.257  1.00  0.00           C
ATOM   4289  C50 DPPC  429      38.425  65.184  48.223  1.00  0.00           C
ATOM   4290  C1  DPPC  430      35.886   5.110  69.418  1.00  0.00           C
ATOM   4291  C2  DPPC  430      37.202   6.318  67.927  1.00  0.00           C
ATOM   4292  C3  DPPC  430      35.099   7.165  68.526  1.00  0.00           C
ATOM   4293  N4  DPPC  430      36.300   6.466  69.070  1.00  0.00           N
ATOM   4294  C5  DPPC  430      36.886   7.087  70.308  1.00  0.00           C
ATOM   4295  C6  DPPC  430      37.174   8.602  70.357  1.00  0.00           C
ATOM   4296  O7  DPPC  430      36.070   9.500  70.473  1.00  0.00           O
ATOM   4297  P8  DPPC  430      36.278  10.966  70.965  1.00  0.00           P
ATOM   4298  O9  DPPC  430      36.562  10.815  72.457  1.00  0.00           O
ATOM   4299  O10 DPPC  430      35.345  11.955  70.339  1.00  0.00           O
ATOM   4300  O11 DPPC  430      37.717  11.288  70.444  1.00  0.00           O
ATOM   4301  C12 DPPC  430      37.769  12.065  69.236  1.00  0.00           C
ATOM   4302  C13 DPPC  430      39.177  12.613  68.965  1.00  0.00           C
ATOM   4303  O14 DPPC  430      39.145  13.896  68.225  1.00  0.00           O
ATOM   4304  C15 DPPC  430      40.322  14.529  67.955  1.00  0.00           C
ATOM   4305  O16 DPPC  430      41.304  14.483  68.705  1.00  0.00           O
ATOM   4306  C17 DPPC  430      40.181  15.681  66.941  1.00  0.00           C
ATOM   4307  C18 DPPC  430      40.502  15.000  65.604  1.00  0.00           C
ATOM   4308  C19 DPPC  430      41.905  14.498  65.422  1.00  0.00           C
ATOM   4309  C20 DPPC  430      41.857  13.698  64.125  1.00  0.00           C
ATOM   4310  C21 DPPC  430      43.151  13.064  63.758  1.00  0.00           C
ATOM   4311  C22 DPPC  430      42.878  12.221  62.497  1.00  0.00           C
ATOM   4312  C23 DPPC  430      44.220  11.908  61.888  1.00  0.00           C
ATOM   4313  C24 DPPC  430      43.870  11.236  60.569  1.00  0.00           C
ATOM   4314  C25 DPPC  430      43.590  12.194  59.425  1.00  0.00           C
ATOM   4315  C26 DPPC  430      43.098  11.348  58.205  1.00  0.00           C
ATOM   4316  C27 DPPC  430      42.828  12.273  57.001  1.00  0.00           C
ATOM   4317  C28 DPPC  430      42.736  11.457  55.774  1.00  0.00           C
ATOM   4318  C29 DPPC  430      42.089  12.242  54.625  1.00  0.00           C
ATOM   4319  C30 DPPC  430      42.386  11.450  53.305  1.00  0.00           C
ATOM   4320  C31 DPPC  430      42.210  12.183  51.940  1.00  0.00           C
ATOM   4321  C32 DPPC  430      40.077  11.466  68.364  1.00  0.00           C
ATOM   4322  O33 DPPC  430      39.419  10.915  67.211  1.00  0.00           O
ATOM   4323  C34 DPPC  430      40.096   9.813  66.732  1.00  0.00           C
ATOM   4324  O35 DPPC  430      40.813   9.184  67.513  1.00  0.00           O
ATOM   4325  C36 DPPC  430      39.555   9.202  65.447  1.00  0.00           C
ATOM   4326  C37 DPPC  430      39.798  10.119  64.264  1.00  0.00           C
ATOM   4327  C38 DPPC  430      39.075   9.670  63.087  1.00  0.00           C
ATOM   4328  C39 DPPC  430      39.035  10.701  61.948  1.00  0.00           C
ATOM   4329  C40 DPPC  430      38.474  10.031  60.739  1.00  0.00           C
ATOM   4330  C41 DPPC  430      38.705  10.923  59.499  1.00  0.00           C
ATOM   4331  C42 DPPC  430      38.019  10.339  58.230  1.00  0.00           C
ATOM   4332  C43 DPPC  430      38.172  11.261  57.048  1.00  0.00           C
ATOM   4333  C44 DPPC  430      37.439  10.757  55.805  1.00  0.00           C
ATOM   4334  C45 DPPC  430      37.785  11.762  54.728  1.00  0.00           C
ATOM   4335  C46 DPPC  430      37.326  11.472  53.343  1.00  0.00           C
ATOM   4336  C47 DPPC  430      37.695  12.547  52.317  1.00  0.00           C
ATOM   4337  C48 DPPC  430      36.899  12.385  51.062  1.00  0.00           C
ATOM   4338  C49 DPPC  430      37.177  13.639  50.192  1.00  0.00           C
ATOM   4339  C50 DPPC  430      36.218  13.822  49.017  1.00  0.00           C
ATOM   4340  C1  DPPC  431      45.267  15.819  69.319  1.00  0.00           C
ATOM   4341  C2  DPPC  431      44.037  17.655  68.592  1.00  0.00           C
ATOM   4342  C3  DPPC  431      45.206  17.882  70.581  1.00  0.00           C
ATOM   4343  N4  DPPC  431      45.287  17.301  69.239  1.00  0.00           N
ATOM   4344  C5  DPPC  431      46.483  17.829  68.604  1.00  0.00           C
ATOM   4345  C6  DPPC  431      47.910  17.611  69.202  1.00  0.00           C
ATOM   4346  O7  DPPC  431      48.890  17.820  68.223  1.00  0.00           O
ATOM   4347  P8  DPPC  431      50.259  17.310  68.786  1.00  0.00           P
ATOM   4348  O9  DPPC  431      50.057  16.091  69.585  1.00  0.00           O
ATOM   4349  O10 DPPC  431      51.007  18.433  69.366  1.00  0.00           O
ATOM   4350  O11 DPPC  431      50.783  16.818  67.397  1.00  0.00           O
ATOM   4351  C12 DPPC  431      50.091  15.659  66.928  1.00  0.00           C
ATOM   4352  C13 DPPC  431      50.705  15.183  65.618  1.00  0.00           C
ATOM   4353  O14 DPPC  431      50.406  13.736  65.317  1.00  0.00           O
ATOM   4354  C15 DPPC  431      50.145  13.030  64.177  1.00  0.00           C
ATOM   4355  O16 DPPC  431      50.527  11.893  64.053  1.00  0.00           O
ATOM   4356  C17 DPPC  431      49.579  13.866  63.108  1.00  0.00           C
ATOM   4357  C18 DPPC  431      48.458  13.097  62.350  1.00  0.00           C
ATOM   4358  C19 DPPC  431      47.877  14.137  61.385  1.00  0.00           C
ATOM   4359  C20 DPPC  431      47.849  13.637  59.901  1.00  0.00           C
ATOM   4360  C21 DPPC  431      47.118  14.613  59.009  1.00  0.00           C
ATOM   4361  C22 DPPC  431      47.226  14.141  57.591  1.00  0.00           C
ATOM   4362  C23 DPPC  431      46.676  15.154  56.573  1.00  0.00           C
ATOM   4363  C24 DPPC  431      46.708  14.531  55.156  1.00  0.00           C
ATOM   4364  C25 DPPC  431      45.394  14.711  54.373  1.00  0.00           C
ATOM   4365  C26 DPPC  431      45.468  13.800  53.127  1.00  0.00           C
ATOM   4366  C27 DPPC  431      46.754  13.961  52.347  1.00  0.00           C
ATOM   4367  C28 DPPC  431      46.714  13.104  51.065  1.00  0.00           C
ATOM   4368  C29 DPPC  431      45.478  13.455  50.289  1.00  0.00           C
ATOM   4369  C30 DPPC  431      45.091  12.469  49.202  1.00  0.00           C
ATOM   4370  C31 DPPC  431      43.876  13.056  48.501  1.00  0.00           C
ATOM   4371  C32 DPPC  431      52.215  15.543  65.590  1.00  0.00           C
ATOM   4372  O33 DPPC  431      52.654  15.215  64.187  1.00  0.00           O
ATOM   4373  C34 DPPC  431      53.888  15.720  63.946  1.00  0.00           C
ATOM   4374  O35 DPPC  431      54.480  16.461  64.716  1.00  0.00           O
ATOM   4375  C36 DPPC  431      54.433  15.481  62.554  1.00  0.00           C
ATOM   4376  C37 DPPC  431      54.588  16.687  61.624  1.00  0.00           C
ATOM   4377  C38 DPPC  431      55.091  16.256  60.219  1.00  0.00           C
ATOM   4378  C39 DPPC  431      55.077  17.464  59.253  1.00  0.00           C
ATOM   4379  C40 DPPC  431      55.652  17.156  57.836  1.00  0.00           C
ATOM   4380  C41 DPPC  431      56.325  18.253  57.058  1.00  0.00           C
ATOM   4381  C42 DPPC  431      56.667  17.937  55.602  1.00  0.00           C
ATOM   4382  C43 DPPC  431      57.522  16.683  55.303  1.00  0.00           C
ATOM   4383  C44 DPPC  431      57.322  16.397  53.837  1.00  0.00           C
ATOM   4384  C45 DPPC  431      58.047  15.154  53.266  1.00  0.00           C
ATOM   4385  C46 DPPC  431      57.825  15.104  51.788  1.00  0.00           C
ATOM   4386  C47 DPPC  431      58.496  16.256  51.065  1.00  0.00           C
ATOM   4387  C48 DPPC  431      57.930  16.496  49.680  1.00  0.00           C
ATOM   4388  C49 DPPC  431      58.427  17.698  48.854  1.00  0.00           C
ATOM   4389  C50 DPPC  431      57.755  17.956  47.478  1.00  0.00           C
ATOM   4390  C1  DPPC  432      17.759  51.372  76.705  1.00  0.00           C
ATOM   4391  C2  DPPC  432      16.918  53.530  77.417  1.00  0.00           C
ATOM   4392  C3  DPPC  432      19.004  53.412  76.203  1.00  0.00           C
ATOM   4393  N4  DPPC  432      17.670  52.811  76.344  1.00  0.00           N
ATOM   4394  C5  DPPC  432      16.698  52.933  75.231  1.00  0.00           C
ATOM   4395  C6  DPPC  432      17.128  52.939  73.773  1.00  0.00           C
ATOM   4396  O7  DPPC  432      16.464  52.079  72.892  1.00  0.00           O
ATOM   4397  P8  DPPC  432      16.510  52.595  71.453  1.00  0.00           P
ATOM   4398  O9  DPPC  432      17.170  53.907  71.363  1.00  0.00           O
ATOM   4399  O10 DPPC  432      15.047  52.460  70.995  1.00  0.00           O
ATOM   4400  O11 DPPC  432      17.506  51.437  71.081  1.00  0.00           O
ATOM   4401  C12 DPPC  432      17.136  50.357  70.265  1.00  0.00           C
ATOM   4402  C13 DPPC  432      18.120  49.287  69.824  1.00  0.00           C
ATOM   4403  O14 DPPC  432      18.995  49.639  68.693  1.00  0.00           O
ATOM   4404  C15 DPPC  432      19.912  48.669  68.316  1.00  0.00           C
ATOM   4405  O16 DPPC  432      20.343  47.940  69.197  1.00  0.00           O
ATOM   4406  C17 DPPC  432      20.531  48.809  66.886  1.00  0.00           C
ATOM   4407  C18 DPPC  432      19.515  49.097  65.762  1.00  0.00           C
ATOM   4408  C19 DPPC  432      19.988  48.843  64.333  1.00  0.00           C
ATOM   4409  C20 DPPC  432      18.994  49.465  63.325  1.00  0.00           C
ATOM   4410  C21 DPPC  432      19.568  49.573  61.953  1.00  0.00           C
ATOM   4411  C22 DPPC  432      19.660  48.189  61.187  1.00  0.00           C
ATOM   4412  C23 DPPC  432      19.859  48.461  59.695  1.00  0.00           C
ATOM   4413  C24 DPPC  432      20.138  47.231  58.817  1.00  0.00           C
ATOM   4414  C25 DPPC  432      21.409  46.530  59.225  1.00  0.00           C
ATOM   4415  C26 DPPC  432      21.856  45.539  58.121  1.00  0.00           C
ATOM   4416  C27 DPPC  432      20.652  44.576  57.928  1.00  0.00           C
ATOM   4417  C28 DPPC  432      20.921  43.323  57.087  1.00  0.00           C
ATOM   4418  C29 DPPC  432      19.481  42.756  56.932  1.00  0.00           C
ATOM   4419  C30 DPPC  432      19.431  41.403  56.190  1.00  0.00           C
ATOM   4420  C31 DPPC  432      19.959  40.345  57.157  1.00  0.00           C
ATOM   4421  C32 DPPC  432      17.231  48.093  69.548  1.00  0.00           C
ATOM   4422  O33 DPPC  432      16.158  48.576  68.735  1.00  0.00           O
ATOM   4423  C34 DPPC  432      15.262  47.603  68.383  1.00  0.00           C
ATOM   4424  O35 DPPC  432      15.548  46.399  68.462  1.00  0.00           O
ATOM   4425  C36 DPPC  432      14.276  48.085  67.289  1.00  0.00           C
ATOM   4426  C37 DPPC  432      14.182  47.325  65.953  1.00  0.00           C
ATOM   4427  C38 DPPC  432      13.362  47.992  64.931  1.00  0.00           C
ATOM   4428  C39 DPPC  432      13.457  47.302  63.602  1.00  0.00           C
ATOM   4429  C40 DPPC  432      14.848  47.268  63.050  1.00  0.00           C
ATOM   4430  C41 DPPC  432      14.909  46.638  61.579  1.00  0.00           C
ATOM   4431  C42 DPPC  432      16.342  46.669  60.980  1.00  0.00           C
ATOM   4432  C43 DPPC  432      16.453  46.297  59.496  1.00  0.00           C
ATOM   4433  C44 DPPC  432      15.752  47.299  58.650  1.00  0.00           C
ATOM   4434  C45 DPPC  432      15.488  46.727  57.257  1.00  0.00           C
ATOM   4435  C46 DPPC  432      16.710  46.218  56.389  1.00  0.00           C
ATOM   4436  C47 DPPC  432      16.175  45.343  55.254  1.00  0.00           C
ATOM   4437  C48 DPPC  432      17.311  44.664  54.540  1.00  0.00           C
ATOM   4438  C49 DPPC  432      16.720  43.890  53.366  1.00  0.00           C
ATOM   4439  C50 DPPC  432      16.683  44.829  52.248  1.00  0.00           C
ATOM   4440  C1  DPPC  433      27.797  13.035  69.473  1.00  0.00           C
ATOM   4441  C2  DPPC  433      26.401  14.820  69.572  1.00  0.00           C
ATOM   4442  C3  DPPC  433      28.790  15.135  69.744  1.00  0.00           C
ATOM   4443  N4  DPPC  433      27.720  14.429  69.055  1.00  0.00           N
ATOM   4444  C5  DPPC  433      27.963  14.715  67.652  1.00  0.00           C
ATOM   4445  C6  DPPC  433      26.769  14.389  66.682  1.00  0.00           C
ATOM   4446  O7  DPPC  433      26.540  12.942  66.725  1.00  0.00           O
ATOM   4447  P8  DPPC  433      25.285  12.477  65.877  1.00  0.00           P
ATOM   4448  O9  DPPC  433      25.175  10.973  66.154  1.00  0.00           O
ATOM   4449  O10 DPPC  433      24.090  13.275  66.172  1.00  0.00           O
ATOM   4450  O11 DPPC  433      25.575  12.772  64.344  1.00  0.00           O
ATOM   4451  C12 DPPC  433      24.538  12.238  63.596  1.00  0.00           C
ATOM   4452  C13 DPPC  433      24.918  11.875  62.178  1.00  0.00           C
ATOM   4453  O14 DPPC  433      23.763  11.105  61.654  1.00  0.00           O
ATOM   4454  C15 DPPC  433      23.332   9.861  62.078  1.00  0.00           C
ATOM   4455  O16 DPPC  433      23.969   9.303  62.994  1.00  0.00           O
ATOM   4456  C17 DPPC  433      21.991   9.438  61.445  1.00  0.00           C
ATOM   4457  C18 DPPC  433      22.251   8.292  60.462  1.00  0.00           C
ATOM   4458  C19 DPPC  433      20.985   8.047  59.687  1.00  0.00           C
ATOM   4459  C20 DPPC  433      21.256   7.490  58.283  1.00  0.00           C
ATOM   4460  C21 DPPC  433      19.944   7.422  57.458  1.00  0.00           C
ATOM   4461  C22 DPPC  433      20.172   6.972  56.057  1.00  0.00           C
ATOM   4462  C23 DPPC  433      20.953   5.743  56.012  1.00  0.00           C
ATOM   4463  C24 DPPC  433      21.216   5.477  54.523  1.00  0.00           C
ATOM   4464  C25 DPPC  433      22.134   4.242  54.392  1.00  0.00           C
ATOM   4465  C26 DPPC  433      22.017   3.570  53.036  1.00  0.00           C
ATOM   4466  C27 DPPC  433      22.642   4.394  51.853  1.00  0.00           C
ATOM   4467  C28 DPPC  433      22.759   3.578  50.586  1.00  0.00           C
ATOM   4468  C29 DPPC  433      23.154   4.395  49.392  1.00  0.00           C
ATOM   4469  C30 DPPC  433      22.090   5.509  49.218  1.00  0.00           C
ATOM   4470  C31 DPPC  433      22.749   6.350  48.179  1.00  0.00           C
ATOM   4471  C32 DPPC  433      26.254  11.133  62.235  1.00  0.00           C
ATOM   4472  O33 DPPC  433      26.580  10.240  61.084  1.00  0.00           O
ATOM   4473  C34 DPPC  433      27.533   9.372  61.340  1.00  0.00           C
ATOM   4474  O35 DPPC  433      28.249   9.565  62.303  1.00  0.00           O
ATOM   4475  C36 DPPC  433      27.681   8.207  60.336  1.00  0.00           C
ATOM   4476  C37 DPPC  433      26.269   7.820  59.857  1.00  0.00           C
ATOM   4477  C38 DPPC  433      26.321   7.123  58.463  1.00  0.00           C
ATOM   4478  C39 DPPC  433      24.942   6.620  58.091  1.00  0.00           C
ATOM   4479  C40 DPPC  433      24.814   6.286  56.689  1.00  0.00           C
ATOM   4480  C41 DPPC  433      25.013   7.678  56.026  1.00  0.00           C
ATOM   4481  C42 DPPC  433      24.722   7.621  54.520  1.00  0.00           C
ATOM   4482  C43 DPPC  433      25.083   9.030  54.104  1.00  0.00           C
ATOM   4483  C44 DPPC  433      24.134   9.296  52.964  1.00  0.00           C
ATOM   4484  C45 DPPC  433      22.714   9.528  53.367  1.00  0.00           C
ATOM   4485  C46 DPPC  433      21.824  10.016  52.213  1.00  0.00           C
ATOM   4486  C47 DPPC  433      21.896   8.999  51.082  1.00  0.00           C
ATOM   4487  C48 DPPC  433      21.253   9.428  49.858  1.00  0.00           C
ATOM   4488  C49 DPPC  433      22.032  10.488  49.042  1.00  0.00           C
ATOM   4489  C50 DPPC  433      21.355  10.443  47.742  1.00  0.00           C
ATOM   4490  C1  DPPC  434      46.739  60.563  69.625  1.00  0.00           C
ATOM   4491  C2  DPPC  434      48.547  60.097  67.954  1.00  0.00           C
ATOM   4492  C3  DPPC  434      46.421  60.147  67.181  1.00  0.00           C
ATOM   4493  N4  DPPC  434      47.227  60.766  68.205  1.00  0.00           N
ATOM   4494  C5  DPPC  434      47.461  62.162  67.793  1.00  0.00           C
ATOM   4495  C6  DPPC  434      46.332  63.218  68.095  1.00  0.00           C
ATOM   4496  O7  DPPC  434      45.038  63.011  67.527  1.00  0.00           O
ATOM   4497  P8  DPPC  434      44.099  64.298  67.651  1.00  0.00           P
ATOM   4498  O9  DPPC  434      44.279  64.763  69.037  1.00  0.00           O
ATOM   4499  O10 DPPC  434      42.770  64.194  67.011  1.00  0.00           O
ATOM   4500  O11 DPPC  434      44.899  65.421  67.009  1.00  0.00           O
ATOM   4501  C12 DPPC  434      44.440  65.698  65.693  1.00  0.00           C
ATOM   4502  C13 DPPC  434      45.074  67.036  65.172  1.00  0.00           C
ATOM   4503  O14 DPPC  434      44.373  67.477  63.976  1.00  0.00           O
ATOM   4504  C15 DPPC  434      43.661  68.685  64.105  1.00  0.00           C
ATOM   4505  O16 DPPC  434      43.173  68.974  65.197  1.00  0.00           O
ATOM   4506  C17 DPPC  434      43.203  69.391  62.846  1.00  0.00           C
ATOM   4507  C18 DPPC  434      42.355  68.482  61.996  1.00  0.00           C
ATOM   4508  C19 DPPC  434      41.854  68.987  60.631  1.00  0.00           C
ATOM   4509  C20 DPPC  434      41.059  68.014  59.821  1.00  0.00           C
ATOM   4510  C21 DPPC  434      40.778  68.536  58.402  1.00  0.00           C
ATOM   4511  C22 DPPC  434      39.833  67.594  57.616  1.00  0.00           C
ATOM   4512  C23 DPPC  434      39.648  68.145  56.192  1.00  0.00           C
ATOM   4513  C24 DPPC  434      40.758  68.368  55.191  1.00  0.00           C
ATOM   4514  C25 DPPC  434      39.972  68.754  53.925  1.00  0.00           C
ATOM   4515  C26 DPPC  434      40.927  68.817  52.734  1.00  0.00           C
ATOM   4516  C27 DPPC  434      40.183  69.222  51.495  1.00  0.00           C
ATOM   4517  C28 DPPC  434      41.061  68.909  50.284  1.00  0.00           C
ATOM   4518  C29 DPPC  434      41.154  67.373  50.054  1.00  0.00           C
ATOM   4519  C30 DPPC  434      42.059  66.838  48.937  1.00  0.00           C
ATOM   4520  C31 DPPC  434      41.475  67.333  47.611  1.00  0.00           C
ATOM   4521  C32 DPPC  434      46.548  66.852  65.241  1.00  0.00           C
ATOM   4522  O33 DPPC  434      47.049  65.648  64.659  1.00  0.00           O
ATOM   4523  C34 DPPC  434      48.392  65.369  64.712  1.00  0.00           C
ATOM   4524  O35 DPPC  434      49.169  65.910  65.474  1.00  0.00           O
ATOM   4525  C36 DPPC  434      48.852  64.125  63.944  1.00  0.00           C
ATOM   4526  C37 DPPC  434      49.010  64.299  62.429  1.00  0.00           C
ATOM   4527  C38 DPPC  434      47.596  64.534  61.896  1.00  0.00           C
ATOM   4528  C39 DPPC  434      47.678  65.564  60.838  1.00  0.00           C
ATOM   4529  C40 DPPC  434      46.320  65.736  60.180  1.00  0.00           C
ATOM   4530  C41 DPPC  434      46.325  66.728  59.066  1.00  0.00           C
ATOM   4531  C42 DPPC  434      44.914  67.289  58.813  1.00  0.00           C
ATOM   4532  C43 DPPC  434      43.923  66.288  58.243  1.00  0.00           C
ATOM   4533  C44 DPPC  434      44.359  65.690  56.920  1.00  0.00           C
ATOM   4534  C45 DPPC  434      43.074  65.174  56.242  1.00  0.00           C
ATOM   4535  C46 DPPC  434      43.558  64.759  54.862  1.00  0.00           C
ATOM   4536  C47 DPPC  434      42.477  64.828  53.750  1.00  0.00           C
ATOM   4537  C48 DPPC  434      43.238  64.286  52.559  1.00  0.00           C
ATOM   4538  C49 DPPC  434      44.374  65.185  52.158  1.00  0.00           C
ATOM   4539  C50 DPPC  434      44.896  64.902  50.771  1.00  0.00           C
ATOM   4540  C1  DPPC  435      19.125  18.231  66.700  1.00  0.00           C
ATOM   4541  C2  DPPC  435      20.067  16.261  67.327  1.00  0.00           C
ATOM   4542  C3  DPPC  435      20.354  18.315  68.622  1.00  0.00           C
ATOM   4543  N4  DPPC  435      19.401  17.456  67.843  1.00  0.00           N
ATOM   4544  C5  DPPC  435      18.260  16.969  68.686  1.00  0.00           C
ATOM   4545  C6  DPPC  435      17.127  17.902  69.183  1.00  0.00           C
ATOM   4546  O7  DPPC  435      16.482  18.476  68.121  1.00  0.00           O
ATOM   4547  P8  DPPC  435      15.308  19.414  68.568  1.00  0.00           P
ATOM   4548  O9  DPPC  435      14.672  18.903  69.802  1.00  0.00           O
ATOM   4549  O10 DPPC  435      15.716  20.778  68.298  1.00  0.00           O
ATOM   4550  O11 DPPC  435      14.412  18.875  67.391  1.00  0.00           O
ATOM   4551  C12 DPPC  435      15.035  19.179  66.148  1.00  0.00           C
ATOM   4552  C13 DPPC  435      14.360  18.766  64.844  1.00  0.00           C
ATOM   4553  O14 DPPC  435      15.015  19.134  63.638  1.00  0.00           O
ATOM   4554  C15 DPPC  435      16.124  18.519  63.092  1.00  0.00           C
ATOM   4555  O16 DPPC  435      16.524  17.509  63.737  1.00  0.00           O
ATOM   4556  C17 DPPC  435      16.889  19.348  62.026  1.00  0.00           C
ATOM   4557  C18 DPPC  435      15.899  19.959  61.059  1.00  0.00           C
ATOM   4558  C19 DPPC  435      16.533  20.278  59.620  1.00  0.00           C
ATOM   4559  C20 DPPC  435      16.342  19.109  58.672  1.00  0.00           C
ATOM   4560  C21 DPPC  435      17.205  19.297  57.450  1.00  0.00           C
ATOM   4561  C22 DPPC  435      16.815  18.356  56.288  1.00  0.00           C
ATOM   4562  C23 DPPC  435      17.676  18.538  55.135  1.00  0.00           C
ATOM   4563  C24 DPPC  435      17.265  17.434  54.177  1.00  0.00           C
ATOM   4564  C25 DPPC  435      18.120  17.265  52.878  1.00  0.00           C
ATOM   4565  C26 DPPC  435      17.563  16.184  51.949  1.00  0.00           C
ATOM   4566  C27 DPPC  435      18.492  15.473  50.973  1.00  0.00           C
ATOM   4567  C28 DPPC  435      18.984  16.439  49.866  1.00  0.00           C
ATOM   4568  C29 DPPC  435      19.684  15.847  48.644  1.00  0.00           C
ATOM   4569  C30 DPPC  435      20.227  16.988  47.764  1.00  0.00           C
ATOM   4570  C31 DPPC  435      19.109  17.919  47.311  1.00  0.00           C
ATOM   4571  C32 DPPC  435      12.946  19.341  65.000  1.00  0.00           C
ATOM   4572  O33 DPPC  435      12.886  20.799  65.066  1.00  0.00           O
ATOM   4573  C34 DPPC  435      11.654  21.300  65.179  1.00  0.00           C
ATOM   4574  O35 DPPC  435      10.717  20.665  65.634  1.00  0.00           O
ATOM   4575  C36 DPPC  435      11.532  22.842  65.048  1.00  0.00           C
ATOM   4576  C37 DPPC  435      10.940  23.346  63.727  1.00  0.00           C
ATOM   4577  C38 DPPC  435      11.732  22.748  62.511  1.00  0.00           C
ATOM   4578  C39 DPPC  435      11.028  22.757  61.158  1.00  0.00           C
ATOM   4579  C40 DPPC  435      11.992  22.145  60.189  1.00  0.00           C
ATOM   4580  C41 DPPC  435      11.348  22.048  58.792  1.00  0.00           C
ATOM   4581  C42 DPPC  435      12.522  21.584  57.870  1.00  0.00           C
ATOM   4582  C43 DPPC  435      12.048  21.765  56.400  1.00  0.00           C
ATOM   4583  C44 DPPC  435      13.011  21.231  55.354  1.00  0.00           C
ATOM   4584  C45 DPPC  435      12.216  21.113  54.035  1.00  0.00           C
ATOM   4585  C46 DPPC  435      13.007  20.576  52.844  1.00  0.00           C
ATOM   4586  C47 DPPC  435      13.606  19.192  53.134  1.00  0.00           C
ATOM   4587  C48 DPPC  435      14.063  18.676  51.767  1.00  0.00           C
ATOM   4588  C49 DPPC  435      15.402  19.327  51.328  1.00  0.00           C
ATOM   4589  C50 DPPC  435      15.510  18.817  49.825  1.00  0.00           C
ATOM   4590  C1  DPPC  436       6.905   4.771  67.075  1.00  0.00           C
ATOM   4591  C2  DPPC  436       4.831   4.794  65.845  1.00  0.00           C
ATOM   4592  C3  DPPC  436       6.080   6.674  66.050  1.00  0.00           C
ATOM   4593  N4  DPPC  436       6.202   5.232  65.917  1.00  0.00           N
ATOM   4594  C5  DPPC  436       6.999   5.082  64.656  1.00  0.00           C
ATOM   4595  C6  DPPC  436       7.673   3.753  64.415  1.00  0.00           C
ATOM   4596  O7  DPPC  436       6.784   2.682  64.289  1.00  0.00           O
ATOM   4597  P8  DPPC  436       7.492   1.349  63.849  1.00  0.00           P
ATOM   4598  O9  DPPC  436       6.424   0.322  63.958  1.00  0.00           O
ATOM   4599  O10 DPPC  436       8.722   1.291  64.619  1.00  0.00           O
ATOM   4600  O11 DPPC  436       7.740   2.015  62.447  1.00  0.00           O
ATOM   4601  C12 DPPC  436       6.872   1.361  61.539  1.00  0.00           C
ATOM   4602  C13 DPPC  436       7.449   1.159  60.143  1.00  0.00           C
ATOM   4603  O14 DPPC  436       8.616   0.266  59.857  1.00  0.00           O
ATOM   4604  C15 DPPC  436       8.348  -1.019  59.531  1.00  0.00           C
ATOM   4605  O16 DPPC  436       7.596  -1.660  60.309  1.00  0.00           O
ATOM   4606  C17 DPPC  436       9.418  -1.705  58.668  1.00  0.00           C
ATOM   4607  C18 DPPC  436       9.035  -1.698  57.184  1.00  0.00           C
ATOM   4608  C19 DPPC  436      10.068  -2.310  56.265  1.00  0.00           C
ATOM   4609  C20 DPPC  436       9.596  -2.210  54.839  1.00  0.00           C
ATOM   4610  C21 DPPC  436      10.715  -2.590  53.922  1.00  0.00           C
ATOM   4611  C22 DPPC  436      10.315  -2.999  52.501  1.00  0.00           C
ATOM   4612  C23 DPPC  436      11.564  -3.391  51.745  1.00  0.00           C
ATOM   4613  C24 DPPC  436      11.225  -3.671  50.223  1.00  0.00           C
ATOM   4614  C25 DPPC  436      10.563  -5.096  50.036  1.00  0.00           C
ATOM   4615  C26 DPPC  436      10.090  -5.134  48.639  1.00  0.00           C
ATOM   4616  C27 DPPC  436       8.992  -4.060  48.703  1.00  0.00           C
ATOM   4617  C28 DPPC  436       8.516  -3.868  47.281  1.00  0.00           C
ATOM   4618  C29 DPPC  436       9.584  -3.303  46.340  1.00  0.00           C
ATOM   4619  C30 DPPC  436       9.044  -3.226  44.913  1.00  0.00           C
ATOM   4620  C31 DPPC  436      10.222  -3.192  43.969  1.00  0.00           C
ATOM   4621  C32 DPPC  436       7.703   2.644  59.865  1.00  0.00           C
ATOM   4622  O33 DPPC  436       6.501   3.418  59.619  1.00  0.00           O
ATOM   4623  C34 DPPC  436       5.805   3.108  58.478  1.00  0.00           C
ATOM   4624  O35 DPPC  436       6.418   2.690  57.499  1.00  0.00           O
ATOM   4625  C36 DPPC  436       4.408   3.804  58.287  1.00  0.00           C
ATOM   4626  C37 DPPC  436       4.402   5.337  58.200  1.00  0.00           C
ATOM   4627  C38 DPPC  436       2.990   5.966  58.406  1.00  0.00           C
ATOM   4628  C39 DPPC  436       3.071   7.502  58.135  1.00  0.00           C
ATOM   4629  C40 DPPC  436       3.443   7.736  56.681  1.00  0.00           C
ATOM   4630  C41 DPPC  436       3.431   9.188  56.452  1.00  0.00           C
ATOM   4631  C42 DPPC  436       3.734   9.537  54.992  1.00  0.00           C
ATOM   4632  C43 DPPC  436       2.667   8.961  53.995  1.00  0.00           C
ATOM   4633  C44 DPPC  436       3.193   9.043  52.613  1.00  0.00           C
ATOM   4634  C45 DPPC  436       3.482  10.555  52.233  1.00  0.00           C
ATOM   4635  C46 DPPC  436       4.099  10.713  50.834  1.00  0.00           C
ATOM   4636  C47 DPPC  436       3.143  10.149  49.820  1.00  0.00           C
ATOM   4637  C48 DPPC  436       3.725  10.205  48.384  1.00  0.00           C
ATOM   4638  C49 DPPC  436       3.605   8.981  47.449  1.00  0.00           C
ATOM   4639  C50 DPPC  436       4.191   7.810  48.193  1.00  0.00           C
ATOM   4640  C1  DPPC  437       0.514  33.009  67.173  1.00  0.00           C
ATOM   4641  C2  DPPC  437       2.354  31.886  68.530  1.00  0.00           C
ATOM   4642  C3  DPPC  437       1.837  31.168  66.346  1.00  0.00           C
ATOM   4643  N4  DPPC  437       1.823  32.338  67.231  1.00  0.00           N
ATOM   4644  C5  DPPC  437       2.824  33.212  66.641  1.00  0.00           C
ATOM   4645  C6  DPPC  437       2.915  34.646  67.227  1.00  0.00           C
ATOM   4646  O7  DPPC  437       3.964  35.305  66.458  1.00  0.00           O
ATOM   4647  P8  DPPC  437       4.150  36.813  66.872  1.00  0.00           P
ATOM   4648  O9  DPPC  437       5.474  37.070  67.417  1.00  0.00           O
ATOM   4649  O10 DPPC  437       2.947  37.253  67.574  1.00  0.00           O
ATOM   4650  O11 DPPC  437       3.993  37.734  65.532  1.00  0.00           O
ATOM   4651  C12 DPPC  437       5.145  37.399  64.783  1.00  0.00           C
ATOM   4652  C13 DPPC  437       5.532  38.447  63.665  1.00  0.00           C
ATOM   4653  O14 DPPC  437       6.334  39.573  64.250  1.00  0.00           O
ATOM   4654  C15 DPPC  437       7.701  39.749  64.470  1.00  0.00           C
ATOM   4655  O16 DPPC  437       8.168  40.518  65.320  1.00  0.00           O
ATOM   4656  C17 DPPC  437       8.564  38.660  63.777  1.00  0.00           C
ATOM   4657  C18 DPPC  437       9.871  39.152  63.196  1.00  0.00           C
ATOM   4658  C19 DPPC  437      10.284  38.032  62.221  1.00  0.00           C
ATOM   4659  C20 DPPC  437      11.667  38.372  61.758  1.00  0.00           C
ATOM   4660  C21 DPPC  437      11.973  37.656  60.424  1.00  0.00           C
ATOM   4661  C22 DPPC  437      11.552  36.176  60.519  1.00  0.00           C
ATOM   4662  C23 DPPC  437      11.795  35.387  59.218  1.00  0.00           C
ATOM   4663  C24 DPPC  437      11.313  34.011  59.521  1.00  0.00           C
ATOM   4664  C25 DPPC  437      11.076  33.247  58.265  1.00  0.00           C
ATOM   4665  C26 DPPC  437      10.577  31.803  58.408  1.00  0.00           C
ATOM   4666  C27 DPPC  437       9.084  31.824  58.807  1.00  0.00           C
ATOM   4667  C28 DPPC  437       8.661  30.500  59.246  1.00  0.00           C
ATOM   4668  C29 DPPC  437       7.300  30.649  59.800  1.00  0.00           C
ATOM   4669  C30 DPPC  437       6.251  31.243  58.824  1.00  0.00           C
ATOM   4670  C31 DPPC  437       4.990  31.449  59.640  1.00  0.00           C
ATOM   4671  C32 DPPC  437       4.289  38.826  62.867  1.00  0.00           C
ATOM   4672  O33 DPPC  437       4.514  39.129  61.501  1.00  0.00           O
ATOM   4673  C34 DPPC  437       3.421  39.227  60.651  1.00  0.00           C
ATOM   4674  O35 DPPC  437       2.278  38.954  61.096  1.00  0.00           O
ATOM   4675  C36 DPPC  437       3.635  39.668  59.205  1.00  0.00           C
ATOM   4676  C37 DPPC  437       4.127  38.489  58.353  1.00  0.00           C
ATOM   4677  C38 DPPC  437       4.032  38.667  56.808  1.00  0.00           C
ATOM   4678  C39 DPPC  437       4.694  40.027  56.458  1.00  0.00           C
ATOM   4679  C40 DPPC  437       4.632  40.359  54.978  1.00  0.00           C
ATOM   4680  C41 DPPC  437       3.124  40.208  54.829  1.00  0.00           C
ATOM   4681  C42 DPPC  437       3.068  40.677  53.350  1.00  0.00           C
ATOM   4682  C43 DPPC  437       1.690  40.546  52.668  1.00  0.00           C
ATOM   4683  C44 DPPC  437       1.684  41.062  51.235  1.00  0.00           C
ATOM   4684  C45 DPPC  437       2.293  40.249  50.129  1.00  0.00           C
ATOM   4685  C46 DPPC  437       2.729  41.149  48.981  1.00  0.00           C
ATOM   4686  C47 DPPC  437       1.513  41.823  48.336  1.00  0.00           C
ATOM   4687  C48 DPPC  437       1.976  42.985  47.555  1.00  0.00           C
ATOM   4688  C49 DPPC  437       0.895  43.776  46.811  1.00  0.00           C
ATOM   4689  C50 DPPC  437       1.419  44.813  45.859  1.00  0.00           C
ATOM   4690  C1  DPPC  438      53.940  46.832  61.258  1.00  0.00           C
ATOM   4691  C2  DPPC  438      51.933  48.038  62.007  1.00  0.00           C
ATOM   4692  C3  DPPC  438      52.875  46.309  63.228  1.00  0.00           C
ATOM   4693  N4  DPPC  438      53.228  47.445  62.382  1.00  0.00           N
ATOM   4694  C5  DPPC  438      54.035  48.434  63.087  1.00  0.00           C
ATOM   4695  C6  DPPC  438      54.437  49.744  62.391  1.00  0.00           C
ATOM   4696  O7  DPPC  438      53.575  50.855  62.757  1.00  0.00           O
ATOM   4697  P8  DPPC  438      53.794  51.909  61.698  1.00  0.00           P
ATOM   4698  O9  DPPC  438      55.221  52.295  61.665  1.00  0.00           O
ATOM   4699  O10 DPPC  438      52.903  53.112  61.957  1.00  0.00           O
ATOM   4700  O11 DPPC  438      53.485  51.157  60.402  1.00  0.00           O
ATOM   4701  C12 DPPC  438      53.739  51.985  59.250  1.00  0.00           C
ATOM   4702  C13 DPPC  438      52.969  51.441  58.021  1.00  0.00           C
ATOM   4703  O14 DPPC  438      51.713  52.123  57.863  1.00  0.00           O
ATOM   4704  C15 DPPC  438      51.629  53.285  57.067  1.00  0.00           C
ATOM   4705  O16 DPPC  438      52.657  53.850  56.771  1.00  0.00           O
ATOM   4706  C17 DPPC  438      50.225  53.843  56.768  1.00  0.00           C
ATOM   4707  C18 DPPC  438      49.858  53.951  55.286  1.00  0.00           C
ATOM   4708  C19 DPPC  438      49.561  52.531  54.898  1.00  0.00           C
ATOM   4709  C20 DPPC  438      50.799  51.979  54.194  1.00  0.00           C
ATOM   4710  C21 DPPC  438      50.786  50.484  53.734  1.00  0.00           C
ATOM   4711  C22 DPPC  438      51.995  50.306  52.848  1.00  0.00           C
ATOM   4712  C23 DPPC  438      52.246  48.866  52.399  1.00  0.00           C
ATOM   4713  C24 DPPC  438      51.028  48.415  51.667  1.00  0.00           C
ATOM   4714  C25 DPPC  438      51.023  46.903  51.291  1.00  0.00           C
ATOM   4715  C26 DPPC  438      52.121  46.554  50.282  1.00  0.00           C
ATOM   4716  C27 DPPC  438      51.514  46.407  48.799  1.00  0.00           C
ATOM   4717  C28 DPPC  438      52.536  46.322  47.664  1.00  0.00           C
ATOM   4718  C29 DPPC  438      51.930  46.227  46.268  1.00  0.00           C
ATOM   4719  C30 DPPC  438      53.144  46.456  45.316  1.00  0.00           C
ATOM   4720  C31 DPPC  438      52.769  46.961  43.868  1.00  0.00           C
ATOM   4721  C32 DPPC  438      53.015  49.934  58.156  1.00  0.00           C
ATOM   4722  O33 DPPC  438      52.223  49.212  57.185  1.00  0.00           O
ATOM   4723  C34 DPPC  438      51.987  47.913  57.575  1.00  0.00           C
ATOM   4724  O35 DPPC  438      52.126  47.569  58.736  1.00  0.00           O
ATOM   4725  C36 DPPC  438      51.193  47.129  56.545  1.00  0.00           C
ATOM   4726  C37 DPPC  438      52.044  47.003  55.264  1.00  0.00           C
ATOM   4727  C38 DPPC  438      53.337  46.108  55.459  1.00  0.00           C
ATOM   4728  C39 DPPC  438      54.034  45.766  54.126  1.00  0.00           C
ATOM   4729  C40 DPPC  438      53.358  44.721  53.309  1.00  0.00           C
ATOM   4730  C41 DPPC  438      54.288  44.426  52.119  1.00  0.00           C
ATOM   4731  C42 DPPC  438      53.556  43.441  51.154  1.00  0.00           C
ATOM   4732  C43 DPPC  438      54.329  43.311  49.894  1.00  0.00           C
ATOM   4733  C44 DPPC  438      53.483  42.468  48.890  1.00  0.00           C
ATOM   4734  C45 DPPC  438      54.249  42.159  47.564  1.00  0.00           C
ATOM   4735  C46 DPPC  438      53.265  41.509  46.606  1.00  0.00           C
ATOM   4736  C47 DPPC  438      53.765  41.435  45.206  1.00  0.00           C
ATOM   4737  C48 DPPC  438      55.110  40.655  45.189  1.00  0.00           C
ATOM   4738  C49 DPPC  438      55.338  39.809  43.954  1.00  0.00           C
ATOM   4739  C50 DPPC  438      56.685  39.159  44.338  1.00  0.00           C
ATOM   4740  C1  DPPC  439      61.277  11.351  66.338  1.00  0.00           C
ATOM   4741  C2  DPPC  439      62.121  11.725  64.215  1.00  0.00           C
ATOM   4742  C3  DPPC  439      63.392  12.447  66.156  1.00  0.00           C
ATOM   4743  N4  DPPC  439      62.516  11.355  65.625  1.00  0.00           N
ATOM   4744  C5  DPPC  439      63.158  10.058  65.737  1.00  0.00           C
ATOM   4745  C6  DPPC  439      63.922   9.383  64.521  1.00  0.00           C
ATOM   4746  O7  DPPC  439      63.110   8.688  63.579  1.00  0.00           O
ATOM   4747  P8  DPPC  439      63.722   7.294  63.328  1.00  0.00           P
ATOM   4748  O9  DPPC  439      63.522   6.573  64.609  1.00  0.00           O
ATOM   4749  O10 DPPC  439      63.074   6.845  62.118  1.00  0.00           O
ATOM   4750  O11 DPPC  439      65.199   7.477  63.148  1.00  0.00           O
ATOM   4751  C12 DPPC  439      65.445   7.943  61.863  1.00  0.00           C
ATOM   4752  C13 DPPC  439      66.892   8.304  61.461  1.00  0.00           C
ATOM   4753  O14 DPPC  439      67.828   7.210  61.346  1.00  0.00           O
ATOM   4754  C15 DPPC  439      69.128   7.355  60.976  1.00  0.00           C
ATOM   4755  O16 DPPC  439      69.620   8.483  61.037  1.00  0.00           O
ATOM   4756  C17 DPPC  439      69.873   6.003  60.874  1.00  0.00           C
ATOM   4757  C18 DPPC  439      70.892   5.882  62.004  1.00  0.00           C
ATOM   4758  C19 DPPC  439      71.667   4.560  61.910  1.00  0.00           C
ATOM   4759  C20 DPPC  439      72.247   4.309  60.547  1.00  0.00           C
ATOM   4760  C21 DPPC  439      72.999   2.974  60.570  1.00  0.00           C
ATOM   4761  C22 DPPC  439      73.324   2.485  59.150  1.00  0.00           C
ATOM   4762  C23 DPPC  439      74.297   1.285  59.200  1.00  0.00           C
ATOM   4763  C24 DPPC  439      74.590   0.705  57.818  1.00  0.00           C
ATOM   4764  C25 DPPC  439      75.324  -0.613  57.996  1.00  0.00           C
ATOM   4765  C26 DPPC  439      75.394  -1.451  56.710  1.00  0.00           C
ATOM   4766  C27 DPPC  439      76.438  -2.504  56.919  1.00  0.00           C
ATOM   4767  C28 DPPC  439      76.862  -3.291  55.623  1.00  0.00           C
ATOM   4768  C29 DPPC  439      77.866  -4.284  56.112  1.00  0.00           C
ATOM   4769  C30 DPPC  439      78.248  -5.213  54.954  1.00  0.00           C
ATOM   4770  C31 DPPC  439      79.045  -4.455  53.906  1.00  0.00           C
ATOM   4771  C32 DPPC  439      67.164   9.457  62.386  1.00  0.00           C
ATOM   4772  O33 DPPC  439      66.540  10.646  61.965  1.00  0.00           O
ATOM   4773  C34 DPPC  439      66.659  11.646  62.860  1.00  0.00           C
ATOM   4774  O35 DPPC  439      66.919  11.462  64.053  1.00  0.00           O
ATOM   4775  C36 DPPC  439      66.339  13.069  62.313  1.00  0.00           C
ATOM   4776  C37 DPPC  439      67.691  13.829  62.202  1.00  0.00           C
ATOM   4777  C38 DPPC  439      68.620  13.460  60.988  1.00  0.00           C
ATOM   4778  C39 DPPC  439      69.977  14.192  60.958  1.00  0.00           C
ATOM   4779  C40 DPPC  439      70.771  13.756  59.690  1.00  0.00           C
ATOM   4780  C41 DPPC  439      70.063  14.139  58.355  1.00  0.00           C
ATOM   4781  C42 DPPC  439      70.888  13.749  57.124  1.00  0.00           C
ATOM   4782  C43 DPPC  439      70.363  14.507  55.902  1.00  0.00           C
ATOM   4783  C44 DPPC  439      71.242  14.174  54.692  1.00  0.00           C
ATOM   4784  C45 DPPC  439      70.755  14.804  53.389  1.00  0.00           C
ATOM   4785  C46 DPPC  439      70.595  16.295  53.640  1.00  0.00           C
ATOM   4786  C47 DPPC  439      70.616  17.034  52.339  1.00  0.00           C
ATOM   4787  C48 DPPC  439      69.465  16.578  51.475  1.00  0.00           C
ATOM   4788  C49 DPPC  439      69.388  17.408  50.254  1.00  0.00           C
ATOM   4789  C50 DPPC  439      68.221  17.024  49.327  1.00  0.00           C
ATOM   4790  C1  DPPC  440      61.091  39.427  67.056  1.00  0.00           C
ATOM   4791  C2  DPPC  440      60.203  39.707  64.855  1.00  0.00           C
ATOM   4792  C3  DPPC  440      62.618  39.926  65.406  1.00  0.00           C
ATOM   4793  N4  DPPC  440      61.299  39.259  65.641  1.00  0.00           N
ATOM   4794  C5  DPPC  440      61.311  37.775  65.490  1.00  0.00           C
ATOM   4795  C6  DPPC  440      61.990  37.121  64.235  1.00  0.00           C
ATOM   4796  O7  DPPC  440      62.140  35.767  64.651  1.00  0.00           O
ATOM   4797  P8  DPPC  440      62.599  34.803  63.475  1.00  0.00           P
ATOM   4798  O9  DPPC  440      62.162  35.416  62.230  1.00  0.00           O
ATOM   4799  O10 DPPC  440      62.432  33.430  63.751  1.00  0.00           O
ATOM   4800  O11 DPPC  440      64.079  35.284  63.550  1.00  0.00           O
ATOM   4801  C12 DPPC  440      64.663  34.271  62.857  1.00  0.00           C
ATOM   4802  C13 DPPC  440      66.199  34.026  63.037  1.00  0.00           C
ATOM   4803  O14 DPPC  440      66.937  34.172  61.791  1.00  0.00           O
ATOM   4804  C15 DPPC  440      68.034  34.982  61.929  1.00  0.00           C
ATOM   4805  O16 DPPC  440      68.305  35.517  63.000  1.00  0.00           O
ATOM   4806  C17 DPPC  440      68.888  35.212  60.688  1.00  0.00           C
ATOM   4807  C18 DPPC  440      68.127  35.423  59.379  1.00  0.00           C
ATOM   4808  C19 DPPC  440      69.133  35.514  58.248  1.00  0.00           C
ATOM   4809  C20 DPPC  440      68.542  35.975  56.918  1.00  0.00           C
ATOM   4810  C21 DPPC  440      69.566  36.395  55.855  1.00  0.00           C
ATOM   4811  C22 DPPC  440      68.948  36.762  54.535  1.00  0.00           C
ATOM   4812  C23 DPPC  440      69.780  36.276  53.330  1.00  0.00           C
ATOM   4813  C24 DPPC  440      70.038  34.797  53.435  1.00  0.00           C
ATOM   4814  C25 DPPC  440      70.504  34.387  51.996  1.00  0.00           C
ATOM   4815  C26 DPPC  440      71.886  35.066  51.711  1.00  0.00           C
ATOM   4816  C27 DPPC  440      72.397  34.853  50.358  1.00  0.00           C
ATOM   4817  C28 DPPC  440      73.614  35.826  50.180  1.00  0.00           C
ATOM   4818  C29 DPPC  440      74.863  35.360  50.924  1.00  0.00           C
ATOM   4819  C30 DPPC  440      76.139  36.282  50.628  1.00  0.00           C
ATOM   4820  C31 DPPC  440      77.312  35.710  51.442  1.00  0.00           C
ATOM   4821  C32 DPPC  440      66.249  32.607  63.655  1.00  0.00           C
ATOM   4822  O33 DPPC  440      65.359  31.668  63.086  1.00  0.00           O
ATOM   4823  C34 DPPC  440      65.070  30.404  63.561  1.00  0.00           C
ATOM   4824  O35 DPPC  440      65.578  30.013  64.580  1.00  0.00           O
ATOM   4825  C36 DPPC  440      63.993  29.581  62.906  1.00  0.00           C
ATOM   4826  C37 DPPC  440      63.050  30.525  62.313  1.00  0.00           C
ATOM   4827  C38 DPPC  440      62.302  29.817  61.196  1.00  0.00           C
ATOM   4828  C39 DPPC  440      61.281  30.860  60.570  1.00  0.00           C
ATOM   4829  C40 DPPC  440      62.100  31.993  59.902  1.00  0.00           C
ATOM   4830  C41 DPPC  440      61.041  32.978  59.513  1.00  0.00           C
ATOM   4831  C42 DPPC  440      61.668  34.015  58.629  1.00  0.00           C
ATOM   4832  C43 DPPC  440      60.637  34.949  58.102  1.00  0.00           C
ATOM   4833  C44 DPPC  440      61.432  36.058  57.483  1.00  0.00           C
ATOM   4834  C45 DPPC  440      60.485  36.955  56.621  1.00  0.00           C
ATOM   4835  C46 DPPC  440      61.336  37.972  55.849  1.00  0.00           C
ATOM   4836  C47 DPPC  440      60.519  38.636  54.783  1.00  0.00           C
ATOM   4837  C48 DPPC  440      60.335  37.558  53.712  1.00  0.00           C
ATOM   4838  C49 DPPC  440      59.485  38.036  52.515  1.00  0.00           C
ATOM   4839  C50 DPPC  440      59.217  36.915  51.562  1.00  0.00           C
ATOM   4840  C1  DPPC  441      12.130  50.905  70.218  1.00  0.00           C
ATOM   4841  C2  DPPC  441      11.408  50.767  67.880  1.00  0.00           C
ATOM   4842  C3  DPPC  441       9.852  51.329  69.460  1.00  0.00           C
ATOM   4843  N4  DPPC  441      11.285  51.507  69.144  1.00  0.00           N
ATOM   4844  C5  DPPC  441      11.682  52.898  68.938  1.00  0.00           C
ATOM   4845  C6  DPPC  441      12.368  53.810  70.027  1.00  0.00           C
ATOM   4846  O7  DPPC  441      12.546  55.145  69.501  1.00  0.00           O
ATOM   4847  P8  DPPC  441      13.163  56.091  70.562  1.00  0.00           P
ATOM   4848  O9  DPPC  441      12.987  55.402  71.875  1.00  0.00           O
ATOM   4849  O10 DPPC  441      12.659  57.464  70.333  1.00  0.00           O
ATOM   4850  O11 DPPC  441      14.633  55.914  70.098  1.00  0.00           O
ATOM   4851  C12 DPPC  441      14.617  56.452  68.766  1.00  0.00           C
ATOM   4852  C13 DPPC  441      15.695  55.608  67.990  1.00  0.00           C
ATOM   4853  O14 DPPC  441      16.207  56.183  66.645  1.00  0.00           O
ATOM   4854  C15 DPPC  441      15.220  56.458  65.669  1.00  0.00           C
ATOM   4855  O16 DPPC  441      14.011  56.331  65.880  1.00  0.00           O
ATOM   4856  C17 DPPC  441      15.838  57.057  64.393  1.00  0.00           C
ATOM   4857  C18 DPPC  441      15.055  56.594  63.198  1.00  0.00           C
ATOM   4858  C19 DPPC  441      15.360  57.457  61.937  1.00  0.00           C
ATOM   4859  C20 DPPC  441      14.170  57.323  60.997  1.00  0.00           C
ATOM   4860  C21 DPPC  441      13.962  55.870  60.566  1.00  0.00           C
ATOM   4861  C22 DPPC  441      13.405  55.874  59.143  1.00  0.00           C
ATOM   4862  C23 DPPC  441      13.590  54.508  58.499  1.00  0.00           C
ATOM   4863  C24 DPPC  441      12.996  54.385  57.151  1.00  0.00           C
ATOM   4864  C25 DPPC  441      11.594  54.872  56.965  1.00  0.00           C
ATOM   4865  C26 DPPC  441      11.136  54.650  55.576  1.00  0.00           C
ATOM   4866  C27 DPPC  441       9.643  54.847  55.400  1.00  0.00           C
ATOM   4867  C28 DPPC  441       9.238  54.612  53.903  1.00  0.00           C
ATOM   4868  C29 DPPC  441       7.685  54.755  53.872  1.00  0.00           C
ATOM   4869  C30 DPPC  441       7.177  54.507  52.429  1.00  0.00           C
ATOM   4870  C31 DPPC  441       7.688  53.146  51.929  1.00  0.00           C
ATOM   4871  C32 DPPC  441      15.139  54.124  67.850  1.00  0.00           C
ATOM   4872  O33 DPPC  441      16.104  53.178  67.286  1.00  0.00           O
ATOM   4873  C34 DPPC  441      15.492  52.003  66.989  1.00  0.00           C
ATOM   4874  O35 DPPC  441      14.382  51.687  67.481  1.00  0.00           O
ATOM   4875  C36 DPPC  441      16.281  51.133  66.045  1.00  0.00           C
ATOM   4876  C37 DPPC  441      15.616  50.921  64.705  1.00  0.00           C
ATOM   4877  C38 DPPC  441      15.215  52.219  64.054  1.00  0.00           C
ATOM   4878  C39 DPPC  441      14.316  52.038  62.839  1.00  0.00           C
ATOM   4879  C40 DPPC  441      15.060  51.343  61.688  1.00  0.00           C
ATOM   4880  C41 DPPC  441      14.299  51.347  60.402  1.00  0.00           C
ATOM   4881  C42 DPPC  441      15.239  50.762  59.383  1.00  0.00           C
ATOM   4882  C43 DPPC  441      14.602  50.852  57.989  1.00  0.00           C
ATOM   4883  C44 DPPC  441      15.639  50.660  56.901  1.00  0.00           C
ATOM   4884  C45 DPPC  441      14.827  50.623  55.552  1.00  0.00           C
ATOM   4885  C46 DPPC  441      15.583  50.912  54.272  1.00  0.00           C
ATOM   4886  C47 DPPC  441      16.001  52.363  54.278  1.00  0.00           C
ATOM   4887  C48 DPPC  441      16.343  52.755  52.842  1.00  0.00           C
ATOM   4888  C49 DPPC  441      15.122  52.896  51.915  1.00  0.00           C
ATOM   4889  C50 DPPC  441      15.058  54.387  51.595  1.00  0.00           C
ATOM   4890  C1  DPPC  442      11.587  11.298  72.645  1.00  0.00           C
ATOM   4891  C2  DPPC  442       9.736   9.877  71.896  1.00  0.00           C
ATOM   4892  C3  DPPC  442       9.431  11.965  73.014  1.00  0.00           C
ATOM   4893  N4  DPPC  442      10.259  11.229  72.039  1.00  0.00           N
ATOM   4894  C5  DPPC  442      10.235  12.051  70.759  1.00  0.00           C
ATOM   4895  C6  DPPC  442      11.327  11.745  69.715  1.00  0.00           C
ATOM   4896  O7  DPPC  442      11.084  10.587  68.894  1.00  0.00           O
ATOM   4897  P8  DPPC  442      12.583  10.053  68.728  1.00  0.00           P
ATOM   4898  O9  DPPC  442      12.459   8.988  67.748  1.00  0.00           O
ATOM   4899  O10 DPPC  442      13.229   9.851  70.136  1.00  0.00           O
ATOM   4900  O11 DPPC  442      13.199  11.291  67.976  1.00  0.00           O
ATOM   4901  C12 DPPC  442      13.010  11.284  66.538  1.00  0.00           C
ATOM   4902  C13 DPPC  442      13.659  12.436  65.699  1.00  0.00           C
ATOM   4903  O14 DPPC  442      12.876  12.879  64.504  1.00  0.00           O
ATOM   4904  C15 DPPC  442      12.932  14.235  64.210  1.00  0.00           C
ATOM   4905  O16 DPPC  442      13.493  15.001  65.097  1.00  0.00           O
ATOM   4906  C17 DPPC  442      12.511  14.808  62.815  1.00  0.00           C
ATOM   4907  C18 DPPC  442      13.625  15.707  62.235  1.00  0.00           C
ATOM   4908  C19 DPPC  442      14.722  14.740  61.703  1.00  0.00           C
ATOM   4909  C20 DPPC  442      15.884  15.404  60.931  1.00  0.00           C
ATOM   4910  C21 DPPC  442      16.460  14.328  59.932  1.00  0.00           C
ATOM   4911  C22 DPPC  442      17.465  14.879  59.024  1.00  0.00           C
ATOM   4912  C23 DPPC  442      17.623  14.006  57.734  1.00  0.00           C
ATOM   4913  C24 DPPC  442      18.749  14.573  56.839  1.00  0.00           C
ATOM   4914  C25 DPPC  442      19.003  13.746  55.588  1.00  0.00           C
ATOM   4915  C26 DPPC  442      20.312  14.218  55.030  1.00  0.00           C
ATOM   4916  C27 DPPC  442      20.584  13.890  53.551  1.00  0.00           C
ATOM   4917  C28 DPPC  442      21.994  14.358  53.081  1.00  0.00           C
ATOM   4918  C29 DPPC  442      22.035  13.994  51.644  1.00  0.00           C
ATOM   4919  C30 DPPC  442      23.180  14.793  51.006  1.00  0.00           C
ATOM   4920  C31 DPPC  442      23.327  14.697  49.543  1.00  0.00           C
ATOM   4921  C32 DPPC  442      15.150  12.095  65.598  1.00  0.00           C
ATOM   4922  O33 DPPC  442      15.372  10.972  64.645  1.00  0.00           O
ATOM   4923  C34 DPPC  442      16.682  10.911  64.251  1.00  0.00           C
ATOM   4924  O35 DPPC  442      17.441  11.838  64.532  1.00  0.00           O
ATOM   4925  C36 DPPC  442      17.259   9.665  63.504  1.00  0.00           C
ATOM   4926  C37 DPPC  442      18.099   9.999  62.266  1.00  0.00           C
ATOM   4927  C38 DPPC  442      17.133  10.228  61.091  1.00  0.00           C
ATOM   4928  C39 DPPC  442      17.931  10.241  59.770  1.00  0.00           C
ATOM   4929  C40 DPPC  442      17.035  10.207  58.551  1.00  0.00           C
ATOM   4930  C41 DPPC  442      17.706  10.214  57.182  1.00  0.00           C
ATOM   4931  C42 DPPC  442      16.662  10.402  56.036  1.00  0.00           C
ATOM   4932  C43 DPPC  442      17.393  10.500  54.720  1.00  0.00           C
ATOM   4933  C44 DPPC  442      16.553  11.227  53.656  1.00  0.00           C
ATOM   4934  C45 DPPC  442      17.327  11.311  52.345  1.00  0.00           C
ATOM   4935  C46 DPPC  442      16.311  11.601  51.199  1.00  0.00           C
ATOM   4936  C47 DPPC  442      16.956  12.048  49.872  1.00  0.00           C
ATOM   4937  C48 DPPC  442      15.898  12.381  48.844  1.00  0.00           C
ATOM   4938  C49 DPPC  442      16.517  12.333  47.482  1.00  0.00           C
ATOM   4939  C50 DPPC  442      17.622  13.381  47.528  1.00  0.00           C
ATOM   4940  C1  DPPC  443      60.038  53.282  64.643  1.00  0.00           C
ATOM   4941  C2  DPPC  443      59.870  55.521  64.205  1.00  0.00           C
ATOM   4942  C3  DPPC  443      60.947  55.040  66.168  1.00  0.00           C
ATOM   4943  N4  DPPC  443      60.748  54.533  64.737  1.00  0.00           N
ATOM   4944  C5  DPPC  443      61.991  54.534  63.956  1.00  0.00           C
ATOM   4945  C6  DPPC  443      63.066  53.499  64.251  1.00  0.00           C
ATOM   4946  O7  DPPC  443      64.355  53.823  63.730  1.00  0.00           O
ATOM   4947  P8  DPPC  443      65.468  52.927  64.324  1.00  0.00           P
ATOM   4948  O9  DPPC  443      64.904  51.550  64.437  1.00  0.00           O
ATOM   4949  O10 DPPC  443      66.089  53.705  65.361  1.00  0.00           O
ATOM   4950  O11 DPPC  443      66.461  52.937  63.149  1.00  0.00           O
ATOM   4951  C12 DPPC  443      65.862  52.202  62.151  1.00  0.00           C
ATOM   4952  C13 DPPC  443      66.885  52.086  61.014  1.00  0.00           C
ATOM   4953  O14 DPPC  443      66.351  51.445  59.820  1.00  0.00           O
ATOM   4954  C15 DPPC  443      65.916  50.184  59.715  1.00  0.00           C
ATOM   4955  O16 DPPC  443      65.454  49.547  60.716  1.00  0.00           O
ATOM   4956  C17 DPPC  443      65.591  49.614  58.320  1.00  0.00           C
ATOM   4957  C18 DPPC  443      66.560  50.264  57.340  1.00  0.00           C
ATOM   4958  C19 DPPC  443      67.911  49.477  57.365  1.00  0.00           C
ATOM   4959  C20 DPPC  443      67.875  47.985  57.083  1.00  0.00           C
ATOM   4960  C21 DPPC  443      67.626  47.904  55.566  1.00  0.00           C
ATOM   4961  C22 DPPC  443      68.769  47.638  54.535  1.00  0.00           C
ATOM   4962  C23 DPPC  443      68.282  48.005  53.148  1.00  0.00           C
ATOM   4963  C24 DPPC  443      69.090  47.341  51.984  1.00  0.00           C
ATOM   4964  C25 DPPC  443      68.809  47.980  50.648  1.00  0.00           C
ATOM   4965  C26 DPPC  443      69.644  47.246  49.621  1.00  0.00           C
ATOM   4966  C27 DPPC  443      71.141  47.532  49.754  1.00  0.00           C
ATOM   4967  C28 DPPC  443      71.698  46.891  48.441  1.00  0.00           C
ATOM   4968  C29 DPPC  443      71.806  45.384  48.745  1.00  0.00           C
ATOM   4969  C30 DPPC  443      72.355  44.651  47.539  1.00  0.00           C
ATOM   4970  C31 DPPC  443      72.959  43.314  47.822  1.00  0.00           C
ATOM   4971  C32 DPPC  443      68.194  51.617  61.703  1.00  0.00           C
ATOM   4972  O33 DPPC  443      69.279  51.501  60.774  1.00  0.00           O
ATOM   4973  C34 DPPC  443      70.496  51.104  61.230  1.00  0.00           C
ATOM   4974  O35 DPPC  443      70.493  50.489  62.318  1.00  0.00           O
ATOM   4975  C36 DPPC  443      71.637  50.905  60.217  1.00  0.00           C
ATOM   4976  C37 DPPC  443      71.253  51.361  58.806  1.00  0.00           C
ATOM   4977  C38 DPPC  443      72.174  50.820  57.804  1.00  0.00           C
ATOM   4978  C39 DPPC  443      71.542  51.152  56.469  1.00  0.00           C
ATOM   4979  C40 DPPC  443      72.477  50.970  55.294  1.00  0.00           C
ATOM   4980  C41 DPPC  443      71.911  51.158  53.847  1.00  0.00           C
ATOM   4981  C42 DPPC  443      72.996  51.109  52.763  1.00  0.00           C
ATOM   4982  C43 DPPC  443      72.424  51.195  51.350  1.00  0.00           C
ATOM   4983  C44 DPPC  443      73.536  50.829  50.387  1.00  0.00           C
ATOM   4984  C45 DPPC  443      73.147  50.866  48.896  1.00  0.00           C
ATOM   4985  C46 DPPC  443      74.340  50.624  47.942  1.00  0.00           C
ATOM   4986  C47 DPPC  443      75.316  51.723  47.853  1.00  0.00           C
ATOM   4987  C48 DPPC  443      74.713  52.993  47.171  1.00  0.00           C
ATOM   4988  C49 DPPC  443      75.579  54.189  47.305  1.00  0.00           C
ATOM   4989  C50 DPPC  443      74.964  55.197  46.367  1.00  0.00           C
ATOM   4990  C1  DPPC  444      48.381  54.440  60.349  1.00  0.00           C
ATOM   4991  C2  DPPC  444      49.402  55.790  62.036  1.00  0.00           C
ATOM   4992  C3  DPPC  444      47.116  56.208  61.348  1.00  0.00           C
ATOM   4993  N4  DPPC  444      48.148  55.176  61.593  1.00  0.00           N
ATOM   4994  C5  DPPC  444      47.598  54.172  62.528  1.00  0.00           C
ATOM   4995  C6  DPPC  444      47.176  54.365  64.001  1.00  0.00           C
ATOM   4996  O7  DPPC  444      45.928  55.052  64.025  1.00  0.00           O
ATOM   4997  P8  DPPC  444      45.192  54.982  65.404  1.00  0.00           P
ATOM   4998  O9  DPPC  444      46.275  55.436  66.241  1.00  0.00           O
ATOM   4999  O10 DPPC  444      44.817  53.613  65.379  1.00  0.00           O
ATOM   5000  O11 DPPC  444      44.164  56.058  64.712  1.00  0.00           O
ATOM   5001  C12 DPPC  444      44.727  57.330  64.921  1.00  0.00           C
ATOM   5002  C13 DPPC  444      45.062  58.059  63.603  1.00  0.00           C
ATOM   5003  O14 DPPC  444      45.319  59.488  63.757  1.00  0.00           O
ATOM   5004  C15 DPPC  444      44.409  60.336  64.271  1.00  0.00           C
ATOM   5005  O16 DPPC  444      43.526  59.960  65.048  1.00  0.00           O
ATOM   5006  C17 DPPC  444      44.695  61.801  64.190  1.00  0.00           C
ATOM   5007  C18 DPPC  444      45.073  62.338  62.807  1.00  0.00           C
ATOM   5008  C19 DPPC  444      44.202  61.959  61.667  1.00  0.00           C
ATOM   5009  C20 DPPC  444      44.908  62.427  60.325  1.00  0.00           C
ATOM   5010  C21 DPPC  444      44.128  61.726  59.191  1.00  0.00           C
ATOM   5011  C22 DPPC  444      44.996  61.694  57.906  1.00  0.00           C
ATOM   5012  C23 DPPC  444      44.129  61.270  56.673  1.00  0.00           C
ATOM   5013  C24 DPPC  444      44.978  61.068  55.436  1.00  0.00           C
ATOM   5014  C25 DPPC  444      44.249  60.604  54.175  1.00  0.00           C
ATOM   5015  C26 DPPC  444      45.272  60.861  53.073  1.00  0.00           C
ATOM   5016  C27 DPPC  444      44.534  60.567  51.768  1.00  0.00           C
ATOM   5017  C28 DPPC  444      45.194  61.149  50.565  1.00  0.00           C
ATOM   5018  C29 DPPC  444      44.627  60.574  49.295  1.00  0.00           C
ATOM   5019  C30 DPPC  444      45.137  61.328  48.107  1.00  0.00           C
ATOM   5020  C31 DPPC  444      44.129  61.095  46.943  1.00  0.00           C
ATOM   5021  C32 DPPC  444      43.955  57.717  62.606  1.00  0.00           C
ATOM   5022  O33 DPPC  444      44.219  57.990  61.255  1.00  0.00           O
ATOM   5023  C34 DPPC  444      43.377  57.500  60.358  1.00  0.00           C
ATOM   5024  O35 DPPC  444      42.647  56.570  60.753  1.00  0.00           O
ATOM   5025  C36 DPPC  444      43.440  58.205  58.994  1.00  0.00           C
ATOM   5026  C37 DPPC  444      44.514  57.457  58.114  1.00  0.00           C
ATOM   5027  C38 DPPC  444      44.181  56.044  57.662  1.00  0.00           C
ATOM   5028  C39 DPPC  444      45.289  55.310  56.920  1.00  0.00           C
ATOM   5029  C40 DPPC  444      44.765  53.948  56.416  1.00  0.00           C
ATOM   5030  C41 DPPC  444      45.898  53.310  55.711  1.00  0.00           C
ATOM   5031  C42 DPPC  444      45.362  51.902  55.426  1.00  0.00           C
ATOM   5032  C43 DPPC  444      46.330  51.042  54.628  1.00  0.00           C
ATOM   5033  C44 DPPC  444      46.429  51.584  53.250  1.00  0.00           C
ATOM   5034  C45 DPPC  444      45.146  51.395  52.451  1.00  0.00           C
ATOM   5035  C46 DPPC  444      45.232  51.943  51.025  1.00  0.00           C
ATOM   5036  C47 DPPC  444      43.933  51.590  50.346  1.00  0.00           C
ATOM   5037  C48 DPPC  444      43.984  52.155  48.920  1.00  0.00           C
ATOM   5038  C49 DPPC  444      42.513  52.144  48.392  1.00  0.00           C
ATOM   5039  C50 DPPC  444      42.521  52.471  46.928  1.00  0.00           C
ATOM   5040  C1  DPPC  445      23.446   2.201  70.172  1.00  0.00           C
ATOM   5041  C2  DPPC  445      25.478   1.265  69.144  1.00  0.00           C
ATOM   5042  C3  DPPC  445      24.224  -0.242  70.152  1.00  0.00           C
ATOM   5043  N4  DPPC  445      24.053   1.055  69.435  1.00  0.00           N
ATOM   5044  C5  DPPC  445      23.131   0.744  68.309  1.00  0.00           C
ATOM   5045  C6  DPPC  445      23.708   0.032  67.018  1.00  0.00           C
ATOM   5046  O7  DPPC  445      23.964  -1.356  67.135  1.00  0.00           O
ATOM   5047  P8  DPPC  445      24.953  -1.740  66.053  1.00  0.00           P
ATOM   5048  O9  DPPC  445      25.293  -3.111  66.321  1.00  0.00           O
ATOM   5049  O10 DPPC  445      25.888  -0.644  66.040  1.00  0.00           O
ATOM   5050  O11 DPPC  445      23.968  -1.540  64.797  1.00  0.00           O
ATOM   5051  C12 DPPC  445      23.595  -2.840  64.362  1.00  0.00           C
ATOM   5052  C13 DPPC  445      23.053  -2.948  62.898  1.00  0.00           C
ATOM   5053  O14 DPPC  445      22.922  -4.322  62.363  1.00  0.00           O
ATOM   5054  C15 DPPC  445      23.997  -5.155  62.227  1.00  0.00           C
ATOM   5055  O16 DPPC  445      25.094  -4.852  62.626  1.00  0.00           O
ATOM   5056  C17 DPPC  445      23.520  -6.423  61.561  1.00  0.00           C
ATOM   5057  C18 DPPC  445      23.782  -6.552  60.009  1.00  0.00           C
ATOM   5058  C19 DPPC  445      22.970  -5.503  59.158  1.00  0.00           C
ATOM   5059  C20 DPPC  445      23.486  -5.732  57.748  1.00  0.00           C
ATOM   5060  C21 DPPC  445      23.421  -7.176  57.380  1.00  0.00           C
ATOM   5061  C22 DPPC  445      23.761  -7.184  55.910  1.00  0.00           C
[truncated: 1,823,037 more chars]
