# Supplementary material for: Identification of 5-HT2A receptor signaling pathways associated with psychedelic potential
Source: Nat Commun. 2023 Dec 15;14:8221. doi: 10.1038/s41467-023-44016-1 (PMC10724237; doi:10.1038/s41467-023-44016-1)
Supplement: Supplementary file 8 — Supplementary Dataset 5 [file 41467_2023_44016_MOESM8_ESM.txt]

TITLE     4 prepared in water
REMARK    THIS IS A SIMULATION BOX
CRYST1   56.442   56.067  114.868  90.00  90.00  90.00 P 1           1
MODEL        1
ATOM      1  N   GLN    72      39.391  48.261  76.511  1.00  0.00           N
ATOM      2  H1  GLN    72      39.028  47.334  76.596  1.00  0.00           H
ATOM      3  H2  GLN    72      38.797  48.769  77.135  1.00  0.00           H
ATOM      4  CA  GLN    72      40.818  48.349  76.962  1.00  0.00           C
ATOM      5  CB  GLN    72      41.019  48.342  78.497  1.00  0.00           C
ATOM      6  CG  GLN    72      40.524  47.112  79.235  1.00  0.00           C
ATOM      7  CD  GLN    72      40.813  47.123  80.743  1.00  0.00           C
ATOM      8  OE1 GLN    72      40.465  48.104  81.372  1.00  0.00           O
ATOM      9  NE2 GLN    72      41.317  46.122  81.388  1.00  0.00           N
ATOM     10 HE21 GLN    72      41.665  45.314  80.913  1.00  0.00           H
ATOM     11 HE22 GLN    72      41.335  46.220  82.383  1.00  0.00           H
ATOM     12  C   GLN    72      41.950  47.518  76.282  1.00  0.00           C
ATOM     13  O   GLN    72      43.090  47.946  76.299  1.00  0.00           O
ATOM     14  N   GLU    73      41.502  46.423  75.845  1.00  0.00           N
ATOM     15  H   GLU    73      40.570  46.138  76.071  1.00  0.00           H
ATOM     16  CA  GLU    73      42.380  45.421  75.185  1.00  0.00           C
ATOM     17  CB  GLU    73      43.055  44.423  76.208  1.00  0.00           C
ATOM     18  CG  GLU    73      42.325  43.139  76.699  1.00  0.00           C
ATOM     19  CD  GLU    73      43.413  42.233  77.321  1.00  0.00           C
ATOM     20  OE1 GLU    73      44.472  41.897  76.808  1.00  0.00           O
ATOM     21  OE2 GLU    73      43.173  41.812  78.491  1.00  0.00           O
ATOM     22  C   GLU    73      41.804  44.612  74.018  1.00  0.00           C
ATOM     23  O   GLU    73      42.574  44.089  73.165  1.00  0.00           O
ATOM     24  N   LYS    74      40.513  44.475  73.926  1.00  0.00           N
ATOM     25  H   LYS    74      39.924  44.801  74.666  1.00  0.00           H
ATOM     26  CA  LYS    74      39.904  43.856  72.734  1.00  0.00           C
ATOM     27  CB  LYS    74      38.503  43.148  73.009  1.00  0.00           C
ATOM     28  CG  LYS    74      38.763  42.108  74.141  1.00  0.00           C
ATOM     29  CD  LYS    74      39.353  40.765  73.631  1.00  0.00           C
ATOM     30  CE  LYS    74      40.249  40.052  74.732  1.00  0.00           C
ATOM     31  NZ  LYS    74      40.806  38.753  74.203  1.00  0.00           N
ATOM     32  HZ1 LYS    74      40.286  37.966  74.537  1.00  0.00           H
ATOM     33  HZ2 LYS    74      40.740  38.688  73.208  1.00  0.00           H
ATOM     34  HZ3 LYS    74      41.769  38.605  74.428  1.00  0.00           H
ATOM     35  C   LYS    74      39.834  44.768  71.484  1.00  0.00           C
ATOM     36  O   LYS    74      38.794  45.053  70.939  1.00  0.00           O
ATOM     37  N   ASN    75      40.997  45.031  70.849  1.00  0.00           N
ATOM     38  H   ASN    75      41.854  44.647  71.191  1.00  0.00           H
ATOM     39  CA  ASN    75      41.189  46.003  69.744  1.00  0.00           C
ATOM     40  CB  ASN    75      42.374  46.885  70.194  1.00  0.00           C
ATOM     41  CG  ASN    75      43.647  46.134  70.542  1.00  0.00           C
ATOM     42  OD1 ASN    75      44.005  45.162  70.045  1.00  0.00           O
ATOM     43  ND2 ASN    75      44.235  46.655  71.614  1.00  0.00           N
ATOM     44 HD21 ASN    75      43.849  47.440  72.097  1.00  0.00           H
ATOM     45 HD22 ASN    75      44.961  46.163  72.094  1.00  0.00           H
ATOM     46  C   ASN    75      41.161  45.317  68.388  1.00  0.00           C
ATOM     47  O   ASN    75      40.232  45.602  67.643  1.00  0.00           O
ATOM     48  N   TRP    76      42.250  44.697  68.003  1.00  0.00           N
ATOM     49  H   TRP    76      43.033  44.485  68.587  1.00  0.00           H
ATOM     50  CA  TRP    76      42.350  43.884  66.735  1.00  0.00           C
ATOM     51  CB  TRP    76      43.531  42.950  66.635  1.00  0.00           C
ATOM     52  CG  TRP    76      44.903  43.558  66.498  1.00  0.00           C
ATOM     53  CD1 TRP    76      45.660  44.186  67.379  1.00  0.00           C
ATOM     54  HD1 TRP    76      45.593  44.159  68.466  1.00  0.00           H
ATOM     55  CD2 TRP    76      45.536  43.699  65.271  1.00  0.00           C
ATOM     56  NE1 TRP    76      46.792  44.630  66.830  1.00  0.00           N
ATOM     57  HE1 TRP    76      47.577  45.028  67.305  1.00  0.00           H
ATOM     58  CE2 TRP    76      46.733  44.300  65.479  1.00  0.00           C
ATOM     59  CE3 TRP    76      45.098  43.412  64.007  1.00  0.00           C
ATOM     60  HE3 TRP    76      44.160  42.902  63.788  1.00  0.00           H
ATOM     61  CZ2 TRP    76      47.607  44.601  64.443  1.00  0.00           C
ATOM     62  HZ2 TRP    76      48.659  44.779  64.664  1.00  0.00           H
ATOM     63  CZ3 TRP    76      45.909  43.752  62.921  1.00  0.00           C
ATOM     64  HZ3 TRP    76      45.601  43.379  61.944  1.00  0.00           H
ATOM     65  CH2 TRP    76      47.195  44.287  63.159  1.00  0.00           C
ATOM     66  HH2 TRP    76      47.808  44.594  62.311  1.00  0.00           H
ATOM     67  C   TRP    76      41.062  43.055  66.443  1.00  0.00           C
ATOM     68  O   TRP    76      40.520  43.091  65.322  1.00  0.00           O
ATOM     69  N   SER    77      40.442  42.541  67.520  1.00  0.00           N
ATOM     70  H   SER    77      40.718  42.731  68.463  1.00  0.00           H
ATOM     71  CA  SER    77      39.215  41.789  67.218  1.00  0.00           C
ATOM     72  CB  SER    77      38.645  41.034  68.378  1.00  0.00           C
ATOM     73  OG  SER    77      38.862  41.714  69.607  1.00  0.00           O
ATOM     74  HG  SER    77      38.035  42.274  69.664  1.00  0.00           H
ATOM     75  C   SER    77      38.092  42.577  66.641  1.00  0.00           C
ATOM     76  O   SER    77      37.494  42.074  65.668  1.00  0.00           O
ATOM     77  N   ALA    78      37.989  43.906  66.805  1.00  0.00           N
ATOM     78  H   ALA    78      38.710  44.488  67.181  1.00  0.00           H
ATOM     79  CA  ALA    78      36.902  44.720  66.369  1.00  0.00           C
ATOM     80  CB  ALA    78      36.942  45.934  67.284  1.00  0.00           C
ATOM     81  C   ALA    78      37.157  45.137  64.938  1.00  0.00           C
ATOM     82  O   ALA    78      36.216  45.290  64.143  1.00  0.00           O
ATOM     83  N   LEU    79      38.375  44.944  64.446  1.00  0.00           N
ATOM     84  H   LEU    79      39.056  44.730  65.146  1.00  0.00           H
ATOM     85  CA  LEU    79      38.798  45.300  63.064  1.00  0.00           C
ATOM     86  CB  LEU    79      40.116  46.074  62.967  1.00  0.00           C
ATOM     87  CG  LEU    79      40.145  47.378  63.712  1.00  0.00           C
ATOM     88  CD1 LEU    79      40.595  47.203  65.178  1.00  0.00           C
ATOM     89  CD2 LEU    79      40.999  48.273  62.837  1.00  0.00           C
ATOM     90  C   LEU    79      38.908  44.134  62.013  1.00  0.00           C
ATOM     91  O   LEU    79      38.275  44.195  60.960  1.00  0.00           O
ATOM     92  N   LEU    80      39.308  42.994  62.522  1.00  0.00           N
ATOM     93  H   LEU    80      39.814  42.970  63.384  1.00  0.00           H
ATOM     94  CA  LEU    80      39.372  41.786  61.643  1.00  0.00           C
ATOM     95  CB  LEU    80      39.931  40.628  62.509  1.00  0.00           C
ATOM     96  CG  LEU    80      41.352  40.889  63.096  1.00  0.00           C
ATOM     97  CD1 LEU    80      41.924  39.721  63.982  1.00  0.00           C
ATOM     98  CD2 LEU    80      42.414  41.152  62.062  1.00  0.00           C
ATOM     99  C   LEU    80      37.959  41.349  61.277  1.00  0.00           C
ATOM    100  O   LEU    80      37.755  40.887  60.179  1.00  0.00           O
ATOM    101  N   THR    81      37.127  41.317  62.307  1.00  0.00           N
ATOM    102  H   THR    81      37.447  41.506  63.236  1.00  0.00           H
ATOM    103  CA  THR    81      35.705  41.067  62.064  1.00  0.00           C
ATOM    104  CB  THR    81      34.874  41.106  63.309  1.00  0.00           C
ATOM    105  OG1 THR    81      35.125  42.416  63.875  1.00  0.00           O
ATOM    106  HG1 THR    81      35.736  42.215  64.641  1.00  0.00           H
ATOM    107  CG2 THR    81      35.104  39.952  64.263  1.00  0.00           C
ATOM    108  C   THR    81      34.936  41.859  60.987  1.00  0.00           C
ATOM    109  O   THR    81      34.519  41.314  59.906  1.00  0.00           O
ATOM    110  N   ALA    82      35.142  43.186  61.103  1.00  0.00           N
ATOM    111  H   ALA    82      35.478  43.545  61.973  1.00  0.00           H
ATOM    112  CA  ALA    82      34.608  44.229  60.188  1.00  0.00           C
ATOM    113  CB  ALA    82      34.941  45.656  60.773  1.00  0.00           C
ATOM    114  C   ALA    82      35.102  44.027  58.731  1.00  0.00           C
ATOM    115  O   ALA    82      34.373  43.965  57.740  1.00  0.00           O
ATOM    116  N   VAL    83      36.391  43.608  58.546  1.00  0.00           N
ATOM    117  H   VAL    83      36.957  43.660  59.369  1.00  0.00           H
ATOM    118  CA  VAL    83      36.882  43.117  57.238  1.00  0.00           C
ATOM    119  CB  VAL    83      38.407  43.122  57.254  1.00  0.00           C
ATOM    120  CG1 VAL    83      39.022  42.307  56.159  1.00  0.00           C
ATOM    121  CG2 VAL    83      38.983  44.510  57.238  1.00  0.00           C
ATOM    122  C   VAL    83      36.212  41.854  56.620  1.00  0.00           C
ATOM    123  O   VAL    83      35.981  41.872  55.431  1.00  0.00           O
ATOM    124  N   VAL    84      35.929  40.794  57.309  1.00  0.00           N
ATOM    125  H   VAL    84      36.230  40.594  58.242  1.00  0.00           H
ATOM    126  CA  VAL    84      35.312  39.588  56.722  1.00  0.00           C
ATOM    127  CB  VAL    84      35.195  38.460  57.746  1.00  0.00           C
ATOM    128  CG1 VAL    84      34.339  37.317  57.218  1.00  0.00           C
ATOM    129  CG2 VAL    84      36.575  37.980  58.002  1.00  0.00           C
ATOM    130  C   VAL    84      33.870  40.005  56.162  1.00  0.00           C
ATOM    131  O   VAL    84      33.449  39.555  55.048  1.00  0.00           O
ATOM    132  N   ILE    85      33.194  41.011  56.671  1.00  0.00           N
ATOM    133  H   ILE    85      33.454  41.401  57.555  1.00  0.00           H
ATOM    134  CA  ILE    85      31.920  41.605  56.138  1.00  0.00           C
ATOM    135  CB  ILE    85      31.470  42.549  57.248  1.00  0.00           C
ATOM    136  CG1 ILE    85      31.168  41.631  58.430  1.00  0.00           C
ATOM    137  CG2 ILE    85      30.308  43.447  56.914  1.00  0.00           C
ATOM    138  CD  ILE    85      31.555  42.132  59.788  1.00  0.00           C
ATOM    139  C   ILE    85      32.183  42.277  54.809  1.00  0.00           C
ATOM    140  O   ILE    85      31.517  42.023  53.808  1.00  0.00           O
ATOM    141  N   ILE    86      33.352  42.998  54.662  1.00  0.00           N
ATOM    142  H   ILE    86      33.929  43.271  55.432  1.00  0.00           H
ATOM    143  CA  ILE    86      33.691  43.666  53.401  1.00  0.00           C
ATOM    144  CB  ILE    86      35.014  44.507  53.552  1.00  0.00           C
ATOM    145  CG1 ILE    86      34.722  45.499  54.627  1.00  0.00           C
ATOM    146  CG2 ILE    86      35.400  45.291  52.274  1.00  0.00           C
ATOM    147  CD  ILE    86      36.017  46.154  55.081  1.00  0.00           C
ATOM    148  C   ILE    86      33.866  42.564  52.268  1.00  0.00           C
ATOM    149  O   ILE    86      33.302  42.708  51.178  1.00  0.00           O
ATOM    150  N   LEU    87      34.487  41.400  52.600  1.00  0.00           N
ATOM    151  H   LEU    87      34.755  41.362  53.562  1.00  0.00           H
ATOM    152  CA  LEU    87      34.733  40.306  51.639  1.00  0.00           C
ATOM    153  CB  LEU    87      35.832  39.402  52.148  1.00  0.00           C
ATOM    154  CG  LEU    87      37.093  40.073  52.785  1.00  0.00           C
ATOM    155  CD1 LEU    87      37.986  39.002  53.388  1.00  0.00           C
ATOM    156  CD2 LEU    87      37.915  40.851  51.739  1.00  0.00           C
ATOM    157  C   LEU    87      33.454  39.514  51.274  1.00  0.00           C
ATOM    158  O   LEU    87      33.032  39.467  50.137  1.00  0.00           O
ATOM    159  N   THR    88      32.621  39.242  52.309  1.00  0.00           N
ATOM    160  H   THR    88      32.858  39.327  53.277  1.00  0.00           H
ATOM    161  CA  THR    88      31.383  38.562  52.013  1.00  0.00           C
ATOM    162  CB  THR    88      30.589  37.818  53.131  1.00  0.00           C
ATOM    163  OG1 THR    88      30.240  38.884  54.087  1.00  0.00           O
ATOM    164  HG1 THR    88      31.069  39.401  54.298  1.00  0.00           H
ATOM    165  CG2 THR    88      31.387  36.713  53.782  1.00  0.00           C
ATOM    166  C   THR    88      30.430  39.408  51.159  1.00  0.00           C
ATOM    167  O   THR    88      30.047  38.895  50.055  1.00  0.00           O
ATOM    168  N   ILE    89      30.333  40.739  51.422  1.00  0.00           N
ATOM    169  H   ILE    89      30.635  41.093  52.308  1.00  0.00           H
ATOM    170  CA  ILE    89      29.514  41.695  50.610  1.00  0.00           C
ATOM    171  CB  ILE    89      29.095  42.878  51.444  1.00  0.00           C
ATOM    172  CG1 ILE    89      28.223  42.408  52.656  1.00  0.00           C
ATOM    173  CG2 ILE    89      28.396  43.907  50.487  1.00  0.00           C
ATOM    174  CD  ILE    89      28.071  43.551  53.637  1.00  0.00           C
ATOM    175  C   ILE    89      30.049  41.935  49.220  1.00  0.00           C
ATOM    176  O   ILE    89      29.472  41.390  48.264  1.00  0.00           O
ATOM    177  N   ALA    90      31.276  42.403  49.051  1.00  0.00           N
ATOM    178  H   ALA    90      31.804  42.707  49.844  1.00  0.00           H
ATOM    179  CA  ALA    90      31.809  42.831  47.717  1.00  0.00           C
ATOM    180  CB  ALA    90      33.133  43.584  47.900  1.00  0.00           C
ATOM    181  C   ALA    90      31.966  41.651  46.683  1.00  0.00           C
ATOM    182  O   ALA    90      31.448  41.905  45.572  1.00  0.00           O
ATOM    183  N   GLY    91      32.310  40.510  47.312  1.00  0.00           N
ATOM    184  H   GLY    91      32.464  40.527  48.300  1.00  0.00           H
ATOM    185  CA  GLY    91      32.540  39.203  46.761  1.00  0.00           C
ATOM    186  C   GLY    91      31.297  38.618  46.010  1.00  0.00           C
ATOM    187  O   GLY    91      31.106  38.754  44.848  1.00  0.00           O
ATOM    188  N   ASN    92      30.231  38.475  46.804  1.00  0.00           N
ATOM    189  H   ASN    92      30.289  38.732  47.769  1.00  0.00           H
ATOM    190  CA  ASN    92      28.933  37.913  46.424  1.00  0.00           C
ATOM    191  CB  ASN    92      28.168  37.178  47.518  1.00  0.00           C
ATOM    192  CG  ASN    92      28.952  35.924  48.036  1.00  0.00           C
ATOM    193  OD1 ASN    92      28.923  34.898  47.382  1.00  0.00           O
ATOM    194  ND2 ASN    92      29.576  35.931  49.182  1.00  0.00           N
ATOM    195 HD21 ASN    92      29.678  36.689  49.825  1.00  0.00           H
ATOM    196 HD22 ASN    92      29.896  35.021  49.447  1.00  0.00           H
ATOM    197  C   ASN    92      28.107  38.866  45.505  1.00  0.00           C
ATOM    198  O   ASN    92      27.388  38.308  44.761  1.00  0.00           O
ATOM    199  N   ILE    93      27.995  40.114  45.810  1.00  0.00           N
ATOM    200  H   ILE    93      28.407  40.608  46.575  1.00  0.00           H
ATOM    201  CA  ILE    93      27.532  41.016  44.748  1.00  0.00           C
ATOM    202  CB  ILE    93      27.619  42.514  45.193  1.00  0.00           C
ATOM    203  CG1 ILE    93      27.232  42.843  46.603  1.00  0.00           C
ATOM    204  CG2 ILE    93      26.977  43.439  44.180  1.00  0.00           C
ATOM    205  CD  ILE    93      27.344  44.364  47.015  1.00  0.00           C
ATOM    206  C   ILE    93      28.003  40.847  43.283  1.00  0.00           C
ATOM    207  O   ILE    93      27.209  40.449  42.390  1.00  0.00           O
ATOM    208  N   LEU    94      29.287  40.872  43.060  1.00  0.00           N
ATOM    209  H   LEU    94      29.973  41.250  43.681  1.00  0.00           H
ATOM    210  CA  LEU    94      29.940  40.413  41.808  1.00  0.00           C
ATOM    211  CB  LEU    94      31.430  40.652  42.046  1.00  0.00           C
ATOM    212  CG  LEU    94      31.924  41.702  40.992  1.00  0.00           C
ATOM    213  CD1 LEU    94      31.351  43.138  41.201  1.00  0.00           C
ATOM    214  CD2 LEU    94      33.468  41.739  40.857  1.00  0.00           C
ATOM    215  C   LEU    94      29.517  39.023  41.288  1.00  0.00           C
ATOM    216  O   LEU    94      28.993  38.841  40.172  1.00  0.00           O
ATOM    217  N   VAL    95      29.382  38.033  42.160  1.00  0.00           N
ATOM    218  H   VAL    95      29.395  38.295  43.125  1.00  0.00           H
ATOM    219  CA  VAL    95      29.027  36.628  41.879  1.00  0.00           C
ATOM    220  CB  VAL    95      29.171  35.701  43.145  1.00  0.00           C
ATOM    221  CG1 VAL    95      28.559  34.312  42.952  1.00  0.00           C
ATOM    222  CG2 VAL    95      30.636  35.481  43.454  1.00  0.00           C
ATOM    223  C   VAL    95      27.581  36.657  41.262  1.00  0.00           C
ATOM    224  O   VAL    95      27.460  36.278  40.077  1.00  0.00           O
ATOM    225  N   ILE    96      26.642  37.262  41.987  1.00  0.00           N
ATOM    226  H   ILE    96      26.738  37.640  42.908  1.00  0.00           H
ATOM    227  CA  ILE    96      25.258  37.325  41.452  1.00  0.00           C
ATOM    228  CB  ILE    96      24.257  37.454  42.614  1.00  0.00           C
ATOM    229  CG1 ILE    96      22.930  36.868  42.209  1.00  0.00           C
ATOM    230  CG2 ILE    96      24.202  38.823  43.211  1.00  0.00           C
ATOM    231  CD  ILE    96      21.958  36.379  43.300  1.00  0.00           C
ATOM    232  C   ILE    96      24.878  38.237  40.281  1.00  0.00           C
ATOM    233  O   ILE    96      24.184  37.767  39.343  1.00  0.00           O
ATOM    234  N   MET    97      25.842  39.182  40.042  1.00  0.00           N
ATOM    235  H   MET    97      26.342  39.515  40.842  1.00  0.00           H
ATOM    236  CA  MET    97      26.038  39.957  38.805  1.00  0.00           C
ATOM    237  CB  MET    97      26.894  41.175  39.107  1.00  0.00           C
ATOM    238  CG  MET    97      26.525  42.414  38.301  1.00  0.00           C
ATOM    239  SD  MET    97      27.466  43.965  38.828  1.00  0.00           S
ATOM    240  CE  MET    97      26.922  44.262  40.487  1.00  0.00           C
ATOM    241  C   MET    97      26.577  39.109  37.661  1.00  0.00           C
ATOM    242  O   MET    97      25.844  38.819  36.688  1.00  0.00           O
ATOM    243  N   ALA    98      27.729  38.499  37.889  1.00  0.00           N
ATOM    244  H   ALA    98      28.142  38.537  38.800  1.00  0.00           H
ATOM    245  CA  ALA    98      28.473  37.816  36.808  1.00  0.00           C
ATOM    246  CB  ALA    98      29.866  37.459  37.186  1.00  0.00           C
ATOM    247  C   ALA    98      27.713  36.564  36.211  1.00  0.00           C
ATOM    248  O   ALA    98      27.655  36.477  35.018  1.00  0.00           O
ATOM    249  N   VAL    99      27.237  35.696  37.083  1.00  0.00           N
ATOM    250  H   VAL    99      27.604  35.665  38.013  1.00  0.00           H
ATOM    251  CA  VAL    99      26.488  34.450  36.705  1.00  0.00           C
ATOM    252  CB  VAL    99      26.688  33.467  37.890  1.00  0.00           C
ATOM    253  CG1 VAL    99      25.729  33.697  39.045  1.00  0.00           C
ATOM    254  CG2 VAL    99      26.552  32.059  37.388  1.00  0.00           C
ATOM    255  C   VAL    99      25.043  34.594  36.200  1.00  0.00           C
ATOM    256  O   VAL    99      24.538  33.694  35.556  1.00  0.00           O
ATOM    257  N   SER   100      24.541  35.843  36.306  1.00  0.00           N
ATOM    258  H   SER   100      25.104  36.484  36.828  1.00  0.00           H
ATOM    259  CA  SER   100      23.122  36.251  35.881  1.00  0.00           C
ATOM    260  CB  SER   100      22.811  37.519  36.651  1.00  0.00           C
ATOM    261  OG  SER   100      21.485  37.965  36.521  1.00  0.00           O
ATOM    262  HG  SER   100      21.517  38.958  36.408  1.00  0.00           H
ATOM    263  C   SER   100      22.828  36.509  34.366  1.00  0.00           C
ATOM    264  O   SER   100      23.212  37.515  33.837  1.00  0.00           O
ATOM    265  N   LEU   101      22.347  35.398  33.790  1.00  0.00           N
ATOM    266  H   LEU   101      22.295  34.573  34.353  1.00  0.00           H
ATOM    267  CA  LEU   101      21.714  35.179  32.516  1.00  0.00           C
ATOM    268  CB  LEU   101      22.133  33.868  31.924  1.00  0.00           C
ATOM    269  CG  LEU   101      23.665  33.482  32.041  1.00  0.00           C
ATOM    270  CD1 LEU   101      23.808  32.105  31.483  1.00  0.00           C
ATOM    271  CD2 LEU   101      24.465  34.416  31.171  1.00  0.00           C
ATOM    272  C   LEU   101      20.158  35.263  32.449  1.00  0.00           C
ATOM    273  O   LEU   101      19.490  35.824  33.344  1.00  0.00           O
ATOM    274  N   GLU   102      19.702  35.286  31.216  1.00  0.00           N
ATOM    275  H   GLU   102      20.232  35.570  30.417  1.00  0.00           H
ATOM    276  CA  GLU   102      18.280  35.174  30.833  1.00  0.00           C
ATOM    277  CB  GLU   102      18.310  35.031  29.322  1.00  0.00           C
ATOM    278  CG  GLU   102      17.022  35.336  28.554  1.00  0.00           C
ATOM    279  CD  GLU   102      15.819  34.494  28.985  1.00  0.00           C
ATOM    280  OE1 GLU   102      14.888  35.112  29.572  1.00  0.00           O
ATOM    281  OE2 GLU   102      15.969  33.275  28.944  1.00  0.00           O
ATOM    282  C   GLU   102      17.646  33.976  31.537  1.00  0.00           C
ATOM    283  O   GLU   102      18.136  32.876  31.334  1.00  0.00           O
ATOM    284  N   LYS   103      16.351  34.148  31.849  1.00  0.00           N
ATOM    285  H   LYS   103      15.853  34.917  31.447  1.00  0.00           H
ATOM    286  CA  LYS   103      15.534  33.316  32.730  1.00  0.00           C
ATOM    287  CB  LYS   103      14.148  33.935  32.814  1.00  0.00           C
ATOM    288  CG  LYS   103      14.252  35.226  33.642  1.00  0.00           C
ATOM    289  CD  LYS   103      12.864  35.791  34.084  1.00  0.00           C
ATOM    290  CE  LYS   103      13.117  36.966  34.957  1.00  0.00           C
ATOM    291  NZ  LYS   103      11.952  37.065  35.905  1.00  0.00           N
ATOM    292  HZ1 LYS   103      12.057  37.870  36.490  1.00  0.00           H
ATOM    293  HZ2 LYS   103      11.101  37.139  35.386  1.00  0.00           H
ATOM    294  HZ3 LYS   103      11.892  36.277  36.518  1.00  0.00           H
ATOM    295  C   LYS   103      15.424  31.830  32.285  1.00  0.00           C
ATOM    296  O   LYS   103      15.810  30.911  32.997  1.00  0.00           O
ATOM    297  N   LYS   104      14.996  31.623  31.098  1.00  0.00           N
ATOM    298  H   LYS   104      14.805  32.358  30.448  1.00  0.00           H
ATOM    299  CA  LYS   104      14.903  30.215  30.527  1.00  0.00           C
ATOM    300  CB  LYS   104      13.977  30.215  29.397  1.00  0.00           C
ATOM    301  CG  LYS   104      12.770  29.426  29.830  1.00  0.00           C
ATOM    302  CD  LYS   104      11.539  29.837  29.040  1.00  0.00           C
ATOM    303  CE  LYS   104      10.292  28.970  29.252  1.00  0.00           C
ATOM    304  NZ  LYS   104       9.976  28.993  30.668  1.00  0.00           N
ATOM    305  HZ1 LYS   104      10.545  28.436  31.273  1.00  0.00           H
ATOM    306  HZ2 LYS   104      10.158  29.918  31.002  1.00  0.00           H
ATOM    307  HZ3 LYS   104       9.050  28.628  30.760  1.00  0.00           H
ATOM    308  C   LYS   104      16.268  29.538  30.240  1.00  0.00           C
ATOM    309  O   LYS   104      16.480  28.356  30.578  1.00  0.00           O
ATOM    310  N   LEU   105      17.210  30.343  29.722  1.00  0.00           N
ATOM    311  H   LEU   105      17.012  31.323  29.694  1.00  0.00           H
ATOM    312  CA  LEU   105      18.520  29.854  29.297  1.00  0.00           C
ATOM    313  CB  LEU   105      19.318  30.802  28.423  1.00  0.00           C
ATOM    314  CG  LEU   105      18.997  30.659  26.943  1.00  0.00           C
ATOM    315  CD1 LEU   105      19.373  31.957  26.209  1.00  0.00           C
ATOM    316  CD2 LEU   105      19.604  29.485  26.216  1.00  0.00           C
ATOM    317  C   LEU   105      19.487  29.418  30.432  1.00  0.00           C
ATOM    318  O   LEU   105      20.060  28.298  30.365  1.00  0.00           O
ATOM    319  N   GLN   106      19.245  30.019  31.581  1.00  0.00           N
ATOM    320  H   GLN   106      18.622  30.792  31.698  1.00  0.00           H
ATOM    321  CA  GLN   106      19.954  29.738  32.819  1.00  0.00           C
ATOM    322  CB  GLN   106      19.289  30.510  33.960  1.00  0.00           C
ATOM    323  CG  GLN   106      19.637  31.999  33.985  1.00  0.00           C
ATOM    324  CD  GLN   106      20.101  32.679  35.320  1.00  0.00           C
ATOM    325  OE1 GLN   106      21.061  33.463  35.303  1.00  0.00           O
ATOM    326  NE2 GLN   106      19.377  32.383  36.389  1.00  0.00           N
ATOM    327 HE21 GLN   106      18.543  31.831  36.398  1.00  0.00           H
ATOM    328 HE22 GLN   106      19.684  32.861  37.212  1.00  0.00           H
ATOM    329  C   GLN   106      19.722  28.224  33.199  1.00  0.00           C
ATOM    330  O   GLN   106      18.616  27.854  33.613  1.00  0.00           O
ATOM    331  N   ASN   107      20.884  27.600  33.497  1.00  0.00           N
ATOM    332  H   ASN   107      21.790  28.021  33.454  1.00  0.00           H
ATOM    333  CA  ASN   107      21.044  26.242  33.958  1.00  0.00           C
ATOM    334  CB  ASN   107      22.428  25.875  33.389  1.00  0.00           C
ATOM    335  CG  ASN   107      22.815  24.496  33.618  1.00  0.00           C
ATOM    336  OD1 ASN   107      23.394  24.134  34.615  1.00  0.00           O
ATOM    337  ND2 ASN   107      22.346  23.638  32.777  1.00  0.00           N
ATOM    338 HD21 ASN   107      21.775  23.817  31.975  1.00  0.00           H
ATOM    339 HD22 ASN   107      22.409  22.683  33.066  1.00  0.00           H
ATOM    340  C   ASN   107      21.062  26.225  35.490  1.00  0.00           C
ATOM    341  O   ASN   107      21.149  27.251  36.265  1.00  0.00           O
ATOM    342  N   ALA   108      20.889  25.025  36.012  1.00  0.00           N
ATOM    343  H   ALA   108      20.701  24.242  35.419  1.00  0.00           H
ATOM    344  CA  ALA   108      20.783  24.750  37.461  1.00  0.00           C
ATOM    345  CB  ALA   108      20.849  23.210  37.692  1.00  0.00           C
ATOM    346  C   ALA   108      21.952  25.413  38.260  1.00  0.00           C
ATOM    347  O   ALA   108      21.694  26.133  39.227  1.00  0.00           O
ATOM    348  N   THR   109      23.174  25.425  37.735  1.00  0.00           N
ATOM    349  H   THR   109      23.432  24.892  36.929  1.00  0.00           H
ATOM    350  CA  THR   109      24.375  26.071  38.317  1.00  0.00           C
ATOM    351  CB  THR   109      25.556  25.959  37.301  1.00  0.00           C
ATOM    352  OG1 THR   109      25.392  24.761  36.521  1.00  0.00           O
ATOM    353  HG1 THR   109      25.800  23.971  36.979  1.00  0.00           H
ATOM    354  CG2 THR   109      26.827  25.935  38.114  1.00  0.00           C
ATOM    355  C   THR   109      24.215  27.557  38.591  1.00  0.00           C
ATOM    356  O   THR   109      24.203  27.899  39.805  1.00  0.00           O
ATOM    357  N   ASN   110      23.560  28.251  37.647  1.00  0.00           N
ATOM    358  H   ASN   110      23.437  27.922  36.711  1.00  0.00           H
ATOM    359  CA  ASN   110      23.227  29.749  37.910  1.00  0.00           C
ATOM    360  CB  ASN   110      22.648  30.443  36.688  1.00  0.00           C
ATOM    361  CG  ASN   110      23.354  30.003  35.423  1.00  0.00           C
ATOM    362  OD1 ASN   110      23.239  28.932  34.865  1.00  0.00           O
ATOM    363  ND2 ASN   110      24.132  30.971  34.925  1.00  0.00           N
ATOM    364 HD21 ASN   110      24.272  31.853  35.375  1.00  0.00           H
ATOM    365 HD22 ASN   110      24.821  30.536  34.346  1.00  0.00           H
ATOM    366  C   ASN   110      22.210  29.948  39.065  1.00  0.00           C
ATOM    367  O   ASN   110      22.548  30.517  40.138  1.00  0.00           O
ATOM    368  N   TYR   111      21.109  29.217  38.994  1.00  0.00           N
ATOM    369  H   TYR   111      20.768  28.964  38.089  1.00  0.00           H
ATOM    370  CA  TYR   111      20.186  29.167  40.142  1.00  0.00           C
ATOM    371  CB  TYR   111      18.943  28.473  39.712  1.00  0.00           C
ATOM    372  CG  TYR   111      17.940  29.186  38.767  1.00  0.00           C
ATOM    373  CD1 TYR   111      17.509  28.768  37.495  1.00  0.00           C
ATOM    374  HD1 TYR   111      17.555  27.766  37.068  1.00  0.00           H
ATOM    375  CD2 TYR   111      17.356  30.398  39.277  1.00  0.00           C
ATOM    376  HD2 TYR   111      17.736  30.758  40.233  1.00  0.00           H
ATOM    377  CE1 TYR   111      16.631  29.569  36.792  1.00  0.00           C
ATOM    378  HE1 TYR   111      16.483  29.256  35.758  1.00  0.00           H
ATOM    379  CE2 TYR   111      16.475  31.197  38.588  1.00  0.00           C
ATOM    380  HE2 TYR   111      16.047  32.100  39.024  1.00  0.00           H
ATOM    381  CZ  TYR   111      16.116  30.781  37.330  1.00  0.00           C
ATOM    382  OH  TYR   111      15.595  31.614  36.371  1.00  0.00           O
ATOM    383  HH  TYR   111      15.401  32.450  36.884  1.00  0.00           H
ATOM    384  C   TYR   111      20.739  28.690  41.510  1.00  0.00           C
ATOM    385  O   TYR   111      20.384  29.331  42.497  1.00  0.00           O
ATOM    386  N   PHE   112      21.591  27.679  41.539  1.00  0.00           N
ATOM    387  H   PHE   112      21.423  26.962  40.862  1.00  0.00           H
ATOM    388  CA  PHE   112      22.316  27.253  42.823  1.00  0.00           C
ATOM    389  CB  PHE   112      23.157  26.026  42.624  1.00  0.00           C
ATOM    390  CG  PHE   112      22.610  24.618  42.359  1.00  0.00           C
ATOM    391  CD1 PHE   112      21.456  24.141  42.986  1.00  0.00           C
ATOM    392  HD1 PHE   112      21.022  24.681  43.827  1.00  0.00           H
ATOM    393  CD2 PHE   112      23.139  23.782  41.347  1.00  0.00           C
ATOM    394  HD2 PHE   112      23.952  24.013  40.660  1.00  0.00           H
ATOM    395  CE1 PHE   112      20.957  22.896  42.708  1.00  0.00           C
ATOM    396  HE1 PHE   112      20.428  22.381  43.511  1.00  0.00           H
ATOM    397  CE2 PHE   112      22.526  22.622  40.956  1.00  0.00           C
ATOM    398  HE2 PHE   112      22.859  22.022  40.108  1.00  0.00           H
ATOM    399  CZ  PHE   112      21.445  22.183  41.699  1.00  0.00           C
ATOM    400  HZ  PHE   112      21.219  21.121  41.605  1.00  0.00           H
ATOM    401  C   PHE   112      23.270  28.386  43.322  1.00  0.00           C
ATOM    402  O   PHE   112      23.335  28.644  44.501  1.00  0.00           O
ATOM    403  N   LEU   113      24.048  28.996  42.345  1.00  0.00           N
ATOM    404  H   LEU   113      24.074  28.605  41.425  1.00  0.00           H
ATOM    405  CA  LEU   113      24.818  30.231  42.688  1.00  0.00           C
ATOM    406  CB  LEU   113      25.939  30.535  41.729  1.00  0.00           C
ATOM    407  CG  LEU   113      27.083  29.535  41.732  1.00  0.00           C
ATOM    408  CD1 LEU   113      28.347  30.062  40.943  1.00  0.00           C
ATOM    409  CD2 LEU   113      27.487  29.145  43.146  1.00  0.00           C
ATOM    410  C   LEU   113      23.981  31.498  43.046  1.00  0.00           C
ATOM    411  O   LEU   113      24.493  32.075  43.996  1.00  0.00           O
ATOM    412  N   MET   114      22.858  31.747  42.427  1.00  0.00           N
ATOM    413  H   MET   114      22.650  31.333  41.541  1.00  0.00           H
ATOM    414  CA  MET   114      21.914  32.761  42.878  1.00  0.00           C
ATOM    415  CB  MET   114      20.603  32.819  42.009  1.00  0.00           C
ATOM    416  CG  MET   114      21.053  33.331  40.582  1.00  0.00           C
ATOM    417  SD  MET   114      19.659  33.099  39.371  1.00  0.00           S
ATOM    418  CE  MET   114      18.493  34.285  40.014  1.00  0.00           C
ATOM    419  C   MET   114      21.499  32.529  44.369  1.00  0.00           C
ATOM    420  O   MET   114      21.946  33.238  45.263  1.00  0.00           O
ATOM    421  N   SER   115      20.942  31.324  44.577  1.00  0.00           N
ATOM    422  H   SER   115      20.528  30.828  43.814  1.00  0.00           H
ATOM    423  CA  SER   115      20.596  30.780  45.903  1.00  0.00           C
ATOM    424  CB  SER   115      19.935  29.385  45.745  1.00  0.00           C
ATOM    425  OG  SER   115      19.370  28.976  46.973  1.00  0.00           O
ATOM    426  HG  SER   115      20.036  28.332  47.349  1.00  0.00           H
ATOM    427  C   SER   115      21.706  30.833  47.002  1.00  0.00           C
ATOM    428  O   SER   115      21.492  31.524  48.006  1.00  0.00           O
ATOM    429  N   LEU   116      22.929  30.390  46.673  1.00  0.00           N
ATOM    430  H   LEU   116      23.044  29.667  45.992  1.00  0.00           H
ATOM    431  CA  LEU   116      24.104  30.653  47.627  1.00  0.00           C
ATOM    432  CB  LEU   116      25.332  29.853  47.196  1.00  0.00           C
ATOM    433  CG  LEU   116      26.595  29.858  48.126  1.00  0.00           C
ATOM    434  CD1 LEU   116      26.133  29.640  49.588  1.00  0.00           C
ATOM    435  CD2 LEU   116      27.440  28.632  47.803  1.00  0.00           C
ATOM    436  C   LEU   116      24.524  32.184  47.838  1.00  0.00           C
ATOM    437  O   LEU   116      24.571  32.621  48.955  1.00  0.00           O
ATOM    438  N   ALA   117      24.574  32.987  46.819  1.00  0.00           N
ATOM    439  H   ALA   117      24.314  32.698  45.897  1.00  0.00           H
ATOM    440  CA  ALA   117      24.966  34.432  46.839  1.00  0.00           C
ATOM    441  CB  ALA   117      25.213  34.883  45.435  1.00  0.00           C
ATOM    442  C   ALA   117      23.899  35.338  47.541  1.00  0.00           C
ATOM    443  O   ALA   117      24.179  36.148  48.380  1.00  0.00           O
ATOM    444  N   ILE   118      22.618  34.824  47.550  1.00  0.00           N
ATOM    445  H   ILE   118      22.392  34.007  47.019  1.00  0.00           H
ATOM    446  CA  ILE   118      21.505  35.322  48.369  1.00  0.00           C
ATOM    447  CB  ILE   118      20.046  34.982  47.930  1.00  0.00           C
ATOM    448  CG1 ILE   118      19.834  35.438  46.493  1.00  0.00           C
ATOM    449  CG2 ILE   118      19.079  35.832  48.768  1.00  0.00           C
ATOM    450  CD  ILE   118      18.911  34.542  45.705  1.00  0.00           C
ATOM    451  C   ILE   118      21.722  34.891  49.841  1.00  0.00           C
ATOM    452  O   ILE   118      21.998  35.748  50.681  1.00  0.00           O
ATOM    453  N   ALA   119      21.993  33.615  49.988  1.00  0.00           N
ATOM    454  H   ALA   119      22.347  33.004  49.281  1.00  0.00           H
ATOM    455  CA  ALA   119      22.213  33.076  51.329  1.00  0.00           C
ATOM    456  CB  ALA   119      22.256  31.508  51.399  1.00  0.00           C
ATOM    457  C   ALA   119      23.474  33.551  52.171  1.00  0.00           C
ATOM    458  O   ALA   119      23.358  33.775  53.376  1.00  0.00           O
ATOM    459  N   ASPH  120      24.502  33.950  51.387  1.00  0.00           N
ATOM    460  H   ASPH  120      24.695  33.543  50.494  1.00  0.00           H
ATOM    461  CA  ASPH  120      25.612  34.826  51.795  1.00  0.00           C
ATOM    462  CB  ASPH  120      26.886  34.530  51.016  1.00  0.00           C
ATOM    463  CG  ASPH  120      27.303  33.055  51.309  1.00  0.00           C
ATOM    464  OD1 ASPH  120      27.201  32.604  52.431  1.00  0.00           O
ATOM    465  OD2 ASPH  120      27.846  32.397  50.240  1.00  0.00           O
ATOM    466  HD2 ASPH  120      28.180  31.502  50.538  1.00  0.00           H
ATOM    467  C   ASPH  120      25.511  36.350  52.020  1.00  0.00           C
ATOM    468  O   ASPH  120      26.301  36.929  52.714  1.00  0.00           O
ATOM    469  N   MET   121      24.778  36.973  51.141  1.00  0.00           N
ATOM    470  H   MET   121      24.335  36.572  50.339  1.00  0.00           H
ATOM    471  CA  MET   121      24.475  38.454  51.263  1.00  0.00           C
ATOM    472  CB  MET   121      23.871  39.054  49.993  1.00  0.00           C
ATOM    473  CG  MET   121      24.970  39.467  49.017  1.00  0.00           C
ATOM    474  SD  MET   121      24.622  39.995  47.328  1.00  0.00           S
ATOM    475  CE  MET   121      23.265  38.932  46.931  1.00  0.00           C
ATOM    476  C   MET   121      23.560  38.709  52.440  1.00  0.00           C
ATOM    477  O   MET   121      23.711  39.584  53.253  1.00  0.00           O
ATOM    478  N   LEU   122      22.636  37.711  52.601  1.00  0.00           N
ATOM    479  H   LEU   122      22.337  37.230  51.777  1.00  0.00           H
ATOM    480  CA  LEU   122      21.857  37.631  53.871  1.00  0.00           C
ATOM    481  CB  LEU   122      20.699  36.625  53.652  1.00  0.00           C
ATOM    482  CG  LEU   122      19.452  37.346  53.086  1.00  0.00           C
ATOM    483  CD1 LEU   122      18.633  36.294  52.356  1.00  0.00           C
ATOM    484  CD2 LEU   122      18.639  37.868  54.277  1.00  0.00           C
ATOM    485  C   LEU   122      22.726  37.458  55.158  1.00  0.00           C
ATOM    486  O   LEU   122      22.616  38.141  56.173  1.00  0.00           O
ATOM    487  N   LEU   123      23.662  36.525  55.037  1.00  0.00           N
ATOM    488  H   LEU   123      23.680  35.811  54.338  1.00  0.00           H
ATOM    489  CA  LEU   123      24.678  36.280  56.075  1.00  0.00           C
ATOM    490  CB  LEU   123      25.580  35.132  55.522  1.00  0.00           C
ATOM    491  CG  LEU   123      26.194  34.301  56.621  1.00  0.00           C
ATOM    492  CD1 LEU   123      26.565  32.861  56.177  1.00  0.00           C
ATOM    493  CD2 LEU   123      27.475  34.896  57.141  1.00  0.00           C
ATOM    494  C   LEU   123      25.540  37.493  56.377  1.00  0.00           C
ATOM    495  O   LEU   123      25.863  37.822  57.522  1.00  0.00           O
ATOM    496  N   GLY   124      25.883  38.151  55.265  1.00  0.00           N
ATOM    497  H   GLY   124      25.724  37.836  54.329  1.00  0.00           H
ATOM    498  CA  GLY   124      26.596  39.435  55.379  1.00  0.00           C
ATOM    499  C   GLY   124      25.794  40.562  56.085  1.00  0.00           C
ATOM    500  O   GLY   124      25.792  40.674  57.289  1.00  0.00           O
ATOM    501  N   PHE   125      24.774  41.129  55.415  1.00  0.00           N
ATOM    502  H   PHE   125      24.599  40.734  54.513  1.00  0.00           H
ATOM    503  CA  PHE   125      23.990  42.298  55.868  1.00  0.00           C
ATOM    504  CB  PHE   125      23.179  42.962  54.782  1.00  0.00           C
ATOM    505  CG  PHE   125      23.906  43.573  53.612  1.00  0.00           C
ATOM    506  CD1 PHE   125      24.015  43.067  52.312  1.00  0.00           C
ATOM    507  HD1 PHE   125      24.172  41.995  52.195  1.00  0.00           H
ATOM    508  CD2 PHE   125      24.095  44.959  53.784  1.00  0.00           C
ATOM    509  HD2 PHE   125      24.226  45.298  54.812  1.00  0.00           H
ATOM    510  CE1 PHE   125      24.367  43.926  51.274  1.00  0.00           C
ATOM    511  HE1 PHE   125      24.303  43.464  50.288  1.00  0.00           H
ATOM    512  CE2 PHE   125      24.289  45.836  52.684  1.00  0.00           C
ATOM    513  HE2 PHE   125      24.677  46.784  53.056  1.00  0.00           H
ATOM    514  CZ  PHE   125      24.466  45.319  51.406  1.00  0.00           C
ATOM    515  HZ  PHE   125      24.573  45.961  50.531  1.00  0.00           H
ATOM    516  C   PHE   125      23.078  42.181  57.114  1.00  0.00           C
ATOM    517  O   PHE   125      22.701  43.177  57.727  1.00  0.00           O
ATOM    518  N   LEU   126      22.452  41.003  57.379  1.00  0.00           N
ATOM    519  H   LEU   126      22.539  40.290  56.683  1.00  0.00           H
ATOM    520  CA  LEU   126      21.476  40.740  58.515  1.00  0.00           C
ATOM    521  CB  LEU   126      20.434  39.734  58.109  1.00  0.00           C
ATOM    522  CG  LEU   126      19.379  39.458  59.190  1.00  0.00           C
ATOM    523  CD1 LEU   126      18.769  40.771  59.738  1.00  0.00           C
ATOM    524  CD2 LEU   126      18.275  38.549  58.749  1.00  0.00           C
ATOM    525  C   LEU   126      22.234  40.188  59.702  1.00  0.00           C
ATOM    526  O   LEU   126      22.377  40.845  60.704  1.00  0.00           O
ATOM    527  N   VAL   127      22.777  38.953  59.563  1.00  0.00           N
ATOM    528  H   VAL   127      22.697  38.457  58.699  1.00  0.00           H
ATOM    529  CA  VAL   127      23.564  38.274  60.745  1.00  0.00           C
ATOM    530  CB  VAL   127      23.865  36.814  60.426  1.00  0.00           C
ATOM    531  CG1 VAL   127      24.621  36.053  61.563  1.00  0.00           C
ATOM    532  CG2 VAL   127      22.553  36.051  60.253  1.00  0.00           C
ATOM    533  C   VAL   127      24.867  39.095  61.148  1.00  0.00           C
ATOM    534  O   VAL   127      24.956  39.638  62.280  1.00  0.00           O
ATOM    535  N   MET   128      25.786  39.386  60.259  1.00  0.00           N
ATOM    536  H   MET   128      25.708  39.157  59.289  1.00  0.00           H
ATOM    537  CA  MET   128      27.152  39.884  60.618  1.00  0.00           C
ATOM    538  CB  MET   128      28.334  39.668  59.681  1.00  0.00           C
ATOM    539  CG  MET   128      28.719  38.194  59.741  1.00  0.00           C
ATOM    540  SD  MET   128      30.303  37.884  58.973  1.00  0.00           S
ATOM    541  CE  MET   128      29.895  37.811  57.284  1.00  0.00           C
ATOM    542  C   MET   128      27.216  41.215  61.517  1.00  0.00           C
ATOM    543  O   MET   128      27.957  41.142  62.534  1.00  0.00           O
ATOM    544  N   PRO   129      26.528  42.346  61.183  1.00  0.00           N
ATOM    545  CA  PRO   129      26.384  43.499  62.125  1.00  0.00           C
ATOM    546  CB  PRO   129      25.642  44.611  61.365  1.00  0.00           C
ATOM    547  CG  PRO   129      26.335  44.410  60.025  1.00  0.00           C
ATOM    548  CD  PRO   129      26.305  42.899  59.833  1.00  0.00           C
ATOM    549  C   PRO   129      25.751  43.163  63.489  1.00  0.00           C
ATOM    550  O   PRO   129      26.275  43.530  64.555  1.00  0.00           O
ATOM    551  N   VAL   130      24.743  42.290  63.515  1.00  0.00           N
ATOM    552  H   VAL   130      24.262  41.965  62.701  1.00  0.00           H
ATOM    553  CA  VAL   130      24.035  41.931  64.786  1.00  0.00           C
ATOM    554  CB  VAL   130      22.561  41.595  64.553  1.00  0.00           C
ATOM    555  CG1 VAL   130      21.931  41.137  65.901  1.00  0.00           C
ATOM    556  CG2 VAL   130      21.765  42.755  63.898  1.00  0.00           C
ATOM    557  C   VAL   130      24.949  40.884  65.552  1.00  0.00           C
ATOM    558  O   VAL   130      25.150  41.179  66.736  1.00  0.00           O
ATOM    559  N   SER   131      25.722  40.080  64.843  1.00  0.00           N
ATOM    560  H   SER   131      25.514  39.855  63.891  1.00  0.00           H
ATOM    561  CA  SER   131      26.804  39.270  65.449  1.00  0.00           C
ATOM    562  CB  SER   131      27.478  38.339  64.410  1.00  0.00           C
ATOM    563  OG  SER   131      26.556  37.314  63.883  1.00  0.00           O
ATOM    564  HG  SER   131      27.069  36.513  63.575  1.00  0.00           H
ATOM    565  C   SER   131      27.875  40.024  66.222  1.00  0.00           C
ATOM    566  O   SER   131      28.400  39.628  67.295  1.00  0.00           O
ATOM    567  N   MET   132      28.146  41.167  65.725  1.00  0.00           N
ATOM    568  H   MET   132      27.950  41.269  64.750  1.00  0.00           H
ATOM    569  CA  MET   132      29.104  42.169  66.323  1.00  0.00           C
ATOM    570  CB  MET   132      29.456  43.358  65.384  1.00  0.00           C
ATOM    571  CG  MET   132      30.103  42.907  64.018  1.00  0.00           C
ATOM    572  SD  MET   132      30.816  44.267  63.063  1.00  0.00           S
ATOM    573  CE  MET   132      32.423  44.471  63.800  1.00  0.00           C
ATOM    574  C   MET   132      28.671  42.653  67.718  1.00  0.00           C
ATOM    575  O   MET   132      29.457  42.588  68.645  1.00  0.00           O
ATOM    576  N   LEU   133      27.309  42.865  67.721  1.00  0.00           N
ATOM    577  H   LEU   133      26.699  42.615  66.969  1.00  0.00           H
ATOM    578  CA  LEU   133      26.667  43.300  68.958  1.00  0.00           C
ATOM    579  CB  LEU   133      25.272  43.896  68.702  1.00  0.00           C
ATOM    580  CG  LEU   133      25.175  45.273  68.122  1.00  0.00           C
ATOM    581  CD1 LEU   133      23.897  45.429  67.398  1.00  0.00           C
ATOM    582  CD2 LEU   133      25.394  46.388  69.207  1.00  0.00           C
ATOM    583  C   LEU   133      26.530  42.101  69.962  1.00  0.00           C
ATOM    584  O   LEU   133      27.001  42.197  71.070  1.00  0.00           O
ATOM    585  N   THR   134      25.990  40.982  69.450  1.00  0.00           N
ATOM    586  H   THR   134      25.663  40.837  68.516  1.00  0.00           H
ATOM    587  CA  THR   134      25.699  39.800  70.343  1.00  0.00           C
ATOM    588  CB  THR   134      24.740  38.808  69.677  1.00  0.00           C
ATOM    589  OG1 THR   134      25.251  38.503  68.307  1.00  0.00           O
ATOM    590  HG1 THR   134      24.709  37.746  67.942  1.00  0.00           H
ATOM    591  CG2 THR   134      23.363  39.462  69.576  1.00  0.00           C
ATOM    592  C   THR   134      26.874  39.001  70.869  1.00  0.00           C
ATOM    593  O   THR   134      26.726  38.482  71.988  1.00  0.00           O
ATOM    594  N   ILE   135      27.749  38.451  70.038  1.00  0.00           N
ATOM    595  H   ILE   135      27.783  38.543  69.043  1.00  0.00           H
ATOM    596  CA  ILE   135      28.955  37.651  70.458  1.00  0.00           C
ATOM    597  CB  ILE   135      29.184  36.399  69.619  1.00  0.00           C
ATOM    598  CG1 ILE   135      28.784  36.594  68.125  1.00  0.00           C
ATOM    599  CG2 ILE   135      28.410  35.277  70.342  1.00  0.00           C
ATOM    600  CD  ILE   135      29.548  35.538  67.300  1.00  0.00           C
ATOM    601  C   ILE   135      30.238  38.477  70.598  1.00  0.00           C
ATOM    602  O   ILE   135      30.755  38.335  71.714  1.00  0.00           O
ATOM    603  N   LEU   136      30.795  39.226  69.596  1.00  0.00           N
ATOM    604  H   LEU   136      30.389  39.248  68.682  1.00  0.00           H
ATOM    605  CA  LEU   136      31.975  40.155  69.657  1.00  0.00           C
ATOM    606  CB  LEU   136      32.263  40.680  68.303  1.00  0.00           C
ATOM    607  CG  LEU   136      33.404  41.653  68.332  1.00  0.00           C
ATOM    608  CD1 LEU   136      34.746  40.934  68.232  1.00  0.00           C
ATOM    609  CD2 LEU   136      33.220  42.458  66.961  1.00  0.00           C
ATOM    610  C   LEU   136      31.884  41.153  70.860  1.00  0.00           C
ATOM    611  O   LEU   136      32.496  40.794  71.814  1.00  0.00           O
ATOM    612  N   TYR   137      30.881  42.042  70.905  1.00  0.00           N
ATOM    613  H   TYR   137      30.365  42.234  70.071  1.00  0.00           H
ATOM    614  CA  TYR   137      30.666  42.985  72.008  1.00  0.00           C
ATOM    615  CB  TYR   137      29.813  44.077  71.376  1.00  0.00           C
ATOM    616  CG  TYR   137      29.452  45.167  72.430  1.00  0.00           C
ATOM    617  CD1 TYR   137      30.497  45.949  72.927  1.00  0.00           C
ATOM    618  HD1 TYR   137      31.483  45.484  72.912  1.00  0.00           H
ATOM    619  CD2 TYR   137      28.181  45.563  72.756  1.00  0.00           C
ATOM    620  HD2 TYR   137      27.360  45.097  72.212  1.00  0.00           H
ATOM    621  CE1 TYR   137      30.330  47.116  73.588  1.00  0.00           C
ATOM    622  HE1 TYR   137      31.204  47.504  74.109  1.00  0.00           H
ATOM    623  CE2 TYR   137      27.919  46.702  73.476  1.00  0.00           C
ATOM    624  HE2 TYR   137      26.972  47.133  73.798  1.00  0.00           H
ATOM    625  CZ  TYR   137      29.011  47.566  73.740  1.00  0.00           C
ATOM    626  OH  TYR   137      28.795  48.850  74.319  1.00  0.00           O
ATOM    627  HH  TYR   137      27.839  49.121  74.203  1.00  0.00           H
ATOM    628  C   TYR   137      30.103  42.297  73.293  1.00  0.00           C
ATOM    629  O   TYR   137      30.817  41.992  74.256  1.00  0.00           O
ATOM    630  N   GLY   138      28.963  41.634  73.089  1.00  0.00           N
ATOM    631  H   GLY   138      28.366  42.057  72.407  1.00  0.00           H
ATOM    632  CA  GLY   138      28.247  40.763  74.014  1.00  0.00           C
ATOM    633  C   GLY   138      27.855  41.623  75.317  1.00  0.00           C
ATOM    634  O   GLY   138      27.978  42.835  75.181  1.00  0.00           O
ATOM    635  N   TYR   139      27.143  41.124  76.335  1.00  0.00           N
ATOM    636  H   TYR   139      26.909  40.153  76.279  1.00  0.00           H
ATOM    637  CA  TYR   139      26.685  41.931  77.519  1.00  0.00           C
ATOM    638  CB  TYR   139      27.902  42.222  78.449  1.00  0.00           C
ATOM    639  CG  TYR   139      28.472  40.987  79.158  1.00  0.00           C
ATOM    640  CD1 TYR   139      28.069  40.616  80.410  1.00  0.00           C
ATOM    641  HD1 TYR   139      27.033  40.754  80.721  1.00  0.00           H
ATOM    642  CD2 TYR   139      29.714  40.513  78.726  1.00  0.00           C
ATOM    643  HD2 TYR   139      30.128  40.775  77.753  1.00  0.00           H
ATOM    644  CE1 TYR   139      28.764  39.731  81.126  1.00  0.00           C
ATOM    645  HE1 TYR   139      28.218  39.261  81.944  1.00  0.00           H
ATOM    646  CE2 TYR   139      30.477  39.667  79.458  1.00  0.00           C
ATOM    647  HE2 TYR   139      31.469  39.415  79.084  1.00  0.00           H
ATOM    648  CZ  TYR   139      29.986  39.218  80.661  1.00  0.00           C
ATOM    649  OH  TYR   139      30.764  38.379  81.384  1.00  0.00           O
ATOM    650  HH  TYR   139      30.199  38.120  82.168  1.00  0.00           H
ATOM    651  C   TYR   139      25.859  43.206  77.315  1.00  0.00           C
ATOM    652  O   TYR   139      24.650  43.092  77.385  1.00  0.00           O
ATOM    653  N   ARG   140      26.461  44.348  77.009  1.00  0.00           N
ATOM    654  H   ARG   140      27.427  44.316  76.754  1.00  0.00           H
ATOM    655  CA  ARG   140      25.742  45.587  76.715  1.00  0.00           C
ATOM    656  CB  ARG   140      26.889  46.562  76.698  1.00  0.00           C
ATOM    657  CG  ARG   140      27.355  47.222  78.028  1.00  0.00           C
ATOM    658  CD  ARG   140      28.829  47.720  78.022  1.00  0.00           C
ATOM    659  NE  ARG   140      29.192  48.699  77.037  1.00  0.00           N
ATOM    660  HE  ARG   140      29.494  48.374  76.141  1.00  0.00           H
ATOM    661  CZ  ARG   140      29.238  50.032  77.169  1.00  0.00           C
ATOM    662  NH1 ARG   140      29.053  50.606  78.334  1.00  0.00           N
ATOM    663 HH11 ARG   140      28.962  49.968  79.099  1.00  0.00           H
ATOM    664 HH12 ARG   140      29.313  51.550  78.535  1.00  0.00           H
ATOM    665  NH2 ARG   140      29.962  50.798  76.297  1.00  0.00           N
ATOM    666 HH21 ARG   140      30.241  50.419  75.414  1.00  0.00           H
ATOM    667 HH22 ARG   140      30.154  51.740  76.571  1.00  0.00           H
ATOM    668  C   ARG   140      24.796  45.616  75.540  1.00  0.00           C
ATOM    669  O   ARG   140      24.446  46.713  75.136  1.00  0.00           O
ATOM    670  N   TRP   141      24.335  44.553  74.901  1.00  0.00           N
ATOM    671  H   TRP   141      24.212  43.734  75.461  1.00  0.00           H
ATOM    672  CA  TRP   141      23.657  44.592  73.655  1.00  0.00           C
ATOM    673  CB  TRP   141      23.864  43.248  72.919  1.00  0.00           C
ATOM    674  CG  TRP   141      23.445  42.003  73.744  1.00  0.00           C
ATOM    675  CD1 TRP   141      24.107  41.359  74.645  1.00  0.00           C
ATOM    676  HD1 TRP   141      25.141  41.038  74.522  1.00  0.00           H
ATOM    677  CD2 TRP   141      22.096  41.569  73.833  1.00  0.00           C
ATOM    678  NE1 TRP   141      23.269  40.586  75.390  1.00  0.00           N
ATOM    679  HE1 TRP   141      23.508  40.193  76.278  1.00  0.00           H
ATOM    680  CE2 TRP   141      22.025  40.613  74.864  1.00  0.00           C
ATOM    681  CE3 TRP   141      20.960  41.796  73.109  1.00  0.00           C
ATOM    682  HE3 TRP   141      20.998  42.486  72.265  1.00  0.00           H
ATOM    683  CZ2 TRP   141      20.835  39.964  75.111  1.00  0.00           C
ATOM    684  HZ2 TRP   141      20.741  38.960  75.525  1.00  0.00           H
ATOM    685  CZ3 TRP   141      19.685  41.250  73.399  1.00  0.00           C
ATOM    686  HZ3 TRP   141      18.747  41.706  73.082  1.00  0.00           H
ATOM    687  CH2 TRP   141      19.711  40.265  74.376  1.00  0.00           C
ATOM    688  HH2 TRP   141      18.740  39.846  74.639  1.00  0.00           H
ATOM    689  C   TRP   141      22.201  45.152  73.733  1.00  0.00           C
ATOM    690  O   TRP   141      21.453  44.730  74.631  1.00  0.00           O
ATOM    691  N   PRO   142      21.912  46.068  72.829  1.00  0.00           N
ATOM    692  CA  PRO   142      20.589  46.668  72.661  1.00  0.00           C
ATOM    693  CB  PRO   142      20.866  47.803  71.661  1.00  0.00           C
ATOM    694  CG  PRO   142      21.909  47.266  70.805  1.00  0.00           C
ATOM    695  CD  PRO   142      22.770  46.435  71.717  1.00  0.00           C
ATOM    696  C   PRO   142      19.481  45.708  72.096  1.00  0.00           C
ATOM    697  O   PRO   142      19.723  44.612  71.530  1.00  0.00           O
ATOM    698  N   LEU   143      18.245  46.134  72.423  1.00  0.00           N
ATOM    699  H   LEU   143      18.116  47.086  72.701  1.00  0.00           H
ATOM    700  CA  LEU   143      16.890  45.431  72.362  1.00  0.00           C
ATOM    701  CB  LEU   143      16.488  44.781  70.967  1.00  0.00           C
ATOM    702  CG  LEU   143      16.189  45.886  69.996  1.00  0.00           C
ATOM    703  CD1 LEU   143      15.481  45.293  68.748  1.00  0.00           C
ATOM    704  CD2 LEU   143      15.274  46.966  70.559  1.00  0.00           C
ATOM    705  C   LEU   143      16.751  44.406  73.465  1.00  0.00           C
ATOM    706  O   LEU   143      17.678  44.126  74.172  1.00  0.00           O
ATOM    707  N   PRO   144      15.496  44.074  73.780  1.00  0.00           N
ATOM    708  CA  PRO   144      15.081  42.983  74.701  1.00  0.00           C
ATOM    709  CB  PRO   144      13.588  42.855  74.409  1.00  0.00           C
ATOM    710  CG  PRO   144      13.117  44.308  74.301  1.00  0.00           C
ATOM    711  CD  PRO   144      14.307  44.961  73.574  1.00  0.00           C
ATOM    712  C   PRO   144      15.802  41.638  74.490  1.00  0.00           C
ATOM    713  O   PRO   144      16.291  41.359  73.379  1.00  0.00           O
ATOM    714  N   SER   145      15.490  40.710  75.372  1.00  0.00           N
ATOM    715  H   SER   145      14.807  40.914  76.073  1.00  0.00           H
ATOM    716  CA  SER   145      16.052  39.360  75.432  1.00  0.00           C
ATOM    717  CB  SER   145      15.576  38.556  76.577  1.00  0.00           C
ATOM    718  OG  SER   145      14.159  38.441  76.422  1.00  0.00           O
ATOM    719  HG  SER   145      14.066  37.506  76.764  1.00  0.00           H
ATOM    720  C   SER   145      15.977  38.491  74.183  1.00  0.00           C
ATOM    721  O   SER   145      16.991  38.034  73.749  1.00  0.00           O
ATOM    722  N   LYS   146      14.905  38.516  73.446  1.00  0.00           N
ATOM    723  H   LYS   146      14.124  39.126  73.581  1.00  0.00           H
ATOM    724  CA  LYS   146      14.765  37.829  72.137  1.00  0.00           C
ATOM    725  CB  LYS   146      13.364  37.923  71.495  1.00  0.00           C
ATOM    726  CG  LYS   146      12.264  37.454  72.456  1.00  0.00           C
ATOM    727  CD  LYS   146      10.875  37.768  71.946  1.00  0.00           C
ATOM    728  CE  LYS   146       9.897  37.734  73.130  1.00  0.00           C
ATOM    729  NZ  LYS   146       8.665  38.428  72.753  1.00  0.00           N
ATOM    730  HZ1 LYS   146       7.980  38.602  73.460  1.00  0.00           H
ATOM    731  HZ2 LYS   146       8.866  39.340  72.395  1.00  0.00           H
ATOM    732  HZ3 LYS   146       8.186  37.918  72.038  1.00  0.00           H
ATOM    733  C   LYS   146      15.702  38.049  70.994  1.00  0.00           C
ATOM    734  O   LYS   146      15.990  37.236  70.110  1.00  0.00           O
ATOM    735  N   LEU   147      16.383  39.199  71.065  1.00  0.00           N
ATOM    736  H   LEU   147      16.246  39.892  71.772  1.00  0.00           H
ATOM    737  CA  LEU   147      17.372  39.564  70.044  1.00  0.00           C
ATOM    738  CB  LEU   147      17.943  40.962  70.189  1.00  0.00           C
ATOM    739  CG  LEU   147      18.654  41.468  68.943  1.00  0.00           C
ATOM    740  CD1 LEU   147      17.650  41.536  67.757  1.00  0.00           C
ATOM    741  CD2 LEU   147      19.497  42.709  69.203  1.00  0.00           C
ATOM    742  C   LEU   147      18.435  38.427  69.879  1.00  0.00           C
ATOM    743  O   LEU   147      18.587  37.938  68.739  1.00  0.00           O
ATOM    744  N   CYS   148      19.113  38.097  70.969  1.00  0.00           N
ATOM    745  H   CYS   148      19.374  38.661  71.752  1.00  0.00           H
ATOM    746  CA  CYS   148      19.992  36.995  70.832  1.00  0.00           C
ATOM    747  CB  CYS   148      20.782  36.703  72.045  1.00  0.00           C
ATOM    748  SG  CYS   148      22.044  38.073  72.276  1.00  0.00           S
ATOM    749  C   CYS   148      19.398  35.622  70.399  1.00  0.00           C
ATOM    750  O   CYS   148      20.022  34.831  69.609  1.00  0.00           O
ATOM    751  N   ALA   149      18.107  35.340  70.658  1.00  0.00           N
ATOM    752  H   ALA   149      17.703  35.848  71.419  1.00  0.00           H
ATOM    753  CA  ALA   149      17.315  34.172  70.260  1.00  0.00           C
ATOM    754  CB  ALA   149      16.047  34.026  71.094  1.00  0.00           C
ATOM    755  C   ALA   149      17.015  34.083  68.754  1.00  0.00           C
ATOM    756  O   ALA   149      17.485  33.146  68.060  1.00  0.00           O
ATOM    757  N   VAL   150      16.482  35.199  68.278  1.00  0.00           N
ATOM    758  H   VAL   150      16.120  35.954  68.824  1.00  0.00           H
ATOM    759  CA  VAL   150      16.196  35.316  66.830  1.00  0.00           C
ATOM    760  CB  VAL   150      15.236  36.436  66.483  1.00  0.00           C
ATOM    761  CG1 VAL   150      13.808  36.196  67.158  1.00  0.00           C
ATOM    762  CG2 VAL   150      15.758  37.817  66.851  1.00  0.00           C
ATOM    763  C   VAL   150      17.474  35.422  65.945  1.00  0.00           C
ATOM    764  O   VAL   150      17.598  34.610  65.018  1.00  0.00           O
ATOM    765  N   TRP   151      18.549  36.021  66.519  1.00  0.00           N
ATOM    766  H   TRP   151      18.442  36.572  67.347  1.00  0.00           H
ATOM    767  CA  TRP   151      19.905  35.954  65.916  1.00  0.00           C
ATOM    768  CB  TRP   151      20.870  36.929  66.748  1.00  0.00           C
ATOM    769  CG  TRP   151      22.301  36.585  66.317  1.00  0.00           C
ATOM    770  CD1 TRP   151      22.832  36.962  65.136  1.00  0.00           C
ATOM    771  HD1 TRP   151      22.309  37.566  64.395  1.00  0.00           H
ATOM    772  CD2 TRP   151      23.300  35.795  66.927  1.00  0.00           C
ATOM    773  NE1 TRP   151      23.978  36.285  64.889  1.00  0.00           N
ATOM    774  HE1 TRP   151      24.577  36.511  64.120  1.00  0.00           H
ATOM    775  CE2 TRP   151      24.304  35.663  65.993  1.00  0.00           C
ATOM    776  CE3 TRP   151      23.505  35.508  68.268  1.00  0.00           C
ATOM    777  HE3 TRP   151      22.764  35.818  69.005  1.00  0.00           H
ATOM    778  CZ2 TRP   151      25.537  35.164  66.428  1.00  0.00           C
ATOM    779  HZ2 TRP   151      26.264  34.885  65.666  1.00  0.00           H
ATOM    780  CZ3 TRP   151      24.690  34.984  68.735  1.00  0.00           C
ATOM    781  HZ3 TRP   151      24.719  34.386  69.646  1.00  0.00           H
ATOM    782  CH2 TRP   151      25.717  34.838  67.783  1.00  0.00           C
ATOM    783  HH2 TRP   151      26.597  34.255  68.055  1.00  0.00           H
ATOM    784  C   TRP   151      20.501  34.459  65.863  1.00  0.00           C
ATOM    785  O   TRP   151      20.862  34.010  64.783  1.00  0.00           O
ATOM    786  N   ILE   152      20.615  33.733  66.944  1.00  0.00           N
ATOM    787  H   ILE   152      20.594  34.287  67.777  1.00  0.00           H
ATOM    788  CA  ILE   152      21.088  32.272  67.027  1.00  0.00           C
ATOM    789  CB  ILE   152      21.063  31.802  68.540  1.00  0.00           C
ATOM    790  CG1 ILE   152      22.230  32.214  69.333  1.00  0.00           C
ATOM    791  CG2 ILE   152      20.987  30.328  68.782  1.00  0.00           C
ATOM    792  CD  ILE   152      22.118  32.463  70.844  1.00  0.00           C
ATOM    793  C   ILE   152      20.382  31.441  66.016  1.00  0.00           C
ATOM    794  O   ILE   152      21.097  30.749  65.272  1.00  0.00           O
ATOM    795  N   TYR   153      19.077  31.677  65.842  1.00  0.00           N
ATOM    796  H   TYR   153      18.549  32.134  66.558  1.00  0.00           H
ATOM    797  CA  TYR   153      18.240  31.006  64.812  1.00  0.00           C
ATOM    798  CB  TYR   153      16.757  31.382  65.010  1.00  0.00           C
ATOM    799  CG  TYR   153      15.740  31.242  63.819  1.00  0.00           C
ATOM    800  CD1 TYR   153      15.614  30.037  63.089  1.00  0.00           C
ATOM    801  HD1 TYR   153      16.223  29.161  63.312  1.00  0.00           H
ATOM    802  CD2 TYR   153      14.970  32.332  63.359  1.00  0.00           C
ATOM    803  HD2 TYR   153      15.227  33.326  63.723  1.00  0.00           H
ATOM    804  CE1 TYR   153      14.742  29.910  61.951  1.00  0.00           C
ATOM    805  HE1 TYR   153      14.877  29.132  61.201  1.00  0.00           H
ATOM    806  CE2 TYR   153      14.078  32.249  62.362  1.00  0.00           C
ATOM    807  HE2 TYR   153      13.511  33.118  62.030  1.00  0.00           H
ATOM    808  CZ  TYR   153      13.978  31.048  61.624  1.00  0.00           C
ATOM    809  OH  TYR   153      13.155  30.941  60.520  1.00  0.00           O
ATOM    810  HH  TYR   153      13.158  31.787  59.988  1.00  0.00           H
ATOM    811  C   TYR   153      18.692  31.408  63.364  1.00  0.00           C
ATOM    812  O   TYR   153      19.277  30.593  62.685  1.00  0.00           O
ATOM    813  N   LEU   154      18.840  32.679  63.055  1.00  0.00           N
ATOM    814  H   LEU   154      18.575  33.365  63.733  1.00  0.00           H
ATOM    815  CA  LEU   154      19.347  33.163  61.741  1.00  0.00           C
ATOM    816  CB  LEU   154      19.138  34.679  61.609  1.00  0.00           C
ATOM    817  CG  LEU   154      17.642  34.991  61.458  1.00  0.00           C
ATOM    818  CD1 LEU   154      17.338  36.440  61.852  1.00  0.00           C
ATOM    819  CD2 LEU   154      16.897  34.652  60.106  1.00  0.00           C
ATOM    820  C   LEU   154      20.768  32.774  61.370  1.00  0.00           C
ATOM    821  O   LEU   154      21.011  32.299  60.249  1.00  0.00           O
ATOM    822  N   ASP   155      21.670  32.736  62.318  1.00  0.00           N
ATOM    823  H   ASP   155      21.532  33.317  63.120  1.00  0.00           H
ATOM    824  CA  ASP   155      23.073  32.176  62.240  1.00  0.00           C
ATOM    825  CB  ASP   155      23.881  32.535  63.484  1.00  0.00           C
ATOM    826  CG  ASP   155      25.308  32.124  63.477  1.00  0.00           C
ATOM    827  OD1 ASP   155      25.652  31.466  64.467  1.00  0.00           O
ATOM    828  OD2 ASP   155      26.037  32.741  62.681  1.00  0.00           O
ATOM    829  C   ASP   155      23.166  30.658  61.970  1.00  0.00           C
ATOM    830  O   ASP   155      23.981  30.243  61.138  1.00  0.00           O
ATOM    831  N   VAL   156      22.399  29.835  62.690  1.00  0.00           N
ATOM    832  H   VAL   156      21.674  30.110  63.321  1.00  0.00           H
ATOM    833  CA  VAL   156      22.402  28.362  62.433  1.00  0.00           C
ATOM    834  CB  VAL   156      21.790  27.565  63.623  1.00  0.00           C
ATOM    835  CG1 VAL   156      20.250  27.703  63.716  1.00  0.00           C
ATOM    836  CG2 VAL   156      22.282  26.135  63.583  1.00  0.00           C
ATOM    837  C   VAL   156      21.877  28.032  61.015  1.00  0.00           C
ATOM    838  O   VAL   156      22.642  27.559  60.173  1.00  0.00           O
ATOM    839  N   LEU   157      20.793  28.736  60.723  1.00  0.00           N
ATOM    840  H   LEU   157      20.526  29.463  61.355  1.00  0.00           H
ATOM    841  CA  LEU   157      19.936  28.773  59.484  1.00  0.00           C
ATOM    842  CB  LEU   157      18.870  29.847  59.649  1.00  0.00           C
ATOM    843  CG  LEU   157      17.994  30.002  58.410  1.00  0.00           C
ATOM    844  CD1 LEU   157      17.049  28.789  58.274  1.00  0.00           C
ATOM    845  CD2 LEU   157      17.316  31.362  58.306  1.00  0.00           C
ATOM    846  C   LEU   157      20.880  29.161  58.333  1.00  0.00           C
ATOM    847  O   LEU   157      21.087  28.293  57.465  1.00  0.00           O
ATOM    848  N   PHE   158      21.454  30.366  58.294  1.00  0.00           N
ATOM    849  H   PHE   158      21.266  30.931  59.098  1.00  0.00           H
ATOM    850  CA  PHE   158      22.336  30.763  57.158  1.00  0.00           C
ATOM    851  CB  PHE   158      22.705  32.268  57.200  1.00  0.00           C
ATOM    852  CG  PHE   158      21.532  33.134  56.633  1.00  0.00           C
ATOM    853  CD1 PHE   158      20.893  32.847  55.402  1.00  0.00           C
ATOM    854  HD1 PHE   158      21.386  32.163  54.712  1.00  0.00           H
ATOM    855  CD2 PHE   158      21.098  34.161  57.476  1.00  0.00           C
ATOM    856  HD2 PHE   158      21.678  34.453  58.352  1.00  0.00           H
ATOM    857  CE1 PHE   158      19.687  33.537  55.199  1.00  0.00           C
ATOM    858  HE1 PHE   158      18.988  33.240  54.417  1.00  0.00           H
ATOM    859  CE2 PHE   158      19.956  34.816  57.216  1.00  0.00           C
ATOM    860  HE2 PHE   158      19.640  35.609  57.895  1.00  0.00           H
ATOM    861  CZ  PHE   158      19.273  34.485  56.113  1.00  0.00           C
ATOM    862  HZ  PHE   158      18.329  34.972  55.869  1.00  0.00           H
ATOM    863  C   PHE   158      23.627  29.969  57.024  1.00  0.00           C
ATOM    864  O   PHE   158      23.999  29.763  55.893  1.00  0.00           O
ATOM    865  N   SER   159      24.191  29.440  58.079  1.00  0.00           N
ATOM    866  H   SER   159      24.006  29.755  59.009  1.00  0.00           H
ATOM    867  CA  SER   159      25.375  28.573  57.945  1.00  0.00           C
ATOM    868  CB  SER   159      26.233  28.379  59.161  1.00  0.00           C
ATOM    869  OG  SER   159      27.170  29.436  59.276  1.00  0.00           O
ATOM    870  HG  SER   159      26.637  30.277  59.182  1.00  0.00           H
ATOM    871  C   SER   159      25.010  27.197  57.389  1.00  0.00           C
ATOM    872  O   SER   159      25.792  26.582  56.660  1.00  0.00           O
ATOM    873  N   THR   160      23.819  26.628  57.803  1.00  0.00           N
ATOM    874  H   THR   160      23.395  27.000  58.628  1.00  0.00           H
ATOM    875  CA  THR   160      23.330  25.407  57.121  1.00  0.00           C
ATOM    876  CB  THR   160      22.114  24.769  57.890  1.00  0.00           C
ATOM    877  OG1 THR   160      20.854  25.500  57.807  1.00  0.00           O
ATOM    878  HG1 THR   160      20.834  26.442  58.142  1.00  0.00           H
ATOM    879  CG2 THR   160      22.392  24.285  59.289  1.00  0.00           C
ATOM    880  C   THR   160      22.961  25.619  55.668  1.00  0.00           C
ATOM    881  O   THR   160      23.320  24.825  54.761  1.00  0.00           O
ATOM    882  N   ALA   161      22.551  26.854  55.365  1.00  0.00           N
ATOM    883  H   ALA   161      22.209  27.458  56.084  1.00  0.00           H
ATOM    884  CA  ALA   161      22.326  27.320  53.971  1.00  0.00           C
ATOM    885  CB  ALA   161      21.615  28.665  54.016  1.00  0.00           C
ATOM    886  C   ALA   161      23.602  27.234  53.119  1.00  0.00           C
ATOM    887  O   ALA   161      23.551  26.769  51.991  1.00  0.00           O
ATOM    888  N   SER   162      24.690  27.756  53.651  1.00  0.00           N
ATOM    889  H   SER   162      24.592  28.422  54.391  1.00  0.00           H
ATOM    890  CA  SER   162      26.000  27.558  52.981  1.00  0.00           C
ATOM    891  CB  SER   162      27.055  28.444  53.635  1.00  0.00           C
ATOM    892  OG  SER   162      28.362  28.110  53.098  1.00  0.00           O
ATOM    893  HG  SER   162      29.076  28.110  53.799  1.00  0.00           H
ATOM    894  C   SER   162      26.279  26.089  52.845  1.00  0.00           C
ATOM    895  O   SER   162      26.221  25.506  51.791  1.00  0.00           O
ATOM    896  N   ILE   163      26.461  25.298  53.928  1.00  0.00           N
ATOM    897  H   ILE   163      26.436  25.675  54.854  1.00  0.00           H
ATOM    898  CA  ILE   163      26.721  23.856  53.839  1.00  0.00           C
ATOM    899  CB  ILE   163      27.173  23.244  55.158  1.00  0.00           C
ATOM    900  CG1 ILE   163      27.956  22.000  54.872  1.00  0.00           C
ATOM    901  CG2 ILE   163      25.905  22.970  56.030  1.00  0.00           C
ATOM    902  CD  ILE   163      28.742  21.526  56.112  1.00  0.00           C
ATOM    903  C   ILE   163      25.940  22.899  52.899  1.00  0.00           C
ATOM    904  O   ILE   163      26.597  22.483  51.900  1.00  0.00           O
ATOM    905  N   MET   164      24.603  23.076  52.880  1.00  0.00           N
ATOM    906  H   MET   164      24.206  23.484  53.702  1.00  0.00           H
ATOM    907  CA  MET   164      23.680  22.419  51.914  1.00  0.00           C
ATOM    908  CB  MET   164      22.230  22.449  52.348  1.00  0.00           C
ATOM    909  CG  MET   164      21.878  21.376  53.402  1.00  0.00           C
ATOM    910  SD  MET   164      22.524  21.632  55.073  1.00  0.00           S
ATOM    911  CE  MET   164      20.982  21.578  55.961  1.00  0.00           C
ATOM    912  C   MET   164      23.669  22.970  50.459  1.00  0.00           C
ATOM    913  O   MET   164      23.468  22.175  49.535  1.00  0.00           O
ATOM    914  N   HISD  165      24.055  24.156  50.247  1.00  0.00           N
ATOM    915  H   HISD  165      24.048  24.839  50.978  1.00  0.00           H
ATOM    916  CA  HISD  165      24.353  24.668  48.928  1.00  0.00           C
ATOM    917  CB  HISD  165      24.339  26.205  48.931  1.00  0.00           C
ATOM    918  CG  HISD  165      22.900  26.733  48.782  1.00  0.00           C
ATOM    919  ND1 HISD  165      22.259  27.316  49.755  1.00  0.00           N
ATOM    920  HD1 HISD  165      22.645  27.352  50.677  1.00  0.00           H
ATOM    921  CD2 HISD  165      22.144  26.778  47.684  1.00  0.00           C
ATOM    922  HD2 HISD  165      22.436  26.365  46.718  1.00  0.00           H
ATOM    923  CE1 HISD  165      21.049  27.630  49.362  1.00  0.00           C
ATOM    924  HE1 HISD  165      20.206  27.778  50.037  1.00  0.00           H
ATOM    925  NE2 HISD  165      21.000  27.375  48.031  1.00  0.00           N
ATOM    926  C   HISD  165      25.668  24.299  48.256  1.00  0.00           C
ATOM    927  O   HISD  165      25.667  23.831  47.120  1.00  0.00           O
ATOM    928  N   LEU   166      26.720  24.094  49.143  1.00  0.00           N
ATOM    929  H   LEU   166      26.639  24.505  50.051  1.00  0.00           H
ATOM    930  CA  LEU   166      28.034  23.719  48.696  1.00  0.00           C
ATOM    931  CB  LEU   166      28.999  24.081  49.770  1.00  0.00           C
ATOM    932  CG  LEU   166      29.456  25.530  49.721  1.00  0.00           C
ATOM    933  CD1 LEU   166      30.255  25.825  50.985  1.00  0.00           C
ATOM    934  CD2 LEU   166      30.205  25.871  48.448  1.00  0.00           C
ATOM    935  C   LEU   166      28.050  22.276  48.250  1.00  0.00           C
ATOM    936  O   LEU   166      28.606  22.036  47.200  1.00  0.00           O
ATOM    937  N   CYS   167      27.239  21.466  48.946  1.00  0.00           N
ATOM    938  H   CYS   167      26.924  21.850  49.814  1.00  0.00           H
ATOM    939  CA  CYS   167      26.807  20.115  48.514  1.00  0.00           C
ATOM    940  CB  CYS   167      25.965  19.466  49.604  1.00  0.00           C
ATOM    941  SG  CYS   167      26.793  19.141  51.200  1.00  0.00           S
ATOM    942  HG  CYS   167      26.928  20.434  51.481  1.00  0.00           H
ATOM    943  C   CYS   167      26.001  20.160  47.191  1.00  0.00           C
ATOM    944  O   CYS   167      26.373  19.338  46.331  1.00  0.00           O
ATOM    945  N   ALA   168      24.916  20.840  47.110  1.00  0.00           N
ATOM    946  H   ALA   168      24.453  21.207  47.917  1.00  0.00           H
ATOM    947  CA  ALA   168      24.158  21.003  45.881  1.00  0.00           C
ATOM    948  CB  ALA   168      22.949  21.755  46.272  1.00  0.00           C
ATOM    949  C   ALA   168      24.794  21.481  44.579  1.00  0.00           C
ATOM    950  O   ALA   168      24.561  20.787  43.557  1.00  0.00           O
ATOM    951  N   ILE   169      25.713  22.458  44.699  1.00  0.00           N
ATOM    952  H   ILE   169      25.799  22.935  45.574  1.00  0.00           H
ATOM    953  CA  ILE   169      26.567  22.863  43.565  1.00  0.00           C
ATOM    954  CB  ILE   169      27.060  24.317  43.723  1.00  0.00           C
ATOM    955  CG1 ILE   169      27.678  25.005  42.490  1.00  0.00           C
ATOM    956  CG2 ILE   169      27.962  24.487  44.910  1.00  0.00           C
ATOM    957  CD  ILE   169      26.560  25.344  41.538  1.00  0.00           C
ATOM    958  C   ILE   169      27.820  21.929  43.386  1.00  0.00           C
ATOM    959  O   ILE   169      28.351  21.810  42.285  1.00  0.00           O
ATOM    960  N   SER   170      28.209  21.247  44.434  1.00  0.00           N
ATOM    961  H   SER   170      27.855  21.515  45.330  1.00  0.00           H
ATOM    962  CA  SER   170      29.224  20.187  44.266  1.00  0.00           C
ATOM    963  CB  SER   170      29.677  19.767  45.697  1.00  0.00           C
ATOM    964  OG  SER   170      30.915  19.076  45.742  1.00  0.00           O
ATOM    965  HG  SER   170      30.899  18.121  46.039  1.00  0.00           H
ATOM    966  C   SER   170      28.776  19.010  43.501  1.00  0.00           C
ATOM    967  O   SER   170      29.459  18.418  42.645  1.00  0.00           O
ATOM    968  N   LEU   171      27.490  18.718  43.708  1.00  0.00           N
ATOM    969  H   LEU   171      27.141  18.645  44.642  1.00  0.00           H
ATOM    970  CA  LEU   171      26.867  17.753  42.749  1.00  0.00           C
ATOM    971  CB  LEU   171      25.470  17.265  43.250  1.00  0.00           C
ATOM    972  CG  LEU   171      25.603  16.233  44.348  1.00  0.00           C
ATOM    973  CD1 LEU   171      24.325  16.087  45.184  1.00  0.00           C
ATOM    974  CD2 LEU   171      25.969  14.907  43.740  1.00  0.00           C
ATOM    975  C   LEU   171      26.675  18.395  41.347  1.00  0.00           C
ATOM    976  O   LEU   171      27.026  17.706  40.370  1.00  0.00           O
ATOM    977  N   ASP   172      26.337  19.648  41.123  1.00  0.00           N
ATOM    978  H   ASP   172      25.752  20.136  41.771  1.00  0.00           H
ATOM    979  CA  ASP   172      26.216  20.169  39.721  1.00  0.00           C
ATOM    980  CB  ASP   172      25.591  21.554  39.681  1.00  0.00           C
ATOM    981  CG  ASP   172      25.516  22.211  38.317  1.00  0.00           C
ATOM    982  OD1 ASP   172      24.541  21.938  37.606  1.00  0.00           O
ATOM    983  OD2 ASP   172      26.566  22.707  37.883  1.00  0.00           O
ATOM    984  C   ASP   172      27.583  20.214  38.962  1.00  0.00           C
ATOM    985  O   ASP   172      27.735  19.632  37.868  1.00  0.00           O
ATOM    986  N   ARG   173      28.548  20.536  39.748  1.00  0.00           N
ATOM    987  H   ARG   173      28.347  20.975  40.624  1.00  0.00           H
ATOM    988  CA  ARG   173      29.939  20.510  39.375  1.00  0.00           C
ATOM    989  CB  ARG   173      30.788  21.270  40.432  1.00  0.00           C
ATOM    990  CG  ARG   173      32.028  21.970  39.773  1.00  0.00           C
ATOM    991  CD  ARG   173      31.635  23.108  38.781  1.00  0.00           C
ATOM    992  NE  ARG   173      32.740  23.578  37.929  1.00  0.00           N
ATOM    993  HE  ARG   173      33.535  23.968  38.393  1.00  0.00           H
ATOM    994  CZ  ARG   173      32.742  23.645  36.527  1.00  0.00           C
ATOM    995  NH1 ARG   173      31.851  23.031  35.712  1.00  0.00           N
ATOM    996 HH11 ARG   173      31.048  22.665  36.183  1.00  0.00           H
ATOM    997 HH12 ARG   173      32.036  22.877  34.742  1.00  0.00           H
ATOM    998  NH2 ARG   173      33.957  23.814  35.957  1.00  0.00           N
ATOM    999 HH21 ARG   173      34.820  23.694  36.447  1.00  0.00           H
ATOM   1000 HH22 ARG   173      34.092  23.819  34.966  1.00  0.00           H
ATOM   1001  C   ARG   173      30.561  19.125  38.997  1.00  0.00           C
ATOM   1002  O   ARG   173      31.203  18.883  38.013  1.00  0.00           O
ATOM   1003  N   TYR   174      29.989  18.081  39.649  1.00  0.00           N
ATOM   1004  H   TYR   174      29.289  18.221  40.348  1.00  0.00           H
ATOM   1005  CA  TYR   174      30.230  16.646  39.344  1.00  0.00           C
ATOM   1006  CB  TYR   174      29.645  15.694  40.431  1.00  0.00           C
ATOM   1007  CG  TYR   174      29.040  14.374  39.890  1.00  0.00           C
ATOM   1008  CD1 TYR   174      29.848  13.428  39.316  1.00  0.00           C
ATOM   1009  HD1 TYR   174      30.904  13.531  39.066  1.00  0.00           H
ATOM   1010  CD2 TYR   174      27.665  14.166  39.973  1.00  0.00           C
ATOM   1011  HD2 TYR   174      27.068  14.840  40.588  1.00  0.00           H
ATOM   1012  CE1 TYR   174      29.302  12.260  38.786  1.00  0.00           C
ATOM   1013  HE1 TYR   174      29.979  11.539  38.328  1.00  0.00           H
ATOM   1014  CE2 TYR   174      27.167  13.009  39.346  1.00  0.00           C
ATOM   1015  HE2 TYR   174      26.140  12.724  39.575  1.00  0.00           H
ATOM   1016  CZ  TYR   174      27.944  12.038  38.744  1.00  0.00           C
ATOM   1017  OH  TYR   174      27.421  10.887  38.371  1.00  0.00           O
ATOM   1018  HH  TYR   174      26.451  10.712  38.537  1.00  0.00           H
ATOM   1019  C   TYR   174      29.822  16.262  37.918  1.00  0.00           C
ATOM   1020  O   TYR   174      30.698  16.041  37.059  1.00  0.00           O
ATOM   1021  N   VAL   175      28.534  16.474  37.589  1.00  0.00           N
ATOM   1022  H   VAL   175      27.863  16.891  38.203  1.00  0.00           H
ATOM   1023  CA  VAL   175      27.866  16.260  36.309  1.00  0.00           C
ATOM   1024  CB  VAL   175      26.376  16.611  36.533  1.00  0.00           C
ATOM   1025  CG1 VAL   175      25.470  16.153  35.413  1.00  0.00           C
ATOM   1026  CG2 VAL   175      25.773  15.930  37.731  1.00  0.00           C
ATOM   1027  C   VAL   175      28.491  17.089  35.138  1.00  0.00           C
ATOM   1028  O   VAL   175      28.810  16.426  34.146  1.00  0.00           O
ATOM   1029  N   ALA   176      28.866  18.291  35.433  1.00  0.00           N
ATOM   1030  H   ALA   176      28.512  18.731  36.258  1.00  0.00           H
ATOM   1031  CA  ALA   176      29.782  19.153  34.601  1.00  0.00           C
ATOM   1032  CB  ALA   176      30.061  20.486  35.262  1.00  0.00           C
ATOM   1033  C   ALA   176      31.106  18.640  34.009  1.00  0.00           C
ATOM   1034  O   ALA   176      31.307  18.440  32.829  1.00  0.00           O
ATOM   1035  N   ILE   177      31.881  18.074  34.960  1.00  0.00           N
ATOM   1036  H   ILE   177      31.474  17.862  35.848  1.00  0.00           H
ATOM   1037  CA  ILE   177      33.238  17.583  34.694  1.00  0.00           C
ATOM   1038  CB  ILE   177      34.339  18.004  35.702  1.00  0.00           C
ATOM   1039  CG1 ILE   177      33.982  17.634  37.190  1.00  0.00           C
ATOM   1040  CG2 ILE   177      34.580  19.518  35.641  1.00  0.00           C
ATOM   1041  CD  ILE   177      33.758  16.140  37.409  1.00  0.00           C
ATOM   1042  C   ILE   177      33.368  16.096  34.155  1.00  0.00           C
ATOM   1043  O   ILE   177      34.234  15.752  33.386  1.00  0.00           O
ATOM   1044  N   GLN   178      32.340  15.329  34.460  1.00  0.00           N
ATOM   1045  H   GLN   178      31.783  15.590  35.248  1.00  0.00           H
ATOM   1046  CA  GLN   178      32.178  13.964  33.836  1.00  0.00           C
ATOM   1047  CB  GLN   178      31.173  13.135  34.671  1.00  0.00           C
ATOM   1048  CG  GLN   178      31.776  12.318  35.844  1.00  0.00           C
ATOM   1049  CD  GLN   178      32.725  11.271  35.455  1.00  0.00           C
ATOM   1050  OE1 GLN   178      33.877  11.159  35.817  1.00  0.00           O
ATOM   1051  NE2 GLN   178      32.336  10.161  34.791  1.00  0.00           N
ATOM   1052 HE21 GLN   178      31.352  10.048  34.647  1.00  0.00           H
ATOM   1053 HE22 GLN   178      32.949   9.424  34.507  1.00  0.00           H
ATOM   1054  C   GLN   178      31.610  14.009  32.386  1.00  0.00           C
ATOM   1055  O   GLN   178      32.296  13.455  31.511  1.00  0.00           O
ATOM   1056  N   ASN   179      30.675  14.873  32.081  1.00  0.00           N
ATOM   1057  H   ASN   179      30.390  15.562  32.746  1.00  0.00           H
ATOM   1058  CA  ASN   179      29.979  14.901  30.842  1.00  0.00           C
ATOM   1059  CB  ASN   179      29.119  13.687  30.555  1.00  0.00           C
ATOM   1060  CG  ASN   179      28.668  13.644  29.098  1.00  0.00           C
ATOM   1061  OD1 ASN   179      28.150  14.594  28.567  1.00  0.00           O
ATOM   1062  ND2 ASN   179      29.247  12.827  28.353  1.00  0.00           N
ATOM   1063 HD21 ASN   179      29.881  12.116  28.658  1.00  0.00           H
ATOM   1064 HD22 ASN   179      28.812  12.656  27.469  1.00  0.00           H
ATOM   1065  C   ASN   179      29.220  16.228  30.668  1.00  0.00           C
ATOM   1066  O   ASN   179      28.248  16.399  31.409  1.00  0.00           O
ATOM   1067  N   PRO   180      29.796  17.153  29.892  1.00  0.00           N
ATOM   1068  CA  PRO   180      29.170  18.536  29.713  1.00  0.00           C
ATOM   1069  CB  PRO   180      30.250  19.392  29.041  1.00  0.00           C
ATOM   1070  CG  PRO   180      31.131  18.408  28.302  1.00  0.00           C
ATOM   1071  CD  PRO   180      31.012  17.097  29.139  1.00  0.00           C
ATOM   1072  C   PRO   180      27.791  18.399  28.986  1.00  0.00           C
ATOM   1073  O   PRO   180      26.871  19.127  29.239  1.00  0.00           O
ATOM   1074  N   ILE   181      27.660  17.448  28.027  1.00  0.00           N
ATOM   1075  H   ILE   181      28.419  16.836  27.806  1.00  0.00           H
ATOM   1076  CA  ILE   181      26.496  17.164  27.137  1.00  0.00           C
ATOM   1077  CB  ILE   181      26.979  16.144  26.055  1.00  0.00           C
ATOM   1078  CG1 ILE   181      28.233  16.625  25.326  1.00  0.00           C
ATOM   1079  CG2 ILE   181      25.824  16.032  25.086  1.00  0.00           C
ATOM   1080  CD  ILE   181      28.987  15.283  25.014  1.00  0.00           C
ATOM   1081  C   ILE   181      25.331  16.613  27.957  1.00  0.00           C
ATOM   1082  O   ILE   181      24.264  17.229  27.800  1.00  0.00           O
ATOM   1083  N   HISD  182      25.528  15.781  28.968  1.00  0.00           N
ATOM   1084  H   HISD  182      26.469  15.489  29.139  1.00  0.00           H
ATOM   1085  CA  HISD  182      24.539  15.296  29.924  1.00  0.00           C
ATOM   1086  CB  HISD  182      25.183  14.152  30.669  1.00  0.00           C
ATOM   1087  CG  HISD  182      24.302  13.437  31.668  1.00  0.00           C
ATOM   1088  ND1 HISD  182      23.388  12.546  31.350  1.00  0.00           N
ATOM   1089  HD1 HISD  182      23.373  12.196  30.413  1.00  0.00           H
ATOM   1090  CD2 HISD  182      24.502  13.353  32.990  1.00  0.00           C
ATOM   1091  HD2 HISD  182      25.226  13.953  33.541  1.00  0.00           H
ATOM   1092  CE1 HISD  182      23.094  11.843  32.425  1.00  0.00           C
ATOM   1093  HE1 HISD  182      22.407  10.997  32.391  1.00  0.00           H
ATOM   1094  NE2 HISD  182      23.779  12.310  33.506  1.00  0.00           N
ATOM   1095  C   HISD  182      24.173  16.504  30.802  1.00  0.00           C
ATOM   1096  O   HISD  182      23.074  16.869  30.877  1.00  0.00           O
ATOM   1097  N   HISH  183      25.201  17.190  31.311  1.00  0.00           N
ATOM   1098  H   HISH  183      26.132  16.829  31.258  1.00  0.00           H
ATOM   1099  CA  HISH  183      25.011  18.389  32.134  1.00  0.00           C
ATOM   1100  CB  HISH  183      26.330  19.065  32.504  1.00  0.00           C
ATOM   1101  CG  HISH  183      26.373  20.263  33.501  1.00  0.00           C
ATOM   1102  ND1 HISH  183      26.445  21.538  33.164  1.00  0.00           N
ATOM   1103  HD1 HISH  183      26.713  21.800  32.236  1.00  0.00           H
ATOM   1104  CD2 HISH  183      25.977  20.161  34.787  1.00  0.00           C
ATOM   1105  HD2 HISH  183      25.479  19.313  35.257  1.00  0.00           H
ATOM   1106  CE1 HISH  183      26.137  22.198  34.280  1.00  0.00           C
ATOM   1107  HE1 HISH  183      25.900  23.258  34.194  1.00  0.00           H
ATOM   1108  NE2 HISH  183      25.953  21.377  35.287  1.00  0.00           N
ATOM   1109  HE2 HISH  183      25.654  21.585  36.218  1.00  0.00           H
ATOM   1110  C   HISH  183      24.161  19.510  31.474  1.00  0.00           C
ATOM   1111  O   HISH  183      23.328  20.062  32.191  1.00  0.00           O
ATOM   1112  N   SER   184      24.538  19.947  30.284  1.00  0.00           N
ATOM   1113  H   SER   184      25.439  19.728  29.910  1.00  0.00           H
ATOM   1114  CA  SER   184      23.860  21.016  29.482  1.00  0.00           C
ATOM   1115  CB  SER   184      24.660  21.408  28.155  1.00  0.00           C
ATOM   1116  OG  SER   184      24.676  20.302  27.212  1.00  0.00           O
ATOM   1117  HG  SER   184      25.563  20.440  26.771  1.00  0.00           H
ATOM   1118  C   SER   184      22.416  20.670  29.122  1.00  0.00           C
ATOM   1119  O   SER   184      21.555  21.491  29.408  1.00  0.00           O
ATOM   1120  N   ARG   185      22.286  19.442  28.661  1.00  0.00           N
ATOM   1121  H   ARG   185      23.028  18.898  28.269  1.00  0.00           H
ATOM   1122  CA  ARG   185      20.982  18.867  28.245  1.00  0.00           C
ATOM   1123  CB  ARG   185      21.178  17.602  27.408  1.00  0.00           C
ATOM   1124  CG  ARG   185      19.843  16.938  27.163  1.00  0.00           C
ATOM   1125  CD  ARG   185      19.912  15.478  26.942  1.00  0.00           C
ATOM   1126  NE  ARG   185      18.590  15.096  26.427  1.00  0.00           N
ATOM   1127  HE  ARG   185      18.171  15.845  25.914  1.00  0.00           H
ATOM   1128  CZ  ARG   185      18.055  13.887  26.662  1.00  0.00           C
ATOM   1129  NH1 ARG   185      16.780  13.478  26.477  1.00  0.00           N
ATOM   1130 HH11 ARG   185      16.041  14.148  26.403  1.00  0.00           H
ATOM   1131 HH12 ARG   185      16.593  12.518  26.272  1.00  0.00           H
ATOM   1132  NH2 ARG   185      18.845  12.846  27.033  1.00  0.00           N
ATOM   1133 HH21 ARG   185      19.838  12.940  27.109  1.00  0.00           H
ATOM   1134 HH22 ARG   185      18.564  11.888  26.985  1.00  0.00           H
ATOM   1135  C   ARG   185      20.142  18.669  29.522  1.00  0.00           C
ATOM   1136  O   ARG   185      18.968  18.994  29.482  1.00  0.00           O
ATOM   1137  N   PHE   186      20.689  17.921  30.464  1.00  0.00           N
ATOM   1138  H   PHE   186      21.569  17.456  30.363  1.00  0.00           H
ATOM   1139  CA  PHE   186      20.032  17.492  31.702  1.00  0.00           C
ATOM   1140  CB  PHE   186      20.473  16.150  32.250  1.00  0.00           C
ATOM   1141  CG  PHE   186      19.954  14.953  31.421  1.00  0.00           C
ATOM   1142  CD1 PHE   186      18.817  14.311  31.989  1.00  0.00           C
ATOM   1143  HD1 PHE   186      18.385  14.745  32.891  1.00  0.00           H
ATOM   1144  CD2 PHE   186      20.545  14.425  30.263  1.00  0.00           C
ATOM   1145  HD2 PHE   186      21.481  14.884  29.944  1.00  0.00           H
ATOM   1146  CE1 PHE   186      18.422  13.103  31.441  1.00  0.00           C
ATOM   1147  HE1 PHE   186      17.475  12.667  31.760  1.00  0.00           H
ATOM   1148  CE2 PHE   186      20.113  13.190  29.810  1.00  0.00           C
ATOM   1149  HE2 PHE   186      20.349  12.888  28.789  1.00  0.00           H
ATOM   1150  CZ  PHE   186      19.109  12.430  30.428  1.00  0.00           C
ATOM   1151  HZ  PHE   186      18.968  11.351  30.367  1.00  0.00           H
ATOM   1152  C   PHE   186      19.943  18.339  33.019  1.00  0.00           C
ATOM   1153  O   PHE   186      19.033  18.012  33.764  1.00  0.00           O
ATOM   1154  N   ASN   187      20.866  19.193  33.405  1.00  0.00           N
ATOM   1155  H   ASN   187      21.773  19.263  32.990  1.00  0.00           H
ATOM   1156  CA  ASN   187      20.634  20.020  34.613  1.00  0.00           C
ATOM   1157  CB  ASN   187      22.014  20.289  35.212  1.00  0.00           C
ATOM   1158  CG  ASN   187      22.883  19.134  35.684  1.00  0.00           C
ATOM   1159  OD1 ASN   187      22.922  18.117  35.021  1.00  0.00           O
ATOM   1160  ND2 ASN   187      23.454  19.275  36.837  1.00  0.00           N
ATOM   1161 HD21 ASN   187      23.665  20.170  37.229  1.00  0.00           H
ATOM   1162 HD22 ASN   187      23.624  18.476  37.414  1.00  0.00           H
ATOM   1163  C   ASN   187      19.627  21.227  34.302  1.00  0.00           C
ATOM   1164  O   ASN   187      20.035  22.398  34.367  1.00  0.00           O
ATOM   1165  N   SER   188      18.390  20.875  34.028  1.00  0.00           N
ATOM   1166  H   SER   188      18.183  19.901  34.126  1.00  0.00           H
ATOM   1167  CA  SER   188      17.270  21.727  33.622  1.00  0.00           C
ATOM   1168  CB  SER   188      16.046  20.856  33.158  1.00  0.00           C
ATOM   1169  OG  SER   188      14.937  21.667  32.727  1.00  0.00           O
ATOM   1170  HG  SER   188      14.382  21.016  32.208  1.00  0.00           H
ATOM   1171  C   SER   188      16.908  22.585  34.845  1.00  0.00           C
ATOM   1172  O   SER   188      16.683  22.071  35.970  1.00  0.00           O
ATOM   1173  N   ARG   189      16.474  23.767  34.508  1.00  0.00           N
ATOM   1174  H   ARG   189      16.848  24.308  33.754  1.00  0.00           H
ATOM   1175  CA  ARG   189      15.556  24.525  35.333  1.00  0.00           C
ATOM   1176  CB  ARG   189      14.924  25.573  34.495  1.00  0.00           C
ATOM   1177  CG  ARG   189      14.715  26.955  35.168  1.00  0.00           C
ATOM   1178  CD  ARG   189      14.272  28.037  34.167  1.00  0.00           C
ATOM   1179  NE  ARG   189      14.047  29.408  34.721  1.00  0.00           N
ATOM   1180  HE  ARG   189      14.808  30.032  34.545  1.00  0.00           H
ATOM   1181  CZ  ARG   189      12.921  29.966  35.263  1.00  0.00           C
ATOM   1182  NH1 ARG   189      11.778  29.396  34.869  1.00  0.00           N
ATOM   1183 HH11 ARG   189      11.725  28.658  34.196  1.00  0.00           H
ATOM   1184 HH12 ARG   189      10.915  29.602  35.330  1.00  0.00           H
ATOM   1185  NH2 ARG   189      12.883  31.130  35.815  1.00  0.00           N
ATOM   1186 HH21 ARG   189      13.737  31.597  36.044  1.00  0.00           H
ATOM   1187 HH22 ARG   189      11.992  31.460  36.124  1.00  0.00           H
ATOM   1188  C   ARG   189      14.465  23.748  36.065  1.00  0.00           C
ATOM   1189  O   ARG   189      14.267  23.837  37.282  1.00  0.00           O
ATOM   1190  N   THR   190      13.817  22.717  35.439  1.00  0.00           N
ATOM   1191  H   THR   190      14.017  22.497  34.484  1.00  0.00           H
ATOM   1192  CA  THR   190      12.738  21.859  36.039  1.00  0.00           C
ATOM   1193  CB  THR   190      11.954  21.066  35.005  1.00  0.00           C
ATOM   1194  OG1 THR   190      12.772  20.262  34.133  1.00  0.00           O
ATOM   1195  HG1 THR   190      12.415  19.333  34.228  1.00  0.00           H
ATOM   1196  CG2 THR   190      11.061  21.963  34.165  1.00  0.00           C
ATOM   1197  C   THR   190      13.100  20.935  37.181  1.00  0.00           C
ATOM   1198  O   THR   190      12.303  20.653  38.120  1.00  0.00           O
ATOM   1199  N   LYS   191      14.389  20.655  37.367  1.00  0.00           N
ATOM   1200  H   LYS   191      14.973  21.013  36.639  1.00  0.00           H
ATOM   1201  CA  LYS   191      15.021  20.018  38.526  1.00  0.00           C
ATOM   1202  CB  LYS   191      16.045  18.964  37.957  1.00  0.00           C
ATOM   1203  CG  LYS   191      15.293  17.884  37.131  1.00  0.00           C
ATOM   1204  CD  LYS   191      14.289  17.061  37.950  1.00  0.00           C
ATOM   1205  CE  LYS   191      13.733  15.882  37.262  1.00  0.00           C
ATOM   1206  NZ  LYS   191      12.709  15.133  38.102  1.00  0.00           N
ATOM   1207  HZ1 LYS   191      13.044  15.134  39.045  1.00  0.00           H
ATOM   1208  HZ2 LYS   191      11.786  15.499  37.984  1.00  0.00           H
ATOM   1209  HZ3 LYS   191      12.772  14.179  37.808  1.00  0.00           H
ATOM   1210  C   LYS   191      15.631  20.994  39.545  1.00  0.00           C
ATOM   1211  O   LYS   191      15.597  20.701  40.715  1.00  0.00           O
ATOM   1212  N   ALA   192      16.086  22.099  38.977  1.00  0.00           N
ATOM   1213  H   ALA   192      16.149  22.260  37.992  1.00  0.00           H
ATOM   1214  CA  ALA   192      16.869  23.143  39.771  1.00  0.00           C
ATOM   1215  CB  ALA   192      17.198  24.296  38.861  1.00  0.00           C
ATOM   1216  C   ALA   192      16.166  23.738  40.940  1.00  0.00           C
ATOM   1217  O   ALA   192      16.694  23.763  42.056  1.00  0.00           O
ATOM   1218  N   PHE   193      14.833  23.888  40.771  1.00  0.00           N
ATOM   1219  H   PHE   193      14.375  23.927  39.884  1.00  0.00           H
ATOM   1220  CA  PHE   193      14.040  24.527  41.831  1.00  0.00           C
ATOM   1221  CB  PHE   193      12.906  25.377  41.257  1.00  0.00           C
ATOM   1222  CG  PHE   193      12.225  26.433  42.152  1.00  0.00           C
ATOM   1223  CD1 PHE   193      12.916  27.043  43.211  1.00  0.00           C
ATOM   1224  HD1 PHE   193      13.767  26.557  43.689  1.00  0.00           H
ATOM   1225  CD2 PHE   193      10.928  26.893  41.860  1.00  0.00           C
ATOM   1226  HD2 PHE   193      10.360  26.529  41.004  1.00  0.00           H
ATOM   1227  CE1 PHE   193      12.291  28.069  43.906  1.00  0.00           C
ATOM   1228  HE1 PHE   193      12.841  28.666  44.634  1.00  0.00           H
ATOM   1229  CE2 PHE   193      10.385  28.022  42.479  1.00  0.00           C
ATOM   1230  HE2 PHE   193       9.395  28.388  42.207  1.00  0.00           H
ATOM   1231  CZ  PHE   193      11.061  28.563  43.569  1.00  0.00           C
ATOM   1232  HZ  PHE   193      10.696  29.454  44.081  1.00  0.00           H
ATOM   1233  C   PHE   193      13.581  23.491  42.923  1.00  0.00           C
ATOM   1234  O   PHE   193      14.034  23.725  44.041  1.00  0.00           O
ATOM   1235  N   LEU   194      13.174  22.349  42.425  1.00  0.00           N
ATOM   1236  H   LEU   194      12.754  22.363  41.517  1.00  0.00           H
ATOM   1237  CA  LEU   194      13.000  21.207  43.378  1.00  0.00           C
ATOM   1238  CB  LEU   194      12.576  19.951  42.563  1.00  0.00           C
ATOM   1239  CG  LEU   194      11.084  20.193  42.137  1.00  0.00           C
ATOM   1240  CD1 LEU   194      10.706  19.430  40.868  1.00  0.00           C
ATOM   1241  CD2 LEU   194      10.292  19.613  43.342  1.00  0.00           C
ATOM   1242  C   LEU   194      14.270  20.898  44.232  1.00  0.00           C
ATOM   1243  O   LEU   194      14.137  21.003  45.489  1.00  0.00           O
ATOM   1244  N   LYS   195      15.454  20.892  43.623  1.00  0.00           N
ATOM   1245  H   LYS   195      15.618  21.023  42.645  1.00  0.00           H
ATOM   1246  CA  LYS   195      16.711  20.772  44.406  1.00  0.00           C
ATOM   1247  CB  LYS   195      17.828  20.607  43.439  1.00  0.00           C
ATOM   1248  CG  LYS   195      17.782  19.170  42.754  1.00  0.00           C
ATOM   1249  CD  LYS   195      18.714  19.007  41.556  1.00  0.00           C
ATOM   1250  CE  LYS   195      18.774  17.682  40.735  1.00  0.00           C
ATOM   1251  NZ  LYS   195      19.487  16.582  41.404  1.00  0.00           N
ATOM   1252  HZ1 LYS   195      19.596  15.737  40.880  1.00  0.00           H
ATOM   1253  HZ2 LYS   195      20.445  16.734  41.648  1.00  0.00           H
ATOM   1254  HZ3 LYS   195      19.010  16.307  42.239  1.00  0.00           H
ATOM   1255  C   LYS   195      17.059  22.029  45.262  1.00  0.00           C
ATOM   1256  O   LYS   195      17.731  21.852  46.279  1.00  0.00           O
ATOM   1257  N   ILE   196      16.644  23.227  44.940  1.00  0.00           N
ATOM   1258  H   ILE   196      16.267  23.463  44.045  1.00  0.00           H
ATOM   1259  CA  ILE   196      16.788  24.362  45.871  1.00  0.00           C
ATOM   1260  CB  ILE   196      16.985  25.610  44.952  1.00  0.00           C
ATOM   1261  CG1 ILE   196      18.370  25.566  44.402  1.00  0.00           C
ATOM   1262  CG2 ILE   196      16.784  26.876  45.684  1.00  0.00           C
ATOM   1263  CD  ILE   196      18.437  26.402  43.110  1.00  0.00           C
ATOM   1264  C   ILE   196      15.711  24.474  47.008  1.00  0.00           C
ATOM   1265  O   ILE   196      16.014  24.353  48.201  1.00  0.00           O
ATOM   1266  N   ILE   197      14.436  24.220  46.659  1.00  0.00           N
ATOM   1267  H   ILE   197      14.177  24.075  45.704  1.00  0.00           H
ATOM   1268  CA  ILE   197      13.304  24.026  47.602  1.00  0.00           C
ATOM   1269  CB  ILE   197      11.982  23.732  46.871  1.00  0.00           C
ATOM   1270  CG1 ILE   197      11.634  24.925  45.915  1.00  0.00           C
ATOM   1271  CG2 ILE   197      10.841  23.438  47.853  1.00  0.00           C
ATOM   1272  CD  ILE   197      10.590  24.503  44.873  1.00  0.00           C
ATOM   1273  C   ILE   197      13.612  22.934  48.627  1.00  0.00           C
ATOM   1274  O   ILE   197      13.296  23.182  49.784  1.00  0.00           O
ATOM   1275  N   ALA   198      14.266  21.858  48.195  1.00  0.00           N
ATOM   1276  H   ALA   198      14.132  21.520  47.263  1.00  0.00           H
ATOM   1277  CA  ALA   198      14.859  20.846  49.171  1.00  0.00           C
ATOM   1278  CB  ALA   198      15.732  19.799  48.431  1.00  0.00           C
ATOM   1279  C   ALA   198      15.588  21.512  50.346  1.00  0.00           C
ATOM   1280  O   ALA   198      14.962  21.641  51.348  1.00  0.00           O
ATOM   1281  N   VAL   199      16.625  22.225  49.922  1.00  0.00           N
ATOM   1282  H   VAL   199      16.765  22.300  48.935  1.00  0.00           H
ATOM   1283  CA  VAL   199      17.663  22.911  50.813  1.00  0.00           C
ATOM   1284  CB  VAL   199      18.820  23.312  49.871  1.00  0.00           C
ATOM   1285  CG1 VAL   199      19.731  24.387  50.416  1.00  0.00           C
ATOM   1286  CG2 VAL   199      19.634  22.096  49.548  1.00  0.00           C
ATOM   1287  C   VAL   199      17.174  24.043  51.690  1.00  0.00           C
ATOM   1288  O   VAL   199      17.388  23.992  52.854  1.00  0.00           O
ATOM   1289  N   TRP   200      16.280  24.831  51.146  1.00  0.00           N
ATOM   1290  H   TRP   200      15.863  24.693  50.247  1.00  0.00           H
ATOM   1291  CA  TRP   200      15.644  26.034  51.831  1.00  0.00           C
ATOM   1292  CB  TRP   200      14.902  27.078  50.959  1.00  0.00           C
ATOM   1293  CG  TRP   200      15.980  27.947  50.367  1.00  0.00           C
ATOM   1294  CD1 TRP   200      16.581  27.761  49.179  1.00  0.00           C
ATOM   1295  HD1 TRP   200      16.226  26.941  48.555  1.00  0.00           H
ATOM   1296  CD2 TRP   200      16.677  28.927  50.997  1.00  0.00           C
ATOM   1297  NE1 TRP   200      17.585  28.573  48.988  1.00  0.00           N
ATOM   1298  HE1 TRP   200      18.051  28.750  48.121  1.00  0.00           H
ATOM   1299  CE2 TRP   200      17.708  29.265  50.114  1.00  0.00           C
ATOM   1300  CE3 TRP   200      16.410  29.666  52.147  1.00  0.00           C
ATOM   1301  HE3 TRP   200      15.843  29.185  52.944  1.00  0.00           H
ATOM   1302  CZ2 TRP   200      18.471  30.395  50.378  1.00  0.00           C
ATOM   1303  HZ2 TRP   200      19.110  30.869  49.633  1.00  0.00           H
ATOM   1304  CZ3 TRP   200      17.258  30.807  52.393  1.00  0.00           C
ATOM   1305  HZ3 TRP   200      17.375  30.998  53.460  1.00  0.00           H
ATOM   1306  CH2 TRP   200      18.262  31.147  51.491  1.00  0.00           C
ATOM   1307  HH2 TRP   200      18.945  31.981  51.653  1.00  0.00           H
ATOM   1308  C   TRP   200      14.623  25.506  52.863  1.00  0.00           C
ATOM   1309  O   TRP   200      14.862  25.542  54.044  1.00  0.00           O
ATOM   1310  N   THR   201      13.720  24.554  52.547  1.00  0.00           N
ATOM   1311  H   THR   201      13.555  24.309  51.592  1.00  0.00           H
ATOM   1312  CA  THR   201      12.730  23.889  53.375  1.00  0.00           C
ATOM   1313  CB  THR   201      11.656  23.134  52.650  1.00  0.00           C
ATOM   1314  OG1 THR   201      12.286  22.069  52.007  1.00  0.00           O
ATOM   1315  HG1 THR   201      12.831  22.385  51.231  1.00  0.00           H
ATOM   1316  CG2 THR   201      10.679  24.050  51.874  1.00  0.00           C
ATOM   1317  C   THR   201      13.274  23.011  54.473  1.00  0.00           C
ATOM   1318  O   THR   201      13.030  23.322  55.641  1.00  0.00           O
ATOM   1319  N   ILE   202      14.353  22.284  54.216  1.00  0.00           N
ATOM   1320  H   ILE   202      14.614  22.128  53.264  1.00  0.00           H
ATOM   1321  CA  ILE   202      15.099  21.504  55.175  1.00  0.00           C
ATOM   1322  CB  ILE   202      15.942  20.486  54.423  1.00  0.00           C
ATOM   1323  CG1 ILE   202      15.065  19.378  53.728  1.00  0.00           C
ATOM   1324  CG2 ILE   202      17.117  19.831  55.147  1.00  0.00           C
ATOM   1325  CD  ILE   202      15.820  18.516  52.748  1.00  0.00           C
ATOM   1326  C   ILE   202      15.710  22.332  56.253  1.00  0.00           C
ATOM   1327  O   ILE   202      15.599  21.980  57.470  1.00  0.00           O
ATOM   1328  N   SER   203      16.495  23.325  55.829  1.00  0.00           N
ATOM   1329  H   SER   203      16.514  23.556  54.856  1.00  0.00           H
ATOM   1330  CA  SER   203      17.181  24.202  56.835  1.00  0.00           C
ATOM   1331  CB  SER   203      18.187  25.077  56.075  1.00  0.00           C
ATOM   1332  OG  SER   203      18.541  26.193  56.934  1.00  0.00           O
ATOM   1333  HG  SER   203      19.426  25.926  57.316  1.00  0.00           H
ATOM   1334  C   SER   203      16.154  24.968  57.759  1.00  0.00           C
ATOM   1335  O   SER   203      16.255  24.745  58.962  1.00  0.00           O
ATOM   1336  N   VAL   204      15.045  25.492  57.266  1.00  0.00           N
ATOM   1337  H   VAL   204      14.816  25.499  56.292  1.00  0.00           H
ATOM   1338  CA  VAL   204      14.045  26.096  58.158  1.00  0.00           C
ATOM   1339  CB  VAL   204      12.911  26.938  57.406  1.00  0.00           C
ATOM   1340  CG1 VAL   204      12.653  28.228  58.248  1.00  0.00           C
ATOM   1341  CG2 VAL   204      13.235  27.197  55.923  1.00  0.00           C
ATOM   1342  C   VAL   204      13.371  25.053  59.029  1.00  0.00           C
ATOM   1343  O   VAL   204      13.264  25.295  60.222  1.00  0.00           O
ATOM   1344  N   GLY   205      13.082  23.918  58.452  1.00  0.00           N
ATOM   1345  H   GLY   205      12.985  23.884  57.457  1.00  0.00           H
ATOM   1346  CA  GLY   205      12.595  22.666  59.106  1.00  0.00           C
ATOM   1347  C   GLY   205      13.430  22.205  60.362  1.00  0.00           C
ATOM   1348  O   GLY   205      12.894  22.418  61.465  1.00  0.00           O
ATOM   1349  N   ILE   206      14.736  22.004  60.244  1.00  0.00           N
ATOM   1350  H   ILE   206      15.141  21.729  59.372  1.00  0.00           H
ATOM   1351  CA  ILE   206      15.585  21.699  61.431  1.00  0.00           C
ATOM   1352  CB  ILE   206      16.783  20.798  60.880  1.00  0.00           C
ATOM   1353  CG1 ILE   206      17.705  21.515  59.872  1.00  0.00           C
ATOM   1354  CG2 ILE   206      16.280  19.445  60.335  1.00  0.00           C
ATOM   1355  CD  ILE   206      18.925  20.688  59.471  1.00  0.00           C
ATOM   1356  C   ILE   206      16.017  22.815  62.434  1.00  0.00           C
ATOM   1357  O   ILE   206      16.621  22.498  63.499  1.00  0.00           O
ATOM   1358  N   SER   207      15.563  24.025  62.126  1.00  0.00           N
ATOM   1359  H   SER   207      14.964  24.085  61.328  1.00  0.00           H
ATOM   1360  CA  SER   207      15.806  25.191  63.007  1.00  0.00           C
ATOM   1361  CB  SER   207      16.595  26.302  62.230  1.00  0.00           C
ATOM   1362  OG  SER   207      15.859  26.552  61.015  1.00  0.00           O
ATOM   1363  HG  SER   207      16.076  25.962  60.237  1.00  0.00           H
ATOM   1364  C   SER   207      14.684  25.820  63.798  1.00  0.00           C
ATOM   1365  O   SER   207      14.926  26.143  64.976  1.00  0.00           O
ATOM   1366  N   MET   208      13.501  25.777  63.251  1.00  0.00           N
ATOM   1367  H   MET   208      13.429  25.650  62.262  1.00  0.00           H
ATOM   1368  CA  MET   208      12.214  26.240  63.875  1.00  0.00           C
ATOM   1369  CB  MET   208      11.007  25.664  63.146  1.00  0.00           C
ATOM   1370  CG  MET   208      10.884  26.395  61.845  1.00  0.00           C
ATOM   1371  SD  MET   208       9.162  26.201  61.219  1.00  0.00           S
ATOM   1372  CE  MET   208       9.411  27.392  59.986  1.00  0.00           C
ATOM   1373  C   MET   208      11.931  25.957  65.367  1.00  0.00           C
ATOM   1374  O   MET   208      11.206  26.751  65.979  1.00  0.00           O
ATOM   1375  N   PRO   209      12.521  25.003  66.051  1.00  0.00           N
ATOM   1376  CA  PRO   209      12.456  24.908  67.512  1.00  0.00           C
ATOM   1377  CB  PRO   209      13.216  23.690  67.943  1.00  0.00           C
ATOM   1378  CG  PRO   209      12.943  22.779  66.726  1.00  0.00           C
ATOM   1379  CD  PRO   209      12.890  23.711  65.491  1.00  0.00           C
ATOM   1380  C   PRO   209      13.049  26.131  68.149  1.00  0.00           C
ATOM   1381  O   PRO   209      12.212  26.873  68.579  1.00  0.00           O
ATOM   1382  N   ILE   210      14.195  26.623  67.704  1.00  0.00           N
ATOM   1383  H   ILE   210      14.782  26.147  67.049  1.00  0.00           H
ATOM   1384  CA  ILE   210      14.890  27.753  68.389  1.00  0.00           C
ATOM   1385  CB  ILE   210      16.436  27.777  68.323  1.00  0.00           C
ATOM   1386  CG1 ILE   210      17.090  27.319  67.027  1.00  0.00           C
ATOM   1387  CG2 ILE   210      16.919  26.795  69.407  1.00  0.00           C
ATOM   1388  CD  ILE   210      18.506  27.832  66.867  1.00  0.00           C
ATOM   1389  C   ILE   210      14.083  29.056  68.386  1.00  0.00           C
ATOM   1390  O   ILE   210      13.793  29.513  69.531  1.00  0.00           O
ATOM   1391  N   PRO   211      13.460  29.564  67.256  1.00  0.00           N
ATOM   1392  CA  PRO   211      12.652  30.829  67.184  1.00  0.00           C
ATOM   1393  CB  PRO   211      12.181  30.962  65.727  1.00  0.00           C
ATOM   1394  CG  PRO   211      12.534  29.650  65.052  1.00  0.00           C
ATOM   1395  CD  PRO   211      13.642  29.123  65.924  1.00  0.00           C
ATOM   1396  C   PRO   211      11.478  30.640  68.108  1.00  0.00           C
ATOM   1397  O   PRO   211      11.422  31.565  68.901  1.00  0.00           O
ATOM   1398  N   VAL   212      10.771  29.494  67.907  1.00  0.00           N
ATOM   1399  H   VAL   212      11.254  28.714  67.509  1.00  0.00           H
ATOM   1400  CA  VAL   212       9.606  29.114  68.717  1.00  0.00           C
ATOM   1401  CB  VAL   212       8.819  27.875  68.182  1.00  0.00           C
ATOM   1402  CG1 VAL   212       7.609  27.669  69.067  1.00  0.00           C
ATOM   1403  CG2 VAL   212       8.322  28.230  66.796  1.00  0.00           C
ATOM   1404  C   VAL   212       9.903  28.929  70.204  1.00  0.00           C
ATOM   1405  O   VAL   212       9.267  29.618  71.037  1.00  0.00           O
ATOM   1406  N   PHE   213      10.984  28.297  70.556  1.00  0.00           N
ATOM   1407  H   PHE   213      11.373  27.577  69.980  1.00  0.00           H
ATOM   1408  CA  PHE   213      11.555  28.414  72.006  1.00  0.00           C
ATOM   1409  CB  PHE   213      12.788  27.555  72.052  1.00  0.00           C
ATOM   1410  CG  PHE   213      12.691  25.998  72.015  1.00  0.00           C
ATOM   1411  CD1 PHE   213      13.840  25.326  71.622  1.00  0.00           C
ATOM   1412  HD1 PHE   213      14.713  25.827  71.203  1.00  0.00           H
ATOM   1413  CD2 PHE   213      11.592  25.282  72.516  1.00  0.00           C
ATOM   1414  HD2 PHE   213      10.724  25.818  72.898  1.00  0.00           H
ATOM   1415  CE1 PHE   213      13.921  23.924  71.797  1.00  0.00           C
ATOM   1416  HE1 PHE   213      14.835  23.348  71.652  1.00  0.00           H
ATOM   1417  CE2 PHE   213      11.646  23.889  72.639  1.00  0.00           C
ATOM   1418  HE2 PHE   213      10.918  23.287  73.181  1.00  0.00           H
ATOM   1419  CZ  PHE   213      12.788  23.246  72.313  1.00  0.00           C
ATOM   1420  HZ  PHE   213      12.632  22.167  72.303  1.00  0.00           H
ATOM   1421  C   PHE   213      11.979  29.838  72.391  1.00  0.00           C
ATOM   1422  O   PHE   213      11.424  30.332  73.381  1.00  0.00           O
ATOM   1423  N   GLY   214      12.783  30.464  71.536  1.00  0.00           N
ATOM   1424  H   GLY   214      13.117  29.925  70.763  1.00  0.00           H
ATOM   1425  CA  GLY   214      13.284  31.825  71.831  1.00  0.00           C
ATOM   1426  C   GLY   214      12.323  32.994  72.013  1.00  0.00           C
ATOM   1427  O   GLY   214      12.577  33.958  72.789  1.00  0.00           O
ATOM   1428  N   LEU   215      11.142  32.948  71.462  1.00  0.00           N
ATOM   1429  H   LEU   215      10.965  32.417  70.634  1.00  0.00           H
ATOM   1430  CA  LEU   215       9.972  33.836  71.780  1.00  0.00           C
ATOM   1431  CB  LEU   215       8.826  33.700  70.808  1.00  0.00           C
ATOM   1432  CG  LEU   215       9.115  33.616  69.288  1.00  0.00           C
ATOM   1433  CD1 LEU   215       7.809  33.102  68.673  1.00  0.00           C
ATOM   1434  CD2 LEU   215       9.438  35.022  68.871  1.00  0.00           C
ATOM   1435  C   LEU   215       9.410  33.853  73.194  1.00  0.00           C
ATOM   1436  O   LEU   215       9.279  34.884  73.889  1.00  0.00           O
ATOM   1437  N   GLN   216       9.455  32.658  73.749  1.00  0.00           N
ATOM   1438  H   GLN   216       9.970  31.884  73.381  1.00  0.00           H
ATOM   1439  CA  GLN   216       8.910  32.381  75.081  1.00  0.00           C
ATOM   1440  CB  GLN   216       8.267  31.023  74.996  1.00  0.00           C
ATOM   1441  CG  GLN   216       7.155  30.983  73.898  1.00  0.00           C
ATOM   1442  CD  GLN   216       6.566  29.634  73.815  1.00  0.00           C
ATOM   1443  OE1 GLN   216       5.867  29.164  74.675  1.00  0.00           O
ATOM   1444  NE2 GLN   216       7.012  28.874  72.857  1.00  0.00           N
ATOM   1445 HE21 GLN   216       7.637  29.200  72.149  1.00  0.00           H
ATOM   1446 HE22 GLN   216       6.615  27.975  72.677  1.00  0.00           H
ATOM   1447  C   GLN   216      10.008  32.178  76.112  1.00  0.00           C
ATOM   1448  O   GLN   216      10.019  32.952  77.106  1.00  0.00           O
ATOM   1449  N   ASP   217      10.913  31.221  75.932  1.00  0.00           N
ATOM   1450  H   ASP   217      10.825  30.483  75.263  1.00  0.00           H
ATOM   1451  CA  ASP   217      12.072  31.095  76.895  1.00  0.00           C
ATOM   1452  CB  ASP   217      12.089  29.710  77.409  1.00  0.00           C
ATOM   1453  CG  ASP   217      11.553  29.504  78.817  1.00  0.00           C
ATOM   1454  OD1 ASP   217      10.334  29.311  78.834  1.00  0.00           O
ATOM   1455  OD2 ASP   217      12.322  29.303  79.783  1.00  0.00           O
ATOM   1456  C   ASP   217      13.384  31.418  76.191  1.00  0.00           C
ATOM   1457  O   ASP   217      14.110  30.578  75.673  1.00  0.00           O
ATOM   1458  N   ASP   218      13.854  32.639  76.476  1.00  0.00           N
ATOM   1459  H   ASP   218      13.561  32.998  77.362  1.00  0.00           H
ATOM   1460  CA  ASP   218      15.018  33.179  75.788  1.00  0.00           C
ATOM   1461  CB  ASP   218      14.895  34.672  75.807  1.00  0.00           C
ATOM   1462  CG  ASP   218      14.745  35.413  77.129  1.00  0.00           C
ATOM   1463  OD1 ASP   218      13.622  35.769  77.449  1.00  0.00           O
ATOM   1464  OD2 ASP   218      15.670  35.602  77.960  1.00  0.00           O
ATOM   1465  C   ASP   218      16.374  32.634  76.241  1.00  0.00           C
ATOM   1466  O   ASP   218      17.150  32.098  75.465  1.00  0.00           O
ATOM   1467  N   SER   219      16.594  32.780  77.506  1.00  0.00           N
ATOM   1468  H   SER   219      16.227  33.630  77.884  1.00  0.00           H
ATOM   1469  CA  SER   219      17.771  32.178  78.232  1.00  0.00           C
ATOM   1470  CB  SER   219      17.781  32.592  79.739  1.00  0.00           C
ATOM   1471  OG  SER   219      18.546  33.815  79.694  1.00  0.00           O
ATOM   1472  HG  SER   219      17.872  34.545  79.575  1.00  0.00           H
ATOM   1473  C   SER   219      18.011  30.690  78.052  1.00  0.00           C
ATOM   1474  O   SER   219      19.193  30.193  77.971  1.00  0.00           O
ATOM   1475  N   LYS   220      16.963  29.933  77.840  1.00  0.00           N
ATOM   1476  H   LYS   220      16.110  30.365  78.134  1.00  0.00           H
ATOM   1477  CA  LYS   220      17.129  28.547  77.388  1.00  0.00           C
ATOM   1478  CB  LYS   220      15.718  28.017  77.092  1.00  0.00           C
ATOM   1479  CG  LYS   220      15.673  26.586  76.532  1.00  0.00           C
ATOM   1480  CD  LYS   220      14.309  25.946  76.416  1.00  0.00           C
ATOM   1481  CE  LYS   220      14.600  24.604  75.620  1.00  0.00           C
ATOM   1482  NZ  LYS   220      13.466  23.654  75.676  1.00  0.00           N
ATOM   1483  HZ1 LYS   220      12.552  24.058  75.635  1.00  0.00           H
ATOM   1484  HZ2 LYS   220      13.553  23.011  74.915  1.00  0.00           H
ATOM   1485  HZ3 LYS   220      13.555  23.239  76.581  1.00  0.00           H
ATOM   1486  C   LYS   220      18.088  28.423  76.211  1.00  0.00           C
ATOM   1487  O   LYS   220      18.910  27.493  76.128  1.00  0.00           O
ATOM   1488  N   VAL   221      17.971  29.408  75.307  1.00  0.00           N
ATOM   1489  H   VAL   221      17.299  30.138  75.430  1.00  0.00           H
ATOM   1490  CA  VAL   221      18.725  29.398  74.061  1.00  0.00           C
ATOM   1491  CB  VAL   221      17.873  29.966  72.928  1.00  0.00           C
ATOM   1492  CG1 VAL   221      18.422  29.951  71.487  1.00  0.00           C
ATOM   1493  CG2 VAL   221      16.615  29.129  72.688  1.00  0.00           C
ATOM   1494  C   VAL   221      20.182  29.942  74.194  1.00  0.00           C
ATOM   1495  O   VAL   221      21.117  29.285  73.742  1.00  0.00           O
ATOM   1496  N   PHE   222      20.408  30.953  75.072  1.00  0.00           N
ATOM   1497  H   PHE   222      19.817  31.244  75.825  1.00  0.00           H
ATOM   1498  CA  PHE   222      21.658  31.710  75.023  1.00  0.00           C
ATOM   1499  CB  PHE   222      21.684  33.016  74.186  1.00  0.00           C
ATOM   1500  CG  PHE   222      20.634  33.985  74.633  1.00  0.00           C
ATOM   1501  CD1 PHE   222      19.460  33.930  73.907  1.00  0.00           C
ATOM   1502  HD1 PHE   222      19.252  33.398  72.979  1.00  0.00           H
ATOM   1503  CD2 PHE   222      20.838  34.906  75.727  1.00  0.00           C
ATOM   1504  HD2 PHE   222      21.796  34.816  76.239  1.00  0.00           H
ATOM   1505  CE1 PHE   222      18.436  34.730  74.325  1.00  0.00           C
ATOM   1506  HE1 PHE   222      17.512  34.583  73.766  1.00  0.00           H
ATOM   1507  CE2 PHE   222      19.774  35.744  76.105  1.00  0.00           C
ATOM   1508  HE2 PHE   222      19.627  36.317  77.020  1.00  0.00           H
ATOM   1509  CZ  PHE   222      18.588  35.611  75.424  1.00  0.00           C
ATOM   1510  HZ  PHE   222      17.636  35.937  75.843  1.00  0.00           H
ATOM   1511  C   PHE   222      22.120  32.079  76.452  1.00  0.00           C
ATOM   1512  O   PHE   222      21.338  32.356  77.357  1.00  0.00           O
ATOM   1513  N   LYS   223      23.384  31.724  76.576  1.00  0.00           N
ATOM   1514  H   LYS   223      23.913  31.232  75.884  1.00  0.00           H
ATOM   1515  CA  LYS   223      24.199  31.961  77.764  1.00  0.00           C
ATOM   1516  CB  LYS   223      25.621  31.481  77.508  1.00  0.00           C
ATOM   1517  CG  LYS   223      25.549  29.977  77.539  1.00  0.00           C
ATOM   1518  CD  LYS   223      26.858  29.394  76.917  1.00  0.00           C
ATOM   1519  CE  LYS   223      26.781  27.876  77.138  1.00  0.00           C
ATOM   1520  NZ  LYS   223      27.790  27.056  76.356  1.00  0.00           N
ATOM   1521  HZ1 LYS   223      28.689  27.486  76.440  1.00  0.00           H
ATOM   1522  HZ2 LYS   223      27.983  26.146  76.723  1.00  0.00           H
ATOM   1523  HZ3 LYS   223      27.552  26.928  75.393  1.00  0.00           H
ATOM   1524  C   LYS   223      24.382  33.377  78.304  1.00  0.00           C
ATOM   1525  O   LYS   223      23.803  34.312  77.716  1.00  0.00           O
ATOM   1526  N   GLU   224      24.869  33.636  79.549  1.00  0.00           N
ATOM   1527  H   GLU   224      24.878  32.976  80.300  1.00  0.00           H
ATOM   1528  CA  GLU   224      25.212  35.014  80.013  1.00  0.00           C
ATOM   1529  CB  GLU   224      25.289  35.083  81.515  1.00  0.00           C
ATOM   1530  CG  GLU   224      23.901  35.281  82.098  1.00  0.00           C
ATOM   1531  CD  GLU   224      23.919  35.595  83.643  1.00  0.00           C
ATOM   1532  OE1 GLU   224      23.833  36.735  84.051  1.00  0.00           O
ATOM   1533  OE2 GLU   224      23.686  34.621  84.334  1.00  0.00           O
ATOM   1534  C   GLU   224      26.554  35.455  79.365  1.00  0.00           C
ATOM   1535  O   GLU   224      27.419  34.664  78.996  1.00  0.00           O
ATOM   1536  N   GLY   225      26.714  36.751  79.281  1.00  0.00           N
ATOM   1537  H   GLY   225      26.168  37.383  79.831  1.00  0.00           H
ATOM   1538  CA  GLY   225      27.823  37.278  78.571  1.00  0.00           C
ATOM   1539  C   GLY   225      27.635  37.535  77.073  1.00  0.00           C
ATOM   1540  O   GLY   225      26.839  38.444  76.719  1.00  0.00           O
ATOM   1541  N   SER   226      28.452  36.807  76.290  1.00  0.00           N
ATOM   1542  H   SER   226      29.378  36.563  76.578  1.00  0.00           H
ATOM   1543  CA  SER   226      28.239  36.564  74.823  1.00  0.00           C
ATOM   1544  CB  SER   226      29.324  36.006  73.949  1.00  0.00           C
ATOM   1545  OG  SER   226      30.539  36.828  73.945  1.00  0.00           O
ATOM   1546  HG  SER   226      30.804  37.102  73.020  1.00  0.00           H
ATOM   1547  C   SER   226      27.132  35.559  74.577  1.00  0.00           C
ATOM   1548  O   SER   226      27.061  34.582  75.333  1.00  0.00           O
ATOM   1549  N   CYS   227      26.238  35.716  73.614  1.00  0.00           N
ATOM   1550  H   CYS   227      26.365  36.532  73.050  1.00  0.00           H
ATOM   1551  CA  CYS   227      25.083  34.871  73.239  1.00  0.00           C
ATOM   1552  CB  CYS   227      24.079  35.686  72.400  1.00  0.00           C
ATOM   1553  SG  CYS   227      23.637  37.236  73.227  1.00  0.00           S
ATOM   1554  C   CYS   227      25.557  33.572  72.556  1.00  0.00           C
ATOM   1555  O   CYS   227      25.114  33.085  71.496  1.00  0.00           O
ATOM   1556  N   LEU   228      26.451  32.843  73.256  1.00  0.00           N
ATOM   1557  H   LEU   228      26.920  33.181  74.072  1.00  0.00           H
ATOM   1558  CA  LEU   228      26.771  31.427  72.911  1.00  0.00           C
ATOM   1559  CB  LEU   228      28.122  31.059  73.477  1.00  0.00           C
ATOM   1560  CG  LEU   228      29.269  32.044  73.339  1.00  0.00           C
ATOM   1561  CD1 LEU   228      30.370  31.818  74.378  1.00  0.00           C
ATOM   1562  CD2 LEU   228      29.872  32.028  71.891  1.00  0.00           C
ATOM   1563  C   LEU   228      25.592  30.516  73.322  1.00  0.00           C
ATOM   1564  O   LEU   228      24.807  30.829  74.205  1.00  0.00           O
ATOM   1565  N   LEU   229      25.347  29.377  72.676  1.00  0.00           N
ATOM   1566  H   LEU   229      26.044  29.068  72.029  1.00  0.00           H
ATOM   1567  CA  LEU   229      24.221  28.453  72.883  1.00  0.00           C
ATOM   1568  CB  LEU   229      24.300  27.533  71.647  1.00  0.00           C
ATOM   1569  CG  LEU   229      22.914  27.184  71.071  1.00  0.00           C
ATOM   1570  CD1 LEU   229      23.107  26.481  69.754  1.00  0.00           C
ATOM   1571  CD2 LEU   229      21.887  26.520  72.008  1.00  0.00           C
ATOM   1572  C   LEU   229      24.111  27.550  74.127  1.00  0.00           C
ATOM   1573  O   LEU   229      24.931  26.714  74.411  1.00  0.00           O
ATOM   1574  N   ALA   230      22.970  27.740  74.868  1.00  0.00           N
ATOM   1575  H   ALA   230      22.157  28.167  74.472  1.00  0.00           H
ATOM   1576  CA  ALA   230      22.777  27.217  76.210  1.00  0.00           C
ATOM   1577  CB  ALA   230      21.818  28.134  76.877  1.00  0.00           C
ATOM   1578  C   ALA   230      22.145  25.804  76.262  1.00  0.00           C
ATOM   1579  O   ALA   230      22.482  24.827  76.932  1.00  0.00           O
ATOM   1580  N   ASP   231      21.071  25.608  75.485  1.00  0.00           N
ATOM   1581  H   ASP   231      20.473  26.349  75.177  1.00  0.00           H
ATOM   1582  CA  ASP   231      20.443  24.279  75.155  1.00  0.00           C
ATOM   1583  CB  ASP   231      19.269  24.365  74.241  1.00  0.00           C
ATOM   1584  CG  ASP   231      18.426  23.072  74.460  1.00  0.00           C
ATOM   1585  OD1 ASP   231      17.600  23.005  75.432  1.00  0.00           O
ATOM   1586  OD2 ASP   231      18.598  22.156  73.658  1.00  0.00           O
ATOM   1587  C   ASP   231      21.477  23.199  74.586  1.00  0.00           C
ATOM   1588  O   ASP   231      21.789  22.995  73.447  1.00  0.00           O
ATOM   1589  N   ASP   232      21.938  22.394  75.547  1.00  0.00           N
ATOM   1590  H   ASP   232      21.516  22.517  76.445  1.00  0.00           H
ATOM   1591  CA  ASP   232      22.965  21.351  75.530  1.00  0.00           C
ATOM   1592  CB  ASP   232      23.003  20.652  76.857  1.00  0.00           C
ATOM   1593  CG  ASP   232      23.289  21.530  78.046  1.00  0.00           C
ATOM   1594  OD1 ASP   232      22.258  21.921  78.633  1.00  0.00           O
ATOM   1595  OD2 ASP   232      24.497  21.647  78.464  1.00  0.00           O
ATOM   1596  C   ASP   232      22.615  20.252  74.512  1.00  0.00           C
ATOM   1597  O   ASP   232      23.446  20.032  73.613  1.00  0.00           O
ATOM   1598  N   ASN   233      21.380  19.927  74.527  1.00  0.00           N
ATOM   1599  H   ASN   233      20.677  20.436  75.025  1.00  0.00           H
ATOM   1600  CA  ASN   233      20.701  19.033  73.525  1.00  0.00           C
ATOM   1601  CB  ASN   233      19.279  18.856  73.964  1.00  0.00           C
ATOM   1602  CG  ASN   233      18.910  18.888  75.491  1.00  0.00           C
ATOM   1603  OD1 ASN   233      19.236  18.106  76.331  1.00  0.00           O
ATOM   1604  ND2 ASN   233      18.373  20.044  75.887  1.00  0.00           N
ATOM   1605 HD21 ASN   233      18.227  20.880  75.358  1.00  0.00           H
ATOM   1606 HD22 ASN   233      17.936  20.019  76.786  1.00  0.00           H
ATOM   1607  C   ASN   233      20.821  19.543  72.109  1.00  0.00           C
ATOM   1608  O   ASN   233      21.380  18.863  71.270  1.00  0.00           O
ATOM   1609  N   PHE   234      20.290  20.764  71.909  1.00  0.00           N
ATOM   1610  H   PHE   234      19.640  21.197  72.534  1.00  0.00           H
ATOM   1611  CA  PHE   234      20.410  21.418  70.538  1.00  0.00           C
ATOM   1612  CB  PHE   234      20.018  22.916  70.490  1.00  0.00           C
ATOM   1613  CG  PHE   234      19.686  23.409  69.030  1.00  0.00           C
ATOM   1614  CD1 PHE   234      20.720  23.914  68.332  1.00  0.00           C
ATOM   1615  HD1 PHE   234      21.631  24.091  68.903  1.00  0.00           H
ATOM   1616  CD2 PHE   234      18.516  23.032  68.425  1.00  0.00           C
ATOM   1617  HD2 PHE   234      17.622  22.994  69.047  1.00  0.00           H
ATOM   1618  CE1 PHE   234      20.638  23.958  66.923  1.00  0.00           C
ATOM   1619  HE1 PHE   234      21.512  24.163  66.304  1.00  0.00           H
ATOM   1620  CE2 PHE   234      18.370  23.099  67.007  1.00  0.00           C
ATOM   1621  HE2 PHE   234      17.602  22.493  66.526  1.00  0.00           H
ATOM   1622  CZ  PHE   234      19.521  23.541  66.290  1.00  0.00           C
ATOM   1623  HZ  PHE   234      19.341  23.653  65.221  1.00  0.00           H
ATOM   1624  C   PHE   234      21.906  21.487  70.048  1.00  0.00           C
ATOM   1625  O   PHE   234      22.107  20.861  69.016  1.00  0.00           O
ATOM   1626  N   VAL   235      22.860  21.751  70.944  1.00  0.00           N
ATOM   1627  H   VAL   235      22.599  22.214  71.791  1.00  0.00           H
ATOM   1628  CA  VAL   235      24.330  21.782  70.546  1.00  0.00           C
ATOM   1629  CB  VAL   235      25.090  22.304  71.825  1.00  0.00           C
ATOM   1630  CG1 VAL   235      26.543  22.109  71.705  1.00  0.00           C
ATOM   1631  CG2 VAL   235      24.857  23.755  72.111  1.00  0.00           C
ATOM   1632  C   VAL   235      24.896  20.475  69.911  1.00  0.00           C
ATOM   1633  O   VAL   235      25.689  20.501  68.950  1.00  0.00           O
ATOM   1634  N   LEU   236      24.510  19.359  70.419  1.00  0.00           N
ATOM   1635  H   LEU   236      24.046  19.397  71.304  1.00  0.00           H
ATOM   1636  CA  LEU   236      24.754  18.021  69.862  1.00  0.00           C
ATOM   1637  CB  LEU   236      24.366  16.890  70.892  1.00  0.00           C
ATOM   1638  CG  LEU   236      25.648  16.440  71.628  1.00  0.00           C
ATOM   1639  CD1 LEU   236      25.267  15.897  72.969  1.00  0.00           C
ATOM   1640  CD2 LEU   236      26.269  15.277  70.867  1.00  0.00           C
ATOM   1641  C   LEU   236      23.972  17.648  68.579  1.00  0.00           C
ATOM   1642  O   LEU   236      24.540  17.016  67.679  1.00  0.00           O
ATOM   1643  N   ILE   237      22.625  17.837  68.565  1.00  0.00           N
ATOM   1644  H   ILE   237      22.201  18.292  69.348  1.00  0.00           H
ATOM   1645  CA  ILE   237      21.719  17.544  67.405  1.00  0.00           C
ATOM   1646  CB  ILE   237      20.250  17.600  67.783  1.00  0.00           C
ATOM   1647  CG1 ILE   237      19.893  16.815  69.057  1.00  0.00           C
ATOM   1648  CG2 ILE   237      19.481  16.955  66.667  1.00  0.00           C
ATOM   1649  CD  ILE   237      18.499  16.968  69.532  1.00  0.00           C
ATOM   1650  C   ILE   237      22.013  18.462  66.232  1.00  0.00           C
ATOM   1651  O   ILE   237      22.094  18.036  65.072  1.00  0.00           O
ATOM   1652  N   GLY   238      22.308  19.688  66.629  1.00  0.00           N
ATOM   1653  H   GLY   238      22.184  19.954  67.585  1.00  0.00           H
ATOM   1654  CA  GLY   238      22.759  20.802  65.790  1.00  0.00           C
ATOM   1655  C   GLY   238      24.117  20.442  65.100  1.00  0.00           C
ATOM   1656  O   GLY   238      24.050  20.160  63.937  1.00  0.00           O
ATOM   1657  N   SER   239      25.162  20.183  65.876  1.00  0.00           N
ATOM   1658  H   SER   239      25.088  20.300  66.866  1.00  0.00           H
ATOM   1659  CA  SER   239      26.593  19.850  65.396  1.00  0.00           C
ATOM   1660  CB  SER   239      27.627  19.488  66.522  1.00  0.00           C
ATOM   1661  OG  SER   239      27.893  20.583  67.439  1.00  0.00           O
ATOM   1662  HG  SER   239      27.521  20.419  68.353  1.00  0.00           H
ATOM   1663  C   SER   239      26.561  18.759  64.417  1.00  0.00           C
ATOM   1664  O   SER   239      26.916  18.910  63.262  1.00  0.00           O
ATOM   1665  N   PHE   240      25.788  17.693  64.654  1.00  0.00           N
ATOM   1666  H   PHE   240      25.340  17.613  65.544  1.00  0.00           H
ATOM   1667  CA  PHE   240      25.510  16.586  63.693  1.00  0.00           C
ATOM   1668  CB  PHE   240      25.071  15.273  64.295  1.00  0.00           C
ATOM   1669  CG  PHE   240      26.057  14.628  65.355  1.00  0.00           C
ATOM   1670  CD1 PHE   240      27.410  14.470  65.006  1.00  0.00           C
ATOM   1671  HD1 PHE   240      27.785  14.467  63.982  1.00  0.00           H
ATOM   1672  CD2 PHE   240      25.647  14.438  66.606  1.00  0.00           C
ATOM   1673  HD2 PHE   240      24.675  14.805  66.934  1.00  0.00           H
ATOM   1674  CE1 PHE   240      28.287  13.976  65.992  1.00  0.00           C
ATOM   1675  HE1 PHE   240      29.320  13.682  65.805  1.00  0.00           H
ATOM   1676  CE2 PHE   240      26.503  13.923  67.579  1.00  0.00           C
ATOM   1677  HE2 PHE   240      26.078  13.556  68.513  1.00  0.00           H
ATOM   1678  CZ  PHE   240      27.850  13.777  67.264  1.00  0.00           C
ATOM   1679  HZ  PHE   240      28.525  13.561  68.092  1.00  0.00           H
ATOM   1680  C   PHE   240      24.641  16.823  62.441  1.00  0.00           C
ATOM   1681  O   PHE   240      25.208  16.665  61.379  1.00  0.00           O
ATOM   1682  N   VAL   241      23.523  17.531  62.584  1.00  0.00           N
ATOM   1683  H   VAL   241      23.071  17.531  63.476  1.00  0.00           H
ATOM   1684  CA  VAL   241      22.738  17.880  61.419  1.00  0.00           C
ATOM   1685  CB  VAL   241      21.239  18.132  61.592  1.00  0.00           C
ATOM   1686  CG1 VAL   241      20.382  16.878  61.770  1.00  0.00           C
ATOM   1687  CG2 VAL   241      20.881  19.196  62.647  1.00  0.00           C
ATOM   1688  C   VAL   241      23.319  19.098  60.696  1.00  0.00           C
ATOM   1689  O   VAL   241      23.416  19.009  59.491  1.00  0.00           O
ATOM   1690  N   SER   242      23.865  20.090  61.361  1.00  0.00           N
ATOM   1691  H   SER   242      23.831  20.038  62.359  1.00  0.00           H
ATOM   1692  CA  SER   242      24.426  21.360  60.773  1.00  0.00           C
ATOM   1693  CB  SER   242      24.390  22.453  61.837  1.00  0.00           C
ATOM   1694  OG  SER   242      25.252  22.277  62.898  1.00  0.00           O
ATOM   1695  HG  SER   242      25.065  21.372  63.282  1.00  0.00           H
ATOM   1696  C   SER   242      25.800  21.125  60.173  1.00  0.00           C
ATOM   1697  O   SER   242      26.144  22.121  59.401  1.00  0.00           O
ATOM   1698  N   PHE   243      26.515  20.133  60.528  1.00  0.00           N
ATOM   1699  H   PHE   243      26.359  19.687  61.409  1.00  0.00           H
ATOM   1700  CA  PHE   243      27.859  19.849  59.925  1.00  0.00           C
ATOM   1701  CB  PHE   243      28.984  20.298  60.852  1.00  0.00           C
ATOM   1702  CG  PHE   243      30.451  20.033  60.465  1.00  0.00           C
ATOM   1703  CD1 PHE   243      31.064  20.787  59.462  1.00  0.00           C
ATOM   1704  HD1 PHE   243      30.500  21.321  58.696  1.00  0.00           H
ATOM   1705  CD2 PHE   243      31.258  19.219  61.273  1.00  0.00           C
ATOM   1706  HD2 PHE   243      30.747  18.568  61.983  1.00  0.00           H
ATOM   1707  CE1 PHE   243      32.435  20.754  59.349  1.00  0.00           C
ATOM   1708  HE1 PHE   243      32.951  21.376  58.618  1.00  0.00           H
ATOM   1709  CE2 PHE   243      32.638  19.055  61.001  1.00  0.00           C
ATOM   1710  HE2 PHE   243      33.313  18.535  61.682  1.00  0.00           H
ATOM   1711  CZ  PHE   243      33.230  19.860  60.046  1.00  0.00           C
ATOM   1712  HZ  PHE   243      34.229  19.662  59.660  1.00  0.00           H
ATOM   1713  C   PHE   243      28.087  18.421  59.429  1.00  0.00           C
ATOM   1714  O   PHE   243      27.986  18.228  58.186  1.00  0.00           O
ATOM   1715  N   PHE   244      28.130  17.407  60.331  1.00  0.00           N
ATOM   1716  H   PHE   244      28.083  17.558  61.318  1.00  0.00           H
ATOM   1717  CA  PHE   244      28.613  16.047  60.009  1.00  0.00           C
ATOM   1718  CB  PHE   244      28.718  15.208  61.293  1.00  0.00           C
ATOM   1719  CG  PHE   244      30.023  15.365  62.043  1.00  0.00           C
ATOM   1720  CD1 PHE   244      31.158  14.654  61.609  1.00  0.00           C
ATOM   1721  HD1 PHE   244      31.112  14.090  60.677  1.00  0.00           H
ATOM   1722  CD2 PHE   244      30.072  16.198  63.144  1.00  0.00           C
ATOM   1723  HD2 PHE   244      29.185  16.769  63.419  1.00  0.00           H
ATOM   1724  CE1 PHE   244      32.361  14.835  62.253  1.00  0.00           C
ATOM   1725  HE1 PHE   244      33.269  14.509  61.745  1.00  0.00           H
ATOM   1726  CE2 PHE   244      31.253  16.324  63.864  1.00  0.00           C
ATOM   1727  HE2 PHE   244      31.365  17.137  64.582  1.00  0.00           H
ATOM   1728  CZ  PHE   244      32.336  15.570  63.405  1.00  0.00           C
ATOM   1729  HZ  PHE   244      33.197  15.588  64.074  1.00  0.00           H
ATOM   1730  C   PHE   244      27.764  15.479  58.912  1.00  0.00           C
ATOM   1731  O   PHE   244      28.299  15.287  57.828  1.00  0.00           O
ATOM   1732  N   ILE   245      26.422  15.449  58.943  1.00  0.00           N
ATOM   1733  H   ILE   245      25.938  15.944  59.664  1.00  0.00           H
ATOM   1734  CA  ILE   245      25.645  14.907  57.788  1.00  0.00           C
ATOM   1735  CB  ILE   245      24.262  14.321  58.159  1.00  0.00           C
ATOM   1736  CG1 ILE   245      24.488  12.922  58.894  1.00  0.00           C
ATOM   1737  CG2 ILE   245      23.260  14.244  56.938  1.00  0.00           C
ATOM   1738  CD  ILE   245      25.121  11.862  57.996  1.00  0.00           C
ATOM   1739  C   ILE   245      25.840  15.566  56.379  1.00  0.00           C
ATOM   1740  O   ILE   245      26.345  14.916  55.489  1.00  0.00           O
ATOM   1741  N   PRO   246      25.722  16.845  56.159  1.00  0.00           N
ATOM   1742  CA  PRO   246      26.092  17.549  54.973  1.00  0.00           C
ATOM   1743  CB  PRO   246      25.766  19.030  55.135  1.00  0.00           C
ATOM   1744  CG  PRO   246      24.616  18.936  56.199  1.00  0.00           C
ATOM   1745  CD  PRO   246      25.185  17.848  57.091  1.00  0.00           C
ATOM   1746  C   PRO   246      27.569  17.434  54.510  1.00  0.00           C
ATOM   1747  O   PRO   246      27.757  17.116  53.329  1.00  0.00           O
ATOM   1748  N   LEU   247      28.532  17.374  55.405  1.00  0.00           N
ATOM   1749  H   LEU   247      28.241  17.469  56.356  1.00  0.00           H
ATOM   1750  CA  LEU   247      29.949  17.135  55.026  1.00  0.00           C
ATOM   1751  CB  LEU   247      30.805  17.359  56.254  1.00  0.00           C
ATOM   1752  CG  LEU   247      32.219  16.979  56.158  1.00  0.00           C
ATOM   1753  CD1 LEU   247      33.077  17.801  55.080  1.00  0.00           C
ATOM   1754  CD2 LEU   247      32.918  17.088  57.538  1.00  0.00           C
ATOM   1755  C   LEU   247      30.262  15.789  54.264  1.00  0.00           C
ATOM   1756  O   LEU   247      31.117  15.673  53.349  1.00  0.00           O
ATOM   1757  N   THR   248      29.409  14.796  54.551  1.00  0.00           N
ATOM   1758  H   THR   248      28.900  14.722  55.409  1.00  0.00           H
ATOM   1759  CA  THR   248      29.559  13.469  53.912  1.00  0.00           C
ATOM   1760  CB  THR   248      28.451  12.509  54.335  1.00  0.00           C
ATOM   1761  OG1 THR   248      27.148  13.038  53.970  1.00  0.00           O
ATOM   1762  HG1 THR   248      26.933  13.703  54.685  1.00  0.00           H
ATOM   1763  CG2 THR   248      28.462  12.147  55.851  1.00  0.00           C
ATOM   1764  C   THR   248      29.505  13.561  52.365  1.00  0.00           C
ATOM   1765  O   THR   248      30.475  13.241  51.658  1.00  0.00           O
ATOM   1766  N   ILE   249      28.464  14.211  51.818  1.00  0.00           N
ATOM   1767  H   ILE   249      27.724  14.410  52.461  1.00  0.00           H
ATOM   1768  CA  ILE   249      28.354  14.422  50.370  1.00  0.00           C
ATOM   1769  CB  ILE   249      26.997  15.119  50.157  1.00  0.00           C
ATOM   1770  CG1 ILE   249      25.833  14.256  50.594  1.00  0.00           C
ATOM   1771  CG2 ILE   249      26.831  15.647  48.713  1.00  0.00           C
ATOM   1772  CD  ILE   249      25.010  14.894  51.691  1.00  0.00           C
ATOM   1773  C   ILE   249      29.500  15.234  49.742  1.00  0.00           C
ATOM   1774  O   ILE   249      29.967  14.949  48.658  1.00  0.00           O
ATOM   1775  N   MET   250      30.027  16.114  50.597  1.00  0.00           N
ATOM   1776  H   MET   250      29.667  16.145  51.529  1.00  0.00           H
ATOM   1777  CA  MET   250      31.117  17.029  50.144  1.00  0.00           C
ATOM   1778  CB  MET   250      31.300  18.245  51.006  1.00  0.00           C
ATOM   1779  CG  MET   250      30.915  19.493  50.178  1.00  0.00           C
ATOM   1780  SD  MET   250      30.615  20.946  51.256  1.00  0.00           S
ATOM   1781  CE  MET   250      32.314  21.395  51.343  1.00  0.00           C
ATOM   1782  C   MET   250      32.401  16.278  49.941  1.00  0.00           C
ATOM   1783  O   MET   250      32.866  16.233  48.818  1.00  0.00           O
ATOM   1784  N   VAL   251      32.691  15.437  50.936  1.00  0.00           N
ATOM   1785  H   VAL   251      32.122  15.325  51.751  1.00  0.00           H
ATOM   1786  CA  VAL   251      33.903  14.632  50.863  1.00  0.00           C
ATOM   1787  CB  VAL   251      34.387  14.230  52.240  1.00  0.00           C
ATOM   1788  CG1 VAL   251      33.754  12.961  52.905  1.00  0.00           C
ATOM   1789  CG2 VAL   251      35.876  13.893  52.240  1.00  0.00           C
ATOM   1790  C   VAL   251      33.848  13.529  49.822  1.00  0.00           C
ATOM   1791  O   VAL   251      34.766  13.441  49.040  1.00  0.00           O
ATOM   1792  N   ILE   252      32.597  13.060  49.534  1.00  0.00           N
ATOM   1793  H   ILE   252      31.932  13.125  50.278  1.00  0.00           H
ATOM   1794  CA  ILE   252      32.554  12.093  48.405  1.00  0.00           C
ATOM   1795  CB  ILE   252      31.404  11.140  48.683  1.00  0.00           C
ATOM   1796  CG1 ILE   252      31.602  10.414  50.017  1.00  0.00           C
ATOM   1797  CG2 ILE   252      31.363  10.097  47.557  1.00  0.00           C
ATOM   1798  CD  ILE   252      30.408   9.682  50.532  1.00  0.00           C
ATOM   1799  C   ILE   252      32.530  12.757  46.966  1.00  0.00           C
ATOM   1800  O   ILE   252      33.295  12.434  46.086  1.00  0.00           O
ATOM   1801  N   THR   253      31.778  13.886  46.838  1.00  0.00           N
ATOM   1802  H   THR   253      31.210  14.107  47.631  1.00  0.00           H
ATOM   1803  CA  THR   253      31.672  14.743  45.606  1.00  0.00           C
ATOM   1804  CB  THR   253      30.517  15.764  45.447  1.00  0.00           C
ATOM   1805  OG1 THR   253      30.412  16.572  46.662  1.00  0.00           O
ATOM   1806  HG1 THR   253      30.076  15.943  47.363  1.00  0.00           H
ATOM   1807  CG2 THR   253      29.217  14.991  45.091  1.00  0.00           C
ATOM   1808  C   THR   253      33.040  15.479  45.350  1.00  0.00           C
ATOM   1809  O   THR   253      33.417  15.636  44.176  1.00  0.00           O
ATOM   1810  N   TYR   254      33.788  15.950  46.417  1.00  0.00           N
ATOM   1811  H   TYR   254      33.539  16.049  47.380  1.00  0.00           H
ATOM   1812  CA  TYR   254      35.135  16.487  46.194  1.00  0.00           C
ATOM   1813  CB  TYR   254      35.729  17.167  47.455  1.00  0.00           C
ATOM   1814  CG  TYR   254      35.550  18.653  47.578  1.00  0.00           C
ATOM   1815  CD1 TYR   254      34.297  19.114  47.992  1.00  0.00           C
ATOM   1816  HD1 TYR   254      33.636  18.386  48.462  1.00  0.00           H
ATOM   1817  CD2 TYR   254      36.562  19.552  47.224  1.00  0.00           C
ATOM   1818  HD2 TYR   254      37.493  19.248  46.745  1.00  0.00           H
ATOM   1819  CE1 TYR   254      34.001  20.466  47.972  1.00  0.00           C
ATOM   1820  HE1 TYR   254      33.013  20.875  48.187  1.00  0.00           H
ATOM   1821  CE2 TYR   254      36.241  20.886  47.230  1.00  0.00           C
ATOM   1822  HE2 TYR   254      37.010  21.655  47.299  1.00  0.00           H
ATOM   1823  CZ  TYR   254      34.962  21.368  47.507  1.00  0.00           C
ATOM   1824  OH  TYR   254      34.698  22.554  47.037  1.00  0.00           O
ATOM   1825  HH  TYR   254      33.833  22.448  46.547  1.00  0.00           H
ATOM   1826  C   TYR   254      36.041  15.351  45.658  1.00  0.00           C
ATOM   1827  O   TYR   254      36.612  15.517  44.583  1.00  0.00           O
ATOM   1828  N   PHE   255      36.156  14.185  46.304  1.00  0.00           N
ATOM   1829  H   PHE   255      35.564  14.051  47.099  1.00  0.00           H
ATOM   1830  CA  PHE   255      37.048  13.094  45.800  1.00  0.00           C
ATOM   1831  CB  PHE   255      36.965  11.861  46.654  1.00  0.00           C
ATOM   1832  CG  PHE   255      38.181  11.680  47.523  1.00  0.00           C
ATOM   1833  CD1 PHE   255      38.170  12.411  48.713  1.00  0.00           C
ATOM   1834  HD1 PHE   255      37.546  13.288  48.883  1.00  0.00           H
ATOM   1835  CD2 PHE   255      39.201  10.730  47.231  1.00  0.00           C
ATOM   1836  HD2 PHE   255      39.195   9.980  46.440  1.00  0.00           H
ATOM   1837  CE1 PHE   255      39.062  12.153  49.683  1.00  0.00           C
ATOM   1838  HE1 PHE   255      39.185  12.830  50.527  1.00  0.00           H
ATOM   1839  CE2 PHE   255      40.084  10.538  48.254  1.00  0.00           C
ATOM   1840  HE2 PHE   255      40.989   9.939  48.156  1.00  0.00           H
ATOM   1841  CZ  PHE   255      40.002  11.152  49.458  1.00  0.00           C
ATOM   1842  HZ  PHE   255      40.843  11.151  50.151  1.00  0.00           H
ATOM   1843  C   PHE   255      36.773  12.674  44.378  1.00  0.00           C
ATOM   1844  O   PHE   255      37.598  12.778  43.490  1.00  0.00           O
ATOM   1845  N   LEU   256      35.455  12.600  44.046  1.00  0.00           N
ATOM   1846  H   LEU   256      34.727  12.691  44.725  1.00  0.00           H
ATOM   1847  CA  LEU   256      34.933  12.249  42.684  1.00  0.00           C
ATOM   1848  CB  LEU   256      33.425  12.021  42.647  1.00  0.00           C
ATOM   1849  CG  LEU   256      33.121  10.668  43.317  1.00  0.00           C
ATOM   1850  CD1 LEU   256      31.633  10.569  43.538  1.00  0.00           C
ATOM   1851  CD2 LEU   256      33.434   9.501  42.417  1.00  0.00           C
ATOM   1852  C   LEU   256      35.267  13.403  41.712  1.00  0.00           C
ATOM   1853  O   LEU   256      36.009  13.151  40.751  1.00  0.00           O
ATOM   1854  N   THR   257      35.138  14.687  42.153  1.00  0.00           N
ATOM   1855  H   THR   257      34.802  14.966  43.052  1.00  0.00           H
ATOM   1856  CA  THR   257      35.456  15.844  41.248  1.00  0.00           C
ATOM   1857  CB  THR   257      34.840  17.213  41.442  1.00  0.00           C
ATOM   1858  OG1 THR   257      35.133  17.703  42.761  1.00  0.00           O
ATOM   1859  HG1 THR   257      34.604  17.182  43.431  1.00  0.00           H
ATOM   1860  CG2 THR   257      33.357  17.153  41.174  1.00  0.00           C
ATOM   1861  C   THR   257      36.917  16.004  41.029  1.00  0.00           C
ATOM   1862  O   THR   257      37.289  16.200  39.913  1.00  0.00           O
ATOM   1863  N   ILE   258      37.707  15.809  42.101  1.00  0.00           N
ATOM   1864  H   ILE   258      37.315  15.815  43.021  1.00  0.00           H
ATOM   1865  CA  ILE   258      39.195  16.027  42.003  1.00  0.00           C
ATOM   1866  CB  ILE   258      39.822  16.283  43.407  1.00  0.00           C
ATOM   1867  CG1 ILE   258      39.282  17.614  44.060  1.00  0.00           C
ATOM   1868  CG2 ILE   258      41.355  16.391  43.245  1.00  0.00           C
ATOM   1869  CD  ILE   258      40.032  18.010  45.327  1.00  0.00           C
ATOM   1870  C   ILE   258      39.822  14.924  41.131  1.00  0.00           C
ATOM   1871  O   ILE   258      40.296  15.248  40.050  1.00  0.00           O
ATOM   1872  N   LYS   259      39.526  13.687  41.413  1.00  0.00           N
ATOM   1873  H   LYS   259      38.826  13.410  42.071  1.00  0.00           H
ATOM   1874  CA  LYS   259      39.932  12.508  40.647  1.00  0.00           C
ATOM   1875  CB  LYS   259      39.489  11.288  41.479  1.00  0.00           C
ATOM   1876  CG  LYS   259      40.637  10.701  42.262  1.00  0.00           C
ATOM   1877  CD  LYS   259      41.505  11.664  43.026  1.00  0.00           C
ATOM   1878  CE  LYS   259      42.960  11.377  43.440  1.00  0.00           C
ATOM   1879  NZ  LYS   259      43.957  11.390  42.296  1.00  0.00           N
ATOM   1880  HZ1 LYS   259      44.795  10.887  42.508  1.00  0.00           H
ATOM   1881  HZ2 LYS   259      43.629  10.965  41.452  1.00  0.00           H
ATOM   1882  HZ3 LYS   259      44.194  12.330  42.050  1.00  0.00           H
ATOM   1883  C   LYS   259      39.467  12.462  39.233  1.00  0.00           C
ATOM   1884  O   LYS   259      40.177  12.167  38.299  1.00  0.00           O
ATOM   1885  N   SER   260      38.258  12.969  39.015  1.00  0.00           N
ATOM   1886  H   SER   260      37.698  13.327  39.762  1.00  0.00           H
ATOM   1887  CA  SER   260      37.601  13.144  37.664  1.00  0.00           C
ATOM   1888  CB  SER   260      36.165  13.609  37.781  1.00  0.00           C
ATOM   1889  OG  SER   260      35.552  13.489  36.454  1.00  0.00           O
ATOM   1890  HG  SER   260      34.995  12.665  36.351  1.00  0.00           H
ATOM   1891  C   SER   260      38.429  14.147  36.802  1.00  0.00           C
ATOM   1892  O   SER   260      38.963  13.716  35.767  1.00  0.00           O
ATOM   1893  N   LEU   261      38.852  15.280  37.362  1.00  0.00           N
ATOM   1894  H   LEU   261      38.721  15.432  38.342  1.00  0.00           H
ATOM   1895  CA  LEU   261      39.697  16.311  36.845  1.00  0.00           C
ATOM   1896  CB  LEU   261      39.811  17.440  37.837  1.00  0.00           C
ATOM   1897  CG  LEU   261      38.458  18.235  37.793  1.00  0.00           C
ATOM   1898  CD1 LEU   261      38.402  19.245  38.875  1.00  0.00           C
ATOM   1899  CD2 LEU   261      38.094  18.793  36.432  1.00  0.00           C
ATOM   1900  C   LEU   261      41.124  15.800  36.439  1.00  0.00           C
ATOM   1901  O   LEU   261      41.511  15.884  35.283  1.00  0.00           O
ATOM   1902  N   GLN   262      41.848  15.203  37.417  1.00  0.00           N
ATOM   1903  H   GLN   262      41.430  15.111  38.321  1.00  0.00           H
ATOM   1904  CA  GLN   262      43.211  14.609  37.295  1.00  0.00           C
ATOM   1905  CB  GLN   262      43.354  14.058  38.752  1.00  0.00           C
ATOM   1906  CG  GLN   262      43.880  15.045  39.679  1.00  0.00           C
ATOM   1907  CD  GLN   262      44.396  14.497  41.004  1.00  0.00           C
ATOM   1908  OE1 GLN   262      43.725  14.256  41.953  1.00  0.00           O
ATOM   1909  NE2 GLN   262      45.575  14.007  40.993  1.00  0.00           N
ATOM   1910 HE21 GLN   262      46.291  14.239  40.335  1.00  0.00           H
ATOM   1911 HE22 GLN   262      45.841  13.540  41.836  1.00  0.00           H
ATOM   1912  C   GLN   262      43.479  13.568  36.214  1.00  0.00           C
ATOM   1913  O   GLN   262      44.682  13.263  36.031  1.00  0.00           O
ATOM   1914  N   LYS   263      42.387  12.837  35.782  1.00  0.00           N
ATOM   1915  H   LYS   263      41.453  12.936  36.125  1.00  0.00           H
ATOM   1916  CA  LYS   263      42.484  11.759  34.770  1.00  0.00           C
ATOM   1917  CB  LYS   263      41.274  10.824  34.724  1.00  0.00           C
ATOM   1918  CG  LYS   263      41.596   9.332  34.724  1.00  0.00           C
ATOM   1919  CD  LYS   263      40.284   8.632  34.785  1.00  0.00           C
ATOM   1920  CE  LYS   263      39.278   8.964  35.876  1.00  0.00           C
ATOM   1921  NZ  LYS   263      39.707   8.316  37.162  1.00  0.00           N
ATOM   1922  HZ1 LYS   263      40.552   8.666  37.567  1.00  0.00           H
ATOM   1923  HZ2 LYS   263      39.032   8.499  37.878  1.00  0.00           H
ATOM   1924  HZ3 LYS   263      39.794   7.335  36.989  1.00  0.00           H
ATOM   1925  C   LYS   263      42.674  12.399  33.379  1.00  0.00           C
ATOM   1926  O   LYS   263      41.698  12.770  32.676  1.00  0.00           O
ATOM   1927  N   GLU   264      43.936  12.235  32.904  1.00  0.00           N
ATOM   1928  H   GLU   264      44.580  11.598  33.327  1.00  0.00           H
ATOM   1929  CA  GLU   264      44.394  12.803  31.641  1.00  0.00           C
ATOM   1930  CB  GLU   264      45.889  12.655  31.430  1.00  0.00           C
ATOM   1931  CG  GLU   264      46.807  13.408  32.375  1.00  0.00           C
ATOM   1932  CD  GLU   264      48.286  13.383  31.984  1.00  0.00           C
ATOM   1933  OE1 GLU   264      49.092  13.407  32.924  1.00  0.00           O
ATOM   1934  OE2 GLU   264      48.769  13.065  30.886  1.00  0.00           O
ATOM   1935  C   GLU   264      43.759  12.500  30.252  1.00  0.00           C
ATOM   1936  OT  GLU   264      44.033  13.168  29.229  1.00  0.00           O
ATOM   1937  O   GLU   264      42.908  11.427  30.114  1.00  0.00           O
ATOM   1938  HO  GLU   264      42.651  11.393  29.148  1.00  0.00           H
ATOM   1939  N   SER   316      48.377  23.907  33.709  1.00  0.00           N
ATOM   1940  H1  SER   316      49.082  23.245  33.457  1.00  0.00           H
ATOM   1941  H2  SER   316      48.423  23.927  34.707  1.00  0.00           H
ATOM   1942  CA  SER   316      47.023  23.486  33.151  1.00  0.00           C
ATOM   1943  CB  SER   316      46.979  21.990  32.850  1.00  0.00           C
ATOM   1944  OG  SER   316      48.191  21.698  32.201  1.00  0.00           O
ATOM   1945  HG  SER   316      48.893  21.584  32.905  1.00  0.00           H
ATOM   1946  C   SER   316      45.777  23.824  33.977  1.00  0.00           C
ATOM   1947  O   SER   316      45.760  23.466  35.175  1.00  0.00           O
ATOM   1948  N   ASN   317      44.704  24.177  33.269  1.00  0.00           N
ATOM   1949  H   ASN   317      44.726  24.362  32.286  1.00  0.00           H
ATOM   1950  CA  ASN   317      43.403  24.388  33.937  1.00  0.00           C
ATOM   1951  CB  ASN   317      42.471  24.626  32.721  1.00  0.00           C
ATOM   1952  CG  ASN   317      40.987  24.970  33.100  1.00  0.00           C
ATOM   1953  OD1 ASN   317      40.721  26.055  33.579  1.00  0.00           O
ATOM   1954  ND2 ASN   317      40.049  24.052  33.205  1.00  0.00           N
ATOM   1955 HD21 ASN   317      40.291  23.086  33.119  1.00  0.00           H
ATOM   1956 HD22 ASN   317      39.133  24.307  33.514  1.00  0.00           H
ATOM   1957  C   ASN   317      42.859  23.315  34.897  1.00  0.00           C
ATOM   1958  O   ASN   317      42.445  23.620  36.029  1.00  0.00           O
ATOM   1959  N   GLU   318      42.868  22.038  34.419  1.00  0.00           N
ATOM   1960  H   GLU   318      42.789  21.833  33.443  1.00  0.00           H
ATOM   1961  CA  GLU   318      42.487  20.920  35.288  1.00  0.00           C
ATOM   1962  CB  GLU   318      42.070  19.586  34.667  1.00  0.00           C
ATOM   1963  CG  GLU   318      40.649  19.418  34.042  1.00  0.00           C
ATOM   1964  CD  GLU   318      40.382  20.170  32.669  1.00  0.00           C
ATOM   1965  OE1 GLU   318      40.058  21.363  32.720  1.00  0.00           O
ATOM   1966  OE2 GLU   318      40.709  19.546  31.680  1.00  0.00           O
ATOM   1967  C   GLU   318      43.326  20.728  36.581  1.00  0.00           C
ATOM   1968  O   GLU   318      42.787  20.910  37.675  1.00  0.00           O
ATOM   1969  N   GLN   319      44.583  20.733  36.415  1.00  0.00           N
ATOM   1970  H   GLN   319      45.002  20.464  35.547  1.00  0.00           H
ATOM   1971  CA  GLN   319      45.591  20.648  37.508  1.00  0.00           C
ATOM   1972  CB  GLN   319      47.012  20.561  36.887  1.00  0.00           C
ATOM   1973  CG  GLN   319      47.445  19.121  36.457  1.00  0.00           C
ATOM   1974  CD  GLN   319      46.604  18.524  35.389  1.00  0.00           C
ATOM   1975  OE1 GLN   319      45.978  19.219  34.627  1.00  0.00           O
ATOM   1976  NE2 GLN   319      46.249  17.247  35.457  1.00  0.00           N
ATOM   1977 HE21 GLN   319      46.678  16.670  36.152  1.00  0.00           H
ATOM   1978 HE22 GLN   319      45.460  16.910  34.944  1.00  0.00           H
ATOM   1979  C   GLN   319      45.555  21.844  38.531  1.00  0.00           C
ATOM   1980  O   GLN   319      45.462  21.585  39.685  1.00  0.00           O
ATOM   1981  N   LYS   320      45.384  23.073  38.048  1.00  0.00           N
ATOM   1982  H   LYS   320      45.259  23.195  37.063  1.00  0.00           H
ATOM   1983  CA  LYS   320      45.206  24.228  38.890  1.00  0.00           C
ATOM   1984  CB  LYS   320      45.228  25.453  37.951  1.00  0.00           C
ATOM   1985  CG  LYS   320      46.482  26.312  38.003  1.00  0.00           C
ATOM   1986  CD  LYS   320      46.406  27.471  36.987  1.00  0.00           C
ATOM   1987  CE  LYS   320      46.513  26.869  35.577  1.00  0.00           C
ATOM   1988  NZ  LYS   320      46.775  28.086  34.796  1.00  0.00           N
ATOM   1989  HZ1 LYS   320      46.000  28.718  34.819  1.00  0.00           H
ATOM   1990  HZ2 LYS   320      47.595  28.547  35.136  1.00  0.00           H
ATOM   1991  HZ3 LYS   320      46.958  27.705  33.889  1.00  0.00           H
ATOM   1992  C   LYS   320      43.984  24.260  39.735  1.00  0.00           C
ATOM   1993  O   LYS   320      44.071  24.521  40.922  1.00  0.00           O
ATOM   1994  N   ALA   321      42.891  23.799  39.024  1.00  0.00           N
ATOM   1995  H   ALA   321      42.854  23.726  38.027  1.00  0.00           H
ATOM   1996  CA  ALA   321      41.551  23.605  39.731  1.00  0.00           C
ATOM   1997  CB  ALA   321      40.552  23.520  38.599  1.00  0.00           C
ATOM   1998  C   ALA   321      41.527  22.477  40.731  1.00  0.00           C
ATOM   1999  O   ALA   321      41.211  22.843  41.867  1.00  0.00           O
ATOM   2000  N   CYS   322      42.065  21.305  40.265  1.00  0.00           N
ATOM   2001  H   CYS   322      42.502  21.233  39.368  1.00  0.00           H
ATOM   2002  CA  CYS   322      42.111  20.154  41.208  1.00  0.00           C
ATOM   2003  CB  CYS   322      42.561  18.789  40.618  1.00  0.00           C
ATOM   2004  SG  CYS   322      44.305  18.421  40.257  1.00  0.00           S
ATOM   2005  HG  CYS   322      44.010  17.290  39.621  1.00  0.00           H
ATOM   2006  C   CYS   322      42.922  20.444  42.430  1.00  0.00           C
ATOM   2007  O   CYS   322      42.251  20.374  43.442  1.00  0.00           O
ATOM   2008  N   LYS   323      44.024  21.153  42.265  1.00  0.00           N
ATOM   2009  H   LYS   323      44.224  21.296  41.296  1.00  0.00           H
ATOM   2010  CA  LYS   323      44.807  21.656  43.393  1.00  0.00           C
ATOM   2011  CB  LYS   323      46.061  22.261  42.750  1.00  0.00           C
ATOM   2012  CG  LYS   323      47.186  21.283  42.428  1.00  0.00           C
ATOM   2013  CD  LYS   323      48.254  21.845  41.538  1.00  0.00           C
ATOM   2014  CE  LYS   323      49.237  20.835  41.013  1.00  0.00           C
ATOM   2015  NZ  LYS   323      50.297  21.584  40.325  1.00  0.00           N
ATOM   2016  HZ1 LYS   323      49.776  22.082  39.631  1.00  0.00           H
ATOM   2017  HZ2 LYS   323      50.717  22.239  40.953  1.00  0.00           H
ATOM   2018  HZ3 LYS   323      51.023  20.945  40.069  1.00  0.00           H
ATOM   2019  C   LYS   323      44.076  22.830  44.099  1.00  0.00           C
ATOM   2020  O   LYS   323      43.963  22.656  45.329  1.00  0.00           O
ATOM   2021  N   VAL   324      43.756  23.957  43.515  1.00  0.00           N
ATOM   2022  H   VAL   324      43.645  24.118  42.534  1.00  0.00           H
ATOM   2023  CA  VAL   324      43.004  24.955  44.402  1.00  0.00           C
ATOM   2024  CB  VAL   324      42.544  26.307  43.769  1.00  0.00           C
ATOM   2025  CG1 VAL   324      43.749  27.077  43.407  1.00  0.00           C
ATOM   2026  CG2 VAL   324      41.566  26.194  42.617  1.00  0.00           C
ATOM   2027  C   VAL   324      41.720  24.369  45.168  1.00  0.00           C
ATOM   2028  O   VAL   324      41.729  24.448  46.452  1.00  0.00           O
ATOM   2029  N   LEU   325      40.899  23.571  44.435  1.00  0.00           N
ATOM   2030  H   LEU   325      40.957  23.565  43.437  1.00  0.00           H
ATOM   2031  CA  LEU   325      39.811  22.696  45.000  1.00  0.00           C
ATOM   2032  CB  LEU   325      39.054  21.952  43.943  1.00  0.00           C
ATOM   2033  CG  LEU   325      37.866  22.633  43.295  1.00  0.00           C
ATOM   2034  CD1 LEU   325      37.514  21.866  41.988  1.00  0.00           C
ATOM   2035  CD2 LEU   325      36.659  22.766  44.087  1.00  0.00           C
ATOM   2036  C   LEU   325      40.224  21.827  46.177  1.00  0.00           C
ATOM   2037  O   LEU   325      39.663  21.910  47.246  1.00  0.00           O
ATOM   2038  N   GLY   326      41.368  21.195  46.162  1.00  0.00           N
ATOM   2039  H   GLY   326      41.832  21.014  45.295  1.00  0.00           H
ATOM   2040  CA  GLY   326      41.998  20.600  47.408  1.00  0.00           C
ATOM   2041  C   GLY   326      42.232  21.522  48.641  1.00  0.00           C
ATOM   2042  O   GLY   326      41.796  21.212  49.753  1.00  0.00           O
ATOM   2043  N   ILE   327      42.818  22.669  48.312  1.00  0.00           N
ATOM   2044  H   ILE   327      43.004  22.846  47.345  1.00  0.00           H
ATOM   2045  CA  ILE   327      43.205  23.671  49.294  1.00  0.00           C
ATOM   2046  CB  ILE   327      44.109  24.851  48.701  1.00  0.00           C
ATOM   2047  CG1 ILE   327      45.353  24.368  47.865  1.00  0.00           C
ATOM   2048  CG2 ILE   327      44.636  25.715  49.871  1.00  0.00           C
ATOM   2049  CD  ILE   327      45.862  25.558  47.058  1.00  0.00           C
ATOM   2050  C   ILE   327      41.967  24.393  49.889  1.00  0.00           C
ATOM   2051  O   ILE   327      41.904  24.575  51.102  1.00  0.00           O
ATOM   2052  N   VAL   328      40.935  24.702  49.051  1.00  0.00           N
ATOM   2053  H   VAL   328      40.974  24.549  48.063  1.00  0.00           H
ATOM   2054  CA  VAL   328      39.712  25.294  49.613  1.00  0.00           C
ATOM   2055  CB  VAL   328      38.817  26.142  48.695  1.00  0.00           C
ATOM   2056  CG1 VAL   328      39.731  27.184  48.112  1.00  0.00           C
ATOM   2057  CG2 VAL   328      37.925  25.333  47.744  1.00  0.00           C
ATOM   2058  C   VAL   328      38.790  24.307  50.387  1.00  0.00           C
ATOM   2059  O   VAL   328      38.072  24.653  51.370  1.00  0.00           O
ATOM   2060  N   PHE   329      38.787  23.011  49.972  1.00  0.00           N
ATOM   2061  H   PHE   329      39.243  22.709  49.135  1.00  0.00           H
ATOM   2062  CA  PHE   329      38.169  21.996  50.815  1.00  0.00           C
ATOM   2063  CB  PHE   329      38.371  20.596  50.228  1.00  0.00           C
ATOM   2064  CG  PHE   329      37.885  19.421  51.154  1.00  0.00           C
ATOM   2065  CD1 PHE   329      36.593  18.975  50.939  1.00  0.00           C
ATOM   2066  HD1 PHE   329      35.898  19.555  50.332  1.00  0.00           H
ATOM   2067  CD2 PHE   329      38.625  18.827  52.174  1.00  0.00           C
ATOM   2068  HD2 PHE   329      39.694  18.955  52.348  1.00  0.00           H
ATOM   2069  CE1 PHE   329      36.009  17.970  51.669  1.00  0.00           C
ATOM   2070  HE1 PHE   329      35.134  17.477  51.246  1.00  0.00           H
ATOM   2071  CE2 PHE   329      38.036  17.878  52.971  1.00  0.00           C
ATOM   2072  HE2 PHE   329      38.651  17.573  53.817  1.00  0.00           H
ATOM   2073  CZ  PHE   329      36.749  17.446  52.710  1.00  0.00           C
ATOM   2074  HZ  PHE   329      36.319  16.614  53.268  1.00  0.00           H
ATOM   2075  C   PHE   329      38.734  22.017  52.253  1.00  0.00           C
ATOM   2076  O   PHE   329      37.996  22.030  53.270  1.00  0.00           O
ATOM   2077  N   PHE   330      40.073  22.068  52.263  1.00  0.00           N
ATOM   2078  H   PHE   330      40.636  21.818  51.476  1.00  0.00           H
ATOM   2079  CA  PHE   330      40.820  22.195  53.457  1.00  0.00           C
ATOM   2080  CB  PHE   330      42.306  21.920  53.129  1.00  0.00           C
ATOM   2081  CG  PHE   330      43.417  22.468  53.992  1.00  0.00           C
ATOM   2082  CD1 PHE   330      43.756  21.845  55.153  1.00  0.00           C
ATOM   2083  HD1 PHE   330      43.230  20.936  55.445  1.00  0.00           H
ATOM   2084  CD2 PHE   330      44.018  23.623  53.580  1.00  0.00           C
ATOM   2085  HD2 PHE   330      43.603  24.230  52.776  1.00  0.00           H
ATOM   2086  CE1 PHE   330      44.723  22.406  55.980  1.00  0.00           C
ATOM   2087  HE1 PHE   330      44.879  21.902  56.934  1.00  0.00           H
ATOM   2088  CE2 PHE   330      45.047  24.217  54.327  1.00  0.00           C
ATOM   2089  HE2 PHE   330      45.479  25.185  54.073  1.00  0.00           H
ATOM   2090  CZ  PHE   330      45.349  23.594  55.572  1.00  0.00           C
ATOM   2091  HZ  PHE   330      46.019  24.072  56.288  1.00  0.00           H
ATOM   2092  C   PHE   330      40.712  23.533  54.212  1.00  0.00           C
ATOM   2093  O   PHE   330      40.451  23.535  55.418  1.00  0.00           O
ATOM   2094  N   LEU   331      40.648  24.644  53.502  1.00  0.00           N
ATOM   2095  H   LEU   331      41.031  24.625  52.578  1.00  0.00           H
ATOM   2096  CA  LEU   331      40.186  25.897  54.220  1.00  0.00           C
ATOM   2097  CB  LEU   331      40.343  27.111  53.307  1.00  0.00           C
ATOM   2098  CG  LEU   331      41.743  27.475  52.880  1.00  0.00           C
ATOM   2099  CD1 LEU   331      41.649  28.403  51.668  1.00  0.00           C
ATOM   2100  CD2 LEU   331      42.754  27.895  53.920  1.00  0.00           C
ATOM   2101  C   LEU   331      38.876  25.865  54.953  1.00  0.00           C
ATOM   2102  O   LEU   331      38.902  26.063  56.142  1.00  0.00           O
ATOM   2103  N   PHE   332      37.861  25.370  54.250  1.00  0.00           N
ATOM   2104  H   PHE   332      37.930  25.466  53.257  1.00  0.00           H
ATOM   2105  CA  PHE   332      36.500  25.083  54.761  1.00  0.00           C
ATOM   2106  CB  PHE   332      35.792  24.319  53.677  1.00  0.00           C
ATOM   2107  CG  PHE   332      34.342  23.872  53.943  1.00  0.00           C
ATOM   2108  CD1 PHE   332      34.143  22.633  54.629  1.00  0.00           C
ATOM   2109  HD1 PHE   332      34.938  22.002  55.028  1.00  0.00           H
ATOM   2110  CD2 PHE   332      33.197  24.568  53.673  1.00  0.00           C
ATOM   2111  HD2 PHE   332      33.178  25.412  52.983  1.00  0.00           H
ATOM   2112  CE1 PHE   332      32.879  22.114  54.922  1.00  0.00           C
ATOM   2113  HE1 PHE   332      32.884  21.224  55.551  1.00  0.00           H
ATOM   2114  CE2 PHE   332      31.942  24.157  54.053  1.00  0.00           C
ATOM   2115  HE2 PHE   332      31.147  24.891  53.919  1.00  0.00           H
ATOM   2116  CZ  PHE   332      31.785  22.932  54.702  1.00  0.00           C
ATOM   2117  HZ  PHE   332      30.899  22.782  55.319  1.00  0.00           H
ATOM   2118  C   PHE   332      36.465  24.176  56.044  1.00  0.00           C
ATOM   2119  O   PHE   332      36.011  24.642  57.079  1.00  0.00           O
ATOM   2120  N   VAL   333      37.191  23.086  55.984  1.00  0.00           N
ATOM   2121  H   VAL   333      37.540  22.730  55.117  1.00  0.00           H
ATOM   2122  CA  VAL   333      37.432  22.271  57.234  1.00  0.00           C
ATOM   2123  CB  VAL   333      38.086  20.912  56.775  1.00  0.00           C
ATOM   2124  CG1 VAL   333      38.455  20.104  57.998  1.00  0.00           C
ATOM   2125  CG2 VAL   333      37.139  20.072  55.880  1.00  0.00           C
ATOM   2126  C   VAL   333      38.076  22.964  58.441  1.00  0.00           C
ATOM   2127  O   VAL   333      37.498  22.965  59.479  1.00  0.00           O
ATOM   2128  N   VAL   334      39.219  23.634  58.183  1.00  0.00           N
ATOM   2129  H   VAL   334      39.805  23.494  57.385  1.00  0.00           H
ATOM   2130  CA  VAL   334      39.771  24.406  59.305  1.00  0.00           C
ATOM   2131  CB  VAL   334      41.359  24.420  59.096  1.00  0.00           C
ATOM   2132  CG1 VAL   334      42.037  23.188  59.540  1.00  0.00           C
ATOM   2133  CG2 VAL   334      41.907  24.793  57.681  1.00  0.00           C
ATOM   2134  C   VAL   334      39.087  25.766  59.586  1.00  0.00           C
ATOM   2135  O   VAL   334      39.568  26.347  60.502  1.00  0.00           O
ATOM   2136  N   MET   335      38.077  26.084  58.749  1.00  0.00           N
ATOM   2137  H   MET   335      37.967  25.734  57.818  1.00  0.00           H
ATOM   2138  CA  MET   335      37.246  27.225  59.171  1.00  0.00           C
ATOM   2139  CB  MET   335      36.828  28.032  57.887  1.00  0.00           C
ATOM   2140  CG  MET   335      37.968  28.703  57.158  1.00  0.00           C
ATOM   2141  SD  MET   335      37.501  29.544  55.612  1.00  0.00           S
ATOM   2142  CE  MET   335      39.002  30.574  55.498  1.00  0.00           C
ATOM   2143  C   MET   335      36.051  26.742  59.992  1.00  0.00           C
ATOM   2144  O   MET   335      35.639  27.315  61.011  1.00  0.00           O
ATOM   2145  N   TRP   336      35.424  25.679  59.558  1.00  0.00           N
ATOM   2146  H   TRP   336      35.676  25.418  58.626  1.00  0.00           H
ATOM   2147  CA  TRP   336      34.283  25.013  60.233  1.00  0.00           C
ATOM   2148  CB  TRP   336      33.467  24.142  59.232  1.00  0.00           C
ATOM   2149  CG  TRP   336      32.621  25.004  58.305  1.00  0.00           C
ATOM   2150  CD1 TRP   336      32.914  25.994  57.466  1.00  0.00           C
ATOM   2151  HD1 TRP   336      33.860  26.507  57.296  1.00  0.00           H
ATOM   2152  CD2 TRP   336      31.229  24.877  58.286  1.00  0.00           C
ATOM   2153  NE1 TRP   336      31.758  26.409  56.873  1.00  0.00           N
ATOM   2154  HE1 TRP   336      31.700  27.259  56.350  1.00  0.00           H
ATOM   2155  CE2 TRP   336      30.752  25.732  57.362  1.00  0.00           C
ATOM   2156  CE3 TRP   336      30.374  24.287  59.215  1.00  0.00           C
ATOM   2157  HE3 TRP   336      30.795  23.527  59.872  1.00  0.00           H
ATOM   2158  CZ2 TRP   336      29.430  25.943  57.190  1.00  0.00           C
ATOM   2159  HZ2 TRP   336      29.072  26.629  56.422  1.00  0.00           H
ATOM   2160  CZ3 TRP   336      29.012  24.503  59.144  1.00  0.00           C
ATOM   2161  HZ3 TRP   336      28.386  24.006  59.885  1.00  0.00           H
ATOM   2162  CH2 TRP   336      28.548  25.360  58.146  1.00  0.00           C
ATOM   2163  HH2 TRP   336      27.476  25.536  58.057  1.00  0.00           H
ATOM   2164  C   TRP   336      34.512  24.175  61.495  1.00  0.00           C
ATOM   2165  O   TRP   336      34.000  24.546  62.552  1.00  0.00           O
ATOM   2166  N   CYS   337      35.422  23.229  61.395  1.00  0.00           N
ATOM   2167  H   CYS   337      36.139  23.416  60.724  1.00  0.00           H
ATOM   2168  CA  CYS   337      35.557  22.210  62.370  1.00  0.00           C
ATOM   2169  CB  CYS   337      36.177  20.936  61.768  1.00  0.00           C
ATOM   2170  SG  CYS   337      38.032  21.066  61.630  1.00  0.00           S
ATOM   2171  HG  CYS   337      37.945  21.686  60.456  1.00  0.00           H
ATOM   2172  C   CYS   337      36.092  22.466  63.774  1.00  0.00           C
ATOM   2173  O   CYS   337      35.451  21.872  64.663  1.00  0.00           O
ATOM   2174  N   PRO   338      37.071  23.350  63.980  1.00  0.00           N
ATOM   2175  CA  PRO   338      37.426  23.904  65.338  1.00  0.00           C
ATOM   2176  CB  PRO   338      38.467  24.963  65.018  1.00  0.00           C
ATOM   2177  CG  PRO   338      39.129  24.501  63.777  1.00  0.00           C
ATOM   2178  CD  PRO   338      37.966  23.950  62.984  1.00  0.00           C
ATOM   2179  C   PRO   338      36.207  24.456  66.127  1.00  0.00           C
ATOM   2180  O   PRO   338      36.215  24.149  67.330  1.00  0.00           O
ATOM   2181  N   PHE   339      35.296  25.167  65.484  1.00  0.00           N
ATOM   2182  H   PHE   339      35.394  25.726  64.660  1.00  0.00           H
ATOM   2183  CA  PHE   339      34.053  25.416  66.212  1.00  0.00           C
ATOM   2184  CB  PHE   339      33.214  26.339  65.275  1.00  0.00           C
ATOM   2185  CG  PHE   339      31.836  26.668  65.970  1.00  0.00           C
ATOM   2186  CD1 PHE   339      31.759  27.826  66.799  1.00  0.00           C
ATOM   2187  HD1 PHE   339      32.591  28.225  67.380  1.00  0.00           H
ATOM   2188  CD2 PHE   339      30.631  26.062  65.602  1.00  0.00           C
ATOM   2189  HD2 PHE   339      30.719  25.457  64.700  1.00  0.00           H
ATOM   2190  CE1 PHE   339      30.552  28.236  67.380  1.00  0.00           C
ATOM   2191  HE1 PHE   339      30.574  29.051  68.104  1.00  0.00           H
ATOM   2192  CE2 PHE   339      29.430  26.461  66.168  1.00  0.00           C
ATOM   2193  HE2 PHE   339      28.511  25.876  66.128  1.00  0.00           H
ATOM   2194  CZ  PHE   339      29.394  27.519  67.061  1.00  0.00           C
ATOM   2195  HZ  PHE   339      28.431  27.919  67.381  1.00  0.00           H
ATOM   2196  C   PHE   339      33.251  24.142  66.596  1.00  0.00           C
ATOM   2197  O   PHE   339      32.940  24.019  67.775  1.00  0.00           O
ATOM   2198  N   PHE   340      32.860  23.318  65.631  1.00  0.00           N
ATOM   2199  H   PHE   340      32.943  23.587  64.672  1.00  0.00           H
ATOM   2200  CA  PHE   340      32.173  22.068  65.921  1.00  0.00           C
ATOM   2201  CB  PHE   340      31.896  21.180  64.673  1.00  0.00           C
ATOM   2202  CG  PHE   340      30.844  21.917  63.797  1.00  0.00           C
ATOM   2203  CD1 PHE   340      31.364  22.759  62.822  1.00  0.00           C
ATOM   2204  HD1 PHE   340      32.005  22.195  62.146  1.00  0.00           H
ATOM   2205  CD2 PHE   340      29.514  21.998  64.214  1.00  0.00           C
ATOM   2206  HD2 PHE   340      29.224  21.235  64.937  1.00  0.00           H
ATOM   2207  CE1 PHE   340      30.550  23.836  62.520  1.00  0.00           C
ATOM   2208  HE1 PHE   340      30.980  24.754  62.118  1.00  0.00           H
ATOM   2209  CE2 PHE   340      28.637  22.947  63.807  1.00  0.00           C
ATOM   2210  HE2 PHE   340      27.561  22.848  63.948  1.00  0.00           H
ATOM   2211  CZ  PHE   340      29.185  23.915  62.957  1.00  0.00           C
ATOM   2212  HZ  PHE   340      28.771  24.923  62.987  1.00  0.00           H
ATOM   2213  C   PHE   340      32.745  21.028  66.919  1.00  0.00           C
ATOM   2214  O   PHE   340      32.064  20.545  67.786  1.00  0.00           O
ATOM   2215  N   ILE   341      34.009  20.841  66.943  1.00  0.00           N
ATOM   2216  H   ILE   341      34.564  21.358  66.291  1.00  0.00           H
ATOM   2217  CA  ILE   341      34.780  19.949  67.810  1.00  0.00           C
ATOM   2218  CB  ILE   341      36.252  19.721  67.302  1.00  0.00           C
ATOM   2219  CG1 ILE   341      36.146  19.373  65.752  1.00  0.00           C
ATOM   2220  CG2 ILE   341      37.019  18.646  68.045  1.00  0.00           C
ATOM   2221  CD  ILE   341      37.436  19.151  64.939  1.00  0.00           C
ATOM   2222  C   ILE   341      34.809  20.560  69.232  1.00  0.00           C
ATOM   2223  O   ILE   341      34.596  19.791  70.200  1.00  0.00           O
ATOM   2224  N   THR   342      35.098  21.912  69.250  1.00  0.00           N
ATOM   2225  H   THR   342      35.488  22.406  68.472  1.00  0.00           H
ATOM   2226  CA  THR   342      35.034  22.608  70.543  1.00  0.00           C
ATOM   2227  CB  THR   342      35.575  24.061  70.611  1.00  0.00           C
ATOM   2228  OG1 THR   342      34.999  24.856  69.658  1.00  0.00           O
ATOM   2229  HG1 THR   342      35.617  24.780  68.875  1.00  0.00           H
ATOM   2230  CG2 THR   342      37.101  24.018  70.447  1.00  0.00           C
ATOM   2231  C   THR   342      33.711  22.665  71.228  1.00  0.00           C
ATOM   2232  O   THR   342      33.693  22.265  72.380  1.00  0.00           O
ATOM   2233  N   ASN   343      32.649  22.746  70.500  1.00  0.00           N
ATOM   2234  H   ASN   343      32.711  23.279  69.656  1.00  0.00           H
ATOM   2235  CA  ASN   343      31.273  22.454  71.033  1.00  0.00           C
ATOM   2236  CB  ASN   343      30.098  22.662  70.072  1.00  0.00           C
ATOM   2237  CG  ASN   343      29.791  24.132  69.746  1.00  0.00           C
ATOM   2238  OD1 ASN   343      29.011  24.838  70.362  1.00  0.00           O
ATOM   2239  ND2 ASN   343      30.228  24.496  68.615  1.00  0.00           N
ATOM   2240 HD21 ASN   343      30.138  25.435  68.283  1.00  0.00           H
ATOM   2241 HD22 ASN   343      30.957  23.925  68.238  1.00  0.00           H
ATOM   2242  C   ASN   343      31.093  21.045  71.550  1.00  0.00           C
ATOM   2243  O   ASN   343      30.949  20.785  72.744  1.00  0.00           O
ATOM   2244  N   ILE   344      31.341  20.021  70.710  1.00  0.00           N
ATOM   2245  H   ILE   344      31.589  20.172  69.753  1.00  0.00           H
ATOM   2246  CA  ILE   344      31.207  18.584  71.147  1.00  0.00           C
ATOM   2247  CB  ILE   344      31.392  17.667  69.886  1.00  0.00           C
ATOM   2248  CG1 ILE   344      30.248  18.003  68.834  1.00  0.00           C
ATOM   2249  CG2 ILE   344      31.162  16.206  70.219  1.00  0.00           C
ATOM   2250  CD  ILE   344      30.398  17.395  67.471  1.00  0.00           C
ATOM   2251  C   ILE   344      32.012  18.266  72.407  1.00  0.00           C
ATOM   2252  O   ILE   344      31.465  17.828  73.443  1.00  0.00           O
ATOM   2253  N   MET   345      33.283  18.765  72.433  1.00  0.00           N
ATOM   2254  H   MET   345      33.643  19.445  71.794  1.00  0.00           H
ATOM   2255  CA  MET   345      34.041  18.637  73.704  1.00  0.00           C
ATOM   2256  CB  MET   345      35.481  19.249  73.590  1.00  0.00           C
ATOM   2257  CG  MET   345      36.509  18.526  72.720  1.00  0.00           C
ATOM   2258  SD  MET   345      37.973  19.573  72.374  1.00  0.00           S
ATOM   2259  CE  MET   345      38.351  19.892  74.053  1.00  0.00           C
ATOM   2260  C   MET   345      33.435  19.296  74.943  1.00  0.00           C
ATOM   2261  O   MET   345      33.247  18.591  75.911  1.00  0.00           O
ATOM   2262  N   ALA   346      33.066  20.566  74.872  1.00  0.00           N
ATOM   2263  H   ALA   346      33.173  21.093  74.029  1.00  0.00           H
ATOM   2264  CA  ALA   346      32.515  21.239  76.041  1.00  0.00           C
ATOM   2265  CB  ALA   346      31.940  22.584  75.557  1.00  0.00           C
ATOM   2266  C   ALA   346      31.349  20.506  76.737  1.00  0.00           C
ATOM   2267  O   ALA   346      31.366  20.389  78.000  1.00  0.00           O
ATOM   2268  N   VAL   347      30.411  19.954  75.918  1.00  0.00           N
ATOM   2269  H   VAL   347      30.460  20.148  74.938  1.00  0.00           H
ATOM   2270  CA  VAL   347      29.290  19.081  76.400  1.00  0.00           C
ATOM   2271  CB  VAL   347      28.391  18.698  75.203  1.00  0.00           C
ATOM   2272  CG1 VAL   347      27.208  17.845  75.577  1.00  0.00           C
ATOM   2273  CG2 VAL   347      27.866  19.894  74.429  1.00  0.00           C
ATOM   2274  C   VAL   347      29.728  17.880  77.253  1.00  0.00           C
ATOM   2275  O   VAL   347      29.747  17.998  78.464  1.00  0.00           O
ATOM   2276  N   ILE   348      30.313  16.948  76.565  1.00  0.00           N
ATOM   2277  H   ILE   348      30.453  17.136  75.593  1.00  0.00           H
ATOM   2278  CA  ILE   348      30.670  15.531  77.034  1.00  0.00           C
ATOM   2279  CB  ILE   348      31.281  14.751  75.843  1.00  0.00           C
ATOM   2280  CG1 ILE   348      30.366  14.648  74.631  1.00  0.00           C
ATOM   2281  CG2 ILE   348      31.556  13.299  76.287  1.00  0.00           C
ATOM   2282  CD  ILE   348      31.139  14.370  73.374  1.00  0.00           C
ATOM   2283  C   ILE   348      31.772  15.666  78.137  1.00  0.00           C
ATOM   2284  O   ILE   348      31.801  14.875  79.059  1.00  0.00           O
ATOM   2285  N   CYS   349      32.704  16.606  77.939  1.00  0.00           N
ATOM   2286  H   CYS   349      32.721  17.229  77.157  1.00  0.00           H
ATOM   2287  CA  CYS   349      33.748  16.841  78.968  1.00  0.00           C
ATOM   2288  CB  CYS   349      34.653  18.002  78.513  1.00  0.00           C
ATOM   2289  SG  CYS   349      35.824  17.481  77.253  1.00  0.00           S
ATOM   2290  C   CYS   349      33.264  17.258  80.393  1.00  0.00           C
ATOM   2291  O   CYS   349      33.923  16.828  81.342  1.00  0.00           O
ATOM   2292  N   LYS   350      32.215  18.143  80.583  1.00  0.00           N
ATOM   2293  H   LYS   350      31.802  18.549  79.768  1.00  0.00           H
ATOM   2294  CA  LYS   350      31.620  18.562  81.853  1.00  0.00           C
ATOM   2295  CB  LYS   350      30.839  17.369  82.423  1.00  0.00           C
ATOM   2296  CG  LYS   350      29.568  17.089  81.625  1.00  0.00           C
ATOM   2297  CD  LYS   350      29.256  15.589  81.393  1.00  0.00           C
ATOM   2298  CE  LYS   350      28.124  15.406  80.382  1.00  0.00           C
ATOM   2299  NZ  LYS   350      27.638  14.095  80.052  1.00  0.00           N
ATOM   2300  HZ1 LYS   350      27.048  14.056  79.245  1.00  0.00           H
ATOM   2301  HZ2 LYS   350      28.333  13.376  80.085  1.00  0.00           H
ATOM   2302  HZ3 LYS   350      27.072  13.801  80.822  1.00  0.00           H
ATOM   2303  C   LYS   350      32.699  19.190  82.843  1.00  0.00           C
ATOM   2304  O   LYS   350      33.029  20.357  82.746  1.00  0.00           O
ATOM   2305  N   GLU   351      33.388  18.357  83.646  1.00  0.00           N
ATOM   2306  H   GLU   351      33.134  17.393  83.727  1.00  0.00           H
ATOM   2307  CA  GLU   351      34.479  18.859  84.463  1.00  0.00           C
ATOM   2308  CB  GLU   351      34.534  18.232  85.850  1.00  0.00           C
ATOM   2309  CG  GLU   351      35.090  16.785  86.027  1.00  0.00           C
ATOM   2310  CD  GLU   351      34.186  15.617  85.616  1.00  0.00           C
ATOM   2311  OE1 GLU   351      34.659  14.536  85.914  1.00  0.00           O
ATOM   2312  OE2 GLU   351      33.129  15.694  84.970  1.00  0.00           O
ATOM   2313  C   GLU   351      35.879  18.939  83.817  1.00  0.00           C
ATOM   2314  O   GLU   351      36.492  20.052  83.867  1.00  0.00           O
ATOM   2315  N   SER   352      36.367  17.924  83.133  1.00  0.00           N
ATOM   2316  H   SER   352      35.705  17.353  82.646  1.00  0.00           H
ATOM   2317  CA  SER   352      37.821  17.860  82.712  1.00  0.00           C
ATOM   2318  CB  SER   352      38.151  16.454  82.241  1.00  0.00           C
ATOM   2319  OG  SER   352      37.280  16.277  81.096  1.00  0.00           O
ATOM   2320  HG  SER   352      37.195  15.292  80.952  1.00  0.00           H
ATOM   2321  C   SER   352      38.484  18.886  81.675  1.00  0.00           C
ATOM   2322  O   SER   352      39.614  19.335  81.843  1.00  0.00           O
ATOM   2323  N   CYS   353      37.650  19.337  80.715  1.00  0.00           N
ATOM   2324  H   CYS   353      36.849  18.784  80.485  1.00  0.00           H
ATOM   2325  CA  CYS   353      38.040  20.314  79.672  1.00  0.00           C
ATOM   2326  CB  CYS   353      37.269  20.071  78.414  1.00  0.00           C
ATOM   2327  SG  CYS   353      37.573  18.317  77.870  1.00  0.00           S
ATOM   2328  C   CYS   353      37.859  21.811  80.067  1.00  0.00           C
ATOM   2329  O   CYS   353      37.055  22.137  80.970  1.00  0.00           O
ATOM   2330  N   ASN   354      38.732  22.643  79.530  1.00  0.00           N
ATOM   2331  H   ASN   354      39.178  22.487  78.649  1.00  0.00           H
ATOM   2332  CA  ASN   354      38.724  24.070  79.958  1.00  0.00           C
ATOM   2333  CB  ASN   354      40.161  24.691  79.870  1.00  0.00           C
ATOM   2334  CG  ASN   354      40.351  26.131  80.428  1.00  0.00           C
ATOM   2335  OD1 ASN   354      39.764  27.076  80.012  1.00  0.00           O
ATOM   2336  ND2 ASN   354      41.279  26.343  81.379  1.00  0.00           N
ATOM   2337 HD21 ASN   354      41.803  25.598  81.792  1.00  0.00           H
ATOM   2338 HD22 ASN   354      41.363  27.317  81.589  1.00  0.00           H
ATOM   2339  C   ASN   354      37.685  25.076  79.412  1.00  0.00           C
ATOM   2340  O   ASN   354      37.843  25.646  78.336  1.00  0.00           O
ATOM   2341  N   GLU   355      36.966  25.545  80.385  1.00  0.00           N
ATOM   2342  H   GLU   355      37.190  25.252  81.314  1.00  0.00           H
ATOM   2343  CA  GLU   355      35.751  26.455  80.291  1.00  0.00           C
ATOM   2344  CB  GLU   355      35.133  26.777  81.654  1.00  0.00           C
ATOM   2345  CG  GLU   355      35.985  26.951  82.929  1.00  0.00           C
ATOM   2346  CD  GLU   355      36.433  25.619  83.499  1.00  0.00           C
ATOM   2347  OE1 GLU   355      37.447  24.956  83.048  1.00  0.00           O
ATOM   2348  OE2 GLU   355      35.573  25.194  84.245  1.00  0.00           O
ATOM   2349  C   GLU   355      35.964  27.788  79.577  1.00  0.00           C
ATOM   2350  O   GLU   355      35.423  27.983  78.457  1.00  0.00           O
ATOM   2351  N   ASP   356      37.101  28.359  79.850  1.00  0.00           N
ATOM   2352  H   ASP   356      37.792  27.714  80.178  1.00  0.00           H
ATOM   2353  CA  ASP   356      37.567  29.676  79.375  1.00  0.00           C
ATOM   2354  CB  ASP   356      38.572  30.195  80.381  1.00  0.00           C
ATOM   2355  CG  ASP   356      39.335  31.509  80.022  1.00  0.00           C
ATOM   2356  OD1 ASP   356      40.526  31.614  80.348  1.00  0.00           O
ATOM   2357  OD2 ASP   356      38.709  32.508  79.564  1.00  0.00           O
ATOM   2358  C   ASP   356      38.177  29.719  77.954  1.00  0.00           C
ATOM   2359  O   ASP   356      37.993  30.745  77.263  1.00  0.00           O
ATOM   2360  N   VAL   357      38.965  28.666  77.639  1.00  0.00           N
ATOM   2361  H   VAL   357      39.136  27.967  78.333  1.00  0.00           H
ATOM   2362  CA  VAL   357      39.548  28.540  76.344  1.00  0.00           C
ATOM   2363  CB  VAL   357      40.845  27.796  76.428  1.00  0.00           C
ATOM   2364  CG1 VAL   357      41.629  28.194  77.649  1.00  0.00           C
ATOM   2365  CG2 VAL   357      40.733  26.269  76.251  1.00  0.00           C
ATOM   2366  C   VAL   357      38.558  27.973  75.329  1.00  0.00           C
ATOM   2367  O   VAL   357      38.559  28.503  74.185  1.00  0.00           O
ATOM   2368  N   ILE   358      37.554  27.126  75.752  1.00  0.00           N
ATOM   2369  H   ILE   358      37.575  26.635  76.623  1.00  0.00           H
ATOM   2370  CA  ILE   358      36.499  26.746  74.821  1.00  0.00           C
ATOM   2371  CB  ILE   358      35.873  25.381  75.219  1.00  0.00           C
ATOM   2372  CG1 ILE   358      36.927  24.311  74.931  1.00  0.00           C
ATOM   2373  CG2 ILE   358      34.631  25.152  74.290  1.00  0.00           C
ATOM   2374  CD  ILE   358      36.608  22.865  75.117  1.00  0.00           C
ATOM   2375  C   ILE   358      35.567  27.906  74.452  1.00  0.00           C
ATOM   2376  O   ILE   358      35.499  28.199  73.242  1.00  0.00           O
ATOM   2377  N   GLY   359      35.329  28.721  75.495  1.00  0.00           N
ATOM   2378  H   GLY   359      35.408  28.281  76.389  1.00  0.00           H
ATOM   2379  CA  GLY   359      34.658  30.047  75.289  1.00  0.00           C
ATOM   2380  C   GLY   359      35.295  31.110  74.411  1.00  0.00           C
ATOM   2381  O   GLY   359      34.676  31.640  73.517  1.00  0.00           O
ATOM   2382  N   ALA   360      36.651  31.238  74.519  1.00  0.00           N
ATOM   2383  H   ALA   360      37.224  30.630  75.069  1.00  0.00           H
ATOM   2384  CA  ALA   360      37.511  32.027  73.577  1.00  0.00           C
ATOM   2385  CB  ALA   360      38.990  32.186  74.004  1.00  0.00           C
ATOM   2386  C   ALA   360      37.606  31.424  72.162  1.00  0.00           C
ATOM   2387  O   ALA   360      37.298  32.015  71.147  1.00  0.00           O
ATOM   2388  N   LEU   361      37.848  30.151  72.159  1.00  0.00           N
ATOM   2389  H   LEU   361      37.968  29.691  73.039  1.00  0.00           H
ATOM   2390  CA  LEU   361      37.978  29.430  70.879  1.00  0.00           C
ATOM   2391  CB  LEU   361      38.446  28.012  70.968  1.00  0.00           C
ATOM   2392  CG  LEU   361      40.023  27.962  71.148  1.00  0.00           C
ATOM   2393  CD1 LEU   361      40.498  26.653  71.775  1.00  0.00           C
ATOM   2394  CD2 LEU   361      40.719  28.139  69.800  1.00  0.00           C
ATOM   2395  C   LEU   361      36.726  29.436  70.018  1.00  0.00           C
ATOM   2396  O   LEU   361      36.826  29.882  68.915  1.00  0.00           O
ATOM   2397  N   LEU   362      35.569  29.408  70.690  1.00  0.00           N
ATOM   2398  H   LEU   362      35.438  29.153  71.647  1.00  0.00           H
ATOM   2399  CA  LEU   362      34.209  29.665  70.047  1.00  0.00           C
ATOM   2400  CB  LEU   362      33.085  29.417  71.092  1.00  0.00           C
ATOM   2401  CG  LEU   362      32.706  27.967  71.468  1.00  0.00           C
ATOM   2402  CD1 LEU   362      31.429  27.899  72.327  1.00  0.00           C
ATOM   2403  CD2 LEU   362      32.507  27.066  70.211  1.00  0.00           C
ATOM   2404  C   LEU   362      34.036  31.058  69.498  1.00  0.00           C
ATOM   2405  O   LEU   362      33.882  31.197  68.284  1.00  0.00           O
ATOM   2406  N   ASN   363      34.314  32.095  70.241  1.00  0.00           N
ATOM   2407  H   ASN   363      34.365  31.947  71.228  1.00  0.00           H
ATOM   2408  CA  ASN   363      34.410  33.536  69.844  1.00  0.00           C
ATOM   2409  CB  ASN   363      34.639  34.446  71.008  1.00  0.00           C
ATOM   2410  CG  ASN   363      33.403  34.953  71.752  1.00  0.00           C
ATOM   2411  OD1 ASN   363      32.589  35.754  71.356  1.00  0.00           O
ATOM   2412  ND2 ASN   363      33.158  34.380  72.874  1.00  0.00           N
ATOM   2413 HD21 ASN   363      33.787  33.692  73.236  1.00  0.00           H
ATOM   2414 HD22 ASN   363      32.524  34.810  73.516  1.00  0.00           H
ATOM   2415  C   ASN   363      35.412  33.762  68.696  1.00  0.00           C
ATOM   2416  O   ASN   363      35.193  34.558  67.794  1.00  0.00           O
ATOM   2417  N   VAL   364      36.535  33.057  68.725  1.00  0.00           N
ATOM   2418  H   VAL   364      36.754  32.563  69.566  1.00  0.00           H
ATOM   2419  CA  VAL   364      37.566  33.205  67.622  1.00  0.00           C
ATOM   2420  CB  VAL   364      38.938  32.820  68.120  1.00  0.00           C
ATOM   2421  CG1 VAL   364      39.953  32.649  66.937  1.00  0.00           C
ATOM   2422  CG2 VAL   364      39.396  33.778  69.244  1.00  0.00           C
ATOM   2423  C   VAL   364      37.171  32.409  66.403  1.00  0.00           C
ATOM   2424  O   VAL   364      37.032  33.039  65.332  1.00  0.00           O
ATOM   2425  N   PHE   365      36.734  31.149  66.494  1.00  0.00           N
ATOM   2426  H   PHE   365      36.652  30.754  67.409  1.00  0.00           H
ATOM   2427  CA  PHE   365      36.436  30.383  65.293  1.00  0.00           C
ATOM   2428  CB  PHE   365      36.540  28.883  65.581  1.00  0.00           C
ATOM   2429  CG  PHE   365      38.025  28.444  65.467  1.00  0.00           C
ATOM   2430  CD1 PHE   365      38.494  28.247  64.208  1.00  0.00           C
ATOM   2431  HD1 PHE   365      37.969  27.687  63.435  1.00  0.00           H
ATOM   2432  CD2 PHE   365      38.985  28.527  66.515  1.00  0.00           C
ATOM   2433  HD2 PHE   365      38.544  28.458  67.509  1.00  0.00           H
ATOM   2434  CE1 PHE   365      39.850  28.326  63.956  1.00  0.00           C
ATOM   2435  HE1 PHE   365      40.193  28.444  62.928  1.00  0.00           H
ATOM   2436  CE2 PHE   365      40.362  28.445  66.289  1.00  0.00           C
ATOM   2437  HE2 PHE   365      40.993  28.535  67.173  1.00  0.00           H
ATOM   2438  CZ  PHE   365      40.807  28.323  64.980  1.00  0.00           C
ATOM   2439  HZ  PHE   365      41.875  28.212  64.794  1.00  0.00           H
ATOM   2440  C   PHE   365      35.195  30.660  64.517  1.00  0.00           C
ATOM   2441  O   PHE   365      35.201  30.231  63.366  1.00  0.00           O
ATOM   2442  N   VAL   366      34.215  31.389  65.107  1.00  0.00           N
ATOM   2443  H   VAL   366      34.355  31.854  65.981  1.00  0.00           H
ATOM   2444  CA  VAL   366      32.988  31.745  64.411  1.00  0.00           C
ATOM   2445  CB  VAL   366      31.948  32.359  65.349  1.00  0.00           C
ATOM   2446  CG1 VAL   366      31.222  31.310  66.193  1.00  0.00           C
ATOM   2447  CG2 VAL   366      32.496  33.502  66.182  1.00  0.00           C
ATOM   2448  C   VAL   366      33.099  32.601  63.134  1.00  0.00           C
ATOM   2449  O   VAL   366      32.808  32.116  62.066  1.00  0.00           O
ATOM   2450  N   TRP   367      33.826  33.748  63.321  1.00  0.00           N
ATOM   2451  H   TRP   367      33.704  34.306  64.141  1.00  0.00           H
ATOM   2452  CA  TRP   367      34.325  34.642  62.292  1.00  0.00           C
ATOM   2453  CB  TRP   367      35.004  35.871  62.908  1.00  0.00           C
ATOM   2454  CG  TRP   367      34.124  36.656  63.839  1.00  0.00           C
ATOM   2455  CD1 TRP   367      34.029  36.382  65.191  1.00  0.00           C
ATOM   2456  HD1 TRP   367      34.831  35.877  65.730  1.00  0.00           H
ATOM   2457  CD2 TRP   367      33.066  37.470  63.588  1.00  0.00           C
ATOM   2458  NE1 TRP   367      32.970  36.935  65.777  1.00  0.00           N
ATOM   2459  HE1 TRP   367      32.708  36.826  66.736  1.00  0.00           H
ATOM   2460  CE2 TRP   367      32.379  37.629  64.788  1.00  0.00           C
ATOM   2461  CE3 TRP   367      32.733  38.129  62.401  1.00  0.00           C
ATOM   2462  HE3 TRP   367      33.274  37.868  61.491  1.00  0.00           H
ATOM   2463  CZ2 TRP   367      31.291  38.522  64.766  1.00  0.00           C
ATOM   2464  HZ2 TRP   367      30.849  38.785  65.727  1.00  0.00           H
ATOM   2465  CZ3 TRP   367      31.686  39.022  62.407  1.00  0.00           C
ATOM   2466  HZ3 TRP   367      31.267  39.241  61.425  1.00  0.00           H
ATOM   2467  CH2 TRP   367      30.961  39.162  63.556  1.00  0.00           C
ATOM   2468  HH2 TRP   367      30.408  40.101  63.583  1.00  0.00           H
ATOM   2469  C   TRP   367      35.221  33.901  61.250  1.00  0.00           C
ATOM   2470  O   TRP   367      35.049  33.954  60.014  1.00  0.00           O
ATOM   2471  N   ILE   368      36.185  33.133  61.806  1.00  0.00           N
ATOM   2472  H   ILE   368      36.316  33.140  62.797  1.00  0.00           H
ATOM   2473  CA  ILE   368      37.017  32.296  60.961  1.00  0.00           C
ATOM   2474  CB  ILE   368      38.154  31.665  61.725  1.00  0.00           C
ATOM   2475  CG1 ILE   368      38.775  32.657  62.774  1.00  0.00           C
ATOM   2476  CG2 ILE   368      39.196  31.066  60.766  1.00  0.00           C
ATOM   2477  CD  ILE   368      40.008  32.025  63.512  1.00  0.00           C
ATOM   2478  C   ILE   368      36.252  31.293  60.037  1.00  0.00           C
ATOM   2479  O   ILE   368      36.599  31.250  58.882  1.00  0.00           O
ATOM   2480  N   GLY   369      35.110  30.777  60.526  1.00  0.00           N
ATOM   2481  H   GLY   369      34.938  30.913  61.502  1.00  0.00           H
ATOM   2482  CA  GLY   369      34.028  29.965  59.811  1.00  0.00           C
ATOM   2483  C   GLY   369      33.272  30.756  58.728  1.00  0.00           C
ATOM   2484  O   GLY   369      33.324  30.297  57.574  1.00  0.00           O
ATOM   2485  N   TYR   370      32.836  31.948  59.160  1.00  0.00           N
ATOM   2486  H   TYR   370      33.097  32.193  60.094  1.00  0.00           H
ATOM   2487  CA  TYR   370      32.040  32.909  58.277  1.00  0.00           C
ATOM   2488  CB  TYR   370      31.789  34.197  59.093  1.00  0.00           C
ATOM   2489  CG  TYR   370      30.650  34.365  60.074  1.00  0.00           C
ATOM   2490  CD1 TYR   370      29.476  33.664  60.005  1.00  0.00           C
ATOM   2491  HD1 TYR   370      29.140  32.953  59.251  1.00  0.00           H
ATOM   2492  CD2 TYR   370      30.820  35.317  61.099  1.00  0.00           C
ATOM   2493  HD2 TYR   370      31.773  35.841  61.025  1.00  0.00           H
ATOM   2494  CE1 TYR   370      28.508  33.931  60.958  1.00  0.00           C
ATOM   2495  HE1 TYR   370      27.692  33.222  61.094  1.00  0.00           H
ATOM   2496  CE2 TYR   370      29.856  35.659  62.071  1.00  0.00           C
ATOM   2497  HE2 TYR   370      29.993  36.442  62.817  1.00  0.00           H
ATOM   2498  CZ  TYR   370      28.671  34.883  61.970  1.00  0.00           C
ATOM   2499  OH  TYR   370      27.732  35.142  62.842  1.00  0.00           O
ATOM   2500  HH  TYR   370      26.918  34.566  62.759  1.00  0.00           H
ATOM   2501  C   TYR   370      32.828  33.288  57.013  1.00  0.00           C
ATOM   2502  O   TYR   370      32.350  33.403  55.910  1.00  0.00           O
ATOM   2503  N   LEU   371      34.159  33.348  57.141  1.00  0.00           N
ATOM   2504  H   LEU   371      34.536  33.556  58.044  1.00  0.00           H
ATOM   2505  CA  LEU   371      35.104  33.597  56.018  1.00  0.00           C
ATOM   2506  CB  LEU   371      36.483  33.534  56.738  1.00  0.00           C
ATOM   2507  CG  LEU   371      37.713  34.124  55.988  1.00  0.00           C
ATOM   2508  CD1 LEU   371      37.318  35.389  55.176  1.00  0.00           C
ATOM   2509  CD2 LEU   371      38.847  34.367  56.994  1.00  0.00           C
ATOM   2510  C   LEU   371      35.035  32.583  54.835  1.00  0.00           C
ATOM   2511  O   LEU   371      35.160  33.048  53.672  1.00  0.00           O
ATOM   2512  N   SER   372      34.641  31.383  55.177  1.00  0.00           N
ATOM   2513  H   SER   372      34.396  31.235  56.135  1.00  0.00           H
ATOM   2514  CA  SER   372      34.352  30.349  54.171  1.00  0.00           C
ATOM   2515  CB  SER   372      34.144  28.909  54.672  1.00  0.00           C
ATOM   2516  OG  SER   372      32.926  28.773  55.446  1.00  0.00           O
ATOM   2517  HG  SER   372      32.982  29.410  56.215  1.00  0.00           H
ATOM   2518  C   SER   372      33.228  30.619  53.186  1.00  0.00           C
ATOM   2519  O   SER   372      33.417  30.594  51.999  1.00  0.00           O
ATOM   2520  N   SER   373      32.344  31.450  53.645  1.00  0.00           N
ATOM   2521  H   SER   373      32.439  31.876  54.545  1.00  0.00           H
ATOM   2522  CA  SER   373      31.271  32.067  52.795  1.00  0.00           C
ATOM   2523  CB  SER   373      30.262  32.810  53.673  1.00  0.00           C
ATOM   2524  OG  SER   373      29.252  31.812  54.033  1.00  0.00           O
ATOM   2525  HG  SER   373      28.451  31.888  53.440  1.00  0.00           H
ATOM   2526  C   SER   373      31.823  33.061  51.770  1.00  0.00           C
ATOM   2527  O   SER   373      31.008  33.439  50.914  1.00  0.00           O
ATOM   2528  N   ALA   374      33.082  33.509  51.960  1.00  0.00           N
ATOM   2529  H   ALA   374      33.536  33.547  52.851  1.00  0.00           H
ATOM   2530  CA  ALA   374      33.693  34.356  50.937  1.00  0.00           C
ATOM   2531  CB  ALA   374      34.316  35.651  51.460  1.00  0.00           C
ATOM   2532  C   ALA   374      34.758  33.549  50.073  1.00  0.00           C
ATOM   2533  O   ALA   374      34.414  33.350  48.913  1.00  0.00           O
ATOM   2534  N   VAL   375      35.669  32.801  50.691  1.00  0.00           N
ATOM   2535  H   VAL   375      35.722  32.880  51.686  1.00  0.00           H
ATOM   2536  CA  VAL   375      36.531  31.839  49.957  1.00  0.00           C
ATOM   2537  CB  VAL   375      37.576  31.154  50.801  1.00  0.00           C
ATOM   2538  CG1 VAL   375      38.761  30.523  49.954  1.00  0.00           C
ATOM   2539  CG2 VAL   375      38.354  32.091  51.789  1.00  0.00           C
ATOM   2540  C   VAL   375      35.814  30.792  49.066  1.00  0.00           C
ATOM   2541  O   VAL   375      35.935  30.944  47.858  1.00  0.00           O
ATOM   2542  N   ASN   376      34.922  29.939  49.617  1.00  0.00           N
ATOM   2543  H   ASN   376      34.642  30.025  50.573  1.00  0.00           H
ATOM   2544  CA  ASN   376      34.384  28.843  48.844  1.00  0.00           C
ATOM   2545  CB  ASN   376      33.726  27.803  49.730  1.00  0.00           C
ATOM   2546  CG  ASN   376      34.809  27.264  50.633  1.00  0.00           C
ATOM   2547  OD1 ASN   376      35.468  27.807  51.496  1.00  0.00           O
ATOM   2548  ND2 ASN   376      34.897  25.992  50.528  1.00  0.00           N
ATOM   2549 HD21 ASN   376      34.333  25.369  49.987  1.00  0.00           H
ATOM   2550 HD22 ASN   376      35.686  25.593  50.994  1.00  0.00           H
ATOM   2551  C   ASN   376      33.470  29.067  47.586  1.00  0.00           C
ATOM   2552  O   ASN   376      33.664  28.266  46.652  1.00  0.00           O
ATOM   2553  N   PRO   377      32.636  30.152  47.549  1.00  0.00           N
ATOM   2554  CA  PRO   377      31.888  30.482  46.340  1.00  0.00           C
ATOM   2555  CB  PRO   377      30.835  31.545  46.782  1.00  0.00           C
ATOM   2556  CG  PRO   377      30.665  31.204  48.271  1.00  0.00           C
ATOM   2557  CD  PRO   377      32.071  30.891  48.650  1.00  0.00           C
ATOM   2558  C   PRO   377      32.698  30.991  45.159  1.00  0.00           C
ATOM   2559  O   PRO   377      32.495  30.701  43.953  1.00  0.00           O
ATOM   2560  N   LEU   378      33.648  31.863  45.449  1.00  0.00           N
ATOM   2561  H   LEU   378      33.744  32.136  46.406  1.00  0.00           H
ATOM   2562  CA  LEU   378      34.592  32.560  44.478  1.00  0.00           C
ATOM   2563  CB  LEU   378      35.367  33.746  45.049  1.00  0.00           C
ATOM   2564  CG  LEU   378      34.511  34.944  45.395  1.00  0.00           C
ATOM   2565  CD1 LEU   378      35.200  35.999  46.212  1.00  0.00           C
ATOM   2566  CD2 LEU   378      34.003  35.533  44.071  1.00  0.00           C
ATOM   2567  C   LEU   378      35.605  31.675  43.822  1.00  0.00           C
ATOM   2568  O   LEU   378      36.060  32.050  42.734  1.00  0.00           O
ATOM   2569  N   VAL   379      35.673  30.397  44.231  1.00  0.00           N
ATOM   2570  H   VAL   379      35.370  30.220  45.168  1.00  0.00           H
ATOM   2571  CA  VAL   379      36.360  29.223  43.610  1.00  0.00           C
ATOM   2572  CB  VAL   379      36.874  28.267  44.713  1.00  0.00           C
ATOM   2573  CG1 VAL   379      37.720  27.135  44.063  1.00  0.00           C
ATOM   2574  CG2 VAL   379      37.868  29.106  45.580  1.00  0.00           C
ATOM   2575  C   VAL   379      35.518  28.509  42.521  1.00  0.00           C
ATOM   2576  O   VAL   379      35.998  28.631  41.360  1.00  0.00           O
ATOM   2577  N   TYR   380      34.372  27.950  42.854  1.00  0.00           N
ATOM   2578  H   TYR   380      34.067  27.960  43.807  1.00  0.00           H
ATOM   2579  CA  TYR   380      33.428  27.446  41.808  1.00  0.00           C
ATOM   2580  CB  TYR   380      32.007  27.090  42.413  1.00  0.00           C
ATOM   2581  CG  TYR   380      32.073  25.828  43.412  1.00  0.00           C
ATOM   2582  CD1 TYR   380      32.273  26.055  44.769  1.00  0.00           C
ATOM   2583  HD1 TYR   380      32.225  27.081  45.133  1.00  0.00           H
ATOM   2584  CD2 TYR   380      31.894  24.511  42.909  1.00  0.00           C
ATOM   2585  HD2 TYR   380      31.297  24.520  41.998  1.00  0.00           H
ATOM   2586  CE1 TYR   380      32.469  24.971  45.550  1.00  0.00           C
ATOM   2587  HE1 TYR   380      32.976  25.117  46.503  1.00  0.00           H
ATOM   2588  CE2 TYR   380      32.101  23.379  43.670  1.00  0.00           C
ATOM   2589  HE2 TYR   380      31.915  22.346  43.376  1.00  0.00           H
ATOM   2590  CZ  TYR   380      32.419  23.658  45.038  1.00  0.00           C
ATOM   2591  OH  TYR   380      32.407  22.616  45.950  1.00  0.00           O
ATOM   2592  HH  TYR   380      32.620  21.722  45.556  1.00  0.00           H
ATOM   2593  C   TYR   380      33.226  28.309  40.554  1.00  0.00           C
ATOM   2594  O   TYR   380      33.381  27.807  39.433  1.00  0.00           O
ATOM   2595  N   THR   381      32.993  29.614  40.696  1.00  0.00           N
ATOM   2596  H   THR   381      32.825  29.979  41.612  1.00  0.00           H
ATOM   2597  CA  THR   381      32.836  30.589  39.598  1.00  0.00           C
ATOM   2598  CB  THR   381      32.515  32.000  40.065  1.00  0.00           C
ATOM   2599  OG1 THR   381      33.205  32.283  41.257  1.00  0.00           O
ATOM   2600  HG1 THR   381      33.659  33.164  41.122  1.00  0.00           H
ATOM   2601  CG2 THR   381      31.021  32.221  40.181  1.00  0.00           C
ATOM   2602  C   THR   381      33.948  30.835  38.597  1.00  0.00           C
ATOM   2603  O   THR   381      33.728  31.160  37.440  1.00  0.00           O
ATOM   2604  N   LEU   382      35.116  31.069  39.215  1.00  0.00           N
ATOM   2605  H   LEU   382      35.044  31.397  40.157  1.00  0.00           H
ATOM   2606  CA  LEU   382      36.416  31.082  38.557  1.00  0.00           C
ATOM   2607  CB  LEU   382      37.341  31.622  39.615  1.00  0.00           C
ATOM   2608  CG  LEU   382      37.236  33.129  39.651  1.00  0.00           C
ATOM   2609  CD1 LEU   382      37.832  33.691  40.943  1.00  0.00           C
ATOM   2610  CD2 LEU   382      38.062  33.676  38.486  1.00  0.00           C
ATOM   2611  C   LEU   382      36.866  29.838  37.910  1.00  0.00           C
ATOM   2612  O   LEU   382      37.647  29.819  37.002  1.00  0.00           O
ATOM   2613  N   PHE   383      36.410  28.639  38.427  1.00  0.00           N
ATOM   2614  H   PHE   383      36.061  28.472  39.349  1.00  0.00           H
ATOM   2615  CA  PHE   383      36.730  27.340  37.744  1.00  0.00           C
ATOM   2616  CB  PHE   383      36.272  26.191  38.674  1.00  0.00           C
ATOM   2617  CG  PHE   383      36.265  24.663  38.255  1.00  0.00           C
ATOM   2618  CD1 PHE   383      35.615  23.769  39.049  1.00  0.00           C
ATOM   2619  HD1 PHE   383      35.318  24.149  40.027  1.00  0.00           H
ATOM   2620  CD2 PHE   383      36.948  24.148  37.155  1.00  0.00           C
ATOM   2621  HD2 PHE   383      37.481  24.769  36.434  1.00  0.00           H
ATOM   2622  CE1 PHE   383      35.535  22.393  38.787  1.00  0.00           C
ATOM   2623  HE1 PHE   383      35.101  21.763  39.563  1.00  0.00           H
ATOM   2624  CE2 PHE   383      36.842  22.770  36.847  1.00  0.00           C
ATOM   2625  HE2 PHE   383      36.964  22.542  35.788  1.00  0.00           H
ATOM   2626  CZ  PHE   383      36.130  21.894  37.687  1.00  0.00           C
ATOM   2627  HZ  PHE   383      36.133  20.817  37.520  1.00  0.00           H
ATOM   2628  C   PHE   383      36.076  27.202  36.350  1.00  0.00           C
ATOM   2629  O   PHE   383      36.496  26.514  35.422  1.00  0.00           O
ATOM   2630  N   ASN   384      34.838  27.703  36.330  1.00  0.00           N
ATOM   2631  H   ASN   384      34.488  28.235  37.102  1.00  0.00           H
ATOM   2632  CA  ASN   384      33.980  27.752  35.131  1.00  0.00           C
ATOM   2633  CB  ASN   384      32.612  28.323  35.636  1.00  0.00           C
ATOM   2634  CG  ASN   384      31.554  27.981  34.563  1.00  0.00           C
ATOM   2635  OD1 ASN   384      31.457  28.634  33.544  1.00  0.00           O
ATOM   2636  ND2 ASN   384      30.604  27.122  34.882  1.00  0.00           N
ATOM   2637 HD21 ASN   384      30.461  26.750  35.799  1.00  0.00           H
ATOM   2638 HD22 ASN   384      29.995  26.943  34.110  1.00  0.00           H
ATOM   2639  C   ASN   384      34.474  28.745  34.044  1.00  0.00           C
ATOM   2640  O   ASN   384      34.570  29.960  34.358  1.00  0.00           O
ATOM   2641  N   LYS   385      34.498  28.307  32.761  1.00  0.00           N
ATOM   2642  H   LYS   385      34.038  27.466  32.478  1.00  0.00           H
ATOM   2643  CA  LYS   385      35.078  29.100  31.659  1.00  0.00           C
ATOM   2644  CB  LYS   385      35.378  28.224  30.453  1.00  0.00           C
ATOM   2645  CG  LYS   385      35.953  29.021  29.283  1.00  0.00           C
ATOM   2646  CD  LYS   385      37.507  29.190  29.383  1.00  0.00           C
ATOM   2647  CE  LYS   385      38.036  29.810  28.075  1.00  0.00           C
ATOM   2648  NZ  LYS   385      39.426  29.386  27.709  1.00  0.00           N
ATOM   2649  HZ1 LYS   385      39.527  29.357  26.714  1.00  0.00           H
ATOM   2650  HZ2 LYS   385      40.093  30.098  27.927  1.00  0.00           H
ATOM   2651  HZ3 LYS   385      39.699  28.476  28.021  1.00  0.00           H
ATOM   2652  C   LYS   385      34.362  30.404  31.274  1.00  0.00           C
ATOM   2653  O   LYS   385      34.929  31.513  31.322  1.00  0.00           O
ATOM   2654  N   THR   386      33.032  30.313  31.269  1.00  0.00           N
ATOM   2655  H   THR   386      32.489  29.473  31.277  1.00  0.00           H
ATOM   2656  CA  THR   386      32.277  31.546  31.055  1.00  0.00           C
ATOM   2657  CB  THR   386      30.790  31.388  30.594  1.00  0.00           C
ATOM   2658  OG1 THR   386      30.119  30.442  31.369  1.00  0.00           O
ATOM   2659  HG1 THR   386      29.329  30.087  30.869  1.00  0.00           H
ATOM   2660  CG2 THR   386      30.809  31.104  29.113  1.00  0.00           C
ATOM   2661  C   THR   386      32.238  32.665  31.990  1.00  0.00           C
ATOM   2662  O   THR   386      32.588  33.826  31.678  1.00  0.00           O
ATOM   2663  N   TYR   387      31.992  32.247  33.172  1.00  0.00           N
ATOM   2664  H   TYR   387      31.730  31.302  33.372  1.00  0.00           H
ATOM   2665  CA  TYR   387      31.996  33.033  34.363  1.00  0.00           C
ATOM   2666  CB  TYR   387      31.240  32.230  35.449  1.00  0.00           C
ATOM   2667  CG  TYR   387      29.771  31.977  35.126  1.00  0.00           C
ATOM   2668  CD1 TYR   387      28.929  32.795  34.375  1.00  0.00           C
ATOM   2669  HD1 TYR   387      29.101  33.866  34.265  1.00  0.00           H
ATOM   2670  CD2 TYR   387      29.495  30.620  35.200  1.00  0.00           C
ATOM   2671  HD2 TYR   387      30.298  30.044  35.660  1.00  0.00           H
ATOM   2672  CE1 TYR   387      27.806  32.230  33.727  1.00  0.00           C
ATOM   2673  HE1 TYR   387      27.353  32.773  32.898  1.00  0.00           H
ATOM   2674  CE2 TYR   387      28.360  30.023  34.544  1.00  0.00           C
ATOM   2675  HE2 TYR   387      28.227  28.946  34.434  1.00  0.00           H
ATOM   2676  CZ  TYR   387      27.513  30.861  33.832  1.00  0.00           C
ATOM   2677  OH  TYR   387      26.325  30.438  33.296  1.00  0.00           O
ATOM   2678  HH  TYR   387      26.379  29.446  33.185  1.00  0.00           H
ATOM   2679  C   TYR   387      33.375  33.562  34.823  1.00  0.00           C
ATOM   2680  O   TYR   387      33.479  34.770  35.156  1.00  0.00           O
ATOM   2681  N   ARG   388      34.431  32.760  34.702  1.00  0.00           N
ATOM   2682  H   ARG   388      34.195  31.788  34.700  1.00  0.00           H
ATOM   2683  CA  ARG   388      35.819  33.357  34.869  1.00  0.00           C
ATOM   2684  CB  ARG   388      36.907  32.275  34.582  1.00  0.00           C
ATOM   2685  CG  ARG   388      38.352  32.719  34.767  1.00  0.00           C
ATOM   2686  CD  ARG   388      39.219  31.460  34.668  1.00  0.00           C
ATOM   2687  NE  ARG   388      39.174  30.664  33.382  1.00  0.00           N
ATOM   2688  HE  ARG   388      39.434  31.248  32.613  1.00  0.00           H
ATOM   2689  CZ  ARG   388      39.039  29.346  33.207  1.00  0.00           C
ATOM   2690  NH1 ARG   388      38.882  28.617  34.306  1.00  0.00           N
ATOM   2691 HH11 ARG   388      38.873  29.000  35.230  1.00  0.00           H
ATOM   2692 HH12 ARG   388      38.844  27.619  34.258  1.00  0.00           H
ATOM   2693  NH2 ARG   388      39.690  28.724  32.280  1.00  0.00           N
ATOM   2694 HH21 ARG   388      40.433  29.156  31.769  1.00  0.00           H
ATOM   2695 HH22 ARG   388      39.601  27.730  32.224  1.00  0.00           H
ATOM   2696  C   ARG   388      36.030  34.563  33.870  1.00  0.00           C
ATOM   2697  O   ARG   388      36.622  35.546  34.324  1.00  0.00           O
ATOM   2698  N   SER   389      35.646  34.415  32.546  1.00  0.00           N
ATOM   2699  H   SER   389      35.375  33.524  32.182  1.00  0.00           H
ATOM   2700  CA  SER   389      35.659  35.548  31.637  1.00  0.00           C
ATOM   2701  CB  SER   389      35.131  35.087  30.305  1.00  0.00           C
ATOM   2702  OG  SER   389      35.777  33.921  29.911  1.00  0.00           O
ATOM   2703  HG  SER   389      36.569  34.170  29.353  1.00  0.00           H
ATOM   2704  C   SER   389      34.784  36.683  32.029  1.00  0.00           C
ATOM   2705  O   SER   389      35.190  37.850  31.838  1.00  0.00           O
ATOM   2706  N   ALA   390      33.570  36.322  32.524  1.00  0.00           N
ATOM   2707  H   ALA   390      33.182  35.465  32.185  1.00  0.00           H
ATOM   2708  CA  ALA   390      32.682  37.275  33.148  1.00  0.00           C
ATOM   2709  CB  ALA   390      31.289  36.736  33.596  1.00  0.00           C
ATOM   2710  C   ALA   390      33.383  37.990  34.290  1.00  0.00           C
ATOM   2711  O   ALA   390      33.410  39.232  34.298  1.00  0.00           O
ATOM   2712  N   PHE   391      34.069  37.273  35.137  1.00  0.00           N
ATOM   2713  H   PHE   391      33.862  36.305  35.279  1.00  0.00           H
ATOM   2714  CA  PHE   391      34.846  37.767  36.286  1.00  0.00           C
ATOM   2715  CB  PHE   391      35.371  36.551  37.108  1.00  0.00           C
ATOM   2716  CG  PHE   391      34.604  36.541  38.461  1.00  0.00           C
ATOM   2717  CD1 PHE   391      35.183  37.214  39.552  1.00  0.00           C
ATOM   2718  HD1 PHE   391      36.228  37.506  39.457  1.00  0.00           H
ATOM   2719  CD2 PHE   391      33.384  35.877  38.650  1.00  0.00           C
ATOM   2720  HD2 PHE   391      32.966  35.407  37.760  1.00  0.00           H
ATOM   2721  CE1 PHE   391      34.585  37.159  40.828  1.00  0.00           C
ATOM   2722  HE1 PHE   391      35.251  37.346  41.670  1.00  0.00           H
ATOM   2723  CE2 PHE   391      32.732  35.970  39.899  1.00  0.00           C
ATOM   2724  HE2 PHE   391      31.644  35.949  39.850  1.00  0.00           H
ATOM   2725  CZ  PHE   391      33.325  36.591  40.980  1.00  0.00           C
ATOM   2726  HZ  PHE   391      32.881  36.700  41.969  1.00  0.00           H
ATOM   2727  C   PHE   391      35.960  38.709  35.955  1.00  0.00           C
ATOM   2728  O   PHE   391      35.880  39.905  36.327  1.00  0.00           O
ATOM   2729  N   SER   392      36.662  38.385  34.893  1.00  0.00           N
ATOM   2730  H   SER   392      36.652  37.446  34.550  1.00  0.00           H
ATOM   2731  CA  SER   392      37.547  39.297  34.144  1.00  0.00           C
ATOM   2732  CB  SER   392      38.423  38.513  33.068  1.00  0.00           C
ATOM   2733  OG  SER   392      39.017  39.331  32.044  1.00  0.00           O
ATOM   2734  HG  SER   392      39.095  38.836  31.179  1.00  0.00           H
ATOM   2735  C   SER   392      36.945  40.591  33.570  1.00  0.00           C
ATOM   2736  O   SER   392      37.355  41.621  33.980  1.00  0.00           O
ATOM   2737  N   ARG   393      35.797  40.538  32.902  1.00  0.00           N
ATOM   2738  H   ARG   393      35.318  39.667  32.790  1.00  0.00           H
ATOM   2739  CA  ARG   393      35.038  41.725  32.334  1.00  0.00           C
ATOM   2740  CB  ARG   393      33.762  41.205  31.697  1.00  0.00           C
ATOM   2741  CG  ARG   393      33.573  41.826  30.318  1.00  0.00           C
ATOM   2742  CD  ARG   393      32.292  41.204  29.730  1.00  0.00           C
ATOM   2743  NE  ARG   393      31.728  42.087  28.681  1.00  0.00           N
ATOM   2744  HE  ARG   393      30.921  42.534  29.068  1.00  0.00           H
ATOM   2745  CZ  ARG   393      32.131  42.335  27.462  1.00  0.00           C
ATOM   2746  NH1 ARG   393      33.137  41.715  26.824  1.00  0.00           N
ATOM   2747 HH11 ARG   393      33.703  40.992  27.220  1.00  0.00           H
ATOM   2748 HH12 ARG   393      33.435  42.053  25.931  1.00  0.00           H
ATOM   2749  NH2 ARG   393      31.470  43.219  26.766  1.00  0.00           N
ATOM   2750 HH21 ARG   393      30.804  43.769  27.270  1.00  0.00           H
ATOM   2751 HH22 ARG   393      31.839  43.356  25.847  1.00  0.00           H
ATOM   2752  C   ARG   393      34.645  42.638  33.519  1.00  0.00           C
ATOM   2753  O   ARG   393      34.884  43.840  33.374  1.00  0.00           O
ATOM   2754  N   TYR   394      34.068  42.166  34.611  1.00  0.00           N
ATOM   2755  H   TYR   394      33.538  41.319  34.652  1.00  0.00           H
ATOM   2756  CA  TYR   394      33.984  42.937  35.835  1.00  0.00           C
ATOM   2757  CB  TYR   394      33.204  42.217  36.986  1.00  0.00           C
ATOM   2758  CG  TYR   394      31.693  42.147  36.619  1.00  0.00           C
ATOM   2759  CD1 TYR   394      30.886  43.237  36.997  1.00  0.00           C
ATOM   2760  HD1 TYR   394      31.253  44.055  37.616  1.00  0.00           H
ATOM   2761  CD2 TYR   394      31.310  41.071  35.897  1.00  0.00           C
ATOM   2762  HD2 TYR   394      31.830  40.113  35.918  1.00  0.00           H
ATOM   2763  CE1 TYR   394      29.632  43.277  36.408  1.00  0.00           C
ATOM   2764  HE1 TYR   394      28.906  43.996  36.787  1.00  0.00           H
ATOM   2765  CE2 TYR   394      30.038  41.154  35.279  1.00  0.00           C
ATOM   2766  HE2 TYR   394      29.630  40.425  34.579  1.00  0.00           H
ATOM   2767  CZ  TYR   394      29.232  42.286  35.588  1.00  0.00           C
ATOM   2768  OH  TYR   394      28.136  42.346  34.828  1.00  0.00           O
ATOM   2769  HH  TYR   394      27.597  43.163  35.032  1.00  0.00           H
ATOM   2770  C   TYR   394      35.250  43.618  36.347  1.00  0.00           C
ATOM   2771  O   TYR   394      35.193  44.790  36.638  1.00  0.00           O
ATOM   2772  N   ILE   395      36.313  42.863  36.577  1.00  0.00           N
ATOM   2773  H   ILE   395      36.246  41.873  36.451  1.00  0.00           H
ATOM   2774  CA  ILE   395      37.624  43.380  37.085  1.00  0.00           C
ATOM   2775  CB  ILE   395      38.655  42.258  37.464  1.00  0.00           C
ATOM   2776  CG1 ILE   395      38.014  41.472  38.586  1.00  0.00           C
ATOM   2777  CG2 ILE   395      40.069  42.719  37.809  1.00  0.00           C
ATOM   2778  CD  ILE   395      37.859  42.192  39.948  1.00  0.00           C
ATOM   2779  C   ILE   395      38.250  44.436  36.135  1.00  0.00           C
ATOM   2780  O   ILE   395      38.695  45.512  36.481  1.00  0.00           O
ATOM   2781  N   GLN   396      38.144  44.202  34.863  1.00  0.00           N
ATOM   2782  H   GLN   396      37.952  43.264  34.575  1.00  0.00           H
ATOM   2783  CA  GLN   396      38.590  45.076  33.744  1.00  0.00           C
ATOM   2784  CB  GLN   396      38.731  44.240  32.480  1.00  0.00           C
ATOM   2785  CG  GLN   396      40.009  43.372  32.599  1.00  0.00           C
ATOM   2786  CD  GLN   396      40.358  42.746  31.276  1.00  0.00           C
ATOM   2787  OE1 GLN   396      41.219  43.269  30.602  1.00  0.00           O
ATOM   2788  NE2 GLN   396      39.965  41.563  30.950  1.00  0.00           N
ATOM   2789 HE21 GLN   396      39.508  40.915  31.559  1.00  0.00           H
ATOM   2790 HE22 GLN   396      40.060  41.200  30.023  1.00  0.00           H
ATOM   2791  C   GLN   396      37.618  46.331  33.498  1.00  0.00           C
ATOM   2792  O   GLN   396      37.670  46.986  32.497  1.00  0.00           O
ATOM   2793  N   CYS   397      36.660  46.589  34.425  1.00  0.00           N
ATOM   2794  H   CYS   397      36.418  45.947  35.153  1.00  0.00           H
ATOM   2795  CA  CYS   397      35.558  47.577  34.313  1.00  0.00           C
ATOM   2796  CB  CYS   397      35.936  48.929  34.871  1.00  0.00           C
ATOM   2797  SG  CYS   397      37.147  49.845  33.829  1.00  0.00           S
ATOM   2798  HG  CYS   397      36.981  51.075  34.307  1.00  0.00           H
ATOM   2799  C   CYS   397      34.724  47.609  33.073  1.00  0.00           C
ATOM   2800  O   CYS   397      33.808  48.390  32.966  1.00  0.00           O
ATOM   2801  N   GLN   398      34.946  46.660  32.173  1.00  0.00           N
ATOM   2802  H   GLN   398      35.776  46.102  32.158  1.00  0.00           H
ATOM   2803  CA  GLN   398      34.257  46.310  30.950  1.00  0.00           C
ATOM   2804  CB  GLN   398      35.141  45.618  30.007  1.00  0.00           C
ATOM   2805  CG  GLN   398      36.330  46.522  29.540  1.00  0.00           C
ATOM   2806  CD  GLN   398      37.284  45.800  28.586  1.00  0.00           C
ATOM   2807  OE1 GLN   398      37.733  44.697  28.758  1.00  0.00           O
ATOM   2808  NE2 GLN   398      37.617  46.552  27.586  1.00  0.00           N
ATOM   2809 HE21 GLN   398      37.307  47.498  27.687  1.00  0.00           H
ATOM   2810 HE22 GLN   398      38.003  46.189  26.739  1.00  0.00           H
ATOM   2811  C   GLN   398      32.863  45.651  31.044  1.00  0.00           C
ATOM   2812  O   GLN   398      32.410  44.807  30.331  1.00  0.00           O
ATOM   2813  N   TYR   399      32.071  46.371  31.790  1.00  0.00           N
ATOM   2814  H   TYR   399      32.413  47.281  32.028  1.00  0.00           H
ATOM   2815  CA  TYR   399      30.657  46.153  32.092  1.00  0.00           C
ATOM   2816  CB  TYR   399      30.547  45.307  33.340  1.00  0.00           C
ATOM   2817  CG  TYR   399      30.935  45.914  34.636  1.00  0.00           C
ATOM   2818  CD1 TYR   399      29.907  46.450  35.377  1.00  0.00           C
ATOM   2819  HD1 TYR   399      28.892  46.303  35.008  1.00  0.00           H
ATOM   2820  CD2 TYR   399      32.240  46.168  35.031  1.00  0.00           C
ATOM   2821  HD2 TYR   399      33.084  46.049  34.352  1.00  0.00           H
ATOM   2822  CE1 TYR   399      30.160  47.167  36.546  1.00  0.00           C
ATOM   2823  HE1 TYR   399      29.508  48.009  36.779  1.00  0.00           H
ATOM   2824  CE2 TYR   399      32.511  46.792  36.262  1.00  0.00           C
ATOM   2825  HE2 TYR   399      33.463  46.657  36.776  1.00  0.00           H
ATOM   2826  CZ  TYR   399      31.449  47.226  37.002  1.00  0.00           C
ATOM   2827  OH  TYR   399      31.673  47.455  38.350  1.00  0.00           O
ATOM   2828  HH  TYR   399      30.790  47.374  38.811  1.00  0.00           H
ATOM   2829  C   TYR   399      29.888  47.416  32.348  1.00  0.00           C
ATOM   2830  O   TYR   399      30.431  48.422  32.776  1.00  0.00           O
ATOM   2831  N   LYS   400      28.526  47.367  32.146  1.00  0.00           N
ATOM   2832  H   LYS   400      27.973  46.594  32.457  1.00  0.00           H
ATOM   2833  CA  LYS   400      27.615  48.603  32.038  1.00  0.00           C
ATOM   2834  CB  LYS   400      27.508  49.322  33.457  1.00  0.00           C
ATOM   2835  CG  LYS   400      26.385  48.714  34.342  1.00  0.00           C
ATOM   2836  CD  LYS   400      26.469  49.520  35.651  1.00  0.00           C
ATOM   2837  CE  LYS   400      25.823  50.874  35.372  1.00  0.00           C
ATOM   2838  NZ  LYS   400      26.299  51.856  36.341  1.00  0.00           N
ATOM   2839  HZ1 LYS   400      26.032  52.805  36.172  1.00  0.00           H
ATOM   2840  HZ2 LYS   400      25.835  51.562  37.177  1.00  0.00           H
ATOM   2841  HZ3 LYS   400      27.280  51.745  36.501  1.00  0.00           H
ATOM   2842  C   LYS   400      27.969  49.633  30.993  1.00  0.00           C
ATOM   2843  OT  LYS   400      28.913  49.478  30.199  1.00  0.00           O
ATOM   2844  O   LYS   400      27.188  50.727  30.941  1.00  0.00           O
ATOM   2845  HO  LYS   400      27.489  51.210  30.119  1.00  0.00           H
ATOM   2846  N07 CMYH  401      25.410  23.919  67.399  1.00  0.00            
ATOM   2847  C06 CMYH  401      25.241  24.744  66.627  1.00  0.00            
ATOM   2848  C05 CMYH  401      25.480  25.864  65.784  1.00  0.00            
ATOM   2849  C04 CMYH  401      25.639  25.483  64.386  1.00  0.00            
ATOM   2850 HC04 CMYH  401      25.517  24.455  64.043  1.00  0.00           H
ATOM   2851  C03 CMYH  401      25.982  26.562  63.479  1.00  0.00            
ATOM   2852  O02 CMYH  401      26.304  26.443  62.196  1.00  0.00           O
ATOM   2853  C01 CMYH  401      26.260  25.090  61.623  1.00  0.00            
ATOM   2854 H011 CMYH  401      26.743  25.037  60.647  1.00  0.00           H
ATOM   2855 H012 CMYH  401      26.737  24.429  62.347  1.00  0.00           H
ATOM   2856 H013 CMYH  401      25.239  24.780  61.400  1.00  0.00           H
ATOM   2857  C12 CMYH  401      26.004  27.869  63.927  1.00  0.00            
ATOM   2858  C11 CMYH  401      25.683  28.181  65.240  1.00  0.00            
ATOM   2859 HC11 CMYH  401      25.611  29.220  65.560  1.00  0.00           H
ATOM   2860  C08 CMYH  401      25.502  27.178  66.237  1.00  0.00            
ATOM   2861  O09 CMYH  401      25.438  27.408  67.568  1.00  0.00           O
ATOM   2862  C10 CMYH  401      25.157  28.734  68.075  1.00  0.00            
ATOM   2863 H101 CMYH  401      25.326  28.854  69.145  1.00  0.00           H
ATOM   2864 H102 CMYH  401      25.805  29.463  67.587  1.00  0.00           H
ATOM   2865 H103 CMYH  401      24.134  29.050  67.871  1.00  0.00           H
ATOM   2866  C13 CMYH  401      26.380  29.022  63.047  1.00  0.00            
ATOM   2867 H131 CMYH  401      25.526  29.699  63.067  1.00  0.00           H
ATOM   2868 H132 CMYH  401      26.455  28.708  62.006  1.00  0.00           H
ATOM   2869  C14 CMYH  401      27.740  29.572  63.460  1.00  0.00            
ATOM   2870 H141 CMYH  401      28.456  28.753  63.391  1.00  0.00           H
ATOM   2871 H142 CMYH  401      27.662  30.048  64.437  1.00  0.00           H
ATOM   2872  N15 CMYH  401      28.180  30.654  62.512  1.00  0.00           N
ATOM   2873 H151 CMYH  401      27.624  31.486  62.757  1.00  0.00            
ATOM   2874 H152 CMYH  401      27.925  30.410  61.544  1.00  0.00            
ATOM   2875  C16 CMYH  401      29.711  31.066  62.428  1.00  0.00            
ATOM   2876 H161 CMYH  401      29.802  31.994  61.864  1.00  0.00           H
ATOM   2877 H162 CMYH  401      30.054  31.282  63.440  1.00  0.00           H
ATOM   2878  C17 CMYH  401      30.453  29.976  61.819  1.00  0.00            
ATOM   2879  C22 CMYH  401      30.117  29.425  60.515  1.00  0.00            
ATOM   2880  O23 CMYH  401      29.722  30.388  59.720  1.00  0.00            
ATOM   2881 HO23 CMYH  401      29.425  30.004  58.877  1.00  0.00            
ATOM   2882  C21 CMYH  401      30.413  28.124  60.086  1.00  0.00            
ATOM   2883 HC21 CMYH  401      30.225  27.866  59.044  1.00  0.00           H
ATOM   2884  C20 CMYH  401      31.131  27.389  60.983  1.00  0.00            
ATOM   2885 HC20 CMYH  401      31.307  26.335  60.769  1.00  0.00           H
ATOM   2886  C19 CMYH  401      31.459  27.890  62.242  1.00  0.00            
ATOM   2887 HC19 CMYH  401      32.162  27.418  62.929  1.00  0.00           H
ATOM   2888  C18 CMYH  401      31.121  29.157  62.639  1.00  0.00            
ATOM   2889 HC18 CMYH  401      31.226  29.413  63.693  1.00  0.00           H
ATOM   2890  C1  DPPC  402      45.344  38.430  80.368  1.00  0.00           C
ATOM   2891  C2  DPPC  402      45.984  40.525  79.624  1.00  0.00           C
ATOM   2892  C3  DPPC  402      47.644  39.023  79.927  1.00  0.00           C
ATOM   2893  N4  DPPC  402      46.259  39.106  79.426  1.00  0.00           N
ATOM   2894  C5  DPPC  402      45.867  38.868  78.035  1.00  0.00           C
ATOM   2895  C6  DPPC  402      46.851  39.390  76.998  1.00  0.00           C
ATOM   2896  O7  DPPC  402      48.016  38.629  76.995  1.00  0.00           O
ATOM   2897  P8  DPPC  402      48.942  39.205  75.860  1.00  0.00           P
ATOM   2898  O9  DPPC  402      49.971  40.044  76.531  1.00  0.00           O
ATOM   2899  O10 DPPC  402      48.172  39.714  74.732  1.00  0.00           O
ATOM   2900  O11 DPPC  402      49.322  37.813  75.362  1.00  0.00           O
ATOM   2901  C12 DPPC  402      50.138  38.033  74.242  1.00  0.00           C
ATOM   2902  C13 DPPC  402      50.764  36.752  73.673  1.00  0.00           C
ATOM   2903  O14 DPPC  402      51.481  36.974  72.418  1.00  0.00           O
ATOM   2904  C15 DPPC  402      52.828  36.848  72.291  1.00  0.00           C
ATOM   2905  O16 DPPC  402      53.512  36.976  73.368  1.00  0.00           O
ATOM   2906  C17 DPPC  402      53.421  36.576  70.925  1.00  0.00           C
ATOM   2907  C18 DPPC  402      53.070  37.692  70.026  1.00  0.00           C
ATOM   2908  C19 DPPC  402      53.561  37.415  68.644  1.00  0.00           C
ATOM   2909  C20 DPPC  402      53.479  38.697  67.825  1.00  0.00           C
ATOM   2910  C21 DPPC  402      54.436  38.748  66.596  1.00  0.00           C
ATOM   2911  C22 DPPC  402      54.047  37.812  65.477  1.00  0.00           C
ATOM   2912  C23 DPPC  402      54.999  38.018  64.314  1.00  0.00           C
ATOM   2913  C24 DPPC  402      54.437  37.104  63.286  1.00  0.00           C
ATOM   2914  C25 DPPC  402      54.935  37.258  61.935  1.00  0.00           C
ATOM   2915  C26 DPPC  402      56.431  36.920  61.932  1.00  0.00           C
ATOM   2916  C27 DPPC  402      57.039  36.991  60.486  1.00  0.00           C
ATOM   2917  C28 DPPC  402      57.192  38.416  59.865  1.00  0.00           C
ATOM   2918  C29 DPPC  402      57.716  38.482  58.455  1.00  0.00           C
ATOM   2919  C30 DPPC  402      59.028  37.685  58.256  1.00  0.00           C
ATOM   2920  C31 DPPC  402      59.832  38.242  57.101  1.00  0.00           C
ATOM   2921  C32 DPPC  402      49.598  35.773  73.470  1.00  0.00           C
ATOM   2922  O33 DPPC  402      49.882  34.557  72.836  1.00  0.00           O
ATOM   2923  C34 DPPC  402      48.783  33.882  72.738  1.00  0.00           C
ATOM   2924  O35 DPPC  402      47.780  33.973  73.437  1.00  0.00           O
ATOM   2925  C36 DPPC  402      48.910  32.631  71.862  1.00  0.00           C
ATOM   2926  C37 DPPC  402      48.904  33.050  70.374  1.00  0.00           C
ATOM   2927  C38 DPPC  402      48.629  31.852  69.475  1.00  0.00           C
ATOM   2928  C39 DPPC  402      48.705  32.511  68.036  1.00  0.00           C
ATOM   2929  C40 DPPC  402      48.892  31.419  66.946  1.00  0.00           C
ATOM   2930  C41 DPPC  402      49.238  32.139  65.671  1.00  0.00           C
ATOM   2931  C42 DPPC  402      49.467  31.103  64.609  1.00  0.00           C
ATOM   2932  C43 DPPC  402      49.892  31.752  63.275  1.00  0.00           C
ATOM   2933  C44 DPPC  402      50.130  30.656  62.202  1.00  0.00           C
ATOM   2934  C45 DPPC  402      50.315  31.567  61.027  1.00  0.00           C
ATOM   2935  C46 DPPC  402      50.313  30.574  59.840  1.00  0.00           C
ATOM   2936  C47 DPPC  402      50.164  31.297  58.540  1.00  0.00           C
ATOM   2937  C48 DPPC  402      50.421  30.300  57.446  1.00  0.00           C
ATOM   2938  C49 DPPC  402      51.134  30.848  56.157  1.00  0.00           C
ATOM   2939  C50 DPPC  402      51.240  29.959  54.926  1.00  0.00           C
ATOM   2940  C1  DPPC  403      34.821  47.522  78.267  1.00  0.00           C
ATOM   2941  C2  DPPC  403      36.639  47.890  80.057  1.00  0.00           C
ATOM   2942  C3  DPPC  403      34.461  47.571  80.673  1.00  0.00           C
ATOM   2943  N4  DPPC  403      35.365  47.199  79.588  1.00  0.00           N
ATOM   2944  C5  DPPC  403      35.511  45.702  79.514  1.00  0.00           C
ATOM   2945  C6  DPPC  403      36.222  44.984  78.311  1.00  0.00           C
ATOM   2946  O7  DPPC  403      37.555  45.462  77.850  1.00  0.00           O
ATOM   2947  P8  DPPC  403      37.590  45.195  76.274  1.00  0.00           P
ATOM   2948  O9  DPPC  403      36.745  44.026  75.953  1.00  0.00           O
ATOM   2949  O10 DPPC  403      38.920  45.464  75.720  1.00  0.00           O
ATOM   2950  O11 DPPC  403      36.779  46.375  75.743  1.00  0.00           O
ATOM   2951  C12 DPPC  403      36.921  46.473  74.311  1.00  0.00           C
ATOM   2952  C13 DPPC  403      36.067  47.546  73.715  1.00  0.00           C
ATOM   2953  O14 DPPC  403      35.409  47.279  72.332  1.00  0.00           O
ATOM   2954  C15 DPPC  403      34.524  46.301  72.109  1.00  0.00           C
ATOM   2955  O16 DPPC  403      34.069  45.811  73.143  1.00  0.00           O
ATOM   2956  C17 DPPC  403      34.135  46.121  70.635  1.00  0.00           C
ATOM   2957  C18 DPPC  403      32.737  46.702  70.308  1.00  0.00           C
ATOM   2958  C19 DPPC  403      32.330  46.601  68.849  1.00  0.00           C
ATOM   2959  C20 DPPC  403      30.949  47.172  68.659  1.00  0.00           C
ATOM   2960  C21 DPPC  403      30.278  46.722  67.328  1.00  0.00           C
ATOM   2961  C22 DPPC  403      28.989  47.508  67.091  1.00  0.00           C
ATOM   2962  C23 DPPC  403      28.394  47.340  65.630  1.00  0.00           C
ATOM   2963  C24 DPPC  403      29.548  47.738  64.707  1.00  0.00           C
ATOM   2964  C25 DPPC  403      29.067  47.907  63.332  1.00  0.00           C
ATOM   2965  C26 DPPC  403      30.131  48.685  62.477  1.00  0.00           C
ATOM   2966  C27 DPPC  403      30.125  48.443  60.964  1.00  0.00           C
ATOM   2967  C28 DPPC  403      30.481  46.917  60.739  1.00  0.00           C
ATOM   2968  C29 DPPC  403      30.448  46.662  59.216  1.00  0.00           C
ATOM   2969  C30 DPPC  403      31.562  47.377  58.473  1.00  0.00           C
ATOM   2970  C31 DPPC  403      31.644  46.908  57.031  1.00  0.00           C
ATOM   2971  C32 DPPC  403      36.922  48.794  73.794  1.00  0.00           C
ATOM   2972  O33 DPPC  403      38.239  48.586  73.178  1.00  0.00           O
ATOM   2973  C34 DPPC  403      39.032  49.677  73.038  1.00  0.00           C
ATOM   2974  O35 DPPC  403      39.153  50.564  73.897  1.00  0.00           O
ATOM   2975  C36 DPPC  403      40.108  49.648  71.932  1.00  0.00           C
ATOM   2976  C37 DPPC  403      39.775  50.497  70.763  1.00  0.00           C
ATOM   2977  C38 DPPC  403      40.888  50.342  69.766  1.00  0.00           C
ATOM   2978  C39 DPPC  403      40.567  51.174  68.513  1.00  0.00           C
ATOM   2979  C40 DPPC  403      41.537  51.103  67.377  1.00  0.00           C
ATOM   2980  C41 DPPC  403      41.332  51.973  66.151  1.00  0.00           C
ATOM   2981  C42 DPPC  403      42.384  51.684  65.069  1.00  0.00           C
ATOM   2982  C43 DPPC  403      42.019  52.342  63.769  1.00  0.00           C
ATOM   2983  C44 DPPC  403      42.523  51.432  62.665  1.00  0.00           C
ATOM   2984  C45 DPPC  403      42.062  51.837  61.248  1.00  0.00           C
ATOM   2985  C46 DPPC  403      42.524  50.691  60.292  1.00  0.00           C
ATOM   2986  C47 DPPC  403      42.116  50.814  58.841  1.00  0.00           C
ATOM   2987  C48 DPPC  403      42.583  52.248  58.533  1.00  0.00           C
ATOM   2988  C49 DPPC  403      42.423  52.373  57.021  1.00  0.00           C
ATOM   2989  C50 DPPC  403      40.874  52.047  56.921  1.00  0.00           C
ATOM   2990  C1  DPPC  404       0.729  27.261  83.030  1.00  0.00           C
ATOM   2991  C2  DPPC  404      -0.657  28.678  81.750  1.00  0.00           C
ATOM   2992  C3  DPPC  404       0.933  29.515  83.058  1.00  0.00           C
ATOM   2993  N4  DPPC  404       0.715  28.432  82.158  1.00  0.00           N
ATOM   2994  C5  DPPC  404       1.714  28.386  81.062  1.00  0.00           C
ATOM   2995  C6  DPPC  404       1.502  27.634  79.703  1.00  0.00           C
ATOM   2996  O7  DPPC  404       2.512  27.858  78.743  1.00  0.00           O
ATOM   2997  P8  DPPC  404       2.165  27.096  77.429  1.00  0.00           P
ATOM   2998  O9  DPPC  404       2.125  25.662  77.709  1.00  0.00           O
ATOM   2999  O10 DPPC  404       1.055  27.763  76.711  1.00  0.00           O
ATOM   3000  O11 DPPC  404       3.343  27.446  76.479  1.00  0.00           O
ATOM   3001  C12 DPPC  404       3.255  26.461  75.354  1.00  0.00           C
ATOM   3002  C13 DPPC  404       2.258  26.912  74.276  1.00  0.00           C
ATOM   3003  O14 DPPC  404       1.742  25.674  73.648  1.00  0.00           O
ATOM   3004  C15 DPPC  404       0.384  25.674  73.447  1.00  0.00           C
ATOM   3005  O16 DPPC  404      -0.378  26.476  74.021  1.00  0.00           O
ATOM   3006  C17 DPPC  404       0.017  24.583  72.447  1.00  0.00           C
ATOM   3007  C18 DPPC  404       0.337  25.171  71.060  1.00  0.00           C
ATOM   3008  C19 DPPC  404      -0.042  24.212  69.986  1.00  0.00           C
ATOM   3009  C20 DPPC  404       0.281  24.847  68.646  1.00  0.00           C
ATOM   3010  C21 DPPC  404      -0.102  23.992  67.425  1.00  0.00           C
ATOM   3011  C22 DPPC  404      -0.223  24.770  66.155  1.00  0.00           C
ATOM   3012  C23 DPPC  404      -0.564  23.850  64.988  1.00  0.00           C
ATOM   3013  C24 DPPC  404      -0.195  24.397  63.653  1.00  0.00           C
ATOM   3014  C25 DPPC  404      -0.408  23.317  62.526  1.00  0.00           C
ATOM   3015  C26 DPPC  404      -0.264  23.885  61.127  1.00  0.00           C
ATOM   3016  C27 DPPC  404       1.148  24.243  60.694  1.00  0.00           C
ATOM   3017  C28 DPPC  404       1.181  24.699  59.237  1.00  0.00           C
ATOM   3018  C29 DPPC  404       0.136  23.893  58.529  1.00  0.00           C
ATOM   3019  C30 DPPC  404       0.396  24.252  57.064  1.00  0.00           C
ATOM   3020  C31 DPPC  404      -0.468  23.283  56.247  1.00  0.00           C
ATOM   3021  C32 DPPC  404       2.877  27.952  73.338  1.00  0.00           C
ATOM   3022  O33 DPPC  404       2.136  28.587  72.256  1.00  0.00           O
ATOM   3023  C34 DPPC  404       0.935  29.203  72.460  1.00  0.00           C
ATOM   3024  O35 DPPC  404       0.506  29.515  73.550  1.00  0.00           O
ATOM   3025  C36 DPPC  404       0.328  29.754  71.212  1.00  0.00           C
ATOM   3026  C37 DPPC  404       0.662  28.987  69.957  1.00  0.00           C
ATOM   3027  C38 DPPC  404       0.156  29.786  68.772  1.00  0.00           C
ATOM   3028  C39 DPPC  404       0.789  29.297  67.454  1.00  0.00           C
ATOM   3029  C40 DPPC  404       0.122  29.820  66.134  1.00  0.00           C
ATOM   3030  C41 DPPC  404       0.807  29.237  64.895  1.00  0.00           C
ATOM   3031  C42 DPPC  404       0.271  29.677  63.536  1.00  0.00           C
ATOM   3032  C43 DPPC  404       1.199  29.273  62.381  1.00  0.00           C
ATOM   3033  C44 DPPC  404       0.541  29.627  61.023  1.00  0.00           C
ATOM   3034  C45 DPPC  404       1.324  29.083  59.758  1.00  0.00           C
ATOM   3035  C46 DPPC  404       0.848  29.709  58.417  1.00  0.00           C
ATOM   3036  C47 DPPC  404       1.603  29.071  57.258  1.00  0.00           C
ATOM   3037  C48 DPPC  404       0.935  29.617  55.979  1.00  0.00           C
ATOM   3038  C49 DPPC  404      -0.567  29.473  56.200  1.00  0.00           C
ATOM   3039  C50 DPPC  404      -1.328  30.397  55.195  1.00  0.00           C
ATOM   3040  C1  DPPC  405      36.944  22.522  85.604  1.00  0.00           C
ATOM   3041  C2  DPPC  405      39.002  23.779  86.077  1.00  0.00           C
ATOM   3042  C3  DPPC  405      38.804  21.490  86.171  1.00  0.00           C
ATOM   3043  N4  DPPC  405      38.368  22.662  85.430  1.00  0.00           N
ATOM   3044  C5  DPPC  405      38.685  22.313  83.983  1.00  0.00           C
ATOM   3045  C6  DPPC  405      39.993  22.839  83.254  1.00  0.00           C
ATOM   3046  O7  DPPC  405      41.196  22.270  83.826  1.00  0.00           O
ATOM   3047  P8  DPPC  405      42.517  22.916  83.244  1.00  0.00           P
ATOM   3048  O9  DPPC  405      42.287  24.069  82.407  1.00  0.00           O
ATOM   3049  O10 DPPC  405      43.251  23.095  84.475  1.00  0.00           O
ATOM   3050  O11 DPPC  405      42.994  21.705  82.292  1.00  0.00           O
ATOM   3051  C12 DPPC  405      42.928  22.074  80.888  1.00  0.00           C
ATOM   3052  C13 DPPC  405      44.010  21.414  80.041  1.00  0.00           C
ATOM   3053  O14 DPPC  405      44.252  22.160  78.752  1.00  0.00           O
ATOM   3054  C15 DPPC  405      44.806  23.323  78.714  1.00  0.00           C
ATOM   3055  O16 DPPC  405      45.485  23.697  79.662  1.00  0.00           O
ATOM   3056  C17 DPPC  405      44.992  23.687  77.275  1.00  0.00           C
ATOM   3057  C18 DPPC  405      43.820  24.313  76.590  1.00  0.00           C
ATOM   3058  C19 DPPC  405      44.185  24.492  75.099  1.00  0.00           C
ATOM   3059  C20 DPPC  405      42.912  24.355  74.266  1.00  0.00           C
ATOM   3060  C21 DPPC  405      42.339  22.976  74.385  1.00  0.00           C
ATOM   3061  C22 DPPC  405      41.111  22.802  73.582  1.00  0.00           C
ATOM   3062  C23 DPPC  405      41.375  23.215  72.089  1.00  0.00           C
ATOM   3063  C24 DPPC  405      41.408  21.888  71.367  1.00  0.00           C
ATOM   3064  C25 DPPC  405      41.637  22.050  69.825  1.00  0.00           C
ATOM   3065  C26 DPPC  405      41.380  20.679  69.324  1.00  0.00           C
ATOM   3066  C27 DPPC  405      40.952  20.857  67.860  1.00  0.00           C
ATOM   3067  C28 DPPC  405      42.130  21.286  67.045  1.00  0.00           C
ATOM   3068  C29 DPPC  405      41.789  21.263  65.528  1.00  0.00           C
ATOM   3069  C30 DPPC  405      42.974  21.603  64.617  1.00  0.00           C
ATOM   3070  C31 DPPC  405      42.382  21.658  63.207  1.00  0.00           C
ATOM   3071  C32 DPPC  405      43.675  19.896  79.962  1.00  0.00           C
ATOM   3072  O33 DPPC  405      42.501  19.646  79.185  1.00  0.00           O
ATOM   3073  C34 DPPC  405      41.926  18.423  79.235  1.00  0.00           C
ATOM   3074  O35 DPPC  405      42.339  17.590  79.994  1.00  0.00           O
ATOM   3075  C36 DPPC  405      40.975  18.124  78.147  1.00  0.00           C
ATOM   3076  C37 DPPC  405      41.680  17.090  77.199  1.00  0.00           C
ATOM   3077  C38 DPPC  405      41.185  17.360  75.741  1.00  0.00           C
ATOM   3078  C39 DPPC  405      40.482  16.195  75.109  1.00  0.00           C
ATOM   3079  C40 DPPC  405      40.131  16.433  73.669  1.00  0.00           C
ATOM   3080  C41 DPPC  405      41.319  16.869  72.823  1.00  0.00           C
ATOM   3081  C42 DPPC  405      40.790  17.147  71.404  1.00  0.00           C
ATOM   3082  C43 DPPC  405      41.828  17.130  70.307  1.00  0.00           C
ATOM   3083  C44 DPPC  405      41.206  17.207  68.927  1.00  0.00           C
ATOM   3084  C45 DPPC  405      40.077  16.166  68.796  1.00  0.00           C
ATOM   3085  C46 DPPC  405      39.486  16.263  67.414  1.00  0.00           C
ATOM   3086  C47 DPPC  405      40.544  16.282  66.343  1.00  0.00           C
ATOM   3087  C48 DPPC  405      39.998  16.413  64.960  1.00  0.00           C
ATOM   3088  C49 DPPC  405      41.073  16.565  63.895  1.00  0.00           C
ATOM   3089  C50 DPPC  405      40.382  16.475  62.544  1.00  0.00           C
ATOM   3090  C1  DPPC  406       7.881   4.241  74.747  1.00  0.00           C
ATOM   3091  C2  DPPC  406       5.675   5.010  74.528  1.00  0.00           C
ATOM   3092  C3  DPPC  406       6.817   4.159  72.772  1.00  0.00           C
ATOM   3093  N4  DPPC  406       6.583   3.976  74.173  1.00  0.00           N
ATOM   3094  C5  DPPC  406       6.076   2.673  74.480  1.00  0.00           C
ATOM   3095  C6  DPPC  406       5.578   2.427  75.956  1.00  0.00           C
ATOM   3096  O7  DPPC  406       4.499   1.527  76.023  1.00  0.00           O
ATOM   3097  P8  DPPC  406       3.287   2.135  76.773  1.00  0.00           P
ATOM   3098  O9  DPPC  406       4.006   2.834  77.883  1.00  0.00           O
ATOM   3099  O10 DPPC  406       2.349   1.047  77.058  1.00  0.00           O
ATOM   3100  O11 DPPC  406       2.773   3.010  75.629  1.00  0.00           O
ATOM   3101  C12 DPPC  406       1.843   2.239  74.824  1.00  0.00           C
ATOM   3102  C13 DPPC  406       1.809   2.711  73.405  1.00  0.00           C
ATOM   3103  O14 DPPC  406       2.960   2.290  72.633  1.00  0.00           O
ATOM   3104  C15 DPPC  406       3.038   1.030  72.172  1.00  0.00           C
ATOM   3105  O16 DPPC  406       2.353   0.176  72.738  1.00  0.00           O
ATOM   3106  C17 DPPC  406       4.092   0.774  71.119  1.00  0.00           C
ATOM   3107  C18 DPPC  406       5.224  -0.210  71.492  1.00  0.00           C
ATOM   3108  C19 DPPC  406       6.170  -0.447  70.294  1.00  0.00           C
ATOM   3109  C20 DPPC  406       6.712   0.912  69.896  1.00  0.00           C
ATOM   3110  C21 DPPC  406       7.506   0.663  68.667  1.00  0.00           C
ATOM   3111  C22 DPPC  406       6.631   0.689  67.458  1.00  0.00           C
ATOM   3112  C23 DPPC  406       7.637   0.688  66.318  1.00  0.00           C
ATOM   3113  C24 DPPC  406       6.920   0.424  64.999  1.00  0.00           C
ATOM   3114  C25 DPPC  406       7.912  -0.292  64.125  1.00  0.00           C
ATOM   3115  C26 DPPC  406       7.424  -0.454  62.751  1.00  0.00           C
ATOM   3116  C27 DPPC  406       8.242  -1.419  61.922  1.00  0.00           C
ATOM   3117  C28 DPPC  406       7.464  -1.713  60.618  1.00  0.00           C
ATOM   3118  C29 DPPC  406       7.886  -3.069  60.026  1.00  0.00           C
ATOM   3119  C30 DPPC  406       7.756  -3.095  58.496  1.00  0.00           C
ATOM   3120  C31 DPPC  406       8.244  -4.376  57.727  1.00  0.00           C
ATOM   3121  C32 DPPC  406       1.516   4.189  73.519  1.00  0.00           C
ATOM   3122  O33 DPPC  406       1.435   4.921  72.281  1.00  0.00           O
ATOM   3123  C34 DPPC  406       2.623   5.210  71.670  1.00  0.00           C
ATOM   3124  O35 DPPC  406       3.635   5.350  72.397  1.00  0.00           O
ATOM   3125  C36 DPPC  406       2.642   5.491  70.158  1.00  0.00           C
ATOM   3126  C37 DPPC  406       3.867   4.905  69.475  1.00  0.00           C
ATOM   3127  C38 DPPC  406       3.856   4.935  67.929  1.00  0.00           C
ATOM   3128  C39 DPPC  406       5.184   4.674  67.464  1.00  0.00           C
ATOM   3129  C40 DPPC  406       5.443   4.748  65.949  1.00  0.00           C
ATOM   3130  C41 DPPC  406       4.727   3.647  65.181  1.00  0.00           C
ATOM   3131  C42 DPPC  406       5.023   3.944  63.714  1.00  0.00           C
ATOM   3132  C43 DPPC  406       4.539   2.780  62.928  1.00  0.00           C
ATOM   3133  C44 DPPC  406       4.497   3.071  61.432  1.00  0.00           C
ATOM   3134  C45 DPPC  406       5.891   3.253  60.923  1.00  0.00           C
ATOM   3135  C46 DPPC  406       5.851   2.916  59.429  1.00  0.00           C
ATOM   3136  C47 DPPC  406       5.558   1.536  58.966  1.00  0.00           C
ATOM   3137  C48 DPPC  406       5.800   1.534  57.418  1.00  0.00           C
ATOM   3138  C49 DPPC  406       5.380   0.176  56.753  1.00  0.00           C
ATOM   3139  C50 DPPC  406       5.882   0.190  55.349  1.00  0.00           C
ATOM   3140  C1  DPPC  407      52.990  20.255  79.632  1.00  0.00           C
ATOM   3141  C2  DPPC  407      52.772  22.523  80.399  1.00  0.00           C
ATOM   3142  C3  DPPC  407      51.649  20.595  81.272  1.00  0.00           C
ATOM   3143  N4  DPPC  407      52.896  21.077  80.817  1.00  0.00           N
ATOM   3144  C5  DPPC  407      53.863  20.761  81.964  1.00  0.00           C
ATOM   3145  C6  DPPC  407      55.373  20.996  81.636  1.00  0.00           C
ATOM   3146  O7  DPPC  407      55.751  22.267  81.165  1.00  0.00           O
ATOM   3147  P8  DPPC  407      57.296  22.311  80.943  1.00  0.00           P
ATOM   3148  O9  DPPC  407      58.041  21.131  81.495  1.00  0.00           O
ATOM   3149  O10 DPPC  407      57.732  23.743  81.080  1.00  0.00           O
ATOM   3150  O11 DPPC  407      57.150  21.935  79.455  1.00  0.00           O
ATOM   3151  C12 DPPC  407      56.774  23.058  78.701  1.00  0.00           C
ATOM   3152  C13 DPPC  407      56.814  22.990  77.168  1.00  0.00           C
ATOM   3153  O14 DPPC  407      55.540  22.451  76.634  1.00  0.00           O
ATOM   3154  C15 DPPC  407      54.413  23.154  76.802  1.00  0.00           C
ATOM   3155  O16 DPPC  407      54.242  24.018  77.667  1.00  0.00           O
ATOM   3156  C17 DPPC  407      53.203  22.642  75.920  1.00  0.00           C
ATOM   3157  C18 DPPC  407      53.613  22.896  74.496  1.00  0.00           C
ATOM   3158  C19 DPPC  407      52.710  22.271  73.450  1.00  0.00           C
ATOM   3159  C20 DPPC  407      53.012  22.991  72.117  1.00  0.00           C
ATOM   3160  C21 DPPC  407      52.166  22.530  70.865  1.00  0.00           C
ATOM   3161  C22 DPPC  407      52.691  23.076  69.539  1.00  0.00           C
ATOM   3162  C23 DPPC  407      51.937  22.546  68.298  1.00  0.00           C
ATOM   3163  C24 DPPC  407      52.682  23.114  67.107  1.00  0.00           C
ATOM   3164  C25 DPPC  407      51.899  22.735  65.846  1.00  0.00           C
ATOM   3165  C26 DPPC  407      52.374  23.430  64.555  1.00  0.00           C
ATOM   3166  C27 DPPC  407      51.704  22.766  63.368  1.00  0.00           C
ATOM   3167  C28 DPPC  407      52.309  23.388  62.119  1.00  0.00           C
ATOM   3168  C29 DPPC  407      52.070  22.555  60.873  1.00  0.00           C
ATOM   3169  C30 DPPC  407      52.840  23.151  59.647  1.00  0.00           C
ATOM   3170  C31 DPPC  407      52.238  22.422  58.439  1.00  0.00           C
ATOM   3171  C32 DPPC  407      57.998  22.149  76.801  1.00  0.00           C
ATOM   3172  O33 DPPC  407      58.473  22.429  75.422  1.00  0.00           O
ATOM   3173  C34 DPPC  407      59.525  21.743  74.911  1.00  0.00           C
ATOM   3174  O35 DPPC  407      59.831  20.605  75.363  1.00  0.00           O
ATOM   3175  C36 DPPC  407      60.129  22.201  73.543  1.00  0.00           C
ATOM   3176  C37 DPPC  407      59.446  21.405  72.419  1.00  0.00           C
ATOM   3177  C38 DPPC  407      60.051  22.003  71.169  1.00  0.00           C
ATOM   3178  C39 DPPC  407      59.229  21.273  70.038  1.00  0.00           C
ATOM   3179  C40 DPPC  407      59.834  21.596  68.668  1.00  0.00           C
ATOM   3180  C41 DPPC  407      58.910  21.013  67.616  1.00  0.00           C
ATOM   3181  C42 DPPC  407      59.383  21.546  66.270  1.00  0.00           C
ATOM   3182  C43 DPPC  407      58.883  20.793  65.059  1.00  0.00           C
ATOM   3183  C44 DPPC  407      59.422  21.302  63.730  1.00  0.00           C
ATOM   3184  C45 DPPC  407      58.884  20.706  62.489  1.00  0.00           C
ATOM   3185  C46 DPPC  407      59.841  20.973  61.324  1.00  0.00           C
ATOM   3186  C47 DPPC  407      59.273  20.607  59.998  1.00  0.00           C
ATOM   3187  C48 DPPC  407      60.098  21.244  58.889  1.00  0.00           C
ATOM   3188  C49 DPPC  407      59.858  20.439  57.554  1.00  0.00           C
ATOM   3189  C50 DPPC  407      58.404  20.366  57.118  1.00  0.00           C
ATOM   3190  C1  DPPC  408      50.695   6.082  79.735  1.00  0.00           C
ATOM   3191  C2  DPPC  408      49.766   6.148  77.557  1.00  0.00           C
ATOM   3192  C3  DPPC  408      52.209   6.161  77.942  1.00  0.00           C
ATOM   3193  N4  DPPC  408      50.916   5.618  78.341  1.00  0.00           N
ATOM   3194  C5  DPPC  408      50.895   4.135  78.515  1.00  0.00           C
ATOM   3195  C6  DPPC  408      50.763   3.227  77.301  1.00  0.00           C
ATOM   3196  O7  DPPC  408      51.782   3.364  76.315  1.00  0.00           O
ATOM   3197  P8  DPPC  408      51.399   2.228  75.320  1.00  0.00           P
ATOM   3198  O9  DPPC  408      52.257   2.378  74.069  1.00  0.00           O
ATOM   3199  O10 DPPC  408      51.300   0.968  76.066  1.00  0.00           O
ATOM   3200  O11 DPPC  408      49.993   2.819  75.065  1.00  0.00           O
ATOM   3201  C12 DPPC  408      49.504   2.356  73.845  1.00  0.00           C
ATOM   3202  C13 DPPC  408      47.964   2.437  73.723  1.00  0.00           C
ATOM   3203  O14 DPPC  408      47.396   1.671  72.624  1.00  0.00           O
ATOM   3204  C15 DPPC  408      47.499   0.334  72.540  1.00  0.00           C
ATOM   3205  O16 DPPC  408      48.082  -0.301  73.380  1.00  0.00           O
ATOM   3206  C17 DPPC  408      46.709  -0.228  71.311  1.00  0.00           C
ATOM   3207  C18 DPPC  408      47.595  -0.664  70.163  1.00  0.00           C
ATOM   3208  C19 DPPC  408      46.565  -1.098  69.104  1.00  0.00           C
ATOM   3209  C20 DPPC  408      47.418  -1.353  67.794  1.00  0.00           C
ATOM   3210  C21 DPPC  408      46.497  -1.364  66.595  1.00  0.00           C
ATOM   3211  C22 DPPC  408      47.049  -2.111  65.410  1.00  0.00           C
ATOM   3212  C23 DPPC  408      45.947  -2.601  64.548  1.00  0.00           C
ATOM   3213  C24 DPPC  408      46.641  -3.378  63.445  1.00  0.00           C
ATOM   3214  C25 DPPC  408      45.819  -3.577  62.193  1.00  0.00           C
ATOM   3215  C26 DPPC  408      46.732  -4.073  61.097  1.00  0.00           C
ATOM   3216  C27 DPPC  408      45.984  -4.411  59.830  1.00  0.00           C
ATOM   3217  C28 DPPC  408      46.917  -4.934  58.746  1.00  0.00           C
ATOM   3218  C29 DPPC  408      46.179  -5.370  57.561  1.00  0.00           C
ATOM   3219  C30 DPPC  408      47.201  -5.374  56.425  1.00  0.00           C
ATOM   3220  C31 DPPC  408      46.586  -5.535  55.039  1.00  0.00           C
ATOM   3221  C32 DPPC  408      47.671   3.960  73.665  1.00  0.00           C
ATOM   3222  O33 DPPC  408      48.531   4.679  72.759  1.00  0.00           O
ATOM   3223  C34 DPPC  408      48.341   6.004  72.842  1.00  0.00           C
ATOM   3224  O35 DPPC  408      47.790   6.558  73.779  1.00  0.00           O
ATOM   3225  C36 DPPC  408      48.768   6.866  71.607  1.00  0.00           C
ATOM   3226  C37 DPPC  408      47.412   7.262  71.030  1.00  0.00           C
ATOM   3227  C38 DPPC  408      47.440   8.287  69.935  1.00  0.00           C
ATOM   3228  C39 DPPC  408      46.128   8.367  69.294  1.00  0.00           C
ATOM   3229  C40 DPPC  408      46.061   9.552  68.375  1.00  0.00           C
ATOM   3230  C41 DPPC  408      47.086   9.452  67.216  1.00  0.00           C
ATOM   3231  C42 DPPC  408      46.653   9.935  65.850  1.00  0.00           C
ATOM   3232  C43 DPPC  408      47.776  10.032  64.819  1.00  0.00           C
ATOM   3233  C44 DPPC  408      48.399   8.713  64.640  1.00  0.00           C
ATOM   3234  C45 DPPC  408      47.513   7.796  63.880  1.00  0.00           C
ATOM   3235  C46 DPPC  408      48.166   6.464  63.573  1.00  0.00           C
ATOM   3236  C47 DPPC  408      47.180   5.506  62.968  1.00  0.00           C
ATOM   3237  C48 DPPC  408      46.102   5.594  64.032  1.00  0.00           C
ATOM   3238  C49 DPPC  408      44.834   4.708  63.784  1.00  0.00           C
ATOM   3239  C50 DPPC  408      44.091   4.809  65.104  1.00  0.00           C
ATOM   3240  C1  DPPC  409       6.486  26.491  77.408  1.00  0.00           C
ATOM   3241  C2  DPPC  409       6.830  28.838  77.843  1.00  0.00           C
ATOM   3242  C3  DPPC  409       7.925  27.379  79.165  1.00  0.00           C
ATOM   3243  N4  DPPC  409       7.478  27.545  77.749  1.00  0.00           N
ATOM   3244  C5  DPPC  409       8.617  27.678  76.800  1.00  0.00           C
ATOM   3245  C6  DPPC  409       9.545  26.486  76.719  1.00  0.00           C
ATOM   3246  O7  DPPC  409       9.269  25.773  75.539  1.00  0.00           O
ATOM   3247  P8  DPPC  409       9.576  24.300  76.039  1.00  0.00           P
ATOM   3248  O9  DPPC  409       8.564  24.091  77.144  1.00  0.00           O
ATOM   3249  O10 DPPC  409      10.990  24.424  76.402  1.00  0.00           O
ATOM   3250  O11 DPPC  409       9.181  23.694  74.579  1.00  0.00           O
ATOM   3251  C12 DPPC  409       7.789  24.081  74.103  1.00  0.00           C
ATOM   3252  C13 DPPC  409       7.575  24.199  72.574  1.00  0.00           C
ATOM   3253  O14 DPPC  409       6.226  24.271  71.989  1.00  0.00           O
ATOM   3254  C15 DPPC  409       5.676  25.473  71.806  1.00  0.00           C
ATOM   3255  O16 DPPC  409       6.275  26.479  72.242  1.00  0.00           O
ATOM   3256  C17 DPPC  409       4.411  25.557  70.946  1.00  0.00           C
ATOM   3257  C18 DPPC  409       4.808  25.577  69.492  1.00  0.00           C
ATOM   3258  C19 DPPC  409       3.731  26.031  68.504  1.00  0.00           C
ATOM   3259  C20 DPPC  409       4.282  26.348  67.149  1.00  0.00           C
ATOM   3260  C21 DPPC  409       5.204  25.311  66.495  1.00  0.00           C
ATOM   3261  C22 DPPC  409       5.891  25.735  65.153  1.00  0.00           C
ATOM   3262  C23 DPPC  409       5.014  25.874  63.894  1.00  0.00           C
ATOM   3263  C24 DPPC  409       5.791  26.164  62.615  1.00  0.00           C
ATOM   3264  C25 DPPC  409       4.832  25.837  61.411  1.00  0.00           C
ATOM   3265  C26 DPPC  409       5.274  26.350  60.012  1.00  0.00           C
ATOM   3266  C27 DPPC  409       4.466  25.874  58.844  1.00  0.00           C
ATOM   3267  C28 DPPC  409       5.094  26.308  57.478  1.00  0.00           C
ATOM   3268  C29 DPPC  409       6.602  26.022  57.428  1.00  0.00           C
ATOM   3269  C30 DPPC  409       7.184  26.436  56.045  1.00  0.00           C
ATOM   3270  C31 DPPC  409       8.705  26.206  56.040  1.00  0.00           C
ATOM   3271  C32 DPPC  409       8.353  22.967  72.097  1.00  0.00           C
ATOM   3272  O33 DPPC  409       9.157  23.098  70.911  1.00  0.00           O
ATOM   3273  C34 DPPC  409       9.457  21.839  70.557  1.00  0.00           C
ATOM   3274  O35 DPPC  409       8.884  20.824  70.945  1.00  0.00           O
ATOM   3275  C36 DPPC  409      10.364  21.898  69.360  1.00  0.00           C
ATOM   3276  C37 DPPC  409       9.583  21.794  68.048  1.00  0.00           C
ATOM   3277  C38 DPPC  409       8.589  22.924  67.921  1.00  0.00           C
ATOM   3278  C39 DPPC  409       7.869  22.619  66.683  1.00  0.00           C
ATOM   3279  C40 DPPC  409       8.754  22.830  65.504  1.00  0.00           C
ATOM   3280  C41 DPPC  409       7.954  22.626  64.194  1.00  0.00           C
ATOM   3281  C42 DPPC  409       8.974  22.599  63.019  1.00  0.00           C
ATOM   3282  C43 DPPC  409       8.325  22.032  61.762  1.00  0.00           C
ATOM   3283  C44 DPPC  409       9.200  22.200  60.473  1.00  0.00           C
ATOM   3284  C45 DPPC  409       8.516  21.696  59.247  1.00  0.00           C
ATOM   3285  C46 DPPC  409       8.867  22.609  58.035  1.00  0.00           C
ATOM   3286  C47 DPPC  409       8.191  22.019  56.794  1.00  0.00           C
ATOM   3287  C48 DPPC  409       8.901  20.688  56.455  1.00  0.00           C
ATOM   3288  C49 DPPC  409       8.315  20.150  55.170  1.00  0.00           C
ATOM   3289  C50 DPPC  409       9.170  19.124  54.451  1.00  0.00           C
ATOM   3290  C1  DPPC  410      41.606   8.859  80.799  1.00  0.00           C
ATOM   3291  C2  DPPC  410      41.611   6.653  79.803  1.00  0.00           C
ATOM   3292  C3  DPPC  410      42.097   8.480  78.428  1.00  0.00           C
ATOM   3293  N4  DPPC  410      42.303   7.948  79.847  1.00  0.00           N
ATOM   3294  C5  DPPC  410      43.669   7.554  80.076  1.00  0.00           C
ATOM   3295  C6  DPPC  410      44.522   8.715  80.546  1.00  0.00           C
ATOM   3296  O7  DPPC  410      44.981   9.454  79.477  1.00  0.00           O
ATOM   3297  P8  DPPC  410      45.716  10.745  80.000  1.00  0.00           P
ATOM   3298  O9  DPPC  410      46.344  10.221  81.240  1.00  0.00           O
ATOM   3299  O10 DPPC  410      46.472  10.932  78.774  1.00  0.00           O
ATOM   3300  O11 DPPC  410      44.600  11.858  80.150  1.00  0.00           O
ATOM   3301  C12 DPPC  410      44.157  12.176  78.859  1.00  0.00           C
ATOM   3302  C13 DPPC  410      43.225  13.453  78.925  1.00  0.00           C
ATOM   3303  O14 DPPC  410      42.042  13.350  78.047  1.00  0.00           O
ATOM   3304  C15 DPPC  410      40.974  12.466  78.191  1.00  0.00           C
ATOM   3305  O16 DPPC  410      40.942  11.798  79.236  1.00  0.00           O
ATOM   3306  C17 DPPC  410      39.781  12.750  77.263  1.00  0.00           C
ATOM   3307  C18 DPPC  410      40.037  12.200  75.810  1.00  0.00           C
ATOM   3308  C19 DPPC  410      39.194  10.993  75.580  1.00  0.00           C
ATOM   3309  C20 DPPC  410      39.446  10.549  74.160  1.00  0.00           C
ATOM   3310  C21 DPPC  410      39.376  11.660  73.111  1.00  0.00           C
ATOM   3311  C22 DPPC  410      39.355  11.123  71.655  1.00  0.00           C
ATOM   3312  C23 DPPC  410      39.432  12.192  70.612  1.00  0.00           C
ATOM   3313  C24 DPPC  410      39.273  11.564  69.217  1.00  0.00           C
ATOM   3314  C25 DPPC  410      39.085  12.507  68.066  1.00  0.00           C
ATOM   3315  C26 DPPC  410      38.704  11.773  66.712  1.00  0.00           C
ATOM   3316  C27 DPPC  410      39.199  12.413  65.440  1.00  0.00           C
ATOM   3317  C28 DPPC  410      38.507  11.758  64.277  1.00  0.00           C
ATOM   3318  C29 DPPC  410      38.938  12.460  63.008  1.00  0.00           C
ATOM   3319  C30 DPPC  410      38.174  11.989  61.797  1.00  0.00           C
ATOM   3320  C31 DPPC  410      38.450  12.793  60.468  1.00  0.00           C
ATOM   3321  C32 DPPC  410      44.100  14.725  78.727  1.00  0.00           C
ATOM   3322  O33 DPPC  410      45.042  14.720  77.701  1.00  0.00           O
ATOM   3323  C34 DPPC  410      45.710  15.851  77.573  1.00  0.00           C
ATOM   3324  O35 DPPC  410      45.670  16.753  78.400  1.00  0.00           O
ATOM   3325  C36 DPPC  410      46.531  15.892  76.287  1.00  0.00           C
ATOM   3326  C37 DPPC  410      45.665  16.139  75.008  1.00  0.00           C
ATOM   3327  C38 DPPC  410      46.502  16.213  73.750  1.00  0.00           C
ATOM   3328  C39 DPPC  410      45.575  16.590  72.629  1.00  0.00           C
ATOM   3329  C40 DPPC  410      46.269  16.306  71.314  1.00  0.00           C
ATOM   3330  C41 DPPC  410      45.356  16.850  70.211  1.00  0.00           C
ATOM   3331  C42 DPPC  410      45.868  16.448  68.854  1.00  0.00           C
ATOM   3332  C43 DPPC  410      45.332  17.176  67.657  1.00  0.00           C
ATOM   3333  C44 DPPC  410      45.995  16.770  66.376  1.00  0.00           C
ATOM   3334  C45 DPPC  410      45.292  17.458  65.244  1.00  0.00           C
ATOM   3335  C46 DPPC  410      45.875  17.105  63.834  1.00  0.00           C
ATOM   3336  C47 DPPC  410      45.045  17.887  62.858  1.00  0.00           C
ATOM   3337  C48 DPPC  410      45.048  17.586  61.300  1.00  0.00           C
ATOM   3338  C49 DPPC  410      43.693  17.369  60.748  1.00  0.00           C
ATOM   3339  C50 DPPC  410      43.731  16.817  59.334  1.00  0.00           C
ATOM   3340  C1  DPPC  411       5.852   7.304  81.615  1.00  0.00           C
ATOM   3341  C2  DPPC  411       8.076   7.663  82.517  1.00  0.00           C
ATOM   3342  C3  DPPC  411       7.629   8.017  80.217  1.00  0.00           C
ATOM   3343  N4  DPPC  411       7.055   8.118  81.573  1.00  0.00           N
ATOM   3344  C5  DPPC  411       6.827   9.589  81.717  1.00  0.00           C
ATOM   3345  C6  DPPC  411       5.411  10.121  81.477  1.00  0.00           C
ATOM   3346  O7  DPPC  411       5.050   9.946  80.184  1.00  0.00           O
ATOM   3347  P8  DPPC  411       3.779  10.842  79.982  1.00  0.00           P
ATOM   3348  O9  DPPC  411       3.877  12.239  80.467  1.00  0.00           O
ATOM   3349  O10 DPPC  411       2.590  10.036  80.314  1.00  0.00           O
ATOM   3350  O11 DPPC  411       3.610  10.910  78.427  1.00  0.00           O
ATOM   3351  C12 DPPC  411       4.565  11.823  77.888  1.00  0.00           C
ATOM   3352  C13 DPPC  411       4.535  12.038  76.421  1.00  0.00           C
ATOM   3353  O14 DPPC  411       3.977  13.354  76.035  1.00  0.00           O
ATOM   3354  C15 DPPC  411       4.696  14.478  76.223  1.00  0.00           C
ATOM   3355  O16 DPPC  411       5.527  14.566  77.089  1.00  0.00           O
ATOM   3356  C17 DPPC  411       4.229  15.780  75.512  1.00  0.00           C
ATOM   3357  C18 DPPC  411       3.645  15.607  74.133  1.00  0.00           C
ATOM   3358  C19 DPPC  411       2.599  16.691  73.911  1.00  0.00           C
ATOM   3359  C20 DPPC  411       1.765  16.539  72.619  1.00  0.00           C
ATOM   3360  C21 DPPC  411       2.714  16.930  71.446  1.00  0.00           C
ATOM   3361  C22 DPPC  411       2.007  17.288  70.091  1.00  0.00           C
ATOM   3362  C23 DPPC  411       3.091  17.372  69.017  1.00  0.00           C
ATOM   3363  C24 DPPC  411       2.315  17.108  67.670  1.00  0.00           C
ATOM   3364  C25 DPPC  411       3.195  17.094  66.396  1.00  0.00           C
ATOM   3365  C26 DPPC  411       2.386  16.641  65.140  1.00  0.00           C
ATOM   3366  C27 DPPC  411       3.306  16.547  63.901  1.00  0.00           C
ATOM   3367  C28 DPPC  411       2.527  16.178  62.620  1.00  0.00           C
ATOM   3368  C29 DPPC  411       3.544  16.100  61.468  1.00  0.00           C
ATOM   3369  C30 DPPC  411       2.902  15.604  60.130  1.00  0.00           C
ATOM   3370  C31 DPPC  411       2.366  14.218  60.302  1.00  0.00           C
ATOM   3371  C32 DPPC  411       3.917  10.770  75.905  1.00  0.00           C
ATOM   3372  O33 DPPC  411       4.435  10.188  74.723  1.00  0.00           O
ATOM   3373  C34 DPPC  411       3.915   9.039  74.286  1.00  0.00           C
ATOM   3374  O35 DPPC  411       3.016   8.551  74.876  1.00  0.00           O
ATOM   3375  C36 DPPC  411       4.523   8.485  72.999  1.00  0.00           C
ATOM   3376  C37 DPPC  411       4.774   9.575  71.938  1.00  0.00           C
ATOM   3377  C38 DPPC  411       5.496   8.965  70.757  1.00  0.00           C
ATOM   3378  C39 DPPC  411       5.703  10.006  69.708  1.00  0.00           C
ATOM   3379  C40 DPPC  411       6.221   9.323  68.439  1.00  0.00           C
ATOM   3380  C41 DPPC  411       5.490   9.551  67.163  1.00  0.00           C
ATOM   3381  C42 DPPC  411       5.819   8.543  66.105  1.00  0.00           C
ATOM   3382  C43 DPPC  411       4.998   8.756  64.834  1.00  0.00           C
ATOM   3383  C44 DPPC  411       3.615   8.345  65.213  1.00  0.00           C
ATOM   3384  C45 DPPC  411       2.629   8.600  64.115  1.00  0.00           C
ATOM   3385  C46 DPPC  411       1.214   8.169  64.668  1.00  0.00           C
ATOM   3386  C47 DPPC  411       0.335   7.652  63.503  1.00  0.00           C
ATOM   3387  C48 DPPC  411      -1.054   7.244  64.067  1.00  0.00           C
ATOM   3388  C49 DPPC  411      -1.951   6.673  62.994  1.00  0.00           C
ATOM   3389  C50 DPPC  411      -3.280   6.296  63.783  1.00  0.00           C
ATOM   3390  C1  DPPC  412      32.394  39.345  74.845  1.00  0.00           C
ATOM   3391  C2  DPPC  412      33.774  38.369  73.150  1.00  0.00           C
ATOM   3392  C3  DPPC  412      34.556  39.957  74.551  1.00  0.00           C
ATOM   3393  N4  DPPC  412      33.734  38.784  74.570  1.00  0.00           N
ATOM   3394  C5  DPPC  412      34.210  37.846  75.583  1.00  0.00           C
ATOM   3395  C6  DPPC  412      35.278  36.819  75.332  1.00  0.00           C
ATOM   3396  O7  DPPC  412      36.512  37.544  75.356  1.00  0.00           O
ATOM   3397  P8  DPPC  412      37.649  36.526  74.995  1.00  0.00           P
ATOM   3398  O9  DPPC  412      37.316  35.158  75.353  1.00  0.00           O
ATOM   3399  O10 DPPC  412      38.949  37.028  75.304  1.00  0.00           O
ATOM   3400  O11 DPPC  412      37.362  36.488  73.463  1.00  0.00           O
ATOM   3401  C12 DPPC  412      38.478  35.950  72.810  1.00  0.00           C
ATOM   3402  C13 DPPC  412      38.970  36.638  71.571  1.00  0.00           C
ATOM   3403  O14 DPPC  412      39.794  37.884  71.806  1.00  0.00           O
ATOM   3404  C15 DPPC  412      40.957  38.091  71.159  1.00  0.00           C
ATOM   3405  O16 DPPC  412      41.668  39.021  71.568  1.00  0.00           O
ATOM   3406  C17 DPPC  412      41.385  37.125  69.950  1.00  0.00           C
ATOM   3407  C18 DPPC  412      42.295  37.622  68.863  1.00  0.00           C
ATOM   3408  C19 DPPC  412      42.615  36.444  67.930  1.00  0.00           C
ATOM   3409  C20 DPPC  412      43.722  36.937  66.965  1.00  0.00           C
ATOM   3410  C21 DPPC  412      44.384  35.700  66.332  1.00  0.00           C
ATOM   3411  C22 DPPC  412      45.538  35.809  65.352  1.00  0.00           C
ATOM   3412  C23 DPPC  412      46.280  34.521  65.127  1.00  0.00           C
ATOM   3413  C24 DPPC  412      46.850  34.399  63.747  1.00  0.00           C
ATOM   3414  C25 DPPC  412      45.573  34.425  62.888  1.00  0.00           C
ATOM   3415  C26 DPPC  412      45.871  34.150  61.424  1.00  0.00           C
ATOM   3416  C27 DPPC  412      44.485  34.160  60.762  1.00  0.00           C
ATOM   3417  C28 DPPC  412      44.703  33.685  59.273  1.00  0.00           C
ATOM   3418  C29 DPPC  412      43.417  33.556  58.393  1.00  0.00           C
ATOM   3419  C30 DPPC  412      42.641  32.244  58.243  1.00  0.00           C
ATOM   3420  C31 DPPC  412      42.027  32.269  56.813  1.00  0.00           C
ATOM   3421  C32 DPPC  412      37.637  36.971  70.792  1.00  0.00           C
ATOM   3422  O33 DPPC  412      37.736  37.190  69.401  1.00  0.00           O
ATOM   3423  C34 DPPC  412      36.670  37.496  68.623  1.00  0.00           C
ATOM   3424  O35 DPPC  412      35.514  37.384  69.080  1.00  0.00           O
ATOM   3425  C36 DPPC  412      36.750  37.482  67.105  1.00  0.00           C
ATOM   3426  C37 DPPC  412      37.998  36.779  66.539  1.00  0.00           C
ATOM   3427  C38 DPPC  412      37.963  36.831  65.011  1.00  0.00           C
ATOM   3428  C39 DPPC  412      39.281  36.237  64.392  1.00  0.00           C
ATOM   3429  C40 DPPC  412      39.302  36.570  62.898  1.00  0.00           C
ATOM   3430  C41 DPPC  412      40.458  35.875  62.238  1.00  0.00           C
ATOM   3431  C42 DPPC  412      40.526  35.888  60.681  1.00  0.00           C
ATOM   3432  C43 DPPC  412      40.909  37.264  60.155  1.00  0.00           C
ATOM   3433  C44 DPPC  412      41.033  37.209  58.641  1.00  0.00           C
ATOM   3434  C45 DPPC  412      41.420  38.486  57.988  1.00  0.00           C
ATOM   3435  C46 DPPC  412      41.190  38.290  56.536  1.00  0.00           C
ATOM   3436  C47 DPPC  412      41.971  37.099  56.039  1.00  0.00           C
ATOM   3437  C48 DPPC  412      41.257  36.328  54.904  1.00  0.00           C
ATOM   3438  C49 DPPC  412      42.085  35.156  54.306  1.00  0.00           C
ATOM   3439  C50 DPPC  412      41.377  34.158  53.429  1.00  0.00           C
ATOM   3440  C1  DPPC  413      39.748  33.980  77.339  1.00  0.00           C
ATOM   3441  C2  DPPC  413      41.704  34.208  78.298  1.00  0.00           C
ATOM   3442  C3  DPPC  413      41.213  32.150  77.117  1.00  0.00           C
ATOM   3443  N4  DPPC  413      41.146  33.593  77.099  1.00  0.00           N
ATOM   3444  C5  DPPC  413      41.534  34.200  75.848  1.00  0.00           C
ATOM   3445  C6  DPPC  413      42.589  35.422  75.857  1.00  0.00           C
ATOM   3446  O7  DPPC  413      42.670  35.786  74.486  1.00  0.00           O
ATOM   3447  P8  DPPC  413      43.842  36.809  74.334  1.00  0.00           P
ATOM   3448  O9  DPPC  413      43.282  38.099  74.669  1.00  0.00           O
ATOM   3449  O10 DPPC  413      44.997  36.397  75.148  1.00  0.00           O
ATOM   3450  O11 DPPC  413      44.341  36.742  72.871  1.00  0.00           O
ATOM   3451  C12 DPPC  413      44.729  35.407  72.631  1.00  0.00           C
ATOM   3452  C13 DPPC  413      44.743  34.966  71.123  1.00  0.00           C
ATOM   3453  O14 DPPC  413      44.988  33.621  70.631  1.00  0.00           O
ATOM   3454  C15 DPPC  413      43.985  32.685  70.888  1.00  0.00           C
ATOM   3455  O16 DPPC  413      42.975  32.825  71.558  1.00  0.00           O
ATOM   3456  C17 DPPC  413      44.252  31.341  70.143  1.00  0.00           C
ATOM   3457  C18 DPPC  413      43.551  31.219  68.756  1.00  0.00           C
ATOM   3458  C19 DPPC  413      44.618  30.945  67.688  1.00  0.00           C
ATOM   3459  C20 DPPC  413      44.024  30.786  66.323  1.00  0.00           C
ATOM   3460  C21 DPPC  413      45.090  30.468  65.293  1.00  0.00           C
ATOM   3461  C22 DPPC  413      44.625  30.864  63.917  1.00  0.00           C
ATOM   3462  C23 DPPC  413      45.662  30.310  62.927  1.00  0.00           C
ATOM   3463  C24 DPPC  413      45.246  30.265  61.470  1.00  0.00           C
ATOM   3464  C25 DPPC  413      46.491  30.079  60.642  1.00  0.00           C
ATOM   3465  C26 DPPC  413      46.108  29.560  59.219  1.00  0.00           C
ATOM   3466  C27 DPPC  413      46.453  30.395  57.966  1.00  0.00           C
ATOM   3467  C28 DPPC  413      45.800  30.101  56.636  1.00  0.00           C
ATOM   3468  C29 DPPC  413      46.648  30.788  55.575  1.00  0.00           C
ATOM   3469  C30 DPPC  413      46.627  32.307  55.701  1.00  0.00           C
ATOM   3470  C31 DPPC  413      47.826  32.794  54.881  1.00  0.00           C
ATOM   3471  C32 DPPC  413      45.703  35.956  70.420  1.00  0.00           C
ATOM   3472  O33 DPPC  413      47.049  36.160  70.774  1.00  0.00           O
ATOM   3473  C34 DPPC  413      47.686  37.140  70.181  1.00  0.00           C
ATOM   3474  O35 DPPC  413      47.115  38.272  70.129  1.00  0.00           O
ATOM   3475  C36 DPPC  413      49.208  36.985  69.848  1.00  0.00           C
ATOM   3476  C37 DPPC  413      49.592  37.617  68.522  1.00  0.00           C
ATOM   3477  C38 DPPC  413      49.302  36.775  67.281  1.00  0.00           C
ATOM   3478  C39 DPPC  413      49.890  37.411  65.991  1.00  0.00           C
ATOM   3479  C40 DPPC  413      49.777  36.437  64.867  1.00  0.00           C
ATOM   3480  C41 DPPC  413      50.350  37.001  63.532  1.00  0.00           C
ATOM   3481  C42 DPPC  413      50.286  35.967  62.360  1.00  0.00           C
ATOM   3482  C43 DPPC  413      51.072  36.350  61.122  1.00  0.00           C
ATOM   3483  C44 DPPC  413      50.774  35.321  60.042  1.00  0.00           C
ATOM   3484  C45 DPPC  413      49.441  35.824  59.476  1.00  0.00           C
ATOM   3485  C46 DPPC  413      49.050  35.155  58.130  1.00  0.00           C
ATOM   3486  C47 DPPC  413      49.904  35.550  56.903  1.00  0.00           C
ATOM   3487  C48 DPPC  413      49.252  36.672  56.056  1.00  0.00           C
ATOM   3488  C49 DPPC  413      49.903  36.625  54.652  1.00  0.00           C
ATOM   3489  C50 DPPC  413      51.418  36.747  54.888  1.00  0.00           C
ATOM   3490  C1  DPPC  414      17.304   6.483  83.356  1.00  0.00           C
ATOM   3491  C2  DPPC  414      17.045   8.273  82.141  1.00  0.00           C
ATOM   3492  C3  DPPC  414      19.256   7.285  82.114  1.00  0.00           C
ATOM   3493  N4  DPPC  414      17.742   7.090  82.102  1.00  0.00           N
ATOM   3494  C5  DPPC  414      17.234   6.306  80.894  1.00  0.00           C
ATOM   3495  C6  DPPC  414      17.981   4.976  80.684  1.00  0.00           C
ATOM   3496  O7  DPPC  414      17.774   4.073  81.726  1.00  0.00           O
ATOM   3497  P8  DPPC  414      18.475   2.692  81.609  1.00  0.00           P
ATOM   3498  O9  DPPC  414      17.762   2.038  82.722  1.00  0.00           O
ATOM   3499  O10 DPPC  414      19.887   3.023  81.724  1.00  0.00           O
ATOM   3500  O11 DPPC  414      17.902   2.397  80.214  1.00  0.00           O
ATOM   3501  C12 DPPC  414      19.010   2.010  79.411  1.00  0.00           C
ATOM   3502  C13 DPPC  414      18.468   1.621  78.023  1.00  0.00           C
ATOM   3503  O14 DPPC  414      19.434   1.401  76.886  1.00  0.00           O
ATOM   3504  C15 DPPC  414      18.938   0.905  75.712  1.00  0.00           C
ATOM   3505  O16 DPPC  414      17.998   0.139  75.814  1.00  0.00           O
ATOM   3506  C17 DPPC  414      19.815   1.144  74.554  1.00  0.00           C
ATOM   3507  C18 DPPC  414      19.023   1.625  73.282  1.00  0.00           C
ATOM   3508  C19 DPPC  414      19.994   1.598  72.073  1.00  0.00           C
ATOM   3509  C20 DPPC  414      19.228   1.977  70.837  1.00  0.00           C
ATOM   3510  C21 DPPC  414      20.139   1.372  69.722  1.00  0.00           C
ATOM   3511  C22 DPPC  414      19.716   1.549  68.219  1.00  0.00           C
ATOM   3512  C23 DPPC  414      20.749   1.028  67.252  1.00  0.00           C
ATOM   3513  C24 DPPC  414      20.319   1.157  65.805  1.00  0.00           C
ATOM   3514  C25 DPPC  414      21.396   0.618  64.866  1.00  0.00           C
ATOM   3515  C26 DPPC  414      21.176   0.808  63.343  1.00  0.00           C
ATOM   3516  C27 DPPC  414      19.873   0.273  62.778  1.00  0.00           C
ATOM   3517  C28 DPPC  414      19.707   0.512  61.216  1.00  0.00           C
ATOM   3518  C29 DPPC  414      19.890   1.964  60.806  1.00  0.00           C
ATOM   3519  C30 DPPC  414      20.035   2.142  59.310  1.00  0.00           C
ATOM   3520  C31 DPPC  414      18.966   1.373  58.528  1.00  0.00           C
ATOM   3521  C32 DPPC  414      17.367   2.661  77.703  1.00  0.00           C
ATOM   3522  O33 DPPC  414      17.722   3.904  77.073  1.00  0.00           O
ATOM   3523  C34 DPPC  414      16.663   4.792  77.004  1.00  0.00           C
ATOM   3524  O35 DPPC  414      16.085   4.949  78.079  1.00  0.00           O
ATOM   3525  C36 DPPC  414      16.912   6.142  76.187  1.00  0.00           C
ATOM   3526  C37 DPPC  414      16.255   6.129  74.797  1.00  0.00           C
ATOM   3527  C38 DPPC  414      16.908   5.188  73.827  1.00  0.00           C
ATOM   3528  C39 DPPC  414      16.580   5.400  72.343  1.00  0.00           C
ATOM   3529  C40 DPPC  414      16.523   4.119  71.553  1.00  0.00           C
ATOM   3530  C41 DPPC  414      15.930   4.409  70.169  1.00  0.00           C
ATOM   3531  C42 DPPC  414      16.038   3.303  69.117  1.00  0.00           C
ATOM   3532  C43 DPPC  414      16.049   3.962  67.799  1.00  0.00           C
ATOM   3533  C44 DPPC  414      16.435   2.951  66.731  1.00  0.00           C
ATOM   3534  C45 DPPC  414      16.466   3.627  65.396  1.00  0.00           C
ATOM   3535  C46 DPPC  414      16.468   2.499  64.373  1.00  0.00           C
ATOM   3536  C47 DPPC  414      16.569   2.919  62.936  1.00  0.00           C
ATOM   3537  C48 DPPC  414      16.031   1.854  61.966  1.00  0.00           C
ATOM   3538  C49 DPPC  414      16.033   2.442  60.546  1.00  0.00           C
ATOM   3539  C50 DPPC  414      15.088   1.507  59.884  1.00  0.00           C
ATOM   3540  C1  DPPC  415      35.151   4.501  85.306  1.00  0.00           C
ATOM   3541  C2  DPPC  415      35.222   2.258  84.732  1.00  0.00           C
ATOM   3542  C3  DPPC  415      33.964   3.780  83.443  1.00  0.00           C
ATOM   3543  N4  DPPC  415      35.210   3.584  84.140  1.00  0.00           N
ATOM   3544  C5  DPPC  415      36.420   3.865  83.387  1.00  0.00           C
ATOM   3545  C6  DPPC  415      37.030   2.835  82.289  1.00  0.00           C
ATOM   3546  O7  DPPC  415      38.402   3.204  81.992  1.00  0.00           O
ATOM   3547  P8  DPPC  415      39.214   1.991  81.476  1.00  0.00           P
ATOM   3548  O9  DPPC  415      38.530   0.787  82.041  1.00  0.00           O
ATOM   3549  O10 DPPC  415      40.666   2.225  81.727  1.00  0.00           O
ATOM   3550  O11 DPPC  415      38.753   2.158  79.990  1.00  0.00           O
ATOM   3551  C12 DPPC  415      39.323   3.281  79.433  1.00  0.00           C
ATOM   3552  C13 DPPC  415      38.639   3.511  78.138  1.00  0.00           C
ATOM   3553  O14 DPPC  415      39.209   4.701  77.540  1.00  0.00           O
ATOM   3554  C15 DPPC  415      40.098   4.453  76.501  1.00  0.00           C
ATOM   3555  O16 DPPC  415      40.689   3.386  76.525  1.00  0.00           O
ATOM   3556  C17 DPPC  415      40.634   5.604  75.766  1.00  0.00           C
ATOM   3557  C18 DPPC  415      39.803   5.963  74.538  1.00  0.00           C
ATOM   3558  C19 DPPC  415      40.723   6.857  73.676  1.00  0.00           C
ATOM   3559  C20 DPPC  415      40.066   7.125  72.306  1.00  0.00           C
ATOM   3560  C21 DPPC  415      41.101   7.605  71.285  1.00  0.00           C
ATOM   3561  C22 DPPC  415      40.507   7.799  69.867  1.00  0.00           C
ATOM   3562  C23 DPPC  415      41.679   8.120  68.877  1.00  0.00           C
ATOM   3563  C24 DPPC  415      41.026   8.077  67.485  1.00  0.00           C
ATOM   3564  C25 DPPC  415      41.933   8.346  66.326  1.00  0.00           C
ATOM   3565  C26 DPPC  415      41.270   8.203  64.970  1.00  0.00           C
ATOM   3566  C27 DPPC  415      42.355   8.187  63.937  1.00  0.00           C
ATOM   3567  C28 DPPC  415      41.590   8.243  62.631  1.00  0.00           C
ATOM   3568  C29 DPPC  415      42.646   8.596  61.562  1.00  0.00           C
ATOM   3569  C30 DPPC  415      41.875   9.248  60.370  1.00  0.00           C
ATOM   3570  C31 DPPC  415      42.669   9.754  59.161  1.00  0.00           C
ATOM   3571  C32 DPPC  415      37.152   3.536  78.500  1.00  0.00           C
ATOM   3572  O33 DPPC  415      36.257   3.651  77.398  1.00  0.00           O
ATOM   3573  C34 DPPC  415      34.986   3.214  77.711  1.00  0.00           C
ATOM   3574  O35 DPPC  415      34.538   2.809  78.762  1.00  0.00           O
ATOM   3575  C36 DPPC  415      33.924   3.288  76.634  1.00  0.00           C
ATOM   3576  C37 DPPC  415      34.517   2.790  75.305  1.00  0.00           C
ATOM   3577  C38 DPPC  415      33.489   2.991  74.171  1.00  0.00           C
ATOM   3578  C39 DPPC  415      33.901   2.277  72.918  1.00  0.00           C
ATOM   3579  C40 DPPC  415      33.532   3.161  71.729  1.00  0.00           C
ATOM   3580  C41 DPPC  415      33.643   2.471  70.379  1.00  0.00           C
ATOM   3581  C42 DPPC  415      33.529   3.389  69.137  1.00  0.00           C
ATOM   3582  C43 DPPC  415      33.607   2.680  67.802  1.00  0.00           C
ATOM   3583  C44 DPPC  415      33.854   3.641  66.643  1.00  0.00           C
ATOM   3584  C45 DPPC  415      34.157   2.821  65.404  1.00  0.00           C
ATOM   3585  C46 DPPC  415      34.712   3.810  64.353  1.00  0.00           C
ATOM   3586  C47 DPPC  415      35.020   2.957  63.080  1.00  0.00           C
ATOM   3587  C48 DPPC  415      35.249   3.881  61.858  1.00  0.00           C
ATOM   3588  C49 DPPC  415      35.631   3.094  60.554  1.00  0.00           C
ATOM   3589  C50 DPPC  415      36.111   4.028  59.426  1.00  0.00           C
ATOM   3590  C1  DPPC  416      54.981  38.595  79.725  1.00  0.00           C
ATOM   3591  C2  DPPC  416      54.309  40.563  78.378  1.00  0.00           C
ATOM   3592  C3  DPPC  416      54.286  40.558  80.834  1.00  0.00           C
ATOM   3593  N4  DPPC  416      55.000  40.058  79.633  1.00  0.00           N
ATOM   3594  C5  DPPC  416      56.476  40.335  79.685  1.00  0.00           C
ATOM   3595  C6  DPPC  416      57.006  41.778  79.694  1.00  0.00           C
ATOM   3596  O7  DPPC  416      57.434  42.331  78.506  1.00  0.00           O
ATOM   3597  P8  DPPC  416      57.252  43.861  78.530  1.00  0.00           P
ATOM   3598  O9  DPPC  416      58.232  44.537  79.450  1.00  0.00           O
ATOM   3599  O10 DPPC  416      55.824  44.243  78.644  1.00  0.00           O
ATOM   3600  O11 DPPC  416      57.657  44.149  77.017  1.00  0.00           O
ATOM   3601  C12 DPPC  416      56.930  43.291  76.144  1.00  0.00           C
ATOM   3602  C13 DPPC  416      56.687  43.789  74.674  1.00  0.00           C
ATOM   3603  O14 DPPC  416      56.243  42.738  73.659  1.00  0.00           O
ATOM   3604  C15 DPPC  416      55.123  41.991  73.798  1.00  0.00           C
ATOM   3605  O16 DPPC  416      54.277  42.469  74.592  1.00  0.00           O
ATOM   3606  C17 DPPC  416      55.158  40.534  73.197  1.00  0.00           C
ATOM   3607  C18 DPPC  416      54.437  40.467  71.872  1.00  0.00           C
ATOM   3608  C19 DPPC  416      55.363  41.068  70.814  1.00  0.00           C
ATOM   3609  C20 DPPC  416      56.519  40.165  70.487  1.00  0.00           C
ATOM   3610  C21 DPPC  416      57.069  40.584  69.136  1.00  0.00           C
ATOM   3611  C22 DPPC  416      57.971  39.471  68.714  1.00  0.00           C
ATOM   3612  C23 DPPC  416      58.949  39.958  67.682  1.00  0.00           C
ATOM   3613  C24 DPPC  416      58.223  40.553  66.465  1.00  0.00           C
ATOM   3614  C25 DPPC  416      59.189  41.031  65.374  1.00  0.00           C
ATOM   3615  C26 DPPC  416      59.675  39.973  64.390  1.00  0.00           C
ATOM   3616  C27 DPPC  416      60.466  40.650  63.221  1.00  0.00           C
ATOM   3617  C28 DPPC  416      60.980  39.637  62.247  1.00  0.00           C
ATOM   3618  C29 DPPC  416      61.639  40.542  61.186  1.00  0.00           C
ATOM   3619  C30 DPPC  416      62.061  39.634  59.997  1.00  0.00           C
ATOM   3620  C31 DPPC  416      62.658  40.479  58.815  1.00  0.00           C
ATOM   3621  C32 DPPC  416      57.851  44.719  74.348  1.00  0.00           C
ATOM   3622  O33 DPPC  416      57.968  44.882  72.955  1.00  0.00           O
ATOM   3623  C34 DPPC  416      58.975  45.624  72.525  1.00  0.00           C
ATOM   3624  O35 DPPC  416      59.697  46.113  73.376  1.00  0.00           O
ATOM   3625  C36 DPPC  416      59.106  45.806  70.991  1.00  0.00           C
ATOM   3626  C37 DPPC  416      58.422  44.736  70.207  1.00  0.00           C
ATOM   3627  C38 DPPC  416      58.558  44.973  68.702  1.00  0.00           C
ATOM   3628  C39 DPPC  416      57.602  44.135  67.877  1.00  0.00           C
ATOM   3629  C40 DPPC  416      57.440  44.542  66.459  1.00  0.00           C
ATOM   3630  C41 DPPC  416      56.406  43.539  65.952  1.00  0.00           C
ATOM   3631  C42 DPPC  416      56.441  43.532  64.420  1.00  0.00           C
ATOM   3632  C43 DPPC  416      55.336  42.540  64.036  1.00  0.00           C
ATOM   3633  C44 DPPC  416      55.339  42.205  62.559  1.00  0.00           C
ATOM   3634  C45 DPPC  416      54.339  41.180  62.030  1.00  0.00           C
ATOM   3635  C46 DPPC  416      54.303  41.246  60.481  1.00  0.00           C
ATOM   3636  C47 DPPC  416      53.589  40.043  59.807  1.00  0.00           C
ATOM   3637  C48 DPPC  416      53.818  40.136  58.329  1.00  0.00           C
ATOM   3638  C49 DPPC  416      52.787  39.143  57.690  1.00  0.00           C
ATOM   3639  C50 DPPC  416      51.388  39.452  58.114  1.00  0.00           C
ATOM   3640  C1  DPPC  417      21.655   1.217  86.688  1.00  0.00           C
ATOM   3641  C2  DPPC  417      19.562   2.145  86.288  1.00  0.00           C
ATOM   3642  C3  DPPC  417      21.362   3.117  85.267  1.00  0.00           C
ATOM   3643  N4  DPPC  417      20.857   1.839  85.654  1.00  0.00           N
ATOM   3644  C5  DPPC  417      20.635   1.040  84.401  1.00  0.00           C
ATOM   3645  C6  DPPC  417      21.856   0.426  83.648  1.00  0.00           C
ATOM   3646  O7  DPPC  417      21.402  -0.330  82.465  1.00  0.00           O
ATOM   3647  P8  DPPC  417      22.763  -0.541  81.737  1.00  0.00           P
ATOM   3648  O9  DPPC  417      22.302  -1.222  80.547  1.00  0.00           O
ATOM   3649  O10 DPPC  417      23.733  -1.186  82.654  1.00  0.00           O
ATOM   3650  O11 DPPC  417      23.125   0.970  81.382  1.00  0.00           O
ATOM   3651  C12 DPPC  417      22.548   1.377  80.112  1.00  0.00           C
ATOM   3652  C13 DPPC  417      22.836   2.841  79.767  1.00  0.00           C
ATOM   3653  O14 DPPC  417      21.952   3.534  78.827  1.00  0.00           O
ATOM   3654  C15 DPPC  417      21.833   4.866  78.947  1.00  0.00           C
ATOM   3655  O16 DPPC  417      22.293   5.470  79.901  1.00  0.00           O
ATOM   3656  C17 DPPC  417      21.215   5.525  77.727  1.00  0.00           C
ATOM   3657  C18 DPPC  417      21.175   4.604  76.512  1.00  0.00           C
ATOM   3658  C19 DPPC  417      20.510   5.323  75.327  1.00  0.00           C
ATOM   3659  C20 DPPC  417      21.209   4.907  74.029  1.00  0.00           C
ATOM   3660  C21 DPPC  417      20.503   5.400  72.794  1.00  0.00           C
ATOM   3661  C22 DPPC  417      21.547   5.387  71.695  1.00  0.00           C
ATOM   3662  C23 DPPC  417      21.012   5.410  70.259  1.00  0.00           C
ATOM   3663  C24 DPPC  417      22.073   5.153  69.234  1.00  0.00           C
ATOM   3664  C25 DPPC  417      21.490   4.860  67.854  1.00  0.00           C
ATOM   3665  C26 DPPC  417      22.605   4.996  66.768  1.00  0.00           C
ATOM   3666  C27 DPPC  417      21.970   5.154  65.379  1.00  0.00           C
ATOM   3667  C28 DPPC  417      22.946   4.781  64.259  1.00  0.00           C
ATOM   3668  C29 DPPC  417      22.255   4.639  62.855  1.00  0.00           C
ATOM   3669  C30 DPPC  417      23.292   4.549  61.740  1.00  0.00           C
ATOM   3670  C31 DPPC  417      22.534   4.659  60.429  1.00  0.00           C
ATOM   3671  C32 DPPC  417      24.263   2.688  79.195  1.00  0.00           C
ATOM   3672  O33 DPPC  417      24.189   1.930  78.017  1.00  0.00           O
ATOM   3673  C34 DPPC  417      25.055   2.243  76.996  1.00  0.00           C
ATOM   3674  O35 DPPC  417      25.988   2.984  77.310  1.00  0.00           O
ATOM   3675  C36 DPPC  417      24.996   1.400  75.711  1.00  0.00           C
ATOM   3676  C37 DPPC  417      24.224   2.128  74.586  1.00  0.00           C
ATOM   3677  C38 DPPC  417      23.939   1.064  73.566  1.00  0.00           C
ATOM   3678  C39 DPPC  417      23.832   1.770  72.216  1.00  0.00           C
ATOM   3679  C40 DPPC  417      23.778   0.878  70.982  1.00  0.00           C
ATOM   3680  C41 DPPC  417      24.929  -0.177  70.756  1.00  0.00           C
ATOM   3681  C42 DPPC  417      25.088  -1.000  69.483  1.00  0.00           C
ATOM   3682  C43 DPPC  417      25.004  -0.004  68.285  1.00  0.00           C
ATOM   3683  C44 DPPC  417      25.343  -0.767  67.022  1.00  0.00           C
ATOM   3684  C45 DPPC  417      25.143   0.136  65.770  1.00  0.00           C
ATOM   3685  C46 DPPC  417      25.635  -0.491  64.523  1.00  0.00           C
ATOM   3686  C47 DPPC  417      25.577   0.510  63.415  1.00  0.00           C
ATOM   3687  C48 DPPC  417      26.202  -0.025  62.117  1.00  0.00           C
ATOM   3688  C49 DPPC  417      26.028   1.011  60.975  1.00  0.00           C
ATOM   3689  C50 DPPC  417      24.552   1.194  60.642  1.00  0.00           C
ATOM   3690  C1  DPPC  418      19.469  15.063  78.518  1.00  0.00           C
ATOM   3691  C2  DPPC  418      17.543  15.325  77.238  1.00  0.00           C
ATOM   3692  C3  DPPC  418      18.022  13.217  78.342  1.00  0.00           C
ATOM   3693  N4  DPPC  418      18.061  14.679  78.433  1.00  0.00           N
ATOM   3694  C5  DPPC  418      17.389  15.134  79.698  1.00  0.00           C
ATOM   3695  C6  DPPC  418      15.849  15.197  79.729  1.00  0.00           C
ATOM   3696  O7  DPPC  418      15.068  13.953  79.488  1.00  0.00           O
ATOM   3697  P8  DPPC  418      13.558  14.324  79.509  1.00  0.00           P
ATOM   3698  O9  DPPC  418      13.328  15.751  79.665  1.00  0.00           O
ATOM   3699  O10 DPPC  418      13.031  13.383  80.521  1.00  0.00           O
ATOM   3700  O11 DPPC  418      13.239  13.970  78.032  1.00  0.00           O
ATOM   3701  C12 DPPC  418      13.441  12.571  77.885  1.00  0.00           C
ATOM   3702  C13 DPPC  418      13.637  11.955  76.472  1.00  0.00           C
ATOM   3703  O14 DPPC  418      14.963  12.068  75.944  1.00  0.00           O
ATOM   3704  C15 DPPC  418      15.696  10.875  76.046  1.00  0.00           C
ATOM   3705  O16 DPPC  418      15.314   9.923  76.725  1.00  0.00           O
ATOM   3706  C17 DPPC  418      16.967  10.755  75.189  1.00  0.00           C
ATOM   3707  C18 DPPC  418      16.728  11.265  73.776  1.00  0.00           C
ATOM   3708  C19 DPPC  418      17.933  10.937  72.858  1.00  0.00           C
ATOM   3709  C20 DPPC  418      18.122   9.425  72.616  1.00  0.00           C
ATOM   3710  C21 DPPC  418      19.245   9.160  71.648  1.00  0.00           C
ATOM   3711  C22 DPPC  418      18.977   9.712  70.266  1.00  0.00           C
ATOM   3712  C23 DPPC  418      20.236   9.512  69.409  1.00  0.00           C
ATOM   3713  C24 DPPC  418      19.929   9.674  67.926  1.00  0.00           C
ATOM   3714  C25 DPPC  418      19.166   8.508  67.302  1.00  0.00           C
ATOM   3715  C26 DPPC  418      18.973   8.789  65.800  1.00  0.00           C
ATOM   3716  C27 DPPC  418      18.634   7.499  64.983  1.00  0.00           C
ATOM   3717  C28 DPPC  418      18.328   7.761  63.451  1.00  0.00           C
ATOM   3718  C29 DPPC  418      18.055   6.408  62.714  1.00  0.00           C
ATOM   3719  C30 DPPC  418      17.662   6.785  61.287  1.00  0.00           C
ATOM   3720  C31 DPPC  418      17.509   5.638  60.299  1.00  0.00           C
ATOM   3721  C32 DPPC  418      12.577  12.657  75.628  1.00  0.00           C
ATOM   3722  O33 DPPC  418      12.147  11.889  74.426  1.00  0.00           O
ATOM   3723  C34 DPPC  418      10.998  12.285  73.879  1.00  0.00           C
ATOM   3724  O35 DPPC  418      10.318  13.249  74.237  1.00  0.00           O
ATOM   3725  C36 DPPC  418      10.714  11.436  72.624  1.00  0.00           C
ATOM   3726  C37 DPPC  418      10.618  12.477  71.515  1.00  0.00           C
ATOM   3727  C38 DPPC  418      10.242  11.823  70.235  1.00  0.00           C
ATOM   3728  C39 DPPC  418      11.292  12.162  69.190  1.00  0.00           C
ATOM   3729  C40 DPPC  418      10.863  11.605  67.819  1.00  0.00           C
ATOM   3730  C41 DPPC  418      12.053  11.660  66.818  1.00  0.00           C
ATOM   3731  C42 DPPC  418      11.526  11.496  65.393  1.00  0.00           C
ATOM   3732  C43 DPPC  418      10.788  10.159  65.318  1.00  0.00           C
ATOM   3733  C44 DPPC  418      10.018  10.038  63.989  1.00  0.00           C
ATOM   3734  C45 DPPC  418      10.822  10.168  62.721  1.00  0.00           C
ATOM   3735  C46 DPPC  418      10.383   9.358  61.475  1.00  0.00           C
ATOM   3736  C47 DPPC  418      11.335   9.495  60.295  1.00  0.00           C
ATOM   3737  C48 DPPC  418      10.577   8.800  59.190  1.00  0.00           C
ATOM   3738  C49 DPPC  418      10.048   7.393  59.563  1.00  0.00           C
ATOM   3739  C50 DPPC  418       9.184   6.679  58.474  1.00  0.00           C
ATOM   3740  C1  DPPC  419      55.773  19.694  88.163  1.00  0.00           C
ATOM   3741  C2  DPPC  419      55.584  17.424  89.164  1.00  0.00           C
ATOM   3742  C3  DPPC  419      54.145  17.962  87.584  1.00  0.00           C
ATOM   3743  N4  DPPC  419      55.548  18.256  87.940  1.00  0.00           N
ATOM   3744  C5  DPPC  419      56.494  17.731  86.927  1.00  0.00           C
ATOM   3745  C6  DPPC  419      56.595  18.391  85.557  1.00  0.00           C
ATOM   3746  O7  DPPC  419      57.617  17.875  84.838  1.00  0.00           O
ATOM   3747  P8  DPPC  419      58.199  18.963  83.858  1.00  0.00           P
ATOM   3748  O9  DPPC  419      59.555  18.562  83.410  1.00  0.00           O
ATOM   3749  O10 DPPC  419      57.847  20.275  84.502  1.00  0.00           O
ATOM   3750  O11 DPPC  419      57.174  18.480  82.762  1.00  0.00           O
ATOM   3751  C12 DPPC  419      57.716  17.327  82.196  1.00  0.00           C
ATOM   3752  C13 DPPC  419      56.863  16.951  80.955  1.00  0.00           C
ATOM   3753  O14 DPPC  419      57.015  15.494  80.599  1.00  0.00           O
ATOM   3754  C15 DPPC  419      55.865  14.709  80.606  1.00  0.00           C
ATOM   3755  O16 DPPC  419      54.917  14.961  81.295  1.00  0.00           O
ATOM   3756  C17 DPPC  419      55.862  13.480  79.721  1.00  0.00           C
ATOM   3757  C18 DPPC  419      56.665  13.832  78.580  1.00  0.00           C
ATOM   3758  C19 DPPC  419      56.523  12.756  77.555  1.00  0.00           C
ATOM   3759  C20 DPPC  419      57.206  13.192  76.261  1.00  0.00           C
ATOM   3760  C21 DPPC  419      56.905  12.146  75.105  1.00  0.00           C
ATOM   3761  C22 DPPC  419      57.861  12.330  73.910  1.00  0.00           C
ATOM   3762  C23 DPPC  419      57.657  11.408  72.743  1.00  0.00           C
ATOM   3763  C24 DPPC  419      57.775  12.183  71.445  1.00  0.00           C
ATOM   3764  C25 DPPC  419      59.107  12.695  71.195  1.00  0.00           C
ATOM   3765  C26 DPPC  419      59.022  13.532  69.924  1.00  0.00           C
ATOM   3766  C27 DPPC  419      58.298  12.616  68.913  1.00  0.00           C
ATOM   3767  C28 DPPC  419      58.418  13.038  67.457  1.00  0.00           C
ATOM   3768  C29 DPPC  419      57.545  12.219  66.543  1.00  0.00           C
ATOM   3769  C30 DPPC  419      57.842  12.524  65.024  1.00  0.00           C
ATOM   3770  C31 DPPC  419      59.379  12.360  64.951  1.00  0.00           C
ATOM   3771  C32 DPPC  419      57.237  18.072  79.989  1.00  0.00           C
ATOM   3772  O33 DPPC  419      56.222  18.440  79.072  1.00  0.00           O
ATOM   3773  C34 DPPC  419      56.588  18.326  77.757  1.00  0.00           C
ATOM   3774  O35 DPPC  419      57.818  18.013  77.551  1.00  0.00           O
ATOM   3775  C36 DPPC  419      55.487  18.304  76.658  1.00  0.00           C
ATOM   3776  C37 DPPC  419      56.197  18.890  75.388  1.00  0.00           C
ATOM   3777  C38 DPPC  419      55.165  18.898  74.266  1.00  0.00           C
ATOM   3778  C39 DPPC  419      55.642  19.511  72.990  1.00  0.00           C
ATOM   3779  C40 DPPC  419      54.660  19.545  71.741  1.00  0.00           C
ATOM   3780  C41 DPPC  419      55.477  19.964  70.476  1.00  0.00           C
ATOM   3781  C42 DPPC  419      54.625  19.784  69.232  1.00  0.00           C
ATOM   3782  C43 DPPC  419      55.439  19.792  67.890  1.00  0.00           C
ATOM   3783  C44 DPPC  419      54.459  19.599  66.751  1.00  0.00           C
ATOM   3784  C45 DPPC  419      55.349  19.635  65.544  1.00  0.00           C
ATOM   3785  C46 DPPC  419      54.542  19.247  64.351  1.00  0.00           C
ATOM   3786  C47 DPPC  419      55.252  19.507  63.029  1.00  0.00           C
ATOM   3787  C48 DPPC  419      54.380  19.101  61.822  1.00  0.00           C
ATOM   3788  C49 DPPC  419      55.098  19.357  60.499  1.00  0.00           C
ATOM   3789  C50 DPPC  419      56.241  18.384  60.128  1.00  0.00           C
ATOM   3790  C1  DPPC  420      47.596  54.626  81.070  1.00  0.00           C
ATOM   3791  C2  DPPC  420      48.087  52.309  80.731  1.00  0.00           C
ATOM   3792  C3  DPPC  420      45.804  53.071  80.674  1.00  0.00           C
ATOM   3793  N4  DPPC  420      47.169  53.421  80.384  1.00  0.00           N
ATOM   3794  C5  DPPC  420      47.227  53.557  78.920  1.00  0.00           C
ATOM   3795  C6  DPPC  420      48.601  53.742  78.273  1.00  0.00           C
ATOM   3796  O7  DPPC  420      49.153  52.616  77.626  1.00  0.00           O
ATOM   3797  P8  DPPC  420      50.634  52.902  77.086  1.00  0.00           P
ATOM   3798  O9  DPPC  420      51.264  53.772  78.079  1.00  0.00           O
ATOM   3799  O10 DPPC  420      51.250  51.620  76.836  1.00  0.00           O
ATOM   3800  O11 DPPC  420      50.394  53.628  75.716  1.00  0.00           O
ATOM   3801  C12 DPPC  420      50.364  52.654  74.673  1.00  0.00           C
ATOM   3802  C13 DPPC  420      50.171  53.189  73.253  1.00  0.00           C
ATOM   3803  O14 DPPC  420      50.537  52.221  72.238  1.00  0.00           O
ATOM   3804  C15 DPPC  420      49.617  51.963  71.301  1.00  0.00           C
ATOM   3805  O16 DPPC  420      48.412  52.023  71.649  1.00  0.00           O
ATOM   3806  C17 DPPC  420      50.058  51.105  70.118  1.00  0.00           C
ATOM   3807  C18 DPPC  420      50.309  51.981  68.869  1.00  0.00           C
ATOM   3808  C19 DPPC  420      50.389  51.143  67.603  1.00  0.00           C
ATOM   3809  C20 DPPC  420      50.941  52.042  66.461  1.00  0.00           C
ATOM   3810  C21 DPPC  420      52.404  52.292  66.918  1.00  0.00           C
ATOM   3811  C22 DPPC  420      53.150  53.065  65.771  1.00  0.00           C
ATOM   3812  C23 DPPC  420      54.702  53.169  65.713  1.00  0.00           C
ATOM   3813  C24 DPPC  420      54.990  54.266  64.633  1.00  0.00           C
ATOM   3814  C25 DPPC  420      54.549  53.808  63.268  1.00  0.00           C
ATOM   3815  C26 DPPC  420      54.829  54.968  62.299  1.00  0.00           C
ATOM   3816  C27 DPPC  420      54.254  54.756  60.869  1.00  0.00           C
ATOM   3817  C28 DPPC  420      54.871  55.712  59.824  1.00  0.00           C
ATOM   3818  C29 DPPC  420      54.199  55.650  58.496  1.00  0.00           C
ATOM   3819  C30 DPPC  420      55.180  55.996  57.423  1.00  0.00           C
ATOM   3820  C31 DPPC  420      54.481  55.847  56.016  1.00  0.00           C
ATOM   3821  C32 DPPC  420      51.002  54.484  73.154  1.00  0.00           C
ATOM   3822  O33 DPPC  420      50.964  55.248  71.965  1.00  0.00           O
ATOM   3823  C34 DPPC  420      52.128  55.813  71.641  1.00  0.00           C
ATOM   3824  O35 DPPC  420      53.062  55.880  72.441  1.00  0.00           O
ATOM   3825  C36 DPPC  420      51.971  56.763  70.487  1.00  0.00           C
ATOM   3826  C37 DPPC  420      51.790  56.098  69.038  1.00  0.00           C
ATOM   3827  C38 DPPC  420      51.484  57.172  68.065  1.00  0.00           C
ATOM   3828  C39 DPPC  420      51.038  56.528  66.677  1.00  0.00           C
ATOM   3829  C40 DPPC  420      51.073  57.479  65.463  1.00  0.00           C
ATOM   3830  C41 DPPC  420      52.481  58.068  65.386  1.00  0.00           C
ATOM   3831  C42 DPPC  420      52.759  58.908  64.106  1.00  0.00           C
ATOM   3832  C43 DPPC  420      52.205  58.027  62.968  1.00  0.00           C
ATOM   3833  C44 DPPC  420      52.638  58.412  61.520  1.00  0.00           C
ATOM   3834  C45 DPPC  420      51.955  59.674  60.964  1.00  0.00           C
ATOM   3835  C46 DPPC  420      52.329  60.022  59.528  1.00  0.00           C
ATOM   3836  C47 DPPC  420      51.590  61.288  59.176  1.00  0.00           C
ATOM   3837  C48 DPPC  420      51.988  61.959  57.900  1.00  0.00           C
ATOM   3838  C49 DPPC  420      51.910  60.882  56.801  1.00  0.00           C
ATOM   3839  C50 DPPC  420      52.582  61.336  55.541  1.00  0.00           C
ATOM   3840  C1  DPPC  421       3.593   7.501  77.790  1.00  0.00           C
ATOM   3841  C2  DPPC  421       2.550   6.747  79.670  1.00  0.00           C
ATOM   3842  C3  DPPC  421       1.294   8.102  78.228  1.00  0.00           C
ATOM   3843  N4  DPPC  421       2.261   7.055  78.247  1.00  0.00           N
ATOM   3844  C5  DPPC  421       1.831   5.986  77.426  1.00  0.00           C
ATOM   3845  C6  DPPC  421       0.526   5.111  77.676  1.00  0.00           C
ATOM   3846  O7  DPPC  421       0.119   4.549  76.404  1.00  0.00           O
ATOM   3847  P8  DPPC  421      -1.289   3.998  76.519  1.00  0.00           P
ATOM   3848  O9  DPPC  421      -1.689   3.923  77.913  1.00  0.00           O
ATOM   3849  O10 DPPC  421      -1.327   2.846  75.628  1.00  0.00           O
ATOM   3850  O11 DPPC  421      -2.021   5.166  75.805  1.00  0.00           O
ATOM   3851  C12 DPPC  421      -1.741   5.132  74.436  1.00  0.00           C
ATOM   3852  C13 DPPC  421      -2.879   4.915  73.413  1.00  0.00           C
ATOM   3853  O14 DPPC  421      -2.584   4.891  72.006  1.00  0.00           O
ATOM   3854  C15 DPPC  421      -1.988   3.823  71.441  1.00  0.00           C
ATOM   3855  O16 DPPC  421      -1.478   2.965  72.112  1.00  0.00           O
ATOM   3856  C17 DPPC  421      -1.939   3.808  69.892  1.00  0.00           C
ATOM   3857  C18 DPPC  421      -0.770   3.116  69.099  1.00  0.00           C
ATOM   3858  C19 DPPC  421      -1.009   2.867  67.556  1.00  0.00           C
ATOM   3859  C20 DPPC  421       0.364   2.488  67.002  1.00  0.00           C
ATOM   3860  C21 DPPC  421       0.449   2.048  65.525  1.00  0.00           C
ATOM   3861  C22 DPPC  421       0.412   3.228  64.599  1.00  0.00           C
ATOM   3862  C23 DPPC  421       0.671   2.912  63.140  1.00  0.00           C
ATOM   3863  C24 DPPC  421       0.084   3.999  62.209  1.00  0.00           C
ATOM   3864  C25 DPPC  421       0.688   4.061  60.806  1.00  0.00           C
ATOM   3865  C26 DPPC  421      -0.397   4.613  59.836  1.00  0.00           C
ATOM   3866  C27 DPPC  421       0.090   4.726  58.353  1.00  0.00           C
ATOM   3867  C28 DPPC  421       0.943   3.545  57.887  1.00  0.00           C
ATOM   3868  C29 DPPC  421       1.407   3.554  56.463  1.00  0.00           C
ATOM   3869  C30 DPPC  421       2.050   2.359  55.915  1.00  0.00           C
ATOM   3870  C31 DPPC  421       2.035   2.317  54.399  1.00  0.00           C
ATOM   3871  C32 DPPC  421      -3.925   5.903  74.002  1.00  0.00           C
ATOM   3872  O33 DPPC  421      -3.486   7.269  73.868  1.00  0.00           O
ATOM   3873  C34 DPPC  421      -4.429   8.226  73.897  1.00  0.00           C
ATOM   3874  O35 DPPC  421      -5.620   7.889  74.228  1.00  0.00           O
ATOM   3875  C36 DPPC  421      -3.897   9.586  73.525  1.00  0.00           C
ATOM   3876  C37 DPPC  421      -4.049   9.860  72.033  1.00  0.00           C
ATOM   3877  C38 DPPC  421      -3.826  11.332  71.720  1.00  0.00           C
ATOM   3878  C39 DPPC  421      -4.029  11.592  70.203  1.00  0.00           C
ATOM   3879  C40 DPPC  421      -2.801  11.557  69.286  1.00  0.00           C
ATOM   3880  C41 DPPC  421      -3.161  11.807  67.817  1.00  0.00           C
ATOM   3881  C42 DPPC  421      -4.042  10.764  67.144  1.00  0.00           C
ATOM   3882  C43 DPPC  421      -4.169  11.027  65.664  1.00  0.00           C
ATOM   3883  C44 DPPC  421      -3.076  10.467  64.789  1.00  0.00           C
ATOM   3884  C45 DPPC  421      -3.428  10.926  63.358  1.00  0.00           C
ATOM   3885  C46 DPPC  421      -2.373  10.466  62.348  1.00  0.00           C
ATOM   3886  C47 DPPC  421      -2.747  10.547  60.878  1.00  0.00           C
ATOM   3887  C48 DPPC  421      -1.466  10.222  60.260  1.00  0.00           C
ATOM   3888  C49 DPPC  421      -1.745   9.769  58.839  1.00  0.00           C
ATOM   3889  C50 DPPC  421      -0.957   8.507  58.412  1.00  0.00           C
ATOM   3890  C1  DPPC  422      53.171  51.739  79.515  1.00  0.00           C
ATOM   3891  C2  DPPC  422      55.053  51.439  80.636  1.00  0.00           C
ATOM   3892  C3  DPPC  422      53.529  49.592  80.221  1.00  0.00           C
ATOM   3893  N4  DPPC  422      54.223  50.790  79.628  1.00  0.00           N
ATOM   3894  C5  DPPC  422      54.782  50.632  78.291  1.00  0.00           C
ATOM   3895  C6  DPPC  422      55.323  49.249  77.993  1.00  0.00           C
ATOM   3896  O7  DPPC  422      55.755  49.012  76.706  1.00  0.00           O
ATOM   3897  P8  DPPC  422      56.577  47.722  76.508  1.00  0.00           P
ATOM   3898  O9  DPPC  422      55.690  46.677  77.085  1.00  0.00           O
ATOM   3899  O10 DPPC  422      57.884  48.033  77.167  1.00  0.00           O
ATOM   3900  O11 DPPC  422      56.715  47.696  74.973  1.00  0.00           O
ATOM   3901  C12 DPPC  422      55.445  47.668  74.351  1.00  0.00           C
ATOM   3902  C13 DPPC  422      55.470  47.864  72.843  1.00  0.00           C
ATOM   3903  O14 DPPC  422      55.536  46.649  72.095  1.00  0.00           O
ATOM   3904  C15 DPPC  422      54.447  45.857  72.087  1.00  0.00           C
ATOM   3905  O16 DPPC  422      53.613  45.912  73.020  1.00  0.00           O
ATOM   3906  C17 DPPC  422      54.549  44.565  71.309  1.00  0.00           C
ATOM   3907  C18 DPPC  422      54.071  44.783  69.916  1.00  0.00           C
ATOM   3908  C19 DPPC  422      53.444  43.553  69.267  1.00  0.00           C
ATOM   3909  C20 DPPC  422      52.918  44.096  67.936  1.00  0.00           C
ATOM   3910  C21 DPPC  422      52.075  43.110  67.100  1.00  0.00           C
ATOM   3911  C22 DPPC  422      51.539  43.457  65.752  1.00  0.00           C
ATOM   3912  C23 DPPC  422      51.383  42.126  65.028  1.00  0.00           C
ATOM   3913  C24 DPPC  422      50.861  42.387  63.569  1.00  0.00           C
ATOM   3914  C25 DPPC  422      50.467  41.208  62.715  1.00  0.00           C
ATOM   3915  C26 DPPC  422      50.291  41.719  61.303  1.00  0.00           C
ATOM   3916  C27 DPPC  422      48.866  41.447  60.904  1.00  0.00           C
ATOM   3917  C28 DPPC  422      48.598  42.271  59.673  1.00  0.00           C
ATOM   3918  C29 DPPC  422      47.312  41.874  59.077  1.00  0.00           C
ATOM   3919  C30 DPPC  422      46.310  42.974  59.106  1.00  0.00           C
ATOM   3920  C31 DPPC  422      44.870  42.470  58.897  1.00  0.00           C
ATOM   3921  C32 DPPC  422      56.629  48.838  72.685  1.00  0.00           C
ATOM   3922  O33 DPPC  422      56.785  49.412  71.354  1.00  0.00           O
ATOM   3923  C34 DPPC  422      57.810  50.193  71.232  1.00  0.00           C
ATOM   3924  O35 DPPC  422      58.780  50.175  71.984  1.00  0.00           O
ATOM   3925  C36 DPPC  422      57.954  50.839  69.831  1.00  0.00           C
ATOM   3926  C37 DPPC  422      57.310  49.971  68.716  1.00  0.00           C
ATOM   3927  C38 DPPC  422      57.891  50.509  67.419  1.00  0.00           C
ATOM   3928  C39 DPPC  422      57.164  49.871  66.212  1.00  0.00           C
ATOM   3929  C40 DPPC  422      57.569  50.534  64.900  1.00  0.00           C
ATOM   3930  C41 DPPC  422      56.741  50.060  63.685  1.00  0.00           C
ATOM   3931  C42 DPPC  422      57.348  50.081  62.308  1.00  0.00           C
ATOM   3932  C43 DPPC  422      56.316  50.754  61.390  1.00  0.00           C
ATOM   3933  C44 DPPC  422      56.762  50.610  59.959  1.00  0.00           C
ATOM   3934  C45 DPPC  422      55.633  50.952  59.075  1.00  0.00           C
ATOM   3935  C46 DPPC  422      56.069  50.739  57.623  1.00  0.00           C
ATOM   3936  C47 DPPC  422      55.180  51.561  56.704  1.00  0.00           C
ATOM   3937  C48 DPPC  422      55.950  51.222  55.378  1.00  0.00           C
ATOM   3938  C49 DPPC  422      55.201  51.792  54.168  1.00  0.00           C
ATOM   3939  C50 DPPC  422      56.120  51.573  53.016  1.00  0.00           C
ATOM   3940  C1  DPPC  423      11.184  45.160  80.458  1.00  0.00           C
ATOM   3941  C2  DPPC  423      13.430  45.914  80.385  1.00  0.00           C
ATOM   3942  C3  DPPC  423      12.883  43.625  79.854  1.00  0.00           C
ATOM   3943  N4  DPPC  423      12.449  45.010  79.791  1.00  0.00           N
ATOM   3944  C5  DPPC  423      12.193  45.513  78.388  1.00  0.00           C
ATOM   3945  C6  DPPC  423      11.009  44.931  77.481  1.00  0.00           C
ATOM   3946  O7  DPPC  423      11.378  43.672  77.020  1.00  0.00           O
ATOM   3947  P8  DPPC  423      10.135  42.694  77.233  1.00  0.00           P
ATOM   3948  O9  DPPC  423       9.462  43.058  78.486  1.00  0.00           O
ATOM   3949  O10 DPPC  423      10.422  41.251  76.977  1.00  0.00           O
ATOM   3950  O11 DPPC  423       9.261  43.217  76.027  1.00  0.00           O
ATOM   3951  C12 DPPC  423       9.729  42.485  74.877  1.00  0.00           C
ATOM   3952  C13 DPPC  423       9.106  42.898  73.538  1.00  0.00           C
ATOM   3953  O14 DPPC  423      10.059  42.863  72.409  1.00  0.00           O
ATOM   3954  C15 DPPC  423       9.774  41.790  71.564  1.00  0.00           C
ATOM   3955  O16 DPPC  423       9.117  40.807  71.916  1.00  0.00           O
ATOM   3956  C17 DPPC  423      10.819  41.657  70.450  1.00  0.00           C
ATOM   3957  C18 DPPC  423      12.072  42.456  70.553  1.00  0.00           C
ATOM   3958  C19 DPPC  423      13.127  42.046  69.596  1.00  0.00           C
ATOM   3959  C20 DPPC  423      12.665  42.017  68.177  1.00  0.00           C
ATOM   3960  C21 DPPC  423      13.724  41.357  67.296  1.00  0.00           C
ATOM   3961  C22 DPPC  423      13.242  41.262  65.844  1.00  0.00           C
ATOM   3962  C23 DPPC  423      14.373  40.773  64.987  1.00  0.00           C
ATOM   3963  C24 DPPC  423      13.839  40.365  63.585  1.00  0.00           C
ATOM   3964  C25 DPPC  423      15.037  40.242  62.562  1.00  0.00           C
ATOM   3965  C26 DPPC  423      14.625  40.058  61.097  1.00  0.00           C
ATOM   3966  C27 DPPC  423      14.003  41.415  60.809  1.00  0.00           C
ATOM   3967  C28 DPPC  423      13.978  41.592  59.298  1.00  0.00           C
ATOM   3968  C29 DPPC  423      13.618  43.005  58.862  1.00  0.00           C
ATOM   3969  C30 DPPC  423      14.574  43.901  59.681  1.00  0.00           C
ATOM   3970  C31 DPPC  423      14.420  45.450  59.511  1.00  0.00           C
ATOM   3971  C32 DPPC  423       8.647  44.381  73.817  1.00  0.00           C
ATOM   3972  O33 DPPC  423       7.742  44.918  72.842  1.00  0.00           O
ATOM   3973  C34 DPPC  423       7.206  46.132  73.107  1.00  0.00           C
ATOM   3974  O35 DPPC  423       7.299  46.620  74.217  1.00  0.00           O
ATOM   3975  C36 DPPC  423       6.618  47.052  72.006  1.00  0.00           C
ATOM   3976  C37 DPPC  423       6.562  46.241  70.769  1.00  0.00           C
ATOM   3977  C38 DPPC  423       5.917  46.925  69.515  1.00  0.00           C
ATOM   3978  C39 DPPC  423       5.789  45.872  68.443  1.00  0.00           C
ATOM   3979  C40 DPPC  423       5.163  46.469  67.150  1.00  0.00           C
ATOM   3980  C41 DPPC  423       4.886  45.453  66.035  1.00  0.00           C
ATOM   3981  C42 DPPC  423       4.319  46.185  64.801  1.00  0.00           C
ATOM   3982  C43 DPPC  423       4.004  45.068  63.813  1.00  0.00           C
ATOM   3983  C44 DPPC  423       3.431  45.631  62.529  1.00  0.00           C
ATOM   3984  C45 DPPC  423       2.761  44.532  61.712  1.00  0.00           C
ATOM   3985  C46 DPPC  423       1.946  45.110  60.526  1.00  0.00           C
ATOM   3986  C47 DPPC  423       1.319  43.923  59.686  1.00  0.00           C
ATOM   3987  C48 DPPC  423       0.393  44.363  58.546  1.00  0.00           C
ATOM   3988  C49 DPPC  423      -0.047  43.202  57.674  1.00  0.00           C
ATOM   3989  C50 DPPC  423       1.184  42.516  57.136  1.00  0.00           C
ATOM   3990  C1  DPPC  424      47.056  31.357  81.108  1.00  0.00           C
ATOM   3991  C2  DPPC  424      49.480  31.410  81.591  1.00  0.00           C
ATOM   3992  C3  DPPC  424      48.000  29.724  82.438  1.00  0.00           C
ATOM   3993  N4  DPPC  424      48.313  30.596  81.259  1.00  0.00           N
ATOM   3994  C5  DPPC  424      48.542  29.699  80.098  1.00  0.00           C
ATOM   3995  C6  DPPC  424      49.916  28.966  79.952  1.00  0.00           C
ATOM   3996  O7  DPPC  424      50.166  27.800  80.730  1.00  0.00           O
ATOM   3997  P8  DPPC  424      51.609  27.365  80.615  1.00  0.00           P
ATOM   3998  O9  DPPC  424      52.486  28.491  81.048  1.00  0.00           O
ATOM   3999  O10 DPPC  424      51.413  26.177  81.479  1.00  0.00           O
ATOM   4000  O11 DPPC  424      51.623  27.117  79.077  1.00  0.00           O
ATOM   4001  C12 DPPC  424      51.059  25.897  78.682  1.00  0.00           C
ATOM   4002  C13 DPPC  424      50.928  25.723  77.168  1.00  0.00           C
ATOM   4003  O14 DPPC  424      50.427  24.394  76.797  1.00  0.00           O
ATOM   4004  C15 DPPC  424      49.113  24.393  76.496  1.00  0.00           C
ATOM   4005  O16 DPPC  424      48.382  24.956  77.287  1.00  0.00           O
ATOM   4006  C17 DPPC  424      48.650  23.234  75.669  1.00  0.00           C
ATOM   4007  C18 DPPC  424      49.402  23.357  74.344  1.00  0.00           C
ATOM   4008  C19 DPPC  424      48.915  24.540  73.506  1.00  0.00           C
ATOM   4009  C20 DPPC  424      49.255  24.192  72.063  1.00  0.00           C
ATOM   4010  C21 DPPC  424      48.843  25.256  71.076  1.00  0.00           C
ATOM   4011  C22 DPPC  424      49.414  24.931  69.667  1.00  0.00           C
ATOM   4012  C23 DPPC  424      48.993  25.892  68.625  1.00  0.00           C
ATOM   4013  C24 DPPC  424      49.711  25.574  67.344  1.00  0.00           C
ATOM   4014  C25 DPPC  424      49.064  26.447  66.224  1.00  0.00           C
ATOM   4015  C26 DPPC  424      49.418  25.974  64.852  1.00  0.00           C
ATOM   4016  C27 DPPC  424      48.551  26.558  63.711  1.00  0.00           C
ATOM   4017  C28 DPPC  424      49.381  26.360  62.382  1.00  0.00           C
ATOM   4018  C29 DPPC  424      48.640  26.784  61.065  1.00  0.00           C
ATOM   4019  C30 DPPC  424      49.442  26.518  59.782  1.00  0.00           C
ATOM   4020  C31 DPPC  424      48.622  26.970  58.558  1.00  0.00           C
ATOM   4021  C32 DPPC  424      52.201  26.231  76.486  1.00  0.00           C
ATOM   4022  O33 DPPC  424      52.024  26.366  75.152  1.00  0.00           O
ATOM   4023  C34 DPPC  424      52.493  27.525  74.643  1.00  0.00           C
ATOM   4024  O35 DPPC  424      53.465  28.061  75.171  1.00  0.00           O
ATOM   4025  C36 DPPC  424      51.922  27.891  73.280  1.00  0.00           C
ATOM   4026  C37 DPPC  424      52.944  27.640  72.153  1.00  0.00           C
ATOM   4027  C38 DPPC  424      52.385  28.120  70.786  1.00  0.00           C
ATOM   4028  C39 DPPC  424      53.275  27.792  69.652  1.00  0.00           C
ATOM   4029  C40 DPPC  424      52.654  28.020  68.276  1.00  0.00           C
ATOM   4030  C41 DPPC  424      53.498  27.726  67.112  1.00  0.00           C
ATOM   4031  C42 DPPC  424      52.753  27.909  65.814  1.00  0.00           C
ATOM   4032  C43 DPPC  424      53.643  27.448  64.668  1.00  0.00           C
ATOM   4033  C44 DPPC  424      52.975  27.548  63.282  1.00  0.00           C
ATOM   4034  C45 DPPC  424      53.808  26.956  62.100  1.00  0.00           C
ATOM   4035  C46 DPPC  424      53.201  27.428  60.773  1.00  0.00           C
ATOM   4036  C47 DPPC  424      54.018  27.283  59.485  1.00  0.00           C
ATOM   4037  C48 DPPC  424      53.010  26.808  58.415  1.00  0.00           C
ATOM   4038  C49 DPPC  424      53.620  26.584  57.044  1.00  0.00           C
ATOM   4039  C50 DPPC  424      52.412  26.217  56.168  1.00  0.00           C
ATOM   4040  C1  DPPC  425      10.214  22.523  83.343  1.00  0.00           C
ATOM   4041  C2  DPPC  425      10.403  20.326  82.525  1.00  0.00           C
ATOM   4042  C3  DPPC  425       9.155  21.959  81.277  1.00  0.00           C
ATOM   4043  N4  DPPC  425      10.333  21.724  82.143  1.00  0.00           N
ATOM   4044  C5  DPPC  425      11.621  22.181  81.551  1.00  0.00           C
ATOM   4045  C6  DPPC  425      12.163  21.444  80.270  1.00  0.00           C
ATOM   4046  O7  DPPC  425      11.227  21.574  79.178  1.00  0.00           O
ATOM   4047  P8  DPPC  425      12.078  21.151  77.935  1.00  0.00           P
ATOM   4048  O9  DPPC  425      12.073  19.677  78.131  1.00  0.00           O
ATOM   4049  O10 DPPC  425      13.308  22.000  77.801  1.00  0.00           O
ATOM   4050  O11 DPPC  425      10.893  21.378  76.834  1.00  0.00           O
ATOM   4051  C12 DPPC  425       9.948  20.395  76.831  1.00  0.00           C
ATOM   4052  C13 DPPC  425       9.040  20.541  75.619  1.00  0.00           C
ATOM   4053  O14 DPPC  425       7.940  19.605  75.565  1.00  0.00           O
ATOM   4054  C15 DPPC  425       6.872  19.959  74.741  1.00  0.00           C
ATOM   4055  O16 DPPC  425       6.853  21.087  74.310  1.00  0.00           O
ATOM   4056  C17 DPPC  425       6.123  18.730  74.168  1.00  0.00           C
ATOM   4057  C18 DPPC  425       6.814  18.090  72.951  1.00  0.00           C
ATOM   4058  C19 DPPC  425       6.339  18.660  71.574  1.00  0.00           C
ATOM   4059  C20 DPPC  425       6.988  17.880  70.431  1.00  0.00           C
ATOM   4060  C21 DPPC  425       6.956  18.768  69.180  1.00  0.00           C
ATOM   4061  C22 DPPC  425       7.400  18.108  67.866  1.00  0.00           C
ATOM   4062  C23 DPPC  425       7.085  18.947  66.626  1.00  0.00           C
ATOM   4063  C24 DPPC  425       7.574  18.221  65.336  1.00  0.00           C
ATOM   4064  C25 DPPC  425       7.024  18.864  64.101  1.00  0.00           C
ATOM   4065  C26 DPPC  425       7.400  17.960  62.985  1.00  0.00           C
ATOM   4066  C27 DPPC  425       6.760  18.371  61.638  1.00  0.00           C
ATOM   4067  C28 DPPC  425       6.974  17.386  60.512  1.00  0.00           C
ATOM   4068  C29 DPPC  425       6.520  17.990  59.176  1.00  0.00           C
ATOM   4069  C30 DPPC  425       7.228  17.265  57.968  1.00  0.00           C
ATOM   4070  C31 DPPC  425       6.754  15.817  57.924  1.00  0.00           C
ATOM   4071  C32 DPPC  425       9.941  20.472  74.377  1.00  0.00           C
ATOM   4072  O33 DPPC  425      10.701  19.179  74.123  1.00  0.00           O
ATOM   4073  C34 DPPC  425      11.142  19.197  72.866  1.00  0.00           C
ATOM   4074  O35 DPPC  425      11.869  20.106  72.489  1.00  0.00           O
ATOM   4075  C36 DPPC  425      11.265  17.866  72.172  1.00  0.00           C
ATOM   4076  C37 DPPC  425      11.572  17.776  70.687  1.00  0.00           C
ATOM   4077  C38 DPPC  425      11.469  16.391  70.040  1.00  0.00           C
ATOM   4078  C39 DPPC  425      11.909  16.491  68.554  1.00  0.00           C
ATOM   4079  C40 DPPC  425      11.286  17.628  67.865  1.00  0.00           C
ATOM   4080  C41 DPPC  425      11.813  17.957  66.514  1.00  0.00           C
ATOM   4081  C42 DPPC  425      11.175  19.253  66.129  1.00  0.00           C
ATOM   4082  C43 DPPC  425      11.731  19.763  64.796  1.00  0.00           C
ATOM   4083  C44 DPPC  425      11.540  18.659  63.729  1.00  0.00           C
ATOM   4084  C45 DPPC  425      11.698  19.210  62.276  1.00  0.00           C
ATOM   4085  C46 DPPC  425      11.301  18.170  61.215  1.00  0.00           C
ATOM   4086  C47 DPPC  425      11.228  18.808  59.821  1.00  0.00           C
ATOM   4087  C48 DPPC  425      11.184  17.845  58.609  1.00  0.00           C
ATOM   4088  C49 DPPC  425      12.500  18.025  57.729  1.00  0.00           C
ATOM   4089  C50 DPPC  425      12.425  17.027  56.516  1.00  0.00           C
ATOM   4090  C1  DPPC  426      19.805  48.587  83.251  1.00  0.00           C
ATOM   4091  C2  DPPC  426      21.205  49.345  84.807  1.00  0.00           C
ATOM   4092  C3  DPPC  426      21.332  47.067  84.384  1.00  0.00           C
ATOM   4093  N4  DPPC  426      21.186  48.372  83.700  1.00  0.00           N
ATOM   4094  C5  DPPC  426      22.162  48.815  82.684  1.00  0.00           C
ATOM   4095  C6  DPPC  426      22.471  47.683  81.580  1.00  0.00           C
ATOM   4096  O7  DPPC  426      22.852  48.330  80.386  1.00  0.00           O
ATOM   4097  P8  DPPC  426      23.043  47.274  79.279  1.00  0.00           P
ATOM   4098  O9  DPPC  426      21.695  46.745  79.077  1.00  0.00           O
ATOM   4099  O10 DPPC  426      24.101  46.457  79.927  1.00  0.00           O
ATOM   4100  O11 DPPC  426      23.517  48.398  78.281  1.00  0.00           O
ATOM   4101  C12 DPPC  426      22.399  49.012  77.670  1.00  0.00           C
ATOM   4102  C13 DPPC  426      22.758  50.075  76.599  1.00  0.00           C
ATOM   4103  O14 DPPC  426      21.524  50.626  76.018  1.00  0.00           O
ATOM   4104  C15 DPPC  426      21.604  51.918  75.836  1.00  0.00           C
ATOM   4105  O16 DPPC  426      21.942  52.715  76.707  1.00  0.00           O
ATOM   4106  C17 DPPC  426      20.759  52.394  74.677  1.00  0.00           C
ATOM   4107  C18 DPPC  426      21.636  52.535  73.476  1.00  0.00           C
ATOM   4108  C19 DPPC  426      20.920  52.833  72.110  1.00  0.00           C
ATOM   4109  C20 DPPC  426      21.839  52.477  70.943  1.00  0.00           C
ATOM   4110  C21 DPPC  426      21.102  52.806  69.624  1.00  0.00           C
ATOM   4111  C22 DPPC  426      22.102  52.388  68.501  1.00  0.00           C
ATOM   4112  C23 DPPC  426      21.491  52.730  67.102  1.00  0.00           C
ATOM   4113  C24 DPPC  426      22.572  52.522  66.016  1.00  0.00           C
ATOM   4114  C25 DPPC  426      21.881  52.665  64.652  1.00  0.00           C
ATOM   4115  C26 DPPC  426      22.834  52.669  63.473  1.00  0.00           C
ATOM   4116  C27 DPPC  426      22.138  52.839  62.088  1.00  0.00           C
ATOM   4117  C28 DPPC  426      23.166  52.506  61.017  1.00  0.00           C
ATOM   4118  C29 DPPC  426      22.550  52.845  59.649  1.00  0.00           C
ATOM   4119  C30 DPPC  426      23.520  52.615  58.506  1.00  0.00           C
ATOM   4120  C31 DPPC  426      24.575  53.730  58.631  1.00  0.00           C
ATOM   4121  C32 DPPC  426      23.802  49.562  75.620  1.00  0.00           C
ATOM   4122  O33 DPPC  426      24.307  50.520  74.694  1.00  0.00           O
ATOM   4123  C34 DPPC  426      25.096  50.029  73.646  1.00  0.00           C
ATOM   4124  O35 DPPC  426      26.000  49.250  73.964  1.00  0.00           O
ATOM   4125  C36 DPPC  426      25.038  50.884  72.385  1.00  0.00           C
ATOM   4126  C37 DPPC  426      24.743  50.065  71.116  1.00  0.00           C
ATOM   4127  C38 DPPC  426      25.548  50.943  70.096  1.00  0.00           C
ATOM   4128  C39 DPPC  426      25.572  50.460  68.645  1.00  0.00           C
ATOM   4129  C40 DPPC  426      26.308  51.457  67.747  1.00  0.00           C
ATOM   4130  C41 DPPC  426      26.205  51.033  66.261  1.00  0.00           C
ATOM   4131  C42 DPPC  426      27.122  51.889  65.393  1.00  0.00           C
ATOM   4132  C43 DPPC  426      26.975  51.587  63.953  1.00  0.00           C
ATOM   4133  C44 DPPC  426      27.966  52.327  63.028  1.00  0.00           C
ATOM   4134  C45 DPPC  426      27.735  52.092  61.535  1.00  0.00           C
ATOM   4135  C46 DPPC  426      28.901  52.538  60.632  1.00  0.00           C
ATOM   4136  C47 DPPC  426      28.584  52.225  59.186  1.00  0.00           C
ATOM   4137  C48 DPPC  426      29.690  52.309  58.149  1.00  0.00           C
ATOM   4138  C49 DPPC  426      30.070  53.705  57.840  1.00  0.00           C
ATOM   4139  C50 DPPC  426      30.775  53.693  56.491  1.00  0.00           C
ATOM   4140  C1  DPPC  427       3.570  31.139  76.034  1.00  0.00           C
ATOM   4141  C2  DPPC  427       2.646  32.686  77.470  1.00  0.00           C
ATOM   4142  C3  DPPC  427       1.973  32.746  75.170  1.00  0.00           C
ATOM   4143  N4  DPPC  427       2.292  31.909  76.280  1.00  0.00           N
ATOM   4144  C5  DPPC  427       1.153  30.924  76.374  1.00  0.00           C
ATOM   4145  C6  DPPC  427      -0.299  31.367  76.695  1.00  0.00           C
ATOM   4146  O7  DPPC  427      -1.105  30.323  76.810  1.00  0.00           O
ATOM   4147  P8  DPPC  427      -1.516  29.962  78.289  1.00  0.00           P
ATOM   4148  O9  DPPC  427      -0.612  30.604  79.269  1.00  0.00           O
ATOM   4149  O10 DPPC  427      -1.568  28.512  78.074  1.00  0.00           O
ATOM   4150  O11 DPPC  427      -3.013  30.498  78.445  1.00  0.00           O
ATOM   4151  C12 DPPC  427      -3.737  29.865  77.378  1.00  0.00           C
ATOM   4152  C13 DPPC  427      -5.127  30.492  77.035  1.00  0.00           C
ATOM   4153  O14 DPPC  427      -6.078  29.513  76.346  1.00  0.00           O
ATOM   4154  C15 DPPC  427      -7.394  29.817  76.103  1.00  0.00           C
ATOM   4155  O16 DPPC  427      -7.813  31.007  76.289  1.00  0.00           O
ATOM   4156  C17 DPPC  427      -8.165  28.696  75.438  1.00  0.00           C
ATOM   4157  C18 DPPC  427      -8.713  29.059  74.127  1.00  0.00           C
ATOM   4158  C19 DPPC  427      -9.377  27.855  73.499  1.00  0.00           C
ATOM   4159  C20 DPPC  427     -10.163  28.350  72.320  1.00  0.00           C
ATOM   4160  C21 DPPC  427     -10.874  27.139  71.782  1.00  0.00           C
ATOM   4161  C22 DPPC  427     -11.506  27.436  70.437  1.00  0.00           C
ATOM   4162  C23 DPPC  427     -12.366  26.175  69.979  1.00  0.00           C
ATOM   4163  C24 DPPC  427     -12.750  26.171  68.529  1.00  0.00           C
ATOM   4164  C25 DPPC  427     -13.357  24.829  68.150  1.00  0.00           C
ATOM   4165  C26 DPPC  427     -13.712  24.679  66.661  1.00  0.00           C
ATOM   4166  C27 DPPC  427     -12.491  25.126  65.825  1.00  0.00           C
ATOM   4167  C28 DPPC  427     -12.893  25.361  64.400  1.00  0.00           C
ATOM   4168  C29 DPPC  427     -11.627  25.900  63.722  1.00  0.00           C
ATOM   4169  C30 DPPC  427     -11.723  25.808  62.220  1.00  0.00           C
ATOM   4170  C31 DPPC  427     -12.919  26.517  61.593  1.00  0.00           C
ATOM   4171  C32 DPPC  427      -4.832  31.761  76.244  1.00  0.00           C
ATOM   4172  O33 DPPC  427      -4.200  31.463  74.976  1.00  0.00           O
ATOM   4173  C34 DPPC  427      -3.621  32.601  74.489  1.00  0.00           C
ATOM   4174  O35 DPPC  427      -3.599  33.645  75.204  1.00  0.00           O
ATOM   4175  C36 DPPC  427      -2.741  32.389  73.264  1.00  0.00           C
ATOM   4176  C37 DPPC  427      -3.441  32.789  71.947  1.00  0.00           C
ATOM   4177  C38 DPPC  427      -2.509  32.576  70.743  1.00  0.00           C
ATOM   4178  C39 DPPC  427      -3.264  33.202  69.522  1.00  0.00           C
ATOM   4179  C40 DPPC  427      -2.526  32.880  68.204  1.00  0.00           C
ATOM   4180  C41 DPPC  427      -3.148  33.608  67.020  1.00  0.00           C
ATOM   4181  C42 DPPC  427      -2.375  33.104  65.819  1.00  0.00           C
ATOM   4182  C43 DPPC  427      -2.948  33.667  64.470  1.00  0.00           C
ATOM   4183  C44 DPPC  427      -2.373  32.952  63.215  1.00  0.00           C
ATOM   4184  C45 DPPC  427      -3.009  33.255  61.813  1.00  0.00           C
ATOM   4185  C46 DPPC  427      -2.422  32.202  60.898  1.00  0.00           C
ATOM   4186  C47 DPPC  427      -2.787  32.584  59.410  1.00  0.00           C
ATOM   4187  C48 DPPC  427      -2.116  33.884  59.055  1.00  0.00           C
ATOM   4188  C49 DPPC  427      -2.339  34.496  57.641  1.00  0.00           C
ATOM   4189  C50 DPPC  427      -1.474  35.753  57.397  1.00  0.00           C
ATOM   4190  C1  DPPC  428      33.049  11.652  83.408  1.00  0.00           C
ATOM   4191  C2  DPPC  428      32.592  13.968  82.698  1.00  0.00           C
ATOM   4192  C3  DPPC  428      34.745  13.383  82.881  1.00  0.00           C
ATOM   4193  N4  DPPC  428      33.451  12.757  82.539  1.00  0.00           N
ATOM   4194  C5  DPPC  428      33.454  12.343  81.083  1.00  0.00           C
ATOM   4195  C6  DPPC  428      32.205  11.959  80.225  1.00  0.00           C
ATOM   4196  O7  DPPC  428      31.474  10.864  80.746  1.00  0.00           O
ATOM   4197  P8  DPPC  428      29.981  11.037  80.316  1.00  0.00           P
ATOM   4198  O9  DPPC  428      29.580  12.455  80.355  1.00  0.00           O
ATOM   4199  O10 DPPC  428      29.246  10.032  81.089  1.00  0.00           O
ATOM   4200  O11 DPPC  428      30.154  10.731  78.729  1.00  0.00           O
ATOM   4201  C12 DPPC  428      30.009   9.366  78.359  1.00  0.00           C
ATOM   4202  C13 DPPC  428      30.041   9.124  76.820  1.00  0.00           C
ATOM   4203  O14 DPPC  428      29.893   7.746  76.340  1.00  0.00           O
ATOM   4204  C15 DPPC  428      30.853   6.745  76.629  1.00  0.00           C
ATOM   4205  O16 DPPC  428      31.553   6.859  77.667  1.00  0.00           O
ATOM   4206  C17 DPPC  428      30.814   5.459  75.790  1.00  0.00           C
ATOM   4207  C18 DPPC  428      29.976   5.507  74.489  1.00  0.00           C
ATOM   4208  C19 DPPC  428      30.726   6.456  73.589  1.00  0.00           C
ATOM   4209  C20 DPPC  428      30.205   6.562  72.191  1.00  0.00           C
ATOM   4210  C21 DPPC  428      30.952   7.574  71.262  1.00  0.00           C
ATOM   4211  C22 DPPC  428      30.616   7.361  69.805  1.00  0.00           C
ATOM   4212  C23 DPPC  428      31.026   5.938  69.525  1.00  0.00           C
ATOM   4213  C24 DPPC  428      30.677   5.708  68.059  1.00  0.00           C
ATOM   4214  C25 DPPC  428      31.631   6.471  67.111  1.00  0.00           C
ATOM   4215  C26 DPPC  428      31.119   6.224  65.653  1.00  0.00           C
ATOM   4216  C27 DPPC  428      32.146   6.775  64.674  1.00  0.00           C
ATOM   4217  C28 DPPC  428      31.699   6.385  63.258  1.00  0.00           C
ATOM   4218  C29 DPPC  428      32.680   6.816  62.085  1.00  0.00           C
ATOM   4219  C30 DPPC  428      32.032   6.385  60.770  1.00  0.00           C
ATOM   4220  C31 DPPC  428      33.093   6.316  59.636  1.00  0.00           C
ATOM   4221  C32 DPPC  428      31.349   9.774  76.481  1.00  0.00           C
ATOM   4222  O33 DPPC  428      31.701   9.730  75.054  1.00  0.00           O
ATOM   4223  C34 DPPC  428      32.920  10.262  74.795  1.00  0.00           C
ATOM   4224  O35 DPPC  428      33.742  10.185  75.651  1.00  0.00           O
ATOM   4225  C36 DPPC  428      33.254  10.260  73.257  1.00  0.00           C
ATOM   4226  C37 DPPC  428      32.367  11.269  72.604  1.00  0.00           C
ATOM   4227  C38 DPPC  428      32.814  11.133  71.150  1.00  0.00           C
ATOM   4228  C39 DPPC  428      32.021  11.852  70.084  1.00  0.00           C
ATOM   4229  C40 DPPC  428      32.670  11.734  68.690  1.00  0.00           C
ATOM   4230  C41 DPPC  428      31.941  12.567  67.652  1.00  0.00           C
ATOM   4231  C42 DPPC  428      32.785  12.826  66.462  1.00  0.00           C
ATOM   4232  C43 DPPC  428      33.080  11.467  65.934  1.00  0.00           C
ATOM   4233  C44 DPPC  428      33.933  11.705  64.668  1.00  0.00           C
ATOM   4234  C45 DPPC  428      33.032  11.603  63.453  1.00  0.00           C
ATOM   4235  C46 DPPC  428      33.735  11.620  62.099  1.00  0.00           C
ATOM   4236  C47 DPPC  428      32.859  11.417  60.874  1.00  0.00           C
ATOM   4237  C48 DPPC  428      33.737  11.518  59.606  1.00  0.00           C
ATOM   4238  C49 DPPC  428      32.955  11.524  58.271  1.00  0.00           C
ATOM   4239  C50 DPPC  428      32.112  12.812  58.310  1.00  0.00           C
ATOM   4240  C1  DPPC  429      33.420  52.312  85.120  1.00  0.00           C
ATOM   4241  C2  DPPC  429      31.698  53.968  85.216  1.00  0.00           C
ATOM   4242  C3  DPPC  429      33.828  54.711  84.811  1.00  0.00           C
ATOM   4243  N4  DPPC  429      32.929  53.572  84.518  1.00  0.00           N
ATOM   4244  C5  DPPC  429      32.721  53.604  83.083  1.00  0.00           C
ATOM   4245  C6  DPPC  429      33.933  53.212  82.240  1.00  0.00           C
ATOM   4246  O7  DPPC  429      33.754  52.263  81.254  1.00  0.00           O
ATOM   4247  P8  DPPC  429      35.056  51.965  80.514  1.00  0.00           P
ATOM   4248  O9  DPPC  429      34.570  50.901  79.611  1.00  0.00           O
ATOM   4249  O10 DPPC  429      35.958  51.670  81.614  1.00  0.00           O
ATOM   4250  O11 DPPC  429      35.051  53.442  79.899  1.00  0.00           O
ATOM   4251  C12 DPPC  429      34.261  53.441  78.701  1.00  0.00           C
ATOM   4252  C13 DPPC  429      34.465  54.660  77.829  1.00  0.00           C
ATOM   4253  O14 DPPC  429      33.900  54.538  76.448  1.00  0.00           O
ATOM   4254  C15 DPPC  429      32.535  54.655  76.323  1.00  0.00           C
ATOM   4255  O16 DPPC  429      31.913  54.886  77.346  1.00  0.00           O
ATOM   4256  C17 DPPC  429      31.818  54.520  74.933  1.00  0.00           C
ATOM   4257  C18 DPPC  429      32.802  54.851  73.809  1.00  0.00           C
ATOM   4258  C19 DPPC  429      32.034  54.763  72.488  1.00  0.00           C
ATOM   4259  C20 DPPC  429      33.055  54.980  71.373  1.00  0.00           C
ATOM   4260  C21 DPPC  429      32.219  54.643  70.077  1.00  0.00           C
ATOM   4261  C22 DPPC  429      33.159  54.796  68.865  1.00  0.00           C
ATOM   4262  C23 DPPC  429      32.436  54.578  67.548  1.00  0.00           C
ATOM   4263  C24 DPPC  429      33.423  54.835  66.459  1.00  0.00           C
ATOM   4264  C25 DPPC  429      32.798  54.518  65.124  1.00  0.00           C
ATOM   4265  C26 DPPC  429      33.823  54.077  64.090  1.00  0.00           C
ATOM   4266  C27 DPPC  429      33.116  53.789  62.753  1.00  0.00           C
ATOM   4267  C28 DPPC  429      34.022  53.281  61.577  1.00  0.00           C
ATOM   4268  C29 DPPC  429      33.233  52.526  60.549  1.00  0.00           C
ATOM   4269  C30 DPPC  429      34.071  51.618  59.652  1.00  0.00           C
ATOM   4270  C31 DPPC  429      33.295  50.869  58.581  1.00  0.00           C
ATOM   4271  C32 DPPC  429      36.014  54.928  77.920  1.00  0.00           C
ATOM   4272  O33 DPPC  429      36.570  55.796  76.940  1.00  0.00           O
ATOM   4273  C34 DPPC  429      37.894  55.635  76.883  1.00  0.00           C
ATOM   4274  O35 DPPC  429      38.461  54.734  77.429  1.00  0.00           O
ATOM   4275  C36 DPPC  429      38.680  56.643  75.946  1.00  0.00           C
ATOM   4276  C37 DPPC  429      37.840  57.107  74.755  1.00  0.00           C
ATOM   4277  C38 DPPC  429      38.690  57.966  73.822  1.00  0.00           C
ATOM   4278  C39 DPPC  429      38.222  58.100  72.338  1.00  0.00           C
ATOM   4279  C40 DPPC  429      39.240  58.925  71.638  1.00  0.00           C
ATOM   4280  C41 DPPC  429      38.685  59.441  70.330  1.00  0.00           C
ATOM   4281  C42 DPPC  429      39.819  60.136  69.568  1.00  0.00           C
ATOM   4282  C43 DPPC  429      39.138  60.401  68.230  1.00  0.00           C
ATOM   4283  C44 DPPC  429      40.273  60.732  67.238  1.00  0.00           C
ATOM   4284  C45 DPPC  429      39.794  60.992  65.855  1.00  0.00           C
ATOM   4285  C46 DPPC  429      38.946  59.813  65.310  1.00  0.00           C
ATOM   4286  C47 DPPC  429      38.677  59.959  63.821  1.00  0.00           C
ATOM   4287  C48 DPPC  429      40.029  59.621  63.179  1.00  0.00           C
ATOM   4288  C49 DPPC  429      40.299  60.576  61.952  1.00  0.00           C
ATOM   4289  C50 DPPC  429      41.493  60.194  61.043  1.00  0.00           C
ATOM   4290  C1  DPPC  430      37.943  14.518  86.536  1.00  0.00           C
ATOM   4291  C2  DPPC  430      39.253  12.489  86.839  1.00  0.00           C
ATOM   4292  C3  DPPC  430      36.828  12.578  87.073  1.00  0.00           C
ATOM   4293  N4  DPPC  430      37.987  13.048  86.366  1.00  0.00           N
ATOM   4294  C5  DPPC  430      37.963  13.016  84.871  1.00  0.00           C
ATOM   4295  C6  DPPC  430      38.004  11.621  84.231  1.00  0.00           C
ATOM   4296  O7  DPPC  430      36.726  10.997  84.140  1.00  0.00           O
ATOM   4297  P8  DPPC  430      37.061   9.447  83.725  1.00  0.00           P
ATOM   4298  O9  DPPC  430      35.807   8.680  83.591  1.00  0.00           O
ATOM   4299  O10 DPPC  430      38.108   8.932  84.658  1.00  0.00           O
ATOM   4300  O11 DPPC  430      37.712   9.718  82.369  1.00  0.00           O
ATOM   4301  C12 DPPC  430      36.842  10.093  81.365  1.00  0.00           C
ATOM   4302  C13 DPPC  430      37.386  11.016  80.273  1.00  0.00           C
ATOM   4303  O14 DPPC  430      36.347  11.629  79.487  1.00  0.00           O
ATOM   4304  C15 DPPC  430      36.441  12.964  79.297  1.00  0.00           C
ATOM   4305  O16 DPPC  430      36.981  13.673  80.127  1.00  0.00           O
ATOM   4306  C17 DPPC  430      35.558  13.468  78.177  1.00  0.00           C
ATOM   4307  C18 DPPC  430      36.009  13.129  76.705  1.00  0.00           C
ATOM   4308  C19 DPPC  430      35.176  13.832  75.601  1.00  0.00           C
ATOM   4309  C20 DPPC  430      35.840  13.322  74.232  1.00  0.00           C
ATOM   4310  C21 DPPC  430      35.207  14.100  73.092  1.00  0.00           C
ATOM   4311  C22 DPPC  430      35.802  13.521  71.747  1.00  0.00           C
ATOM   4312  C23 DPPC  430      35.482  14.607  70.632  1.00  0.00           C
ATOM   4313  C24 DPPC  430      35.833  14.030  69.315  1.00  0.00           C
ATOM   4314  C25 DPPC  430      35.454  15.155  68.208  1.00  0.00           C
ATOM   4315  C26 DPPC  430      36.014  14.700  66.842  1.00  0.00           C
ATOM   4316  C27 DPPC  430      35.786  15.638  65.709  1.00  0.00           C
ATOM   4317  C28 DPPC  430      36.087  14.974  64.362  1.00  0.00           C
ATOM   4318  C29 DPPC  430      35.764  15.923  63.199  1.00  0.00           C
ATOM   4319  C30 DPPC  430      36.168  15.450  61.777  1.00  0.00           C
ATOM   4320  C31 DPPC  430      35.628  16.531  60.799  1.00  0.00           C
ATOM   4321  C32 DPPC  430      38.250  10.025  79.421  1.00  0.00           C
ATOM   4322  O33 DPPC  430      37.361   9.124  78.721  1.00  0.00           O
ATOM   4323  C34 DPPC  430      38.023   8.127  78.066  1.00  0.00           C
ATOM   4324  O35 DPPC  430      39.206   8.312  77.877  1.00  0.00           O
ATOM   4325  C36 DPPC  430      37.014   7.203  77.392  1.00  0.00           C
ATOM   4326  C37 DPPC  430      36.348   7.595  76.060  1.00  0.00           C
ATOM   4327  C38 DPPC  430      35.199   6.613  75.725  1.00  0.00           C
ATOM   4328  C39 DPPC  430      34.675   7.129  74.388  1.00  0.00           C
ATOM   4329  C40 DPPC  430      35.902   7.221  73.385  1.00  0.00           C
ATOM   4330  C41 DPPC  430      35.477   7.813  72.002  1.00  0.00           C
ATOM   4331  C42 DPPC  430      36.628   7.790  70.963  1.00  0.00           C
ATOM   4332  C43 DPPC  430      36.196   8.215  69.581  1.00  0.00           C
ATOM   4333  C44 DPPC  430      35.707   7.149  68.649  1.00  0.00           C
ATOM   4334  C45 DPPC  430      34.832   7.690  67.565  1.00  0.00           C
ATOM   4335  C46 DPPC  430      35.569   8.363  66.399  1.00  0.00           C
ATOM   4336  C47 DPPC  430      36.581   7.525  65.631  1.00  0.00           C
ATOM   4337  C48 DPPC  430      37.385   8.368  64.634  1.00  0.00           C
ATOM   4338  C49 DPPC  430      36.575   8.657  63.355  1.00  0.00           C
ATOM   4339  C50 DPPC  430      36.561   7.591  62.298  1.00  0.00           C
ATOM   4340  C1  DPPC  431      50.745  13.134  83.354  1.00  0.00           C
ATOM   4341  C2  DPPC  431      50.374  13.669  81.159  1.00  0.00           C
ATOM   4342  C3  DPPC  431      52.474  12.462  81.898  1.00  0.00           C
ATOM   4343  N4  DPPC  431      51.004  12.653  82.036  1.00  0.00           N
ATOM   4344  C5  DPPC  431      50.273  11.415  82.038  1.00  0.00           C
ATOM   4345  C6  DPPC  431      50.037  10.779  80.626  1.00  0.00           C
ATOM   4346  O7  DPPC  431      51.253  10.313  80.045  1.00  0.00           O
ATOM   4347  P8  DPPC  431      51.014  10.283  78.482  1.00  0.00           P
ATOM   4348  O9  DPPC  431      49.577  10.101  78.279  1.00  0.00           O
ATOM   4349  O10 DPPC  431      51.954   9.485  77.793  1.00  0.00           O
ATOM   4350  O11 DPPC  431      51.401  11.769  78.264  1.00  0.00           O
ATOM   4351  C12 DPPC  431      50.786  11.967  77.021  1.00  0.00           C
ATOM   4352  C13 DPPC  431      50.119  13.416  76.883  1.00  0.00           C
ATOM   4353  O14 DPPC  431      49.257  13.622  75.720  1.00  0.00           O
ATOM   4354  C15 DPPC  431      48.190  12.781  75.496  1.00  0.00           C
ATOM   4355  O16 DPPC  431      47.690  12.149  76.463  1.00  0.00           O
ATOM   4356  C17 DPPC  431      47.446  12.979  74.182  1.00  0.00           C
ATOM   4357  C18 DPPC  431      48.441  12.792  73.009  1.00  0.00           C
ATOM   4358  C19 DPPC  431      47.652  12.881  71.654  1.00  0.00           C
ATOM   4359  C20 DPPC  431      48.655  12.872  70.528  1.00  0.00           C
ATOM   4360  C21 DPPC  431      48.105  13.271  69.197  1.00  0.00           C
ATOM   4361  C22 DPPC  431      49.205  13.402  68.152  1.00  0.00           C
ATOM   4362  C23 DPPC  431      48.588  14.109  66.956  1.00  0.00           C
ATOM   4363  C24 DPPC  431      49.614  14.293  65.794  1.00  0.00           C
ATOM   4364  C25 DPPC  431      48.826  14.185  64.433  1.00  0.00           C
ATOM   4365  C26 DPPC  431      49.874  14.264  63.332  1.00  0.00           C
ATOM   4366  C27 DPPC  431      49.278  14.227  61.894  1.00  0.00           C
ATOM   4367  C28 DPPC  431      50.273  14.332  60.765  1.00  0.00           C
ATOM   4368  C29 DPPC  431      49.610  13.919  59.529  1.00  0.00           C
ATOM   4369  C30 DPPC  431      50.461  13.945  58.275  1.00  0.00           C
ATOM   4370  C31 DPPC  431      49.504  14.052  57.127  1.00  0.00           C
ATOM   4371  C32 DPPC  431      51.321  14.336  76.762  1.00  0.00           C
ATOM   4372  O33 DPPC  431      52.286  14.010  75.736  1.00  0.00           O
ATOM   4373  C34 DPPC  431      53.226  14.909  75.516  1.00  0.00           C
ATOM   4374  O35 DPPC  431      53.638  15.529  76.491  1.00  0.00           O
ATOM   4375  C36 DPPC  431      54.048  14.706  74.263  1.00  0.00           C
ATOM   4376  C37 DPPC  431      53.325  15.244  73.011  1.00  0.00           C
ATOM   4377  C38 DPPC  431      54.301  15.475  71.916  1.00  0.00           C
ATOM   4378  C39 DPPC  431      53.657  15.700  70.564  1.00  0.00           C
ATOM   4379  C40 DPPC  431      54.652  15.786  69.461  1.00  0.00           C
ATOM   4380  C41 DPPC  431      53.966  16.011  68.101  1.00  0.00           C
ATOM   4381  C42 DPPC  431      54.913  15.478  67.020  1.00  0.00           C
ATOM   4382  C43 DPPC  431      54.069  15.570  65.715  1.00  0.00           C
ATOM   4383  C44 DPPC  431      54.958  15.237  64.586  1.00  0.00           C
ATOM   4384  C45 DPPC  431      54.074  15.093  63.332  1.00  0.00           C
ATOM   4385  C46 DPPC  431      54.907  14.628  62.114  1.00  0.00           C
ATOM   4386  C47 DPPC  431      54.122  14.686  60.804  1.00  0.00           C
ATOM   4387  C48 DPPC  431      54.905  14.198  59.636  1.00  0.00           C
ATOM   4388  C49 DPPC  431      54.261  14.566  58.280  1.00  0.00           C
ATOM   4389  C50 DPPC  431      54.708  13.803  56.984  1.00  0.00           C
ATOM   4390  C1  DPPC  432      19.537  43.514  79.110  1.00  0.00           C
ATOM   4391  C2  DPPC  432      21.107  43.420  77.417  1.00  0.00           C
ATOM   4392  C3  DPPC  432      18.753  42.696  77.129  1.00  0.00           C
ATOM   4393  N4  DPPC  432      19.691  43.702  77.681  1.00  0.00           N
ATOM   4394  C5  DPPC  432      19.410  44.981  77.090  1.00  0.00           C
ATOM   4395  C6  DPPC  432      17.908  45.524  76.965  1.00  0.00           C
ATOM   4396  O7  DPPC  432      17.640  46.525  77.847  1.00  0.00           O
ATOM   4397  P8  DPPC  432      16.087  46.690  77.977  1.00  0.00           P
ATOM   4398  O9  DPPC  432      15.837  47.710  78.972  1.00  0.00           O
ATOM   4399  O10 DPPC  432      15.820  45.300  78.365  1.00  0.00           O
ATOM   4400  O11 DPPC  432      15.656  46.969  76.503  1.00  0.00           O
ATOM   4401  C12 DPPC  432      15.942  48.367  76.168  1.00  0.00           C
ATOM   4402  C13 DPPC  432      15.384  48.599  74.789  1.00  0.00           C
ATOM   4403  O14 DPPC  432      15.945  49.776  74.169  1.00  0.00           O
ATOM   4404  C15 DPPC  432      17.148  49.796  73.592  1.00  0.00           C
ATOM   4405  O16 DPPC  432      17.849  48.767  73.471  1.00  0.00           O
ATOM   4406  C17 DPPC  432      17.460  51.169  72.951  1.00  0.00           C
ATOM   4407  C18 DPPC  432      18.197  50.967  71.604  1.00  0.00           C
ATOM   4408  C19 DPPC  432      17.307  50.331  70.594  1.00  0.00           C
ATOM   4409  C20 DPPC  432      18.088  50.226  69.206  1.00  0.00           C
ATOM   4410  C21 DPPC  432      17.423  49.424  68.161  1.00  0.00           C
ATOM   4411  C22 DPPC  432      18.188  49.414  66.817  1.00  0.00           C
ATOM   4412  C23 DPPC  432      19.694  49.066  66.983  1.00  0.00           C
ATOM   4413  C24 DPPC  432      20.399  48.892  65.656  1.00  0.00           C
ATOM   4414  C25 DPPC  432      21.873  48.651  65.784  1.00  0.00           C
ATOM   4415  C26 DPPC  432      22.440  48.870  64.350  1.00  0.00           C
ATOM   4416  C27 DPPC  432      23.905  48.771  64.050  1.00  0.00           C
ATOM   4417  C28 DPPC  432      24.172  48.835  62.548  1.00  0.00           C
ATOM   4418  C29 DPPC  432      23.422  47.612  61.976  1.00  0.00           C
ATOM   4419  C30 DPPC  432      23.421  47.802  60.451  1.00  0.00           C
ATOM   4420  C31 DPPC  432      22.633  46.634  59.835  1.00  0.00           C
ATOM   4421  C32 DPPC  432      13.853  48.473  74.947  1.00  0.00           C
ATOM   4422  O33 DPPC  432      13.137  48.239  73.720  1.00  0.00           O
ATOM   4423  C34 DPPC  432      11.836  48.187  73.839  1.00  0.00           C
ATOM   4424  O35 DPPC  432      11.366  47.790  74.938  1.00  0.00           O
ATOM   4425  C36 DPPC  432      11.004  48.227  72.575  1.00  0.00           C
ATOM   4426  C37 DPPC  432      11.251  46.839  71.900  1.00  0.00           C
ATOM   4427  C38 DPPC  432      10.253  46.506  70.761  1.00  0.00           C
ATOM   4428  C39 DPPC  432      10.516  47.646  69.713  1.00  0.00           C
ATOM   4429  C40 DPPC  432       9.808  47.317  68.384  1.00  0.00           C
ATOM   4430  C41 DPPC  432      10.329  46.079  67.744  1.00  0.00           C
ATOM   4431  C42 DPPC  432       9.738  45.855  66.384  1.00  0.00           C
ATOM   4432  C43 DPPC  432      10.155  44.502  65.753  1.00  0.00           C
ATOM   4433  C44 DPPC  432       9.766  44.523  64.317  1.00  0.00           C
ATOM   4434  C45 DPPC  432      10.351  43.290  63.598  1.00  0.00           C
ATOM   4435  C46 DPPC  432      10.071  43.349  62.089  1.00  0.00           C
ATOM   4436  C47 DPPC  432       8.614  43.189  61.695  1.00  0.00           C
ATOM   4437  C48 DPPC  432       8.494  43.506  60.210  1.00  0.00           C
ATOM   4438  C49 DPPC  432       9.393  42.664  59.257  1.00  0.00           C
ATOM   4439  C50 DPPC  432       9.311  43.365  57.907  1.00  0.00           C
ATOM   4440  C1  DPPC  433      25.781  18.880  82.038  1.00  0.00           C
ATOM   4441  C2  DPPC  433      24.366  20.205  80.987  1.00  0.00           C
ATOM   4442  C3  DPPC  433      26.623  20.976  81.125  1.00  0.00           C
ATOM   4443  N4  DPPC  433      25.736  19.815  80.934  1.00  0.00           N
ATOM   4444  C5  DPPC  433      26.094  19.248  79.561  1.00  0.00           C
ATOM   4445  C6  DPPC  433      25.033  18.332  78.930  1.00  0.00           C
ATOM   4446  O7  DPPC  433      25.375  16.952  78.940  1.00  0.00           O
ATOM   4447  P8  DPPC  433      24.229  15.965  79.545  1.00  0.00           P
ATOM   4448  O9  DPPC  433      24.919  14.716  80.055  1.00  0.00           O
ATOM   4449  O10 DPPC  433      23.583  16.910  80.552  1.00  0.00           O
ATOM   4450  O11 DPPC  433      23.389  15.535  78.338  1.00  0.00           O
ATOM   4451  C12 DPPC  433      24.046  14.796  77.359  1.00  0.00           C
ATOM   4452  C13 DPPC  433      24.045  13.283  77.371  1.00  0.00           C
ATOM   4453  O14 DPPC  433      25.117  12.595  76.581  1.00  0.00           O
ATOM   4454  C15 DPPC  433      26.371  12.716  76.896  1.00  0.00           C
ATOM   4455  O16 DPPC  433      26.705  13.503  77.797  1.00  0.00           O
ATOM   4456  C17 DPPC  433      27.333  11.810  76.150  1.00  0.00           C
ATOM   4457  C18 DPPC  433      27.148  11.770  74.619  1.00  0.00           C
ATOM   4458  C19 DPPC  433      27.961  10.690  73.999  1.00  0.00           C
ATOM   4459  C20 DPPC  433      27.804  10.550  72.475  1.00  0.00           C
ATOM   4460  C21 DPPC  433      28.066  11.849  71.741  1.00  0.00           C
ATOM   4461  C22 DPPC  433      27.820  11.701  70.244  1.00  0.00           C
ATOM   4462  C23 DPPC  433      28.765  10.692  69.646  1.00  0.00           C
ATOM   4463  C24 DPPC  433      28.169  10.395  68.156  1.00  0.00           C
ATOM   4464  C25 DPPC  433      29.074   9.588  67.244  1.00  0.00           C
ATOM   4465  C26 DPPC  433      28.322   9.668  65.908  1.00  0.00           C
ATOM   4466  C27 DPPC  433      29.297   9.491  64.777  1.00  0.00           C
ATOM   4467  C28 DPPC  433      28.444   9.600  63.542  1.00  0.00           C
ATOM   4468  C29 DPPC  433      29.545   9.655  62.446  1.00  0.00           C
ATOM   4469  C30 DPPC  433      29.370  10.997  61.729  1.00  0.00           C
ATOM   4470  C31 DPPC  433      27.907  11.267  61.470  1.00  0.00           C
ATOM   4471  C32 DPPC  433      22.619  12.882  77.064  1.00  0.00           C
ATOM   4472  O33 DPPC  433      22.217  13.414  75.769  1.00  0.00           O
ATOM   4473  C34 DPPC  433      21.063  12.912  75.283  1.00  0.00           C
ATOM   4474  O35 DPPC  433      20.091  12.639  75.926  1.00  0.00           O
ATOM   4475  C36 DPPC  433      20.782  13.459  73.862  1.00  0.00           C
ATOM   4476  C37 DPPC  433      21.934  12.859  73.025  1.00  0.00           C
ATOM   4477  C38 DPPC  433      22.069  13.262  71.577  1.00  0.00           C
ATOM   4478  C39 DPPC  433      23.423  12.826  71.023  1.00  0.00           C
ATOM   4479  C40 DPPC  433      23.558  13.116  69.536  1.00  0.00           C
ATOM   4480  C41 DPPC  433      22.445  12.522  68.616  1.00  0.00           C
ATOM   4481  C42 DPPC  433      22.112  13.494  67.486  1.00  0.00           C
ATOM   4482  C43 DPPC  433      21.446  12.661  66.415  1.00  0.00           C
ATOM   4483  C44 DPPC  433      21.196  13.456  65.168  1.00  0.00           C
ATOM   4484  C45 DPPC  433      20.403  12.663  64.008  1.00  0.00           C
ATOM   4485  C46 DPPC  433      20.330  13.462  62.686  1.00  0.00           C
ATOM   4486  C47 DPPC  433      19.896  12.644  61.465  1.00  0.00           C
ATOM   4487  C48 DPPC  433      21.039  11.778  60.836  1.00  0.00           C
ATOM   4488  C49 DPPC  433      20.462  10.652  60.022  1.00  0.00           C
ATOM   4489  C50 DPPC  433      21.696  10.084  59.242  1.00  0.00           C
ATOM   4490  C1  DPPC  434      42.245   1.106  74.869  1.00  0.00           C
ATOM   4491  C2  DPPC  434      41.984   0.779  77.231  1.00  0.00           C
ATOM   4492  C3  DPPC  434      43.376  -0.713  75.873  1.00  0.00           C
ATOM   4493  N4  DPPC  434      42.945   0.678  76.084  1.00  0.00           N
ATOM   4494  C5  DPPC  434      44.168   1.467  76.337  1.00  0.00           C
ATOM   4495  C6  DPPC  434      44.073   2.978  76.553  1.00  0.00           C
ATOM   4496  O7  DPPC  434      45.383   3.512  76.754  1.00  0.00           O
ATOM   4497  P8  DPPC  434      45.301   4.734  77.710  1.00  0.00           P
ATOM   4498  O9  DPPC  434      46.689   5.196  77.981  1.00  0.00           O
ATOM   4499  O10 DPPC  434      44.424   4.309  78.796  1.00  0.00           O
ATOM   4500  O11 DPPC  434      44.652   5.698  76.671  1.00  0.00           O
ATOM   4501  C12 DPPC  434      45.581   6.206  75.696  1.00  0.00           C
ATOM   4502  C13 DPPC  434      44.991   7.102  74.587  1.00  0.00           C
ATOM   4503  O14 DPPC  434      44.302   8.359  74.917  1.00  0.00           O
ATOM   4504  C15 DPPC  434      45.034   9.370  75.251  1.00  0.00           C
ATOM   4505  O16 DPPC  434      46.278   9.302  75.367  1.00  0.00           O
ATOM   4506  C17 DPPC  434      44.393  10.760  75.201  1.00  0.00           C
ATOM   4507  C18 DPPC  434      44.043  11.066  73.754  1.00  0.00           C
ATOM   4508  C19 DPPC  434      43.224  12.374  73.815  1.00  0.00           C
ATOM   4509  C20 DPPC  434      42.771  12.808  72.394  1.00  0.00           C
ATOM   4510  C21 DPPC  434      43.793  12.667  71.271  1.00  0.00           C
ATOM   4511  C22 DPPC  434      43.061  13.216  70.000  1.00  0.00           C
ATOM   4512  C23 DPPC  434      43.615  12.471  68.851  1.00  0.00           C
ATOM   4513  C24 DPPC  434      43.133  12.892  67.467  1.00  0.00           C
ATOM   4514  C25 DPPC  434      43.668  12.036  66.293  1.00  0.00           C
ATOM   4515  C26 DPPC  434      43.194  12.622  64.902  1.00  0.00           C
ATOM   4516  C27 DPPC  434      44.135  12.070  63.730  1.00  0.00           C
ATOM   4517  C28 DPPC  434      44.023  12.843  62.388  1.00  0.00           C
ATOM   4518  C29 DPPC  434      45.049  12.384  61.407  1.00  0.00           C
ATOM   4519  C30 DPPC  434      45.136  13.425  60.208  1.00  0.00           C
ATOM   4520  C31 DPPC  434      46.003  12.700  59.152  1.00  0.00           C
ATOM   4521  C32 DPPC  434      44.052   6.080  73.914  1.00  0.00           C
ATOM   4522  O33 DPPC  434      44.781   5.056  73.191  1.00  0.00           O
ATOM   4523  C34 DPPC  434      43.983   4.098  72.609  1.00  0.00           C
ATOM   4524  O35 DPPC  434      42.965   3.774  73.181  1.00  0.00           O
ATOM   4525  C36 DPPC  434      44.383   3.333  71.365  1.00  0.00           C
ATOM   4526  C37 DPPC  434      44.765   4.323  70.287  1.00  0.00           C
ATOM   4527  C38 DPPC  434      45.200   3.589  69.013  1.00  0.00           C
ATOM   4528  C39 DPPC  434      46.421   2.708  69.348  1.00  0.00           C
ATOM   4529  C40 DPPC  434      47.764   3.437  69.557  1.00  0.00           C
ATOM   4530  C41 DPPC  434      47.920   4.226  68.289  1.00  0.00           C
ATOM   4531  C42 DPPC  434      49.335   4.764  68.086  1.00  0.00           C
ATOM   4532  C43 DPPC  434      49.666   5.515  66.754  1.00  0.00           C
ATOM   4533  C44 DPPC  434      51.104   5.985  66.854  1.00  0.00           C
ATOM   4534  C45 DPPC  434      51.614   6.807  68.041  1.00  0.00           C
ATOM   4535  C46 DPPC  434      53.122   7.028  67.898  1.00  0.00           C
ATOM   4536  C47 DPPC  434      53.866   7.915  68.932  1.00  0.00           C
ATOM   4537  C48 DPPC  434      55.323   8.080  68.628  1.00  0.00           C
ATOM   4538  C49 DPPC  434      56.249   8.664  69.765  1.00  0.00           C
ATOM   4539  C50 DPPC  434      57.691   8.904  69.320  1.00  0.00           C
ATOM   4540  C1  DPPC  435      19.321  23.712  79.355  1.00  0.00           C
ATOM   4541  C2  DPPC  435      19.425  21.564  79.200  1.00  0.00           C
ATOM   4542  C3  DPPC  435      17.703  22.510  80.811  1.00  0.00           C
ATOM   4543  N4  DPPC  435      18.429  22.574  79.460  1.00  0.00           N
ATOM   4544  C5  DPPC  435      17.544  22.830  78.274  1.00  0.00           C
ATOM   4545  C6  DPPC  435      16.312  21.927  78.293  1.00  0.00           C
ATOM   4546  O7  DPPC  435      16.710  20.527  78.117  1.00  0.00           O
ATOM   4547  P8  DPPC  435      15.997  19.527  79.058  1.00  0.00           P
ATOM   4548  O9  DPPC  435      16.942  18.442  79.301  1.00  0.00           O
ATOM   4549  O10 DPPC  435      15.487  20.299  80.193  1.00  0.00           O
ATOM   4550  O11 DPPC  435      14.855  19.107  78.078  1.00  0.00           O
ATOM   4551  C12 DPPC  435      15.340  18.127  77.144  1.00  0.00           C
ATOM   4552  C13 DPPC  435      14.266  17.609  76.241  1.00  0.00           C
ATOM   4553  O14 DPPC  435      14.726  16.593  75.359  1.00  0.00           O
ATOM   4554  C15 DPPC  435      13.883  15.859  74.659  1.00  0.00           C
ATOM   4555  O16 DPPC  435      12.726  16.159  74.639  1.00  0.00           O
ATOM   4556  C17 DPPC  435      14.538  14.952  73.625  1.00  0.00           C
ATOM   4557  C18 DPPC  435      14.720  15.628  72.286  1.00  0.00           C
ATOM   4558  C19 DPPC  435      15.240  14.615  71.230  1.00  0.00           C
ATOM   4559  C20 DPPC  435      15.106  14.982  69.791  1.00  0.00           C
ATOM   4560  C21 DPPC  435      15.599  13.725  69.097  1.00  0.00           C
ATOM   4561  C22 DPPC  435      15.345  13.869  67.570  1.00  0.00           C
ATOM   4562  C23 DPPC  435      15.608  12.559  66.750  1.00  0.00           C
ATOM   4563  C24 DPPC  435      15.723  12.810  65.260  1.00  0.00           C
ATOM   4564  C25 DPPC  435      15.679  11.551  64.421  1.00  0.00           C
ATOM   4565  C26 DPPC  435      15.494  11.865  62.955  1.00  0.00           C
ATOM   4566  C27 DPPC  435      15.402  10.570  62.105  1.00  0.00           C
ATOM   4567  C28 DPPC  435      15.074  11.004  60.683  1.00  0.00           C
ATOM   4568  C29 DPPC  435      14.954   9.730  59.831  1.00  0.00           C
ATOM   4569  C30 DPPC  435      14.952  10.055  58.317  1.00  0.00           C
ATOM   4570  C31 DPPC  435      15.003   8.764  57.448  1.00  0.00           C
ATOM   4571  C32 DPPC  435      13.965  18.888  75.470  1.00  0.00           C
ATOM   4572  O33 DPPC  435      15.088  19.373  74.699  1.00  0.00           O
ATOM   4573  C34 DPPC  435      14.824  20.602  74.121  1.00  0.00           C
ATOM   4574  O35 DPPC  435      14.034  21.412  74.640  1.00  0.00           O
ATOM   4575  C36 DPPC  435      15.707  20.944  72.933  1.00  0.00           C
ATOM   4576  C37 DPPC  435      15.455  19.969  71.778  1.00  0.00           C
ATOM   4577  C38 DPPC  435      16.187  20.395  70.499  1.00  0.00           C
ATOM   4578  C39 DPPC  435      15.476  19.745  69.297  1.00  0.00           C
ATOM   4579  C40 DPPC  435      16.087  20.132  67.969  1.00  0.00           C
ATOM   4580  C41 DPPC  435      15.309  19.454  66.903  1.00  0.00           C
ATOM   4581  C42 DPPC  435      16.035  19.684  65.520  1.00  0.00           C
ATOM   4582  C43 DPPC  435      15.347  18.825  64.431  1.00  0.00           C
ATOM   4583  C44 DPPC  435      15.328  17.364  64.871  1.00  0.00           C
ATOM   4584  C45 DPPC  435      14.543  16.441  63.889  1.00  0.00           C
ATOM   4585  C46 DPPC  435      15.046  16.586  62.492  1.00  0.00           C
ATOM   4586  C47 DPPC  435      14.395  15.616  61.398  1.00  0.00           C
ATOM   4587  C48 DPPC  435      15.177  15.587  60.053  1.00  0.00           C
ATOM   4588  C49 DPPC  435      16.598  15.313  60.411  1.00  0.00           C
ATOM   4589  C50 DPPC  435      17.535  15.310  59.226  1.00  0.00           C
ATOM   4590  C1  DPPC  436       8.099  50.925  80.370  1.00  0.00           C
ATOM   4591  C2  DPPC  436       6.001  51.318  81.253  1.00  0.00           C
ATOM   4592  C3  DPPC  436       7.953  51.227  82.661  1.00  0.00           C
ATOM   4593  N4  DPPC  436       7.406  51.759  81.379  1.00  0.00           N
ATOM   4594  C5  DPPC  436       7.561  53.231  81.445  1.00  0.00           C
ATOM   4595  C6  DPPC  436       7.739  54.065  80.104  1.00  0.00           C
ATOM   4596  O7  DPPC  436       8.915  53.845  79.274  1.00  0.00           O
ATOM   4597  P8  DPPC  436      10.161  54.569  79.816  1.00  0.00           P
ATOM   4598  O9  DPPC  436      11.086  53.685  80.572  1.00  0.00           O
ATOM   4599  O10 DPPC  436       9.647  55.829  80.443  1.00  0.00           O
ATOM   4600  O11 DPPC  436      10.797  54.970  78.476  1.00  0.00           O
ATOM   4601  C12 DPPC  436      10.029  55.982  77.787  1.00  0.00           C
ATOM   4602  C13 DPPC  436      10.578  56.462  76.467  1.00  0.00           C
ATOM   4603  O14 DPPC  436      10.193  55.537  75.405  1.00  0.00           O
ATOM   4604  C15 DPPC  436       8.938  55.700  74.820  1.00  0.00           C
ATOM   4605  O16 DPPC  436       8.271  56.548  75.401  1.00  0.00           O
ATOM   4606  C17 DPPC  436       8.346  54.759  73.778  1.00  0.00           C
ATOM   4607  C18 DPPC  436       9.481  54.266  72.833  1.00  0.00           C
ATOM   4608  C19 DPPC  436      10.147  55.371  71.945  1.00  0.00           C
ATOM   4609  C20 DPPC  436      11.059  54.884  70.824  1.00  0.00           C
ATOM   4610  C21 DPPC  436      10.320  53.881  69.945  1.00  0.00           C
ATOM   4611  C22 DPPC  436      10.881  53.727  68.546  1.00  0.00           C
ATOM   4612  C23 DPPC  436       9.860  53.020  67.578  1.00  0.00           C
ATOM   4613  C24 DPPC  436      10.341  53.090  66.152  1.00  0.00           C
ATOM   4614  C25 DPPC  436       9.656  51.944  65.370  1.00  0.00           C
ATOM   4615  C26 DPPC  436      10.317  51.812  63.991  1.00  0.00           C
ATOM   4616  C27 DPPC  436       9.488  50.670  63.310  1.00  0.00           C
ATOM   4617  C28 DPPC  436      10.122  50.482  61.880  1.00  0.00           C
ATOM   4618  C29 DPPC  436       9.320  49.442  61.177  1.00  0.00           C
ATOM   4619  C30 DPPC  436       9.199  48.216  62.077  1.00  0.00           C
ATOM   4620  C31 DPPC  436       8.563  47.001  61.365  1.00  0.00           C
ATOM   4621  C32 DPPC  436      12.125  56.590  76.705  1.00  0.00           C
ATOM   4622  O33 DPPC  436      12.831  57.216  75.711  1.00  0.00           O
ATOM   4623  C34 DPPC  436      14.147  57.306  76.063  1.00  0.00           C
ATOM   4624  O35 DPPC  436      14.599  57.072  77.176  1.00  0.00           O
ATOM   4625  C36 DPPC  436      15.002  57.417  74.839  1.00  0.00           C
ATOM   4626  C37 DPPC  436      14.568  56.606  73.622  1.00  0.00           C
ATOM   4627  C38 DPPC  436      15.793  56.294  72.715  1.00  0.00           C
ATOM   4628  C39 DPPC  436      15.477  55.588  71.395  1.00  0.00           C
ATOM   4629  C40 DPPC  436      16.603  54.560  71.246  1.00  0.00           C
ATOM   4630  C41 DPPC  436      16.394  53.749  69.915  1.00  0.00           C
ATOM   4631  C42 DPPC  436      16.006  54.459  68.639  1.00  0.00           C
ATOM   4632  C43 DPPC  436      16.256  53.390  67.542  1.00  0.00           C
ATOM   4633  C44 DPPC  436      15.977  54.150  66.178  1.00  0.00           C
ATOM   4634  C45 DPPC  436      16.491  53.266  65.044  1.00  0.00           C
ATOM   4635  C46 DPPC  436      17.965  53.064  65.066  1.00  0.00           C
ATOM   4636  C47 DPPC  436      18.390  52.395  63.796  1.00  0.00           C
ATOM   4637  C48 DPPC  436      17.556  51.177  63.455  1.00  0.00           C
ATOM   4638  C49 DPPC  436      17.986  50.478  62.149  1.00  0.00           C
ATOM   4639  C50 DPPC  436      17.269  49.227  61.697  1.00  0.00           C
ATOM   4640  C1  DPPC  437      10.381  35.641  78.596  1.00  0.00           C
ATOM   4641  C2  DPPC  437      10.740  37.763  77.529  1.00  0.00           C
ATOM   4642  C3  DPPC  437      10.743  35.769  76.346  1.00  0.00           C
ATOM   4643  N4  DPPC  437      10.039  36.493  77.416  1.00  0.00           N
ATOM   4644  C5  DPPC  437       8.685  36.661  76.995  1.00  0.00           C
ATOM   4645  C6  DPPC  437       7.733  35.380  76.929  1.00  0.00           C
ATOM   4646  O7  DPPC  437       6.670  35.619  75.985  1.00  0.00           O
ATOM   4647  P8  DPPC  437       5.639  34.526  75.973  1.00  0.00           P
ATOM   4648  O9  DPPC  437       4.321  35.081  76.091  1.00  0.00           O
ATOM   4649  O10 DPPC  437       5.962  33.615  77.052  1.00  0.00           O
ATOM   4650  O11 DPPC  437       5.928  34.037  74.544  1.00  0.00           O
ATOM   4651  C12 DPPC  437       5.403  35.056  73.747  1.00  0.00           C
ATOM   4652  C13 DPPC  437       5.547  34.663  72.259  1.00  0.00           C
ATOM   4653  O14 DPPC  437       5.101  35.549  71.256  1.00  0.00           O
ATOM   4654  C15 DPPC  437       5.812  36.685  70.976  1.00  0.00           C
ATOM   4655  O16 DPPC  437       6.777  36.983  71.603  1.00  0.00           O
ATOM   4656  C17 DPPC  437       5.110  37.677  70.067  1.00  0.00           C
ATOM   4657  C18 DPPC  437       5.605  37.528  68.663  1.00  0.00           C
ATOM   4658  C19 DPPC  437       5.329  36.181  68.035  1.00  0.00           C
ATOM   4659  C20 DPPC  437       5.892  36.009  66.671  1.00  0.00           C
ATOM   4660  C21 DPPC  437       5.618  34.597  66.112  1.00  0.00           C
ATOM   4661  C22 DPPC  437       6.084  34.508  64.594  1.00  0.00           C
ATOM   4662  C23 DPPC  437       5.346  35.448  63.662  1.00  0.00           C
ATOM   4663  C24 DPPC  437       5.659  34.982  62.222  1.00  0.00           C
ATOM   4664  C25 DPPC  437       5.114  35.851  61.133  1.00  0.00           C
ATOM   4665  C26 DPPC  437       6.086  35.895  59.941  1.00  0.00           C
ATOM   4666  C27 DPPC  437       7.511  36.369  60.394  1.00  0.00           C
ATOM   4667  C28 DPPC  437       8.404  36.443  59.232  1.00  0.00           C
ATOM   4668  C29 DPPC  437       9.631  37.252  59.810  1.00  0.00           C
ATOM   4669  C30 DPPC  437       9.345  38.646  60.416  1.00  0.00           C
ATOM   4670  C31 DPPC  437      10.684  39.312  60.611  1.00  0.00           C
ATOM   4671  C32 DPPC  437       4.852  33.267  72.128  1.00  0.00           C
ATOM   4672  O33 DPPC  437       5.189  32.404  71.062  1.00  0.00           O
ATOM   4673  C34 DPPC  437       4.437  31.280  71.206  1.00  0.00           C
ATOM   4674  O35 DPPC  437       3.501  31.293  72.035  1.00  0.00           O
ATOM   4675  C36 DPPC  437       4.279  30.322  70.038  1.00  0.00           C
ATOM   4676  C37 DPPC  437       4.406  31.110  68.689  1.00  0.00           C
ATOM   4677  C38 DPPC  437       4.495  30.118  67.499  1.00  0.00           C
ATOM   4678  C39 DPPC  437       4.583  30.814  66.127  1.00  0.00           C
ATOM   4679  C40 DPPC  437       5.051  29.805  65.053  1.00  0.00           C
ATOM   4680  C41 DPPC  437       5.131  30.547  63.749  1.00  0.00           C
ATOM   4681  C42 DPPC  437       5.364  29.716  62.487  1.00  0.00           C
ATOM   4682  C43 DPPC  437       5.455  30.740  61.431  1.00  0.00           C
ATOM   4683  C44 DPPC  437       5.516  30.122  59.994  1.00  0.00           C
ATOM   4684  C45 DPPC  437       5.675  31.423  59.170  1.00  0.00           C
ATOM   4685  C46 DPPC  437       5.691  31.181  57.644  1.00  0.00           C
ATOM   4686  C47 DPPC  437       6.115  32.487  56.967  1.00  0.00           C
ATOM   4687  C48 DPPC  437       7.454  32.944  57.498  1.00  0.00           C
ATOM   4688  C49 DPPC  437       8.692  32.069  57.418  1.00  0.00           C
ATOM   4689  C50 DPPC  437       9.893  32.710  58.127  1.00  0.00           C
ATOM   4690  C1  DPPC  438      46.879  41.012  72.210  1.00  0.00           C
ATOM   4691  C2  DPPC  438      44.858  41.946  71.173  1.00  0.00           C
ATOM   4692  C3  DPPC  438      44.669  40.123  72.324  1.00  0.00           C
ATOM   4693  N4  DPPC  438      45.410  41.314  72.329  1.00  0.00           N
ATOM   4694  C5  DPPC  438      44.907  42.032  73.567  1.00  0.00           C
ATOM   4695  C6  DPPC  438      45.633  43.342  74.025  1.00  0.00           C
ATOM   4696  O7  DPPC  438      45.809  44.372  73.070  1.00  0.00           O
ATOM   4697  P8  DPPC  438      47.201  45.018  73.299  1.00  0.00           P
ATOM   4698  O9  DPPC  438      47.702  44.766  74.698  1.00  0.00           O
ATOM   4699  O10 DPPC  438      46.978  46.384  72.842  1.00  0.00           O
ATOM   4700  O11 DPPC  438      47.866  44.136  72.118  1.00  0.00           O
ATOM   4701  C12 DPPC  438      47.629  44.872  70.963  1.00  0.00           C
ATOM   4702  C13 DPPC  438      48.772  44.630  69.954  1.00  0.00           C
ATOM   4703  O14 DPPC  438      48.643  45.463  68.717  1.00  0.00           O
ATOM   4704  C15 DPPC  438      49.314  46.662  68.662  1.00  0.00           C
ATOM   4705  O16 DPPC  438      50.161  46.898  69.512  1.00  0.00           O
ATOM   4706  C17 DPPC  438      48.888  47.606  67.550  1.00  0.00           C
ATOM   4707  C18 DPPC  438      49.442  47.129  66.252  1.00  0.00           C
ATOM   4708  C19 DPPC  438      48.952  47.989  65.091  1.00  0.00           C
ATOM   4709  C20 DPPC  438      49.530  47.385  63.816  1.00  0.00           C
ATOM   4710  C21 DPPC  438      49.078  48.309  62.733  1.00  0.00           C
ATOM   4711  C22 DPPC  438      49.670  47.987  61.378  1.00  0.00           C
ATOM   4712  C23 DPPC  438      48.861  46.816  60.720  1.00  0.00           C
ATOM   4713  C24 DPPC  438      49.301  46.692  59.267  1.00  0.00           C
ATOM   4714  C25 DPPC  438      48.522  45.679  58.376  1.00  0.00           C
ATOM   4715  C26 DPPC  438      48.857  45.930  56.878  1.00  0.00           C
ATOM   4716  C27 DPPC  438      47.727  45.313  56.009  1.00  0.00           C
ATOM   4717  C28 DPPC  438      47.943  45.918  54.629  1.00  0.00           C
ATOM   4718  C29 DPPC  438      46.969  45.161  53.713  1.00  0.00           C
ATOM   4719  C30 DPPC  438      47.378  45.146  52.206  1.00  0.00           C
ATOM   4720  C31 DPPC  438      46.493  44.133  51.511  1.00  0.00           C
ATOM   4721  C32 DPPC  438      48.888  43.105  69.698  1.00  0.00           C
ATOM   4722  O33 DPPC  438      47.688  42.499  69.208  1.00  0.00           O
ATOM   4723  C34 DPPC  438      47.945  41.372  68.522  1.00  0.00           C
ATOM   4724  O35 DPPC  438      48.949  40.719  68.850  1.00  0.00           O
ATOM   4725  C36 DPPC  438      46.793  40.837  67.640  1.00  0.00           C
ATOM   4726  C37 DPPC  438      47.252  40.392  66.242  1.00  0.00           C
ATOM   4727  C38 DPPC  438      46.095  40.222  65.295  1.00  0.00           C
ATOM   4728  C39 DPPC  438      46.482  39.518  63.969  1.00  0.00           C
ATOM   4729  C40 DPPC  438      45.353  39.519  62.956  1.00  0.00           C
ATOM   4730  C41 DPPC  438      46.022  38.881  61.835  1.00  0.00           C
ATOM   4731  C42 DPPC  438      45.206  38.655  60.627  1.00  0.00           C
ATOM   4732  C43 DPPC  438      46.118  38.007  59.538  1.00  0.00           C
ATOM   4733  C44 DPPC  438      45.314  37.626  58.271  1.00  0.00           C
ATOM   4734  C45 DPPC  438      45.354  38.684  57.145  1.00  0.00           C
ATOM   4735  C46 DPPC  438      46.774  38.881  56.575  1.00  0.00           C
ATOM   4736  C47 DPPC  438      47.037  40.203  55.822  1.00  0.00           C
ATOM   4737  C48 DPPC  438      48.530  40.261  55.569  1.00  0.00           C
ATOM   4738  C49 DPPC  438      48.903  41.395  54.590  1.00  0.00           C
ATOM   4739  C50 DPPC  438      50.394  41.512  54.638  1.00  0.00           C
ATOM   4740  C1  DPPC  439       9.235  16.044  75.345  1.00  0.00           C
ATOM   4741  C2  DPPC  439      10.585  16.765  77.288  1.00  0.00           C
ATOM   4742  C3  DPPC  439       8.196  16.466  77.425  1.00  0.00           C
ATOM   4743  N4  DPPC  439       9.419  15.920  76.850  1.00  0.00           N
ATOM   4744  C5  DPPC  439       9.816  14.509  77.208  1.00  0.00           C
ATOM   4745  C6  DPPC  439       8.718  13.398  77.174  1.00  0.00           C
ATOM   4746  O7  DPPC  439       9.410  12.167  77.414  1.00  0.00           O
ATOM   4747  P8  DPPC  439       8.439  11.007  77.871  1.00  0.00           P
ATOM   4748  O9  DPPC  439       9.216   9.791  78.116  1.00  0.00           O
ATOM   4749  O10 DPPC  439       7.617  11.690  78.887  1.00  0.00           O
ATOM   4750  O11 DPPC  439       7.565  10.931  76.538  1.00  0.00           O
ATOM   4751  C12 DPPC  439       8.382  10.239  75.585  1.00  0.00           C
ATOM   4752  C13 DPPC  439       7.692  10.223  74.224  1.00  0.00           C
ATOM   4753  O14 DPPC  439       8.479   9.554  73.285  1.00  0.00           O
ATOM   4754  C15 DPPC  439       8.438   8.271  73.123  1.00  0.00           C
ATOM   4755  O16 DPPC  439       7.762   7.533  73.779  1.00  0.00           O
ATOM   4756  C17 DPPC  439       9.400   7.711  72.094  1.00  0.00           C
ATOM   4757  C18 DPPC  439       8.718   7.295  70.835  1.00  0.00           C
ATOM   4758  C19 DPPC  439       9.908   6.849  69.958  1.00  0.00           C
ATOM   4759  C20 DPPC  439       9.543   6.909  68.466  1.00  0.00           C
ATOM   4760  C21 DPPC  439       9.875   5.559  67.908  1.00  0.00           C
ATOM   4761  C22 DPPC  439       9.472   5.731  66.404  1.00  0.00           C
ATOM   4762  C23 DPPC  439       9.638   4.479  65.614  1.00  0.00           C
ATOM   4763  C24 DPPC  439       9.740   4.897  64.202  1.00  0.00           C
ATOM   4764  C25 DPPC  439       9.789   3.722  63.236  1.00  0.00           C
ATOM   4765  C26 DPPC  439       9.927   4.196  61.749  1.00  0.00           C
ATOM   4766  C27 DPPC  439       9.915   2.869  60.980  1.00  0.00           C
ATOM   4767  C28 DPPC  439       9.622   2.927  59.512  1.00  0.00           C
ATOM   4768  C29 DPPC  439       9.672   1.546  58.970  1.00  0.00           C
ATOM   4769  C30 DPPC  439      11.032   0.865  59.213  1.00  0.00           C
ATOM   4770  C31 DPPC  439      10.990  -0.643  58.990  1.00  0.00           C
ATOM   4771  C32 DPPC  439       7.488  11.757  74.076  1.00  0.00           C
ATOM   4772  O33 DPPC  439       7.505  12.354  72.788  1.00  0.00           O
ATOM   4773  C34 DPPC  439       7.297  13.657  72.971  1.00  0.00           C
ATOM   4774  O35 DPPC  439       6.950  14.184  74.009  1.00  0.00           O
ATOM   4775  C36 DPPC  439       7.127  14.421  71.589  1.00  0.00           C
ATOM   4776  C37 DPPC  439       6.325  13.556  70.576  1.00  0.00           C
ATOM   4777  C38 DPPC  439       6.331  14.276  69.189  1.00  0.00           C
ATOM   4778  C39 DPPC  439       7.793  14.396  68.723  1.00  0.00           C
ATOM   4779  C40 DPPC  439       7.814  14.792  67.229  1.00  0.00           C
ATOM   4780  C41 DPPC  439       6.950  13.787  66.451  1.00  0.00           C
ATOM   4781  C42 DPPC  439       7.187  14.091  64.957  1.00  0.00           C
ATOM   4782  C43 DPPC  439       6.407  13.046  64.145  1.00  0.00           C
ATOM   4783  C44 DPPC  439       6.699  13.304  62.648  1.00  0.00           C
ATOM   4784  C45 DPPC  439       8.181  13.503  62.270  1.00  0.00           C
ATOM   4785  C46 DPPC  439       8.404  13.281  60.834  1.00  0.00           C
ATOM   4786  C47 DPPC  439       9.831  13.612  60.492  1.00  0.00           C
ATOM   4787  C48 DPPC  439      10.121  13.276  59.009  1.00  0.00           C
ATOM   4788  C49 DPPC  439      11.556  13.668  58.621  1.00  0.00           C
ATOM   4789  C50 DPPC  439      12.083  12.406  57.917  1.00  0.00           C
ATOM   4790  C1  DPPC  440       4.644  43.807  78.025  1.00  0.00           C
ATOM   4791  C2  DPPC  440       5.016  45.360  76.386  1.00  0.00           C
ATOM   4792  C3  DPPC  440       6.921  44.767  77.721  1.00  0.00           C
ATOM   4793  N4  DPPC  440       5.704  44.280  77.100  1.00  0.00           N
ATOM   4794  C5  DPPC  440       5.961  43.283  76.132  1.00  0.00           C
ATOM   4795  C6  DPPC  440       6.359  41.880  76.632  1.00  0.00           C
ATOM   4796  O7  DPPC  440       6.410  40.988  75.530  1.00  0.00           O
ATOM   4797  P8  DPPC  440       6.598  39.431  76.033  1.00  0.00           P
ATOM   4798  O9  DPPC  440       7.313  39.475  77.292  1.00  0.00           O
ATOM   4799  O10 DPPC  440       7.231  38.755  74.902  1.00  0.00           O
ATOM   4800  O11 DPPC  440       5.077  38.951  76.150  1.00  0.00           O
ATOM   4801  C12 DPPC  440       4.791  38.594  74.805  1.00  0.00           C
ATOM   4802  C13 DPPC  440       3.432  39.034  74.287  1.00  0.00           C
ATOM   4803  O14 DPPC  440       2.956  38.131  73.176  1.00  0.00           O
ATOM   4804  C15 DPPC  440       1.657  37.683  73.287  1.00  0.00           C
ATOM   4805  O16 DPPC  440       1.095  37.510  74.359  1.00  0.00           O
ATOM   4806  C17 DPPC  440       1.108  37.004  71.989  1.00  0.00           C
ATOM   4807  C18 DPPC  440       1.504  35.528  72.115  1.00  0.00           C
ATOM   4808  C19 DPPC  440       0.888  34.792  70.913  1.00  0.00           C
ATOM   4809  C20 DPPC  440       1.479  35.215  69.588  1.00  0.00           C
ATOM   4810  C21 DPPC  440       1.070  34.332  68.461  1.00  0.00           C
ATOM   4811  C22 DPPC  440       1.816  34.581  67.171  1.00  0.00           C
ATOM   4812  C23 DPPC  440       0.909  34.174  66.000  1.00  0.00           C
ATOM   4813  C24 DPPC  440       1.801  34.175  64.730  1.00  0.00           C
ATOM   4814  C25 DPPC  440       1.002  33.776  63.498  1.00  0.00           C
ATOM   4815  C26 DPPC  440       1.949  33.687  62.342  1.00  0.00           C
ATOM   4816  C27 DPPC  440       1.367  33.447  60.977  1.00  0.00           C
ATOM   4817  C28 DPPC  440       2.455  33.642  59.895  1.00  0.00           C
ATOM   4818  C29 DPPC  440       1.790  33.513  58.516  1.00  0.00           C
ATOM   4819  C30 DPPC  440       2.714  33.635  57.303  1.00  0.00           C
ATOM   4820  C31 DPPC  440       2.096  32.953  56.145  1.00  0.00           C
ATOM   4821  C32 DPPC  440       3.586  40.580  74.004  1.00  0.00           C
ATOM   4822  O33 DPPC  440       4.467  40.838  72.869  1.00  0.00           O
ATOM   4823  C34 DPPC  440       4.716  42.182  72.693  1.00  0.00           C
ATOM   4824  O35 DPPC  440       4.454  42.992  73.528  1.00  0.00           O
ATOM   4825  C36 DPPC  440       5.513  42.524  71.529  1.00  0.00           C
ATOM   4826  C37 DPPC  440       5.194  42.084  70.088  1.00  0.00           C
ATOM   4827  C38 DPPC  440       6.319  42.594  69.232  1.00  0.00           C
ATOM   4828  C39 DPPC  440       6.546  41.708  68.013  1.00  0.00           C
ATOM   4829  C40 DPPC  440       7.593  42.318  67.089  1.00  0.00           C
ATOM   4830  C41 DPPC  440       7.822  41.550  65.838  1.00  0.00           C
ATOM   4831  C42 DPPC  440       8.306  40.100  66.029  1.00  0.00           C
ATOM   4832  C43 DPPC  440       8.570  39.285  64.736  1.00  0.00           C
ATOM   4833  C44 DPPC  440       9.012  37.836  65.080  1.00  0.00           C
ATOM   4834  C45 DPPC  440       9.204  37.029  63.829  1.00  0.00           C
ATOM   4835  C46 DPPC  440      10.051  35.806  64.202  1.00  0.00           C
ATOM   4836  C47 DPPC  440      10.406  34.980  63.007  1.00  0.00           C
ATOM   4837  C48 DPPC  440       9.620  33.680  63.007  1.00  0.00           C
ATOM   4838  C49 DPPC  440      10.072  32.922  61.751  1.00  0.00           C
ATOM   4839  C50 DPPC  440       9.193  31.612  61.777  1.00  0.00           C
ATOM   4840  C1  DPPC  441      16.265  54.237  77.846  1.00  0.00           C
ATOM   4841  C2  DPPC  441      18.129  53.057  77.523  1.00  0.00           C
ATOM   4842  C3  DPPC  441      16.996  52.995  79.716  1.00  0.00           C
ATOM   4843  N4  DPPC  441      16.856  52.954  78.225  1.00  0.00           N
ATOM   4844  C5  DPPC  441      15.951  51.960  77.581  1.00  0.00           C
ATOM   4845  C6  DPPC  441      14.615  51.519  78.319  1.00  0.00           C
ATOM   4846  O7  DPPC  441      14.103  50.329  77.806  1.00  0.00           O
ATOM   4847  P8  DPPC  441      12.871  49.813  78.574  1.00  0.00           P
ATOM   4848  O9  DPPC  441      13.067  49.756  80.036  1.00  0.00           O
ATOM   4849  O10 DPPC  441      12.452  48.564  77.845  1.00  0.00           O
ATOM   4850  O11 DPPC  441      11.853  50.894  78.163  1.00  0.00           O
ATOM   4851  C12 DPPC  441      11.036  50.476  77.103  1.00  0.00           C
ATOM   4852  C13 DPPC  441      10.159  51.640  76.571  1.00  0.00           C
ATOM   4853  O14 DPPC  441       9.343  51.279  75.407  1.00  0.00           O
ATOM   4854  C15 DPPC  441       8.246  50.610  75.688  1.00  0.00           C
ATOM   4855  O16 DPPC  441       7.837  50.420  76.840  1.00  0.00           O
ATOM   4856  C17 DPPC  441       7.560  50.052  74.455  1.00  0.00           C
ATOM   4857  C18 DPPC  441       7.267  51.122  73.413  1.00  0.00           C
ATOM   4858  C19 DPPC  441       6.925  50.474  72.068  1.00  0.00           C
ATOM   4859  C20 DPPC  441       6.390  51.446  71.023  1.00  0.00           C
ATOM   4860  C21 DPPC  441       6.238  50.675  69.743  1.00  0.00           C
ATOM   4861  C22 DPPC  441       5.401  51.648  68.892  1.00  0.00           C
ATOM   4862  C23 DPPC  441       4.807  51.086  67.621  1.00  0.00           C
ATOM   4863  C24 DPPC  441       5.816  50.539  66.638  1.00  0.00           C
ATOM   4864  C25 DPPC  441       5.022  50.107  65.389  1.00  0.00           C
ATOM   4865  C26 DPPC  441       5.272  51.180  64.405  1.00  0.00           C
ATOM   4866  C27 DPPC  441       4.375  50.881  63.175  1.00  0.00           C
ATOM   4867  C28 DPPC  441       4.651  49.536  62.593  1.00  0.00           C
ATOM   4868  C29 DPPC  441       5.120  49.615  61.198  1.00  0.00           C
ATOM   4869  C30 DPPC  441       4.725  48.266  60.420  1.00  0.00           C
ATOM   4870  C31 DPPC  441       5.017  48.193  58.937  1.00  0.00           C
ATOM   4871  C32 DPPC  441      11.194  52.749  76.300  1.00  0.00           C
ATOM   4872  O33 DPPC  441      11.898  52.569  75.019  1.00  0.00           O
ATOM   4873  C34 DPPC  441      13.087  53.221  74.901  1.00  0.00           C
ATOM   4874  O35 DPPC  441      13.569  53.969  75.820  1.00  0.00           O
ATOM   4875  C36 DPPC  441      13.888  52.883  73.609  1.00  0.00           C
ATOM   4876  C37 DPPC  441      13.123  51.875  72.761  1.00  0.00           C
ATOM   4877  C38 DPPC  441      13.801  51.460  71.430  1.00  0.00           C
ATOM   4878  C39 DPPC  441      12.851  50.987  70.350  1.00  0.00           C
ATOM   4879  C40 DPPC  441      13.628  50.278  69.274  1.00  0.00           C
ATOM   4880  C41 DPPC  441      12.820  49.683  68.073  1.00  0.00           C
ATOM   4881  C42 DPPC  441      13.564  50.210  66.846  1.00  0.00           C
ATOM   4882  C43 DPPC  441      13.059  49.494  65.638  1.00  0.00           C
ATOM   4883  C44 DPPC  441      13.365  48.019  65.702  1.00  0.00           C
ATOM   4884  C45 DPPC  441      12.929  47.278  64.399  1.00  0.00           C
ATOM   4885  C46 DPPC  441      13.445  45.869  64.262  1.00  0.00           C
ATOM   4886  C47 DPPC  441      15.000  45.817  64.174  1.00  0.00           C
ATOM   4887  C48 DPPC  441      15.397  44.362  63.900  1.00  0.00           C
ATOM   4888  C49 DPPC  441      16.934  44.312  63.897  1.00  0.00           C
ATOM   4889  C50 DPPC  441      17.225  42.818  63.566  1.00  0.00           C
ATOM   4890  C1  DPPC  442      27.644  10.459  86.698  1.00  0.00           C
ATOM   4891  C2  DPPC  442      26.096   9.980  88.416  1.00  0.00           C
ATOM   4892  C3  DPPC  442      26.111  12.235  87.496  1.00  0.00           C
ATOM   4893  N4  DPPC  442      26.280  10.794  87.149  1.00  0.00           N
ATOM   4894  C5  DPPC  442      25.273  10.272  86.163  1.00  0.00           C
ATOM   4895  C6  DPPC  442      24.858  11.188  85.016  1.00  0.00           C
ATOM   4896  O7  DPPC  442      25.969  11.531  84.126  1.00  0.00           O
ATOM   4897  P8  DPPC  442      25.518  12.421  82.965  1.00  0.00           P
ATOM   4898  O9  DPPC  442      26.652  12.815  82.156  1.00  0.00           O
ATOM   4899  O10 DPPC  442      24.416  13.291  83.317  1.00  0.00           O
ATOM   4900  O11 DPPC  442      24.951  11.194  82.138  1.00  0.00           O
ATOM   4901  C12 DPPC  442      24.061  11.760  81.071  1.00  0.00           C
ATOM   4902  C13 DPPC  442      23.782  10.671  80.011  1.00  0.00           C
ATOM   4903  O14 DPPC  442      22.521   9.896  80.255  1.00  0.00           O
ATOM   4904  C15 DPPC  442      21.403  10.499  79.697  1.00  0.00           C
ATOM   4905  O16 DPPC  442      21.325  11.681  79.400  1.00  0.00           O
ATOM   4906  C17 DPPC  442      20.281   9.602  79.123  1.00  0.00           C
ATOM   4907  C18 DPPC  442      20.153   9.435  77.602  1.00  0.00           C
ATOM   4908  C19 DPPC  442      21.574   8.986  77.149  1.00  0.00           C
ATOM   4909  C20 DPPC  442      21.508   8.860  75.640  1.00  0.00           C
ATOM   4910  C21 DPPC  442      22.865   9.015  74.984  1.00  0.00           C
ATOM   4911  C22 DPPC  442      22.808   8.732  73.477  1.00  0.00           C
ATOM   4912  C23 DPPC  442      24.106   8.955  72.709  1.00  0.00           C
ATOM   4913  C24 DPPC  442      23.702   8.570  71.341  1.00  0.00           C
ATOM   4914  C25 DPPC  442      24.646   9.040  70.242  1.00  0.00           C
ATOM   4915  C26 DPPC  442      24.019   8.864  68.871  1.00  0.00           C
ATOM   4916  C27 DPPC  442      24.849   9.308  67.695  1.00  0.00           C
ATOM   4917  C28 DPPC  442      24.061   9.050  66.444  1.00  0.00           C
ATOM   4918  C29 DPPC  442      24.860   9.373  65.178  1.00  0.00           C
ATOM   4919  C30 DPPC  442      23.849   9.092  64.062  1.00  0.00           C
ATOM   4920  C31 DPPC  442      24.386   9.738  62.743  1.00  0.00           C
ATOM   4921  C32 DPPC  442      24.998   9.777  79.712  1.00  0.00           C
ATOM   4922  O33 DPPC  442      25.190   9.409  78.292  1.00  0.00           O
ATOM   4923  C34 DPPC  442      26.175   8.520  78.100  1.00  0.00           C
ATOM   4924  O35 DPPC  442      27.144   8.389  78.805  1.00  0.00           O
ATOM   4925  C36 DPPC  442      26.117   7.868  76.764  1.00  0.00           C
ATOM   4926  C37 DPPC  442      26.057   6.351  76.856  1.00  0.00           C
ATOM   4927  C38 DPPC  442      25.363   5.678  75.673  1.00  0.00           C
ATOM   4928  C39 DPPC  442      26.163   5.891  74.385  1.00  0.00           C
ATOM   4929  C40 DPPC  442      25.678   5.242  73.079  1.00  0.00           C
ATOM   4930  C41 DPPC  442      26.460   5.612  71.822  1.00  0.00           C
ATOM   4931  C42 DPPC  442      26.004   4.900  70.560  1.00  0.00           C
ATOM   4932  C43 DPPC  442      26.703   5.610  69.330  1.00  0.00           C
ATOM   4933  C44 DPPC  442      26.485   4.871  68.030  1.00  0.00           C
ATOM   4934  C45 DPPC  442      27.306   5.396  66.839  1.00  0.00           C
ATOM   4935  C46 DPPC  442      26.437   5.435  65.596  1.00  0.00           C
ATOM   4936  C47 DPPC  442      27.184   5.904  64.362  1.00  0.00           C
ATOM   4937  C48 DPPC  442      26.722   5.198  63.036  1.00  0.00           C
ATOM   4938  C49 DPPC  442      27.585   5.644  61.882  1.00  0.00           C
ATOM   4939  C50 DPPC  442      27.230   4.989  60.614  1.00  0.00           C
ATOM   4940  C1  DPPC  443       4.155  52.831  74.615  1.00  0.00           C
ATOM   4941  C2  DPPC  443       2.397  51.676  75.682  1.00  0.00           C
ATOM   4942  C3  DPPC  443       2.692  54.023  76.206  1.00  0.00           C
ATOM   4943  N4  DPPC  443       2.710  53.019  75.159  1.00  0.00           N
ATOM   4944  C5  DPPC  443       1.823  53.382  74.039  1.00  0.00           C
ATOM   4945  C6  DPPC  443       0.289  53.344  74.062  1.00  0.00           C
ATOM   4946  O7  DPPC  443      -0.235  52.055  74.114  1.00  0.00           O
ATOM   4947  P8  DPPC  443      -1.796  52.230  74.379  1.00  0.00           P
ATOM   4948  O9  DPPC  443      -1.990  53.420  75.226  1.00  0.00           O
ATOM   4949  O10 DPPC  443      -2.105  50.887  74.794  1.00  0.00           O
ATOM   4950  O11 DPPC  443      -2.479  52.484  72.994  1.00  0.00           O
ATOM   4951  C12 DPPC  443      -2.152  51.451  72.048  1.00  0.00           C
ATOM   4952  C13 DPPC  443      -2.784  51.598  70.719  1.00  0.00           C
ATOM   4953  O14 DPPC  443      -2.612  50.545  69.761  1.00  0.00           O
ATOM   4954  C15 DPPC  443      -3.130  49.374  70.086  1.00  0.00           C
ATOM   4955  O16 DPPC  443      -3.848  49.249  71.112  1.00  0.00           O
ATOM   4956  C17 DPPC  443      -2.625  48.132  69.321  1.00  0.00           C
ATOM   4957  C18 DPPC  443      -3.605  47.625  68.309  1.00  0.00           C
ATOM   4958  C19 DPPC  443      -3.255  48.154  66.875  1.00  0.00           C
ATOM   4959  C20 DPPC  443      -1.922  47.747  66.307  1.00  0.00           C
ATOM   4960  C21 DPPC  443      -2.115  47.795  64.777  1.00  0.00           C
ATOM   4961  C22 DPPC  443      -3.060  46.715  64.298  1.00  0.00           C
ATOM   4962  C23 DPPC  443      -3.384  46.587  62.771  1.00  0.00           C
ATOM   4963  C24 DPPC  443      -2.068  46.528  62.054  1.00  0.00           C
ATOM   4964  C25 DPPC  443      -2.327  46.229  60.596  1.00  0.00           C
ATOM   4965  C26 DPPC  443      -2.922  47.423  59.793  1.00  0.00           C
ATOM   4966  C27 DPPC  443      -3.087  46.993  58.340  1.00  0.00           C
ATOM   4967  C28 DPPC  443      -3.883  48.010  57.684  1.00  0.00           C
ATOM   4968  C29 DPPC  443      -3.924  47.608  56.235  1.00  0.00           C
ATOM   4969  C30 DPPC  443      -4.436  48.689  55.233  1.00  0.00           C
ATOM   4970  C31 DPPC  443      -3.946  48.489  53.738  1.00  0.00           C
ATOM   4971  C32 DPPC  443      -2.259  52.970  70.203  1.00  0.00           C
ATOM   4972  O33 DPPC  443      -0.807  53.081  70.189  1.00  0.00           O
ATOM   4973  C34 DPPC  443      -0.312  54.298  70.037  1.00  0.00           C
ATOM   4974  O35 DPPC  443      -0.883  55.285  70.484  1.00  0.00           O
ATOM   4975  C36 DPPC  443       1.120  54.425  69.574  1.00  0.00           C
ATOM   4976  C37 DPPC  443       1.253  54.461  68.040  1.00  0.00           C
ATOM   4977  C38 DPPC  443       2.764  54.279  67.771  1.00  0.00           C
ATOM   4978  C39 DPPC  443       3.249  54.789  66.408  1.00  0.00           C
ATOM   4979  C40 DPPC  443       2.336  54.239  65.331  1.00  0.00           C
ATOM   4980  C41 DPPC  443       2.899  54.784  64.030  1.00  0.00           C
ATOM   4981  C42 DPPC  443       1.991  54.600  62.805  1.00  0.00           C
ATOM   4982  C43 DPPC  443       2.780  55.011  61.573  1.00  0.00           C
ATOM   4983  C44 DPPC  443       2.054  54.673  60.260  1.00  0.00           C
ATOM   4984  C45 DPPC  443       2.957  53.890  59.363  1.00  0.00           C
ATOM   4985  C46 DPPC  443       2.240  53.561  57.999  1.00  0.00           C
ATOM   4986  C47 DPPC  443       3.152  52.811  57.005  1.00  0.00           C
ATOM   4987  C48 DPPC  443       3.456  51.394  57.503  1.00  0.00           C
ATOM   4988  C49 DPPC  443       4.596  50.824  56.714  1.00  0.00           C
ATOM   4989  C50 DPPC  443       4.233  50.982  55.199  1.00  0.00           C
ATOM   4990  C1  DPPC  444      47.014  47.430  76.856  1.00  0.00           C
ATOM   4991  C2  DPPC  444      47.710  49.841  76.947  1.00  0.00           C
ATOM   4992  C3  DPPC  444      49.205  48.160  76.238  1.00  0.00           C
ATOM   4993  N4  DPPC  444      47.754  48.554  76.202  1.00  0.00           N
ATOM   4994  C5  DPPC  444      47.421  48.836  74.804  1.00  0.00           C
ATOM   4995  C6  DPPC  444      45.914  48.900  74.332  1.00  0.00           C
ATOM   4996  O7  DPPC  444      45.013  49.844  74.880  1.00  0.00           O
ATOM   4997  P8  DPPC  444      43.841  50.035  73.891  1.00  0.00           P
ATOM   4998  O9  DPPC  444      42.645  50.678  74.457  1.00  0.00           O
ATOM   4999  O10 DPPC  444      43.810  48.862  73.042  1.00  0.00           O
ATOM   5000  O11 DPPC  444      44.544  51.145  73.104  1.00  0.00           O
ATOM   5001  C12 DPPC  444      43.564  51.720  72.241  1.00  0.00           C
ATOM   5002  C13 DPPC  444      44.263  52.798  71.383  1.00  0.00           C
ATOM   5003  O14 DPPC  444      43.329  53.598  70.570  1.00  0.00           O
ATOM   5004  C15 DPPC  444      42.597  54.597  71.148  1.00  0.00           C
ATOM   5005  O16 DPPC  444      42.518  54.777  72.344  1.00  0.00           O
ATOM   5006  C17 DPPC  444      41.664  55.328  70.119  1.00  0.00           C
ATOM   5007  C18 DPPC  444      42.551  55.771  68.975  1.00  0.00           C
ATOM   5008  C19 DPPC  444      41.748  56.654  67.964  1.00  0.00           C
ATOM   5009  C20 DPPC  444      42.766  57.283  67.030  1.00  0.00           C
ATOM   5010  C21 DPPC  444      43.034  56.329  65.823  1.00  0.00           C
ATOM   5011  C22 DPPC  444      43.756  57.052  64.669  1.00  0.00           C
ATOM   5012  C23 DPPC  444      43.916  56.178  63.427  1.00  0.00           C
ATOM   5013  C24 DPPC  444      44.369  57.023  62.232  1.00  0.00           C
ATOM   5014  C25 DPPC  444      44.486  56.148  60.986  1.00  0.00           C
ATOM   5015  C26 DPPC  444      44.707  56.897  59.698  1.00  0.00           C
ATOM   5016  C27 DPPC  444      44.817  55.967  58.523  1.00  0.00           C
ATOM   5017  C28 DPPC  444      44.682  56.772  57.249  1.00  0.00           C
ATOM   5018  C29 DPPC  444      45.328  56.254  55.980  1.00  0.00           C
ATOM   5019  C30 DPPC  444      45.117  54.740  55.815  1.00  0.00           C
ATOM   5020  C31 DPPC  444      45.986  54.273  54.602  1.00  0.00           C
ATOM   5021  C32 DPPC  444      45.330  51.995  70.620  1.00  0.00           C
ATOM   5022  O33 DPPC  444      44.883  50.894  69.791  1.00  0.00           O
ATOM   5023  C34 DPPC  444      45.633  49.949  69.288  1.00  0.00           C
ATOM   5024  O35 DPPC  444      46.762  49.580  69.590  1.00  0.00           O
ATOM   5025  C36 DPPC  444      44.933  49.068  68.235  1.00  0.00           C
ATOM   5026  C37 DPPC  444      45.420  49.500  66.890  1.00  0.00           C
ATOM   5027  C38 DPPC  444      44.782  48.663  65.741  1.00  0.00           C
ATOM   5028  C39 DPPC  444      45.287  48.921  64.324  1.00  0.00           C
ATOM   5029  C40 DPPC  444      44.619  47.881  63.513  1.00  0.00           C
ATOM   5030  C41 DPPC  444      45.021  47.812  62.017  1.00  0.00           C
ATOM   5031  C42 DPPC  444      44.209  46.804  61.203  1.00  0.00           C
ATOM   5032  C43 DPPC  444      44.314  47.043  59.709  1.00  0.00           C
ATOM   5033  C44 DPPC  444      43.453  46.101  58.895  1.00  0.00           C
ATOM   5034  C45 DPPC  444      43.654  45.983  57.350  1.00  0.00           C
ATOM   5035  C46 DPPC  444      42.678  44.939  56.877  1.00  0.00           C
ATOM   5036  C47 DPPC  444      42.886  44.770  55.391  1.00  0.00           C
ATOM   5037  C48 DPPC  444      42.579  43.373  54.793  1.00  0.00           C
ATOM   5038  C49 DPPC  444      43.594  43.125  53.624  1.00  0.00           C
ATOM   5039  C50 DPPC  444      43.597  41.725  52.972  1.00  0.00           C
ATOM   5040  C1  DPPC  445      27.896   6.044  81.508  1.00  0.00           C
ATOM   5041  C2  DPPC  445      28.550   4.695  79.446  1.00  0.00           C
ATOM   5042  C3  DPPC  445      30.163   5.576  80.840  1.00  0.00           C
ATOM   5043  N4  DPPC  445      28.803   5.087  80.853  1.00  0.00           N
ATOM   5044  C5  DPPC  445      28.926   3.853  81.662  1.00  0.00           C
ATOM   5045  C6  DPPC  445      27.635   2.992  81.871  1.00  0.00           C
ATOM   5046  O7  DPPC  445      27.822   1.861  82.681  1.00  0.00           O
ATOM   5047  P8  DPPC  445      26.469   1.006  82.818  1.00  0.00           P
ATOM   5048  O9  DPPC  445      25.583   2.015  83.357  1.00  0.00           O
ATOM   5049  O10 DPPC  445      26.855  -0.217  83.458  1.00  0.00           O
ATOM   5050  O11 DPPC  445      26.375   0.910  81.316  1.00  0.00           O
ATOM   5051  C12 DPPC  445      26.576  -0.439  80.909  1.00  0.00           C
ATOM   5052  C13 DPPC  445      26.821  -0.492  79.369  1.00  0.00           C
ATOM   5053  O14 DPPC  445      27.017  -1.809  78.854  1.00  0.00           O
ATOM   5054  C15 DPPC  445      25.944  -2.420  78.297  1.00  0.00           C
ATOM   5055  O16 DPPC  445      24.864  -1.845  78.275  1.00  0.00           O
ATOM   5056  C17 DPPC  445      26.239  -3.746  77.560  1.00  0.00           C
ATOM   5057  C18 DPPC  445      26.448  -3.449  76.029  1.00  0.00           C
ATOM   5058  C19 DPPC  445      27.795  -2.746  75.684  1.00  0.00           C
ATOM   5059  C20 DPPC  445      27.973  -2.343  74.255  1.00  0.00           C
ATOM   5060  C21 DPPC  445      28.308  -3.572  73.395  1.00  0.00           C
ATOM   5061  C22 DPPC  445      28.833  -3.228  71.985  1.00  0.00           C
[truncated: 1,822,779 more chars]
