# Supplementary material for: Identification of 5-HT2A receptor signaling pathways associated with psychedelic potential
Source: Nat Commun. 2023 Dec 15;14:8221. doi: 10.1038/s41467-023-44016-1 (PMC10724237; doi:10.1038/s41467-023-44016-1)
Supplement: Supplementary file 9 — Supplementary Dataset 6 [file 41467_2023_44016_MOESM9_ESM.txt]

TITLE     4 prepared in water
REMARK   4      COMPLIES WITH FORMAT V. 3.0, 1-DEC-2006
REMARK 888
REMARK 888 WRITTEN BY MAESTRO (A PRODUCT OF SCHRODINGER, LLC)
CRYST1   61.864   61.453   96.120  90.00  90.00  90.00 P 1           1
ATOM      1  N   GLN A  72      46.443  52.539  66.468  1.00  0.00           N
ATOM      2  H1  GLN A  72      46.403  52.977  67.366  1.00  0.00            
ATOM      3  H2  GLN A  72      47.209  52.916  65.947  1.00  0.00            
ATOM      4  CA  GLN A  72      46.627  51.115  66.634  1.00  0.00           C
ATOM      5  CB  GLN A  72      45.602  50.445  67.599  1.00  0.00           C
ATOM      6  CG  GLN A  72      45.525  50.845  69.066  1.00  0.00           C
ATOM      7  CD  GLN A  72      44.655  49.860  69.918  1.00  0.00           C
ATOM      8  OE1 GLN A  72      43.441  50.084  69.934  1.00  0.00           O
ATOM      9  NE2 GLN A  72      45.223  48.986  70.583  1.00  0.00           N
ATOM     10 HE21 GLN A  72      46.221  48.917  70.570  1.00  0.00            
ATOM     11 HE22 GLN A  72      44.685  48.348  71.133  1.00  0.00            
ATOM     12  C   GLN A  72      46.702  50.341  65.322  1.00  0.00           C
ATOM     13  O   GLN A  72      46.117  50.807  64.327  1.00  0.00           O
ATOM     14  N   GLU A  73      47.356  49.172  65.340  1.00  0.00           N
ATOM     15  H   GLU A  73      47.790  48.898  66.198  1.00  0.00            
ATOM     16  CA  GLU A  73      47.485  48.247  64.172  1.00  0.00           C
ATOM     17  CB  GLU A  73      48.171  46.969  64.659  1.00  0.00           C
ATOM     18  CG  GLU A  73      49.571  47.070  65.261  1.00  0.00           C
ATOM     19  CD  GLU A  73      49.527  47.290  66.749  1.00  0.00           C
ATOM     20  OE1 GLU A  73      48.521  47.922  67.186  1.00  0.00           O
ATOM     21  OE2 GLU A  73      50.143  46.518  67.534  1.00  0.00           O
ATOM     22  C   GLU A  73      46.212  47.881  63.326  1.00  0.00           C
ATOM     23  O   GLU A  73      46.310  47.569  62.159  1.00  0.00           O
ATOM     24  N   LYS A  74      45.121  48.086  63.997  1.00  0.00           N
ATOM     25  H   LYS A  74      45.181  48.367  64.955  1.00  0.00            
ATOM     26  CA  LYS A  74      43.822  47.918  63.391  1.00  0.00           C
ATOM     27  CB  LYS A  74      42.730  47.753  64.404  1.00  0.00           C
ATOM     28  CG  LYS A  74      42.756  46.459  65.180  1.00  0.00           C
ATOM     29  CD  LYS A  74      42.967  45.275  64.199  1.00  0.00           C
ATOM     30  CE  LYS A  74      42.600  43.962  64.882  1.00  0.00           C
ATOM     31  NZ  LYS A  74      43.392  43.652  66.087  1.00  0.00           N
ATOM     32  HZ1 LYS A  74      43.089  42.780  66.470  1.00  0.00            
ATOM     33  HZ2 LYS A  74      44.360  43.590  65.843  1.00  0.00            
ATOM     34  HZ3 LYS A  74      43.265  44.376  66.765  1.00  0.00            
ATOM     35  C   LYS A  74      43.502  48.995  62.365  1.00  0.00           C
ATOM     36  O   LYS A  74      42.974  48.656  61.353  1.00  0.00           O
ATOM     37  N   ASN A  75      44.064  50.162  62.414  1.00  0.00           N
ATOM     38  H   ASN A  75      44.654  50.376  63.193  1.00  0.00            
ATOM     39  CA  ASN A  75      43.871  51.197  61.365  1.00  0.00           C
ATOM     40  CB  ASN A  75      44.761  52.366  61.724  1.00  0.00           C
ATOM     41  CG  ASN A  75      44.441  53.600  60.804  1.00  0.00           C
ATOM     42  OD1 ASN A  75      45.215  54.435  60.473  1.00  0.00           O
ATOM     43  ND2 ASN A  75      43.184  53.802  60.520  1.00  0.00           N
ATOM     44 HD21 ASN A  75      42.484  53.187  60.883  1.00  0.00            
ATOM     45 HD22 ASN A  75      42.920  54.572  59.939  1.00  0.00            
ATOM     46  C   ASN A  75      44.100  50.702  59.944  1.00  0.00           C
ATOM     47  O   ASN A  75      43.208  50.912  59.119  1.00  0.00           O
ATOM     48  N   TRP A  76      45.241  50.058  59.681  1.00  0.00           N
ATOM     49  H   TRP A  76      45.902  49.966  60.425  1.00  0.00            
ATOM     50  CA  TRP A  76      45.588  49.489  58.412  1.00  0.00           C
ATOM     51  CB  TRP A  76      47.009  48.795  58.466  1.00  0.00           C
ATOM     52  CG  TRP A  76      48.174  49.791  58.648  1.00  0.00           C
ATOM     53  CD1 TRP A  76      48.970  50.246  57.657  1.00  0.00           C
ATOM     54  HD1 TRP A  76      48.964  49.894  56.721  1.00  0.00            
ATOM     55  CD2 TRP A  76      48.531  50.550  59.792  1.00  0.00           C
ATOM     56  NE1 TRP A  76      49.788  51.254  58.101  1.00  0.00           N
ATOM     57  HE1 TRP A  76      50.430  51.763  57.528  1.00  0.00            
ATOM     58  CE2 TRP A  76      49.601  51.461  59.430  1.00  0.00           C
ATOM     59  CE3 TRP A  76      48.334  50.471  61.170  1.00  0.00           C
ATOM     60  HE3 TRP A  76      47.593  49.883  61.493  1.00  0.00            
ATOM     61  CZ2 TRP A  76      50.343  52.140  60.416  1.00  0.00           C
ATOM     62  HZ2 TRP A  76      51.059  52.784  60.146  1.00  0.00            
ATOM     63  CZ3 TRP A  76      49.074  51.135  62.127  1.00  0.00           C
ATOM     64  HZ3 TRP A  76      48.845  51.024  63.094  1.00  0.00            
ATOM     65  CH2 TRP A  76      50.079  51.914  61.780  1.00  0.00           C
ATOM     66  HH2 TRP A  76      50.650  52.341  62.481  1.00  0.00            
ATOM     67  C   TRP A  76      44.654  48.379  57.978  1.00  0.00           C
ATOM     68  O   TRP A  76      44.056  48.389  56.876  1.00  0.00           O
ATOM     69  N   SER A  77      44.280  47.538  58.907  1.00  0.00           N
ATOM     70  H   SER A  77      44.689  47.628  59.815  1.00  0.00            
ATOM     71  CA  SER A  77      43.283  46.456  58.693  1.00  0.00           C
ATOM     72  CB  SER A  77      43.432  45.301  59.689  1.00  0.00           C
ATOM     73  OG  SER A  77      43.004  43.990  59.211  1.00  0.00           O
ATOM     74  HG  SER A  77      43.142  43.311  59.932  1.00  0.00            
ATOM     75  C   SER A  77      41.820  46.904  58.521  1.00  0.00           C
ATOM     76  O   SER A  77      41.092  46.406  57.655  1.00  0.00           O
ATOM     77  N   ALA A  78      41.470  47.972  59.261  1.00  0.00           N
ATOM     78  H   ALA A  78      42.154  48.432  59.826  1.00  0.00            
ATOM     79  CA  ALA A  78      40.096  48.460  59.241  1.00  0.00           C
ATOM     80  CB  ALA A  78      39.907  49.812  59.901  1.00  0.00           C
ATOM     81  C   ALA A  78      39.523  48.650  57.853  1.00  0.00           C
ATOM     82  O   ALA A  78      38.478  48.169  57.481  1.00  0.00           O
ATOM     83  N   LEU A  79      40.251  49.369  56.955  1.00  0.00           N
ATOM     84  H   LEU A  79      41.172  49.645  57.231  1.00  0.00            
ATOM     85  CA  LEU A  79      39.804  49.774  55.621  1.00  0.00           C
ATOM     86  CB  LEU A  79      40.324  51.194  55.348  1.00  0.00           C
ATOM     87  CG  LEU A  79      39.557  52.069  54.316  1.00  0.00           C
ATOM     88  CD1 LEU A  79      38.169  52.495  54.708  1.00  0.00           C
ATOM     89  CD2 LEU A  79      40.407  53.291  53.984  1.00  0.00           C
ATOM     90  C   LEU A  79      40.172  48.679  54.584  1.00  0.00           C
ATOM     91  O   LEU A  79      39.984  48.933  53.414  1.00  0.00           O
ATOM     92  N   LEU A  80      41.013  47.670  54.958  1.00  0.00           N
ATOM     93  H   LEU A  80      41.394  47.703  55.882  1.00  0.00            
ATOM     94  CA  LEU A  80      41.411  46.506  54.076  1.00  0.00           C
ATOM     95  CB  LEU A  80      42.409  45.578  54.804  1.00  0.00           C
ATOM     96  CG  LEU A  80      43.267  44.653  53.900  1.00  0.00           C
ATOM     97  CD1 LEU A  80      43.969  45.446  52.830  1.00  0.00           C
ATOM     98  CD2 LEU A  80      44.236  43.833  54.705  1.00  0.00           C
ATOM     99  C   LEU A  80      40.126  45.689  53.598  1.00  0.00           C
ATOM    100  O   LEU A  80      39.851  45.380  52.426  1.00  0.00           O
ATOM    101  N   THR A  81      39.134  45.651  54.534  1.00  0.00           N
ATOM    102  H   THR A  81      39.304  46.011  55.451  1.00  0.00            
ATOM    103  CA  THR A  81      37.828  45.090  54.209  1.00  0.00           C
ATOM    104  CB  THR A  81      36.956  45.070  55.474  1.00  0.00           C
ATOM    105  OG1 THR A  81      37.853  44.800  56.576  1.00  0.00           O
ATOM    106  HG1 THR A  81      37.334  44.776  57.430  1.00  0.00            
ATOM    107  CG2 THR A  81      35.808  44.111  55.503  1.00  0.00           C
ATOM    108  C   THR A  81      37.022  45.936  53.176  1.00  0.00           C
ATOM    109  O   THR A  81      36.270  45.374  52.445  1.00  0.00           O
ATOM    110  N   ALA A  82      37.188  47.245  53.274  1.00  0.00           N
ATOM    111  H   ALA A  82      37.686  47.613  54.059  1.00  0.00            
ATOM    112  CA  ALA A  82      36.645  48.206  52.231  1.00  0.00           C
ATOM    113  CB  ALA A  82      36.791  49.595  52.793  1.00  0.00           C
ATOM    114  C   ALA A  82      37.301  48.084  50.849  1.00  0.00           C
ATOM    115  O   ALA A  82      36.518  48.005  49.924  1.00  0.00           O
ATOM    116  N   VAL A  83      38.637  47.764  50.869  1.00  0.00           N
ATOM    117  H   VAL A  83      39.120  47.724  51.744  1.00  0.00            
ATOM    118  CA  VAL A  83      39.378  47.476  49.607  1.00  0.00           C
ATOM    119  CB  VAL A  83      40.903  47.570  49.884  1.00  0.00           C
ATOM    120  CG1 VAL A  83      41.752  47.258  48.703  1.00  0.00           C
ATOM    121  CG2 VAL A  83      41.342  48.939  50.318  1.00  0.00           C
ATOM    122  C   VAL A  83      38.845  46.247  48.951  1.00  0.00           C
ATOM    123  O   VAL A  83      38.396  46.385  47.826  1.00  0.00           O
ATOM    124  N   VAL A  84      38.618  45.165  49.693  1.00  0.00           N
ATOM    125  H   VAL A  84      39.035  45.105  50.600  1.00  0.00            
ATOM    126  CA  VAL A  84      37.749  44.022  49.208  1.00  0.00           C
ATOM    127  CB  VAL A  84      38.003  42.816  50.191  1.00  0.00           C
ATOM    128  CG1 VAL A  84      37.291  41.493  49.845  1.00  0.00           C
ATOM    129  CG2 VAL A  84      39.535  42.543  50.250  1.00  0.00           C
ATOM    130  C   VAL A  84      36.261  44.289  48.887  1.00  0.00           C
ATOM    131  O   VAL A  84      35.758  43.648  47.935  1.00  0.00           O
ATOM    132  N   ILE A  85      35.590  45.181  49.663  1.00  0.00           N
ATOM    133  H   ILE A  85      35.993  45.592  50.481  1.00  0.00            
ATOM    134  CA  ILE A  85      34.190  45.505  49.196  1.00  0.00           C
ATOM    135  CB  ILE A  85      33.453  46.481  50.172  1.00  0.00           C
ATOM    136  CG1 ILE A  85      33.381  45.899  51.551  1.00  0.00           C
ATOM    137  CG2 ILE A  85      31.994  46.791  49.856  1.00  0.00           C
ATOM    138  CD  ILE A  85      33.010  46.765  52.781  1.00  0.00           C
ATOM    139  C   ILE A  85      34.213  46.108  47.718  1.00  0.00           C
ATOM    140  O   ILE A  85      33.583  45.547  46.735  1.00  0.00           O
ATOM    141  N   ILE A  86      35.224  46.994  47.678  1.00  0.00           N
ATOM    142  H   ILE A  86      35.869  47.076  48.438  1.00  0.00            
ATOM    143  CA  ILE A  86      35.349  47.835  46.486  1.00  0.00           C
ATOM    144  CB  ILE A  86      36.282  49.061  46.738  1.00  0.00           C
ATOM    145  CG1 ILE A  86      35.679  49.990  47.819  1.00  0.00           C
ATOM    146  CG2 ILE A  86      36.621  49.880  45.468  1.00  0.00           C
ATOM    147  CD  ILE A  86      36.647  51.062  48.340  1.00  0.00           C
ATOM    148  C   ILE A  86      35.834  47.039  45.257  1.00  0.00           C
ATOM    149  O   ILE A  86      35.256  47.214  44.186  1.00  0.00           O
ATOM    150  N   LEU A  87      36.833  46.152  45.441  1.00  0.00           N
ATOM    151  H   LEU A  87      37.252  46.103  46.348  1.00  0.00            
ATOM    152  CA  LEU A  87      37.347  45.253  44.400  1.00  0.00           C
ATOM    153  CB  LEU A  87      38.603  44.499  44.901  1.00  0.00           C
ATOM    154  CG  LEU A  87      39.921  45.293  44.791  1.00  0.00           C
ATOM    155  CD1 LEU A  87      41.070  44.538  45.494  1.00  0.00           C
ATOM    156  CD2 LEU A  87      40.271  45.647  43.328  1.00  0.00           C
ATOM    157  C   LEU A  87      36.302  44.241  43.905  1.00  0.00           C
ATOM    158  O   LEU A  87      36.221  44.029  42.695  1.00  0.00           O
ATOM    159  N   THR A  88      35.525  43.656  44.836  1.00  0.00           N
ATOM    160  H   THR A  88      35.691  43.888  45.794  1.00  0.00            
ATOM    161  CA  THR A  88      34.453  42.703  44.540  1.00  0.00           C
ATOM    162  CB  THR A  88      33.770  42.141  45.822  1.00  0.00           C
ATOM    163  OG1 THR A  88      34.730  41.532  46.656  1.00  0.00           O
ATOM    164  HG1 THR A  88      34.281  41.175  47.475  1.00  0.00            
ATOM    165  CG2 THR A  88      32.657  41.104  45.565  1.00  0.00           C
ATOM    166  C   THR A  88      33.359  43.345  43.670  1.00  0.00           C
ATOM    167  O   THR A  88      33.098  42.846  42.579  1.00  0.00           O
ATOM    168  N   ILE A  89      32.788  44.460  44.158  1.00  0.00           N
ATOM    169  H   ILE A  89      33.129  44.811  45.030  1.00  0.00            
ATOM    170  CA  ILE A  89      31.707  45.197  43.509  1.00  0.00           C
ATOM    171  CB  ILE A  89      31.156  46.323  44.438  1.00  0.00           C
ATOM    172  CG1 ILE A  89      30.450  45.700  45.668  1.00  0.00           C
ATOM    173  CG2 ILE A  89      30.209  47.333  43.751  1.00  0.00           C
ATOM    174  CD  ILE A  89      30.152  46.698  46.795  1.00  0.00           C
ATOM    175  C   ILE A  89      32.106  45.768  42.134  1.00  0.00           C
ATOM    176  O   ILE A  89      31.335  45.606  41.190  1.00  0.00           O
ATOM    177  N   ALA A  90      33.306  46.370  42.036  1.00  0.00           N
ATOM    178  H   ALA A  90      33.859  46.450  42.865  1.00  0.00            
ATOM    179  CA  ALA A  90      33.852  46.916  40.791  1.00  0.00           C
ATOM    180  CB  ALA A  90      35.132  47.714  41.084  1.00  0.00           C
ATOM    181  C   ALA A  90      34.121  45.848  39.719  1.00  0.00           C
ATOM    182  O   ALA A  90      33.805  46.091  38.556  1.00  0.00           O
ATOM    183  N   GLY A  91      34.664  44.689  40.132  1.00  0.00           N
ATOM    184  H   GLY A  91      34.867  44.588  41.106  1.00  0.00            
ATOM    185  CA  GLY A  91      34.977  43.566  39.247  1.00  0.00           C
ATOM    186  C   GLY A  91      33.702  42.913  38.694  1.00  0.00           C
ATOM    187  O   GLY A  91      33.654  42.609  37.503  1.00  0.00           O
ATOM    188  N   ASN A  92      32.666  42.739  39.537  1.00  0.00           N
ATOM    189  H   ASN A  92      32.792  43.002  40.494  1.00  0.00            
ATOM    190  CA  ASN A  92      31.364  42.188  39.142  1.00  0.00           C
ATOM    191  CB  ASN A  92      30.469  41.878  40.368  1.00  0.00           C
ATOM    192  CG  ASN A  92      31.025  40.893  41.404  1.00  0.00           C
ATOM    193  OD1 ASN A  92      30.625  40.926  42.561  1.00  0.00           O
ATOM    194  ND2 ASN A  92      31.947  40.014  41.031  1.00  0.00           N
ATOM    195 HD21 ASN A  92      32.270  40.000  40.085  1.00  0.00            
ATOM    196 HD22 ASN A  92      32.318  39.366  41.696  1.00  0.00            
ATOM    197  C   ASN A  92      30.617  43.126  38.179  1.00  0.00           C
ATOM    198  O   ASN A  92      30.165  42.658  37.137  1.00  0.00           O
ATOM    199  N   ILE A  93      30.528  44.423  38.528  1.00  0.00           N
ATOM    200  H   ILE A  93      30.944  44.697  39.395  1.00  0.00            
ATOM    201  CA  ILE A  93      29.867  45.466  37.734  1.00  0.00           C
ATOM    202  CB  ILE A  93      29.784  46.826  38.505  1.00  0.00           C
ATOM    203  CG1 ILE A  93      28.673  46.740  39.578  1.00  0.00           C
ATOM    204  CG2 ILE A  93      29.586  48.092  37.634  1.00  0.00           C
ATOM    205  CD  ILE A  93      28.626  47.931  40.547  1.00  0.00           C
ATOM    206  C   ILE A  93      30.489  45.666  36.339  1.00  0.00           C
ATOM    207  O   ILE A  93      29.737  45.729  35.366  1.00  0.00           O
ATOM    208  N   LEU A  94      31.832  45.736  36.266  1.00  0.00           N
ATOM    209  H   LEU A  94      32.346  45.663  37.121  1.00  0.00            
ATOM    210  CA  LEU A  94      32.597  45.911  35.028  1.00  0.00           C
ATOM    211  CB  LEU A  94      34.095  46.091  35.376  1.00  0.00           C
ATOM    212  CG  LEU A  94      35.044  46.381  34.185  1.00  0.00           C
ATOM    213  CD1 LEU A  94      34.838  47.804  33.619  1.00  0.00           C
ATOM    214  CD2 LEU A  94      36.515  46.096  34.557  1.00  0.00           C
ATOM    215  C   LEU A  94      32.378  44.759  34.031  1.00  0.00           C
ATOM    216  O   LEU A  94      32.140  45.028  32.854  1.00  0.00           O
ATOM    217  N   VAL A  95      32.440  43.511  34.529  1.00  0.00           N
ATOM    218  H   VAL A  95      32.653  43.408  35.501  1.00  0.00            
ATOM    219  CA  VAL A  95      32.217  42.292  33.748  1.00  0.00           C
ATOM    220  CB  VAL A  95      32.600  41.016  34.559  1.00  0.00           C
ATOM    221  CG1 VAL A  95      32.080  39.676  33.991  1.00  0.00           C
ATOM    222  CG2 VAL A  95      34.127  40.919  34.731  1.00  0.00           C
ATOM    223  C   VAL A  95      30.773  42.186  33.218  1.00  0.00           C
ATOM    224  O   VAL A  95      30.603  41.876  32.040  1.00  0.00           O
ATOM    225  N   ILE A  96      29.772  42.483  34.068  1.00  0.00           N
ATOM    226  H   ILE A  96      30.014  42.724  35.008  1.00  0.00            
ATOM    227  CA  ILE A  96      28.348  42.477  33.706  1.00  0.00           C
ATOM    228  CB  ILE A  96      27.431  42.672  34.956  1.00  0.00           C
ATOM    229  CG1 ILE A  96      27.500  41.439  35.890  1.00  0.00           C
ATOM    230  CG2 ILE A  96      25.948  42.994  34.650  1.00  0.00           C
ATOM    231  CD  ILE A  96      27.033  41.721  37.328  1.00  0.00           C
ATOM    232  C   ILE A  96      28.003  43.518  32.618  1.00  0.00           C
ATOM    233  O   ILE A  96      27.283  43.175  31.679  1.00  0.00           O
ATOM    234  N   MET A  97      28.850  44.757  32.875  1.00  0.00           N
ATOM    235  H   MET A  97      29.490  44.811  33.642  1.00  0.00            
ATOM    236  CA  MET A  97      28.668  45.902  31.903  1.00  0.00           C
ATOM    237  CB  MET A  97      29.371  47.158  32.502  1.00  0.00           C
ATOM    238  CG  MET A  97      28.868  48.498  31.806  1.00  0.00           C
ATOM    239  SD  MET A  97      29.775  49.983  32.466  1.00  0.00           S
ATOM    240  CE  MET A  97      29.286  51.109  31.222  1.00  0.00           C
ATOM    241  C   MET A  97      29.316  45.502  30.522  1.00  0.00           C
ATOM    242  O   MET A  97      28.651  45.708  29.519  1.00  0.00           O
ATOM    243  N   ALA A  98      30.291  44.651  30.502  1.00  0.00           N
ATOM    244  H   ALA A  98      30.635  44.337  31.387  1.00  0.00            
ATOM    245  CA  ALA A  98      30.962  44.084  29.263  1.00  0.00           C
ATOM    246  CB  ALA A  98      32.247  43.335  29.559  1.00  0.00           C
ATOM    247  C   ALA A  98      30.086  43.283  28.285  1.00  0.00           C
ATOM    248  O   ALA A  98      29.832  43.623  27.163  1.00  0.00           O
ATOM    249  N   VAL A  99      29.497  42.199  28.835  1.00  0.00           N
ATOM    250  H   VAL A  99      29.609  42.104  29.824  1.00  0.00            
ATOM    251  CA  VAL A  99      28.687  41.102  28.160  1.00  0.00           C
ATOM    252  CB  VAL A  99      28.394  39.948  29.215  1.00  0.00           C
ATOM    253  CG1 VAL A  99      27.313  38.926  28.726  1.00  0.00           C
ATOM    254  CG2 VAL A  99      29.735  39.318  29.651  1.00  0.00           C
ATOM    255  C   VAL A  99      27.408  41.815  27.726  1.00  0.00           C
ATOM    256  O   VAL A  99      26.874  41.683  26.651  1.00  0.00           O
ATOM    257  N   SER A 100      26.886  42.675  28.592  1.00  0.00           N
ATOM    258  H   SER A 100      27.337  42.845  29.468  1.00  0.00            
ATOM    259  CA  SER A 100      25.611  43.390  28.244  1.00  0.00           C
ATOM    260  CB  SER A 100      25.102  43.928  29.579  1.00  0.00           C
ATOM    261  OG  SER A 100      26.011  44.814  30.241  1.00  0.00           O
ATOM    262  HG  SER A 100      25.608  45.122  31.103  1.00  0.00            
ATOM    263  C   SER A 100      25.604  44.569  27.223  1.00  0.00           C
ATOM    264  O   SER A 100      24.749  44.673  26.340  1.00  0.00           O
ATOM    265  N   LEU A 101      26.636  45.363  27.418  1.00  0.00           N
ATOM    266  H   LEU A 101      27.228  45.287  28.221  1.00  0.00            
ATOM    267  CA  LEU A 101      26.864  46.413  26.324  1.00  0.00           C
ATOM    268  CB  LEU A 101      27.659  47.591  26.851  1.00  0.00           C
ATOM    269  CG  LEU A 101      26.806  48.418  27.921  1.00  0.00           C
ATOM    270  CD1 LEU A 101      27.685  49.514  28.496  1.00  0.00           C
ATOM    271  CD2 LEU A 101      25.426  48.824  27.412  1.00  0.00           C
ATOM    272  C   LEU A 101      27.476  45.984  24.954  1.00  0.00           C
ATOM    273  O   LEU A 101      27.010  46.528  23.966  1.00  0.00           O
ATOM    274  N   GLU A 102      28.574  45.225  24.910  1.00  0.00           N
ATOM    275  H   GLU A 102      28.986  44.891  25.758  1.00  0.00            
ATOM    276  CA  GLU A 102      29.176  44.882  23.615  1.00  0.00           C
ATOM    277  CB  GLU A 102      30.670  44.560  23.783  1.00  0.00           C
ATOM    278  CG  GLU A 102      31.454  45.842  23.977  1.00  0.00           C
ATOM    279  CD  GLU A 102      31.691  46.559  22.682  1.00  0.00           C
ATOM    280  OE1 GLU A 102      30.945  47.540  22.429  1.00  0.00           O
ATOM    281  OE2 GLU A 102      32.573  46.116  21.940  1.00  0.00           O
ATOM    282  C   GLU A 102      28.585  43.584  23.029  1.00  0.00           C
ATOM    283  O   GLU A 102      28.857  42.483  23.545  1.00  0.00           O
ATOM    284  N   LYS A 103      27.740  43.827  22.055  1.00  0.00           N
ATOM    285  H   LYS A 103      27.424  44.771  21.962  1.00  0.00            
ATOM    286  CA  LYS A 103      27.198  42.836  21.065  1.00  0.00           C
ATOM    287  CB  LYS A 103      26.475  43.611  19.885  1.00  0.00           C
ATOM    288  CG  LYS A 103      25.835  42.701  18.874  1.00  0.00           C
ATOM    289  CD  LYS A 103      25.132  43.618  17.870  1.00  0.00           C
ATOM    290  CE  LYS A 103      24.442  42.860  16.793  1.00  0.00           C
ATOM    291  NZ  LYS A 103      23.760  43.674  15.815  1.00  0.00           N
ATOM    292  HZ1 LYS A 103      23.327  43.084  15.133  1.00  0.00            
ATOM    293  HZ2 LYS A 103      23.061  44.226  16.270  1.00  0.00            
ATOM    294  HZ3 LYS A 103      24.419  44.276  15.364  1.00  0.00            
ATOM    295  C   LYS A 103      28.235  41.753  20.641  1.00  0.00           C
ATOM    296  O   LYS A 103      27.896  40.611  20.378  1.00  0.00           O
ATOM    297  N   LYS A 104      29.470  42.180  20.600  1.00  0.00           N
ATOM    298  H   LYS A 104      29.653  43.156  20.717  1.00  0.00            
ATOM    299  CA  LYS A 104      30.622  41.239  20.381  1.00  0.00           C
ATOM    300  CB  LYS A 104      31.978  42.006  20.525  1.00  0.00           C
ATOM    301  CG  LYS A 104      32.406  42.711  19.214  1.00  0.00           C
ATOM    302  CD  LYS A 104      33.886  43.127  19.108  1.00  0.00           C
ATOM    303  CE  LYS A 104      34.042  44.111  17.922  1.00  0.00           C
ATOM    304  NZ  LYS A 104      33.597  43.577  16.597  1.00  0.00           N
ATOM    305  HZ1 LYS A 104      33.733  44.275  15.894  1.00  0.00            
ATOM    306  HZ2 LYS A 104      34.133  42.764  16.368  1.00  0.00            
ATOM    307  HZ3 LYS A 104      32.628  43.335  16.644  1.00  0.00            
ATOM    308  C   LYS A 104      30.663  40.058  21.331  1.00  0.00           C
ATOM    309  O   LYS A 104      31.329  39.073  21.078  1.00  0.00           O
ATOM    310  N   LEU A 105      30.171  40.262  22.516  1.00  0.00           N
ATOM    311  H   LEU A 105      29.678  41.119  22.663  1.00  0.00            
ATOM    312  CA  LEU A 105      30.278  39.316  23.695  1.00  0.00           C
ATOM    313  CB  LEU A 105      30.939  39.944  24.870  1.00  0.00           C
ATOM    314  CG  LEU A 105      32.463  40.216  24.510  1.00  0.00           C
ATOM    315  CD1 LEU A 105      33.051  41.132  25.561  1.00  0.00           C
ATOM    316  CD2 LEU A 105      33.286  38.959  24.400  1.00  0.00           C
ATOM    317  C   LEU A 105      28.969  38.624  24.088  1.00  0.00           C
ATOM    318  O   LEU A 105      28.737  38.020  25.143  1.00  0.00           O
ATOM    319  N   GLN A 106      28.038  38.362  23.106  1.00  0.00           N
ATOM    320  H   GLN A 106      28.258  38.571  22.153  1.00  0.00            
ATOM    321  CA  GLN A 106      26.717  37.776  23.434  1.00  0.00           C
ATOM    322  CB  GLN A 106      25.536  38.635  23.038  1.00  0.00           C
ATOM    323  CG  GLN A 106      24.420  38.271  23.985  1.00  0.00           C
ATOM    324  CD  GLN A 106      23.199  39.095  23.656  1.00  0.00           C
ATOM    325  OE1 GLN A 106      22.983  40.175  24.115  1.00  0.00           O
ATOM    326  NE2 GLN A 106      22.541  38.646  22.602  1.00  0.00           N
ATOM    327 HE21 GLN A 106      22.870  37.837  22.114  1.00  0.00            
ATOM    328 HE22 GLN A 106      21.714  39.115  22.292  1.00  0.00            
ATOM    329  C   GLN A 106      26.539  36.308  22.938  1.00  0.00           C
ATOM    330  O   GLN A 106      25.528  35.927  22.361  1.00  0.00           O
ATOM    331  N   ASN A 107      27.505  35.479  23.175  1.00  0.00           N
ATOM    332  H   ASN A 107      28.334  35.884  23.560  1.00  0.00            
ATOM    333  CA  ASN A 107      27.555  33.990  22.952  1.00  0.00           C
ATOM    334  CB  ASN A 107      29.052  33.560  23.197  1.00  0.00           C
ATOM    335  CG  ASN A 107      29.470  32.353  22.369  1.00  0.00           C
ATOM    336  OD1 ASN A 107      28.680  31.675  21.676  1.00  0.00           O
ATOM    337  ND2 ASN A 107      30.768  31.925  22.437  1.00  0.00           N
ATOM    338 HD21 ASN A 107      31.422  32.403  23.023  1.00  0.00            
ATOM    339 HD22 ASN A 107      31.062  31.134  21.901  1.00  0.00            
ATOM    340  C   ASN A 107      26.665  33.273  24.003  1.00  0.00           C
ATOM    341  O   ASN A 107      26.541  33.552  25.196  1.00  0.00           O
ATOM    342  N   ALA A 108      26.236  32.099  23.621  1.00  0.00           N
ATOM    343  H   ALA A 108      26.566  31.800  22.726  1.00  0.00            
ATOM    344  CA  ALA A 108      25.321  31.126  24.321  1.00  0.00           C
ATOM    345  CB  ALA A 108      24.995  29.882  23.457  1.00  0.00           C
ATOM    346  C   ALA A 108      25.951  30.589  25.615  1.00  0.00           C
ATOM    347  O   ALA A 108      25.169  30.151  26.494  1.00  0.00           O
ATOM    348  N   THR A 109      27.215  30.492  25.698  1.00  0.00           N
ATOM    349  H   THR A 109      27.751  30.476  24.854  1.00  0.00            
ATOM    350  CA  THR A 109      27.936  30.401  27.011  1.00  0.00           C
ATOM    351  CB  THR A 109      29.306  29.769  26.855  1.00  0.00           C
ATOM    352  OG1 THR A 109      29.715  29.165  28.081  1.00  0.00           O
ATOM    353  HG1 THR A 109      30.619  28.753  27.964  1.00  0.00            
ATOM    354  CG2 THR A 109      30.258  30.719  26.191  1.00  0.00           C
ATOM    355  C   THR A 109      28.005  31.582  28.003  1.00  0.00           C
ATOM    356  O   THR A 109      27.593  31.367  29.148  1.00  0.00           O
ATOM    357  N   ASN A 110      27.976  32.806  27.543  1.00  0.00           N
ATOM    358  H   ASN A 110      27.687  32.960  26.598  1.00  0.00            
ATOM    359  CA  ASN A 110      28.356  33.971  28.372  1.00  0.00           C
ATOM    360  CB  ASN A 110      28.724  35.212  27.519  1.00  0.00           C
ATOM    361  CG  ASN A 110      30.071  35.015  26.778  1.00  0.00           C
ATOM    362  OD1 ASN A 110      30.551  33.909  26.772  1.00  0.00           O
ATOM    363  ND2 ASN A 110      30.624  36.045  26.201  1.00  0.00           N
ATOM    364 HD21 ASN A 110      30.179  36.940  26.242  1.00  0.00            
ATOM    365 HD22 ASN A 110      31.493  35.940  25.717  1.00  0.00            
ATOM    366  C   ASN A 110      27.352  34.333  29.459  1.00  0.00           C
ATOM    367  O   ASN A 110      27.619  34.880  30.523  1.00  0.00           O
ATOM    368  N   TYR A 111      26.089  34.012  29.109  1.00  0.00           N
ATOM    369  H   TYR A 111      25.931  33.759  28.155  1.00  0.00            
ATOM    370  CA  TYR A 111      24.935  34.002  29.999  1.00  0.00           C
ATOM    371  CB  TYR A 111      23.766  33.383  29.337  1.00  0.00           C
ATOM    372  CG  TYR A 111      23.431  34.189  28.099  1.00  0.00           C
ATOM    373  CD1 TYR A 111      23.059  35.576  28.131  1.00  0.00           C
ATOM    374  HD1 TYR A 111      23.219  36.138  28.942  1.00  0.00            
ATOM    375  CD2 TYR A 111      23.182  33.449  26.946  1.00  0.00           C
ATOM    376  HD2 TYR A 111      23.351  32.463  26.942  1.00  0.00            
ATOM    377  CE1 TYR A 111      22.480  36.095  27.014  1.00  0.00           C
ATOM    378  HE1 TYR A 111      22.192  37.052  27.036  1.00  0.00            
ATOM    379  CE2 TYR A 111      22.695  34.077  25.789  1.00  0.00           C
ATOM    380  HE2 TYR A 111      22.661  33.578  24.923  1.00  0.00            
ATOM    381  CZ  TYR A 111      22.266  35.380  25.851  1.00  0.00           C
ATOM    382  OH  TYR A 111      21.512  35.857  24.797  1.00  0.00           O
ATOM    383  HH  TYR A 111      21.493  35.175  24.066  1.00  0.00            
ATOM    384  C   TYR A 111      25.184  33.388  31.404  1.00  0.00           C
ATOM    385  O   TYR A 111      24.746  33.911  32.473  1.00  0.00           O
ATOM    386  N   PHE A 112      25.835  32.590  31.540  1.00  0.00           N
ATOM    387  H   PHE A 112      26.287  32.295  30.698  1.00  0.00            
ATOM    388  CA  PHE A 112      26.222  31.812  32.715  1.00  0.00           C
ATOM    389  CB  PHE A 112      26.719  30.431  32.226  1.00  0.00           C
ATOM    390  CG  PHE A 112      26.270  29.270  33.084  1.00  0.00           C
ATOM    391  CD1 PHE A 112      24.905  28.922  33.104  1.00  0.00           C
ATOM    392  HD1 PHE A 112      24.258  29.395  32.505  1.00  0.00            
ATOM    393  CD2 PHE A 112      27.167  28.604  33.944  1.00  0.00           C
ATOM    394  HD2 PHE A 112      28.132  28.867  33.965  1.00  0.00            
ATOM    395  CE1 PHE A 112      24.461  27.924  33.955  1.00  0.00           C
ATOM    396  HE1 PHE A 112      23.489  27.692  33.984  1.00  0.00            
ATOM    397  CE2 PHE A 112      26.705  27.581  34.762  1.00  0.00           C
ATOM    398  HE2 PHE A 112      27.345  27.085  35.349  1.00  0.00            
ATOM    399  CZ  PHE A 112      25.357  27.243  34.769  1.00  0.00           C
ATOM    400  HZ  PHE A 112      25.031  26.507  35.362  1.00  0.00            
ATOM    401  C   PHE A 112      27.293  32.552  33.543  1.00  0.00           C
ATOM    402  O   PHE A 112      27.256  32.463  34.770  1.00  0.00           O
ATOM    403  N   LEU A 113      28.179  33.310  32.868  1.00  0.00           N
ATOM    404  H   LEU A 113      28.170  33.253  31.870  1.00  0.00            
ATOM    405  CA  LEU A 113      29.156  34.212  33.487  1.00  0.00           C
ATOM    406  CB  LEU A 113      30.216  34.663  32.446  1.00  0.00           C
ATOM    407  CG  LEU A 113      31.540  33.870  32.482  1.00  0.00           C
ATOM    408  CD1 LEU A 113      32.334  34.115  33.784  1.00  0.00           C
ATOM    409  CD2 LEU A 113      31.348  32.375  32.158  1.00  0.00           C
ATOM    410  C   LEU A 113      28.487  35.429  34.148  1.00  0.00           C
ATOM    411  O   LEU A 113      28.922  35.821  35.231  1.00  0.00           O
ATOM    412  N   MET A 114      27.434  35.979  33.515  1.00  0.00           N
ATOM    413  H   MET A 114      27.187  35.618  32.616  1.00  0.00            
ATOM    414  CA  MET A 114      26.627  37.074  34.061  1.00  0.00           C
ATOM    415  CB  MET A 114      25.701  37.642  32.965  1.00  0.00           C
ATOM    416  CG  MET A 114      24.982  38.945  33.369  1.00  0.00           C
ATOM    417  SD  MET A 114      23.774  39.556  32.164  1.00  0.00           S
ATOM    418  CE  MET A 114      22.393  38.431  32.499  1.00  0.00           C
ATOM    419  C   MET A 114      25.841  36.654  35.320  1.00  0.00           C
ATOM    420  O   MET A 114      25.768  37.442  36.260  1.00  0.00           O
ATOM    421  N   SER A 115      25.309  35.418  35.326  1.00  0.00           N
ATOM    422  H   SER A 115      25.406  34.870  34.495  1.00  0.00            
ATOM    423  CA  SER A 115      24.598  34.812  36.455  1.00  0.00           C
ATOM    424  CB  SER A 115      23.912  33.513  35.976  1.00  0.00           C
ATOM    425  OG  SER A 115      23.164  32.883  36.999  1.00  0.00           O
ATOM    426  HG  SER A 115      22.742  32.051  36.639  1.00  0.00            
ATOM    427  C   SER A 115      25.504  34.585  37.683  1.00  0.00           C
ATOM    428  O   SER A 115      25.072  34.855  38.804  1.00  0.00           O
ATOM    429  N   LEU A 116      26.750  34.135  37.444  1.00  0.00           N
ATOM    430  H   LEU A 116      26.986  33.910  36.499  1.00  0.00            
ATOM    431  CA  LEU A 116      27.786  33.950  38.463  1.00  0.00           C
ATOM    432  CB  LEU A 116      28.950  33.138  37.840  1.00  0.00           C
ATOM    433  CG  LEU A 116      29.941  32.473  38.830  1.00  0.00           C
ATOM    434  CD1 LEU A 116      30.770  31.380  38.121  1.00  0.00           C
ATOM    435  CD2 LEU A 116      30.857  33.469  39.571  1.00  0.00           C
ATOM    436  C   LEU A 116      28.238  35.297  39.065  1.00  0.00           C
ATOM    437  O   LEU A 116      28.365  35.394  40.285  1.00  0.00           O
ATOM    438  N   ALA A 117      28.432  36.313  38.204  1.00  0.00           N
ATOM    439  H   ALA A 117      28.322  36.122  37.228  1.00  0.00            
ATOM    440  CA  ALA A 117      28.792  37.677  38.594  1.00  0.00           C
ATOM    441  CB  ALA A 117      29.158  38.490  37.344  1.00  0.00           C
ATOM    442  C   ALA A 117      27.700  38.386  39.418  1.00  0.00           C
ATOM    443  O   ALA A 117      28.048  39.112  40.346  1.00  0.00           O
ATOM    444  N   ILE A 118      26.417  38.126  39.102  1.00  0.00           N
ATOM    445  H   ILE A 118      26.244  37.591  38.275  1.00  0.00            
ATOM    446  CA  ILE A 118      25.255  38.568  39.880  1.00  0.00           C
ATOM    447  CB  ILE A 118      23.909  38.294  39.126  1.00  0.00           C
ATOM    448  CG1 ILE A 118      23.681  39.384  38.054  1.00  0.00           C
ATOM    449  CG2 ILE A 118      22.642  38.149  40.007  1.00  0.00           C
ATOM    450  CD  ILE A 118      22.564  39.066  37.048  1.00  0.00           C
ATOM    451  C   ILE A 118      25.226  37.969  41.300  1.00  0.00           C
ATOM    452  O   ILE A 118      24.948  38.709  42.242  1.00  0.00           O
ATOM    453  N   ALA A 119      25.535  36.670  41.437  1.00  0.00           N
ATOM    454  H   ALA A 119      25.756  36.147  40.614  1.00  0.00            
ATOM    455  CA  ALA A 119      25.566  35.978  42.728  1.00  0.00           C
ATOM    456  CB  ALA A 119      25.767  34.470  42.507  1.00  0.00           C
ATOM    457  C   ALA A 119      26.635  36.548  43.679  1.00  0.00           C
ATOM    458  O   ALA A 119      26.344  36.795  44.851  1.00  0.00           O
ATOM    459  N   ASPHA 120      27.839  36.802  43.145  1.00  0.00           N
ATOM    460  H   ASPHA 120      27.997  36.571  42.185  1.00  0.00            
ATOM    461  CA  ASPHA 120      28.935  37.407  43.915  1.00  0.00           C
ATOM    462  CB  ASPHA 120      30.315  37.178  43.242  1.00  0.00           C
ATOM    463  CG  ASPHA 120      30.754  35.708  43.094  1.00  0.00           C
ATOM    464  OD1 ASPHA 120      31.477  35.301  42.190  1.00  0.00           O
ATOM    465  OD2 ASPHA 120      30.321  34.891  44.100  1.00  0.00           O
ATOM    466  HD2 ASPHA 120      30.644  33.959  43.935  1.00  0.00            
ATOM    467  C   ASPHA 120      28.674  38.893  44.245  1.00  0.00           C
ATOM    468  O   ASPHA 120      29.036  39.330  45.339  1.00  0.00           O
ATOM    469  N   MET A 121      27.972  39.632  43.364  1.00  0.00           N
ATOM    470  H   MET A 121      27.697  39.207  42.502  1.00  0.00            
ATOM    471  CA  MET A 121      27.590  41.029  43.604  1.00  0.00           C
ATOM    472  CB  MET A 121      27.077  41.664  42.297  1.00  0.00           C
ATOM    473  CG  MET A 121      26.804  43.176  42.386  1.00  0.00           C
ATOM    474  SD  MET A 121      26.228  43.929  40.841  1.00  0.00           S
ATOM    475  CE  MET A 121      24.545  43.258  40.767  1.00  0.00           C
ATOM    476  C   MET A 121      26.575  41.163  44.751  1.00  0.00           C
ATOM    477  O   MET A 121      26.683  42.099  45.542  1.00  0.00           O
ATOM    478  N   LEU A 122      25.636  40.210  44.853  1.00  0.00           N
ATOM    479  H   LEU A 122      25.590  39.521  44.130  1.00  0.00            
ATOM    480  CA  LEU A 122      24.673  40.111  45.954  1.00  0.00           C
ATOM    481  CB  LEU A 122      23.650  38.995  45.663  1.00  0.00           C
ATOM    482  CG  LEU A 122      22.616  39.337  44.572  1.00  0.00           C
ATOM    483  CD1 LEU A 122      21.885  38.065  44.087  1.00  0.00           C
ATOM    484  CD2 LEU A 122      21.644  40.448  45.031  1.00  0.00           C
ATOM    485  C   LEU A 122      25.363  39.865  47.308  1.00  0.00           C
ATOM    486  O   LEU A 122      25.070  40.575  48.273  1.00  0.00           O
ATOM    487  N   LEU A 123      26.310  38.916  47.339  1.00  0.00           N
ATOM    488  H   LEU A 123      26.446  38.361  46.519  1.00  0.00            
ATOM    489  CA  LEU A 123      27.158  38.644  48.504  1.00  0.00           C
ATOM    490  CB  LEU A 123      28.090  37.445  48.193  1.00  0.00           C
ATOM    491  CG  LEU A 123      28.910  36.902  49.388  1.00  0.00           C
ATOM    492  CD1 LEU A 123      28.029  36.143  50.395  1.00  0.00           C
ATOM    493  CD2 LEU A 123      30.080  36.026  48.912  1.00  0.00           C
ATOM    494  C   LEU A 123      27.943  39.903  48.929  1.00  0.00           C
ATOM    495  O   LEU A 123      27.915  40.270  50.107  1.00  0.00           O
ATOM    496  N   GLY A 124      28.550  40.566  47.932  1.00  0.00           N
ATOM    497  H   GLY A 124      28.500  40.146  47.026  1.00  0.00            
ATOM    498  CA  GLY A 124      29.276  41.833  48.020  1.00  0.00           C
ATOM    499  C   GLY A 124      28.467  42.943  48.712  1.00  0.00           C
ATOM    500  O   GLY A 124      28.994  43.641  49.577  1.00  0.00           O
ATOM    501  N   PHE A 125      27.197  43.099  48.326  1.00  0.00           N
ATOM    502  H   PHE A 125      26.814  42.416  47.704  1.00  0.00            
ATOM    503  CA  PHE A 125      26.327  44.196  48.748  1.00  0.00           C
ATOM    504  CB  PHE A 125      25.299  44.466  47.620  1.00  0.00           C
ATOM    505  CG  PHE A 125      24.258  45.558  47.845  1.00  0.00           C
ATOM    506  CD1 PHE A 125      24.598  46.774  48.479  1.00  0.00           C
ATOM    507  HD1 PHE A 125      25.523  46.908  48.835  1.00  0.00            
ATOM    508  CD2 PHE A 125      22.981  45.441  47.254  1.00  0.00           C
ATOM    509  HD2 PHE A 125      22.746  44.620  46.734  1.00  0.00            
ATOM    510  CE1 PHE A 125      23.655  47.783  48.610  1.00  0.00           C
ATOM    511  HE1 PHE A 125      23.893  48.628  49.089  1.00  0.00            
ATOM    512  CE2 PHE A 125      22.050  46.462  47.392  1.00  0.00           C
ATOM    513  HE2 PHE A 125      21.137  46.361  46.996  1.00  0.00            
ATOM    514  CZ  PHE A 125      22.382  47.624  48.078  1.00  0.00           C
ATOM    515  HZ  PHE A 125      21.702  48.348  48.189  1.00  0.00            
ATOM    516  C   PHE A 125      25.690  44.004  50.139  1.00  0.00           C
ATOM    517  O   PHE A 125      25.563  44.990  50.864  1.00  0.00           O
ATOM    518  N   LEU A 126      25.300  42.765  50.488  1.00  0.00           N
ATOM    519  H   LEU A 126      25.560  42.001  49.897  1.00  0.00            
ATOM    520  CA  LEU A 126      24.513  42.478  51.691  1.00  0.00           C
ATOM    521  CB  LEU A 126      23.355  41.503  51.354  1.00  0.00           C
ATOM    522  CG  LEU A 126      22.119  42.167  50.700  1.00  0.00           C
ATOM    523  CD1 LEU A 126      22.371  42.670  49.266  1.00  0.00           C
ATOM    524  CD2 LEU A 126      20.898  41.232  50.738  1.00  0.00           C
ATOM    525  C   LEU A 126      25.373  41.930  52.840  1.00  0.00           C
ATOM    526  O   LEU A 126      25.242  42.419  53.962  1.00  0.00           O
ATOM    527  N   VAL A 127      26.222  40.929  52.573  1.00  0.00           N
ATOM    528  H   VAL A 127      26.406  40.687  51.620  1.00  0.00            
ATOM    529  CA  VAL A 127      26.888  40.179  53.641  1.00  0.00           C
ATOM    530  CB  VAL A 127      27.249  38.740  53.180  1.00  0.00           C
ATOM    531  CG1 VAL A 127      28.037  37.916  54.219  1.00  0.00           C
ATOM    532  CG2 VAL A 127      25.977  37.969  52.770  1.00  0.00           C
ATOM    533  C   VAL A 127      28.141  40.908  54.169  1.00  0.00           C
ATOM    534  O   VAL A 127      28.328  40.987  55.388  1.00  0.00           O
ATOM    535  N   MET A 128      28.948  41.459  53.250  1.00  0.00           N
ATOM    536  H   MET A 128      28.687  41.377  52.288  1.00  0.00            
ATOM    537  CA  MET A 128      30.190  42.175  53.565  1.00  0.00           C
ATOM    538  CB  MET A 128      30.904  42.695  52.300  1.00  0.00           C
ATOM    539  CG  MET A 128      31.040  41.723  51.128  1.00  0.00           C
ATOM    540  SD  MET A 128      31.996  40.221  51.422  1.00  0.00           S
ATOM    541  CE  MET A 128      31.999  39.550  49.732  1.00  0.00           C
ATOM    542  C   MET A 128      30.052  43.323  54.595  1.00  0.00           C
ATOM    543  O   MET A 128      30.806  43.293  55.572  1.00  0.00           O
ATOM    544  N   PRO A 129      29.102  44.284  54.420  1.00  0.00           N
ATOM    545  CA  PRO A 129      28.938  45.367  55.407  1.00  0.00           C
ATOM    546  CB  PRO A 129      27.898  46.311  54.783  1.00  0.00           C
ATOM    547  CG  PRO A 129      27.127  45.443  53.809  1.00  0.00           C
ATOM    548  CD  PRO A 129      28.197  44.496  53.282  1.00  0.00           C
ATOM    549  C   PRO A 129      28.535  44.900  56.817  1.00  0.00           C
ATOM    550  O   PRO A 129      29.012  45.493  57.781  1.00  0.00           O
ATOM    551  N   VAL A 130      27.710  43.841  56.926  1.00  0.00           N
ATOM    552  H   VAL A 130      27.359  43.427  56.086  1.00  0.00            
ATOM    553  CA  VAL A 130      27.297  43.261  58.210  1.00  0.00           C
ATOM    554  CB  VAL A 130      26.127  42.248  58.052  1.00  0.00           C
ATOM    555  CG1 VAL A 130      25.743  41.516  59.359  1.00  0.00           C
ATOM    556  CG2 VAL A 130      24.876  42.927  57.466  1.00  0.00           C
ATOM    557  C   VAL A 130      28.466  42.560  58.930  1.00  0.00           C
ATOM    558  O   VAL A 130      28.656  42.786  60.127  1.00  0.00           O
ATOM    559  N   SER A 131      29.239  41.770  58.172  1.00  0.00           N
ATOM    560  H   SER A 131      28.980  41.654  57.213  1.00  0.00            
ATOM    561  CA  SER A 131      30.432  41.065  58.638  1.00  0.00           C
ATOM    562  CB  SER A 131      30.921  40.138  57.498  1.00  0.00           C
ATOM    563  OG  SER A 131      32.058  39.366  57.842  1.00  0.00           O
ATOM    564  HG  SER A 131      32.319  38.793  57.065  1.00  0.00            
ATOM    565  C   SER A 131      31.502  42.048  59.165  1.00  0.00           C
ATOM    566  O   SER A 131      32.027  41.852  60.265  1.00  0.00           O
ATOM    567  N   MET A 132      31.717  43.153  58.431  1.00  0.00           N
ATOM    568  H   MET A 132      31.213  43.240  57.571  1.00  0.00            
ATOM    569  CA  MET A 132      32.631  44.240  58.791  1.00  0.00           C
ATOM    570  CB  MET A 132      32.684  45.281  57.651  1.00  0.00           C
ATOM    571  CG  MET A 132      33.559  46.513  57.946  1.00  0.00           C
ATOM    572  SD  MET A 132      33.682  47.684  56.574  1.00  0.00           S
ATOM    573  CE  MET A 132      34.773  48.910  57.345  1.00  0.00           C
ATOM    574  C   MET A 132      32.300  44.880  60.150  1.00  0.00           C
ATOM    575  O   MET A 132      33.219  45.077  60.945  1.00  0.00           O
ATOM    576  N   LEU A 133      31.004  45.158  60.396  1.00  0.00           N
ATOM    577  H   LEU A 133      30.342  44.985  59.667  1.00  0.00            
ATOM    578  CA  LEU A 133      30.503  45.697  61.663  1.00  0.00           C
ATOM    579  CB  LEU A 133      28.987  45.996  61.582  1.00  0.00           C
ATOM    580  CG  LEU A 133      28.608  47.199  60.691  1.00  0.00           C
ATOM    581  CD1 LEU A 133      27.087  47.227  60.424  1.00  0.00           C
ATOM    582  CD2 LEU A 133      29.136  48.538  61.248  1.00  0.00           C
ATOM    583  C   LEU A 133      30.800  44.764  62.843  1.00  0.00           C
ATOM    584  O   LEU A 133      31.339  45.243  63.832  1.00  0.00           O
ATOM    585  N   THR A 134      30.477  43.478  62.683  1.00  0.00           N
ATOM    586  H   THR A 134      30.107  43.201  61.796  1.00  0.00            
ATOM    587  CA  THR A 134      30.623  42.445  63.705  1.00  0.00           C
ATOM    588  CB  THR A 134      30.109  41.079  63.169  1.00  0.00           C
ATOM    589  OG1 THR A 134      28.802  41.235  62.626  1.00  0.00           O
ATOM    590  HG1 THR A 134      28.476  40.354  62.283  1.00  0.00            
ATOM    591  CG2 THR A 134      30.026  39.967  64.229  1.00  0.00           C
ATOM    592  C   THR A 134      32.077  42.297  64.225  1.00  0.00           C
ATOM    593  O   THR A 134      32.284  42.119  65.428  1.00  0.00           O
ATOM    594  N   ILE A 135      33.056  42.467  63.324  1.00  0.00           N
ATOM    595  H   ILE A 135      32.793  42.582  62.366  1.00  0.00            
ATOM    596  CA  ILE A 135      34.483  42.496  63.649  1.00  0.00           C
ATOM    597  CB  ILE A 135      35.353  42.358  62.359  1.00  0.00           C
ATOM    598  CG1 ILE A 135      35.121  41.002  61.640  1.00  0.00           C
ATOM    599  CG2 ILE A 135      36.866  42.613  62.545  1.00  0.00           C
ATOM    600  CD  ILE A 135      35.748  39.776  62.327  1.00  0.00           C
ATOM    601  C   ILE A 135      34.876  43.770  64.437  1.00  0.00           C
ATOM    602  O   ILE A 135      35.505  43.656  65.487  1.00  0.00           O
ATOM    603  N   LEU A 136      34.442  44.946  63.959  1.00  0.00           N
ATOM    604  H   LEU A 136      33.944  44.919  63.092  1.00  0.00            
ATOM    605  CA  LEU A 136      34.620  46.268  64.573  1.00  0.00           C
ATOM    606  CB  LEU A 136      33.939  47.335  63.671  1.00  0.00           C
ATOM    607  CG  LEU A 136      34.839  48.524  63.287  1.00  0.00           C
ATOM    608  CD1 LEU A 136      36.073  48.080  62.470  1.00  0.00           C
ATOM    609  CD2 LEU A 136      34.023  49.618  62.566  1.00  0.00           C
ATOM    610  C   LEU A 136      34.063  46.333  66.008  1.00  0.00           C
ATOM    611  O   LEU A 136      34.731  46.848  66.904  1.00  0.00           O
ATOM    612  N   TYR A 137      32.604  46.026  66.314  1.00  0.00           N
ATOM    613  H   TYR A 137      32.036  46.002  65.491  1.00  0.00            
ATOM    614  CA  TYR A 137      31.840  45.758  67.528  1.00  0.00           C
ATOM    615  CB  TYR A 137      30.366  45.494  67.174  1.00  0.00           C
ATOM    616  CG  TYR A 137      29.753  46.908  67.267  1.00  0.00           C
ATOM    617  CD1 TYR A 137      28.950  47.345  68.315  1.00  0.00           C
ATOM    618  HD1 TYR A 137      28.857  46.787  69.140  1.00  0.00            
ATOM    619  CD2 TYR A 137      29.851  47.667  66.101  1.00  0.00           C
ATOM    620  HD2 TYR A 137      30.385  47.341  65.321  1.00  0.00            
ATOM    621  CE1 TYR A 137      28.295  48.523  68.219  1.00  0.00           C
ATOM    622  HE1 TYR A 137      27.692  48.794  68.969  1.00  0.00            
ATOM    623  CE2 TYR A 137      29.194  48.878  66.050  1.00  0.00           C
ATOM    624  HE2 TYR A 137      29.268  49.427  65.217  1.00  0.00            
ATOM    625  CZ  TYR A 137      28.419  49.380  67.124  1.00  0.00           C
ATOM    626  OH  TYR A 137      27.774  50.568  67.129  1.00  0.00           O
ATOM    627  HH  TYR A 137      27.967  51.056  66.278  1.00  0.00            
ATOM    628  C   TYR A 137      32.386  44.646  68.423  1.00  0.00           C
ATOM    629  O   TYR A 137      31.672  44.094  69.307  1.00  0.00           O
ATOM    630  N   GLY A 138      33.546  44.045  68.111  1.00  0.00           N
ATOM    631  H   GLY A 138      34.068  44.352  67.315  1.00  0.00            
ATOM    632  CA  GLY A 138      34.048  42.942  68.932  1.00  0.00           C
ATOM    633  C   GLY A 138      33.315  41.581  68.930  1.00  0.00           C
ATOM    634  O   GLY A 138      33.165  41.031  69.982  1.00  0.00           O
ATOM    635  N   TYR A 139      32.703  41.200  67.824  1.00  0.00           N
ATOM    636  H   TYR A 139      32.896  41.752  67.013  1.00  0.00            
ATOM    637  CA  TYR A 139      31.758  40.053  67.616  1.00  0.00           C
ATOM    638  CB  TYR A 139      32.522  38.727  67.901  1.00  0.00           C
ATOM    639  CG  TYR A 139      33.541  38.416  66.787  1.00  0.00           C
ATOM    640  CD1 TYR A 139      33.121  38.098  65.476  1.00  0.00           C
ATOM    641  HD1 TYR A 139      32.157  37.902  65.297  1.00  0.00            
ATOM    642  CD2 TYR A 139      34.842  38.784  66.971  1.00  0.00           C
ATOM    643  HD2 TYR A 139      35.119  39.133  67.866  1.00  0.00            
ATOM    644  CE1 TYR A 139      34.049  38.055  64.423  1.00  0.00           C
ATOM    645  HE1 TYR A 139      33.738  37.838  63.498  1.00  0.00            
ATOM    646  CE2 TYR A 139      35.819  38.691  65.943  1.00  0.00           C
ATOM    647  HE2 TYR A 139      36.780  38.891  66.133  1.00  0.00            
ATOM    648  CZ  TYR A 139      35.408  38.313  64.655  1.00  0.00           C
ATOM    649  OH  TYR A 139      36.157  38.805  63.647  1.00  0.00           O
ATOM    650  HH  TYR A 139      37.097  38.936  63.963  1.00  0.00            
ATOM    651  C   TYR A 139      30.366  40.010  68.354  1.00  0.00           C
ATOM    652  O   TYR A 139      29.690  38.969  68.373  1.00  0.00           O
ATOM    653  N   ARG A 140      30.025  41.046  69.105  1.00  0.00           N
ATOM    654  H   ARG A 140      30.710  41.746  69.307  1.00  0.00            
ATOM    655  CA  ARG A 140      28.644  41.199  69.659  1.00  0.00           C
ATOM    656  CB  ARG A 140      28.607  42.339  70.685  1.00  0.00           C
ATOM    657  CG  ARG A 140      29.763  42.108  71.713  1.00  0.00           C
ATOM    658  CD  ARG A 140      29.959  40.711  72.290  1.00  0.00           C
ATOM    659  NE  ARG A 140      30.990  40.729  73.402  1.00  0.00           N
ATOM    660  HE  ARG A 140      30.848  41.363  74.162  1.00  0.00            
ATOM    661  CZ  ARG A 140      32.041  39.977  73.431  1.00  0.00           C
ATOM    662  NH1 ARG A 140      32.405  39.272  72.364  1.00  0.00           N
ATOM    663 HH11 ARG A 140      31.863  39.319  71.525  1.00  0.00            
ATOM    664 HH12 ARG A 140      33.220  38.694  72.401  1.00  0.00            
ATOM    665  NH2 ARG A 140      32.408  39.510  74.617  1.00  0.00           N
ATOM    666 HH21 ARG A 140      31.879  39.744  75.432  1.00  0.00            
ATOM    667 HH22 ARG A 140      33.214  38.923  74.696  1.00  0.00            
ATOM    668  C   ARG A 140      27.750  41.660  68.494  1.00  0.00           C
ATOM    669  O   ARG A 140      28.181  42.350  67.588  1.00  0.00           O
ATOM    670  N   TRP A 141      26.570  41.045  68.295  1.00  0.00           N
ATOM    671  H   TRP A 141      26.313  40.298  68.909  1.00  0.00            
ATOM    672  CA  TRP A 141      25.644  41.415  67.225  1.00  0.00           C
ATOM    673  CB  TRP A 141      24.754  40.204  67.048  1.00  0.00           C
ATOM    674  CG  TRP A 141      23.712  40.451  65.956  1.00  0.00           C
ATOM    675  CD1 TRP A 141      22.399  40.603  66.235  1.00  0.00           C
ATOM    676  HD1 TRP A 141      21.963  40.578  67.135  1.00  0.00            
ATOM    677  CD2 TRP A 141      23.910  40.490  64.578  1.00  0.00           C
ATOM    678  NE1 TRP A 141      21.781  40.802  65.002  1.00  0.00           N
ATOM    679  HE1 TRP A 141      20.814  41.024  64.876  1.00  0.00            
ATOM    680  CE2 TRP A 141      22.636  40.659  64.045  1.00  0.00           C
ATOM    681  CE3 TRP A 141      24.952  40.376  63.757  1.00  0.00           C
ATOM    682  HE3 TRP A 141      25.883  40.378  64.122  1.00  0.00            
ATOM    683  CZ2 TRP A 141      22.379  40.517  62.714  1.00  0.00           C
ATOM    684  HZ2 TRP A 141      21.449  40.617  62.361  1.00  0.00            
ATOM    685  CZ3 TRP A 141      24.742  40.256  62.414  1.00  0.00           C
ATOM    686  HZ3 TRP A 141      25.539  40.189  61.814  1.00  0.00            
ATOM    687  CH2 TRP A 141      23.467  40.222  61.832  1.00  0.00           C
ATOM    688  HH2 TRP A 141      23.327  40.006  60.866  1.00  0.00            
ATOM    689  C   TRP A 141      25.039  42.769  67.571  1.00  0.00           C
ATOM    690  O   TRP A 141      24.134  42.826  68.403  1.00  0.00           O
ATOM    691  N   PRO A 142      25.463  43.821  66.764  1.00  0.00           N
ATOM    692  CA  PRO A 142      25.032  45.209  66.984  1.00  0.00           C
ATOM    693  CB  PRO A 142      26.123  46.003  66.168  1.00  0.00           C
ATOM    694  CG  PRO A 142      26.383  45.097  64.972  1.00  0.00           C
ATOM    695  CD  PRO A 142      26.344  43.651  65.537  1.00  0.00           C
ATOM    696  C   PRO A 142      23.576  45.431  66.512  1.00  0.00           C
ATOM    697  O   PRO A 142      22.963  46.456  66.864  1.00  0.00           O
ATOM    698  N   LEU A 143      23.011  44.599  65.640  1.00  0.00           N
ATOM    699  H   LEU A 143      23.436  43.708  65.482  1.00  0.00            
ATOM    700  CA  LEU A 143      21.722  44.956  64.860  1.00  0.00           C
ATOM    701  CB  LEU A 143      21.842  44.325  63.399  1.00  0.00           C
ATOM    702  CG  LEU A 143      23.045  44.648  62.516  1.00  0.00           C
ATOM    703  CD1 LEU A 143      22.731  44.213  61.106  1.00  0.00           C
ATOM    704  CD2 LEU A 143      23.136  46.168  62.473  1.00  0.00           C
ATOM    705  C   LEU A 143      20.584  44.367  65.738  1.00  0.00           C
ATOM    706  O   LEU A 143      20.733  43.656  66.734  1.00  0.00           O
ATOM    707  N   PRO A 144      19.369  44.658  65.358  1.00  0.00           N
ATOM    708  CA  PRO A 144      18.152  43.934  65.810  1.00  0.00           C
ATOM    709  CB  PRO A 144      17.047  44.302  64.825  1.00  0.00           C
ATOM    710  CG  PRO A 144      17.489  45.748  64.514  1.00  0.00           C
ATOM    711  CD  PRO A 144      19.025  45.728  64.411  1.00  0.00           C
ATOM    712  C   PRO A 144      18.348  42.428  65.790  1.00  0.00           C
ATOM    713  O   PRO A 144      18.813  41.869  64.824  1.00  0.00           O
ATOM    714  N   SER A 145      18.035  41.811  66.895  1.00  0.00           N
ATOM    715  H   SER A 145      17.755  42.358  67.684  1.00  0.00            
ATOM    716  CA  SER A 145      18.076  40.293  67.039  1.00  0.00           C
ATOM    717  CB  SER A 145      17.525  39.784  68.388  1.00  0.00           C
ATOM    718  OG  SER A 145      16.224  40.344  68.535  1.00  0.00           O
ATOM    719  HG  SER A 145      15.826  40.040  69.400  1.00  0.00            
ATOM    720  C   SER A 145      17.357  39.412  65.963  1.00  0.00           C
ATOM    721  O   SER A 145      18.042  38.719  65.202  1.00  0.00           O
ATOM    722  N   LYS A 146      15.806  40.269  65.225  1.00  0.00           N
ATOM    723  H   LYS A 146      15.457  41.102  65.654  1.00  0.00            
ATOM    724  CA  LYS A 146      15.120  39.727  64.041  1.00  0.00           C
ATOM    725  CB  LYS A 146      13.820  40.520  63.778  1.00  0.00           C
ATOM    726  CG  LYS A 146      12.813  40.474  64.942  1.00  0.00           C
ATOM    727  CD  LYS A 146      12.233  39.067  65.156  1.00  0.00           C
ATOM    728  CE  LYS A 146      11.121  39.031  66.213  1.00  0.00           C
ATOM    729  NZ  LYS A 146      11.656  39.281  67.563  1.00  0.00           N
ATOM    730  HZ1 LYS A 146      10.910  39.251  68.228  1.00  0.00            
ATOM    731  HZ2 LYS A 146      12.332  38.579  67.789  1.00  0.00            
ATOM    732  HZ3 LYS A 146      12.089  40.182  67.588  1.00  0.00            
ATOM    733  C   LYS A 146      15.977  39.653  62.760  1.00  0.00           C
ATOM    734  O   LYS A 146      15.678  38.831  61.896  1.00  0.00           O
ATOM    735  N   LEU A 147      17.027  40.486  62.672  1.00  0.00           N
ATOM    736  H   LEU A 147      17.167  41.133  63.422  1.00  0.00            
ATOM    737  CA  LEU A 147      17.981  40.520  61.564  1.00  0.00           C
ATOM    738  CB  LEU A 147      18.630  41.929  61.540  1.00  0.00           C
ATOM    739  CG  LEU A 147      19.537  42.248  60.322  1.00  0.00           C
ATOM    740  CD1 LEU A 147      19.406  43.724  59.912  1.00  0.00           C
ATOM    741  CD2 LEU A 147      21.019  41.887  60.557  1.00  0.00           C
ATOM    742  C   LEU A 147      19.006  39.363  61.591  1.00  0.00           C
ATOM    743  O   LEU A 147      19.558  39.056  60.537  1.00  0.00           O
ATOM    744  N   CYS A 148      19.240  38.731  62.760  1.00  0.00           N
ATOM    745  H   CYS A 148      18.689  38.997  63.551  1.00  0.00            
ATOM    746  CA  CYS A 148      20.248  37.679  62.951  1.00  0.00           C
ATOM    747  CB  CYS A 148      20.536  37.438  64.447  1.00  0.00           C
ATOM    748  SG  CYS A 148      21.826  36.173  64.863  1.00  0.00           S
ATOM    749  C   CYS A 148      19.944  36.374  62.197  1.00  0.00           C
ATOM    750  O   CYS A 148      20.759  35.968  61.368  1.00  0.00           O
ATOM    751  N   ALA A 149      18.794  35.744  62.500  1.00  0.00           N
ATOM    752  H   ALA A 149      18.182  36.180  63.159  1.00  0.00            
ATOM    753  CA  ALA A 149      18.379  34.458  61.926  1.00  0.00           C
ATOM    754  CB  ALA A 149      17.074  33.999  62.597  1.00  0.00           C
ATOM    755  C   ALA A 149      18.221  34.485  60.394  1.00  0.00           C
ATOM    756  O   ALA A 149      18.593  33.516  59.731  1.00  0.00           O
ATOM    757  N   VAL A 150      17.717  35.616  59.871  1.00  0.00           N
ATOM    758  H   VAL A 150      17.437  36.333  60.509  1.00  0.00            
ATOM    759  CA  VAL A 150      17.545  35.881  58.442  1.00  0.00           C
ATOM    760  CB  VAL A 150      16.647  37.133  58.216  1.00  0.00           C
ATOM    761  CG1 VAL A 150      16.503  37.565  56.740  1.00  0.00           C
ATOM    762  CG2 VAL A 150      15.245  36.929  58.822  1.00  0.00           C
ATOM    763  C   VAL A 150      18.890  36.084  57.713  1.00  0.00           C
ATOM    764  O   VAL A 150      19.028  35.610  56.585  1.00  0.00           O
ATOM    765  N   TRP A 151      19.861  36.756  58.352  1.00  0.00           N
ATOM    766  H   TRP A 151      19.664  37.108  59.267  1.00  0.00            
ATOM    767  CA  TRP A 151      21.193  37.005  57.790  1.00  0.00           C
ATOM    768  CB  TRP A 151      21.946  38.029  58.669  1.00  0.00           C
ATOM    769  CG  TRP A 151      23.413  38.211  58.419  1.00  0.00           C
ATOM    770  CD1 TRP A 151      23.974  38.751  57.313  1.00  0.00           C
ATOM    771  HD1 TRP A 151      23.471  39.110  56.527  1.00  0.00            
ATOM    772  CD2 TRP A 151      24.523  37.824  59.284  1.00  0.00           C
ATOM    773  NE1 TRP A 151      25.350  38.730  57.437  1.00  0.00           N
ATOM    774  HE1 TRP A 151      25.981  39.076  56.743  1.00  0.00            
ATOM    775  CE2 TRP A 151      25.747  38.173  58.635  1.00  0.00           C
ATOM    776  CE3 TRP A 151      24.622  37.212  60.556  1.00  0.00           C
ATOM    777  HE3 TRP A 151      23.787  36.944  61.037  1.00  0.00            
ATOM    778  CZ2 TRP A 151      27.002  37.942  59.225  1.00  0.00           C
ATOM    779  HZ2 TRP A 151      27.842  38.199  58.746  1.00  0.00            
ATOM    780  CZ3 TRP A 151      25.873  36.973  61.159  1.00  0.00           C
ATOM    781  HZ3 TRP A 151      25.918  36.539  62.059  1.00  0.00            
ATOM    782  CH2 TRP A 151      27.062  37.344  60.498  1.00  0.00           C
ATOM    783  HH2 TRP A 151      27.948  37.182  60.933  1.00  0.00            
ATOM    784  C   TRP A 151      21.998  35.716  57.547  1.00  0.00           C
ATOM    785  O   TRP A 151      22.550  35.542  56.458  1.00  0.00           O
ATOM    786  N   ILE A 152      21.996  34.813  58.538  1.00  0.00           N
ATOM    787  H   ILE A 152      21.482  35.030  59.368  1.00  0.00            
ATOM    788  CA  ILE A 152      22.700  33.526  58.484  1.00  0.00           C
ATOM    789  CB  ILE A 152      22.553  32.753  59.835  1.00  0.00           C
ATOM    790  CG1 ILE A 152      23.273  33.514  60.978  1.00  0.00           C
ATOM    791  CG2 ILE A 152      23.036  31.284  59.802  1.00  0.00           C
ATOM    792  CD  ILE A 152      23.008  32.949  62.383  1.00  0.00           C
ATOM    793  C   ILE A 152      22.236  32.643  57.298  1.00  0.00           C
ATOM    794  O   ILE A 152      23.065  32.041  56.615  1.00  0.00           O
ATOM    795  N   TYR A 153      20.920  32.633  57.046  1.00  0.00           N
ATOM    796  H   TYR A 153      20.323  33.101  57.697  1.00  0.00            
ATOM    797  CA  TYR A 153      20.287  31.990  55.891  1.00  0.00           C
ATOM    798  CB  TYR A 153      18.754  32.111  56.067  1.00  0.00           C
ATOM    799  CG  TYR A 153      17.885  31.903  54.833  1.00  0.00           C
ATOM    800  CD1 TYR A 153      17.570  30.604  54.384  1.00  0.00           C
ATOM    801  HD1 TYR A 153      17.927  29.808  54.872  1.00  0.00            
ATOM    802  CD2 TYR A 153      17.392  33.019  54.124  1.00  0.00           C
ATOM    803  HD2 TYR A 153      17.606  33.943  54.441  1.00  0.00            
ATOM    804  CE1 TYR A 153      16.754  30.425  53.251  1.00  0.00           C
ATOM    805  HE1 TYR A 153      16.511  29.502  52.953  1.00  0.00            
ATOM    806  CE2 TYR A 153      16.601  32.840  52.974  1.00  0.00           C
ATOM    807  HE2 TYR A 153      16.267  33.635  52.467  1.00  0.00            
ATOM    808  CZ  TYR A 153      16.280  31.539  52.538  1.00  0.00           C
ATOM    809  OH  TYR A 153      15.514  31.347  51.429  1.00  0.00           O
ATOM    810  HH  TYR A 153      15.261  32.233  51.041  1.00  0.00            
ATOM    811  C   TYR A 153      20.784  32.558  54.547  1.00  0.00           C
ATOM    812  O   TYR A 153      21.242  31.809  53.683  1.00  0.00           O
ATOM    813  N   LEU A 154      20.679  33.885  54.420  1.00  0.00           N
ATOM    814  H   LEU A 154      20.384  34.394  55.229  1.00  0.00            
ATOM    815  CA  LEU A 154      20.953  34.662  53.215  1.00  0.00           C
ATOM    816  CB  LEU A 154      20.655  36.137  53.550  1.00  0.00           C
ATOM    817  CG  LEU A 154      20.721  37.127  52.371  1.00  0.00           C
ATOM    818  CD1 LEU A 154      19.668  36.807  51.288  1.00  0.00           C
ATOM    819  CD2 LEU A 154      20.605  38.571  52.898  1.00  0.00           C
ATOM    820  C   LEU A 154      22.375  34.447  52.659  1.00  0.00           C
ATOM    821  O   LEU A 154      22.527  34.337  51.443  1.00  0.00           O
ATOM    822  N   ASP A 155      23.387  34.371  53.544  1.00  0.00           N
ATOM    823  H   ASP A 155      23.170  34.486  54.513  1.00  0.00            
ATOM    824  CA  ASP A 155      24.793  34.130  53.177  1.00  0.00           C
ATOM    825  CB  ASP A 155      25.764  34.387  54.366  1.00  0.00           C
ATOM    826  CG  ASP A 155      27.271  34.232  54.072  1.00  0.00           C
ATOM    827  OD1 ASP A 155      27.671  34.236  52.889  1.00  0.00           O
ATOM    828  OD2 ASP A 155      28.044  34.182  55.051  1.00  0.00           O
ATOM    829  C   ASP A 155      24.992  32.726  52.568  1.00  0.00           C
ATOM    830  O   ASP A 155      25.579  32.604  51.490  1.00  0.00           O
ATOM    831  N   VAL A 156      24.476  31.691  53.249  1.00  0.00           N
ATOM    832  H   VAL A 156      23.971  31.886  54.090  1.00  0.00            
ATOM    833  CA  VAL A 156      24.609  30.291  52.832  1.00  0.00           C
ATOM    834  CB  VAL A 156      24.008  29.315  53.887  1.00  0.00           C
ATOM    835  CG1 VAL A 156      23.928  27.836  53.445  1.00  0.00           C
ATOM    836  CG2 VAL A 156      24.795  29.399  55.207  1.00  0.00           C
ATOM    837  C   VAL A 156      23.989  30.033  51.440  1.00  0.00           C
ATOM    838  O   VAL A 156      24.604  29.334  50.628  1.00  0.00           O
ATOM    839  N   LEU A 157      22.840  30.672  51.173  1.00  0.00           N
ATOM    840  H   LEU A 157      22.393  31.143  51.934  1.00  0.00            
ATOM    841  CA  LEU A 157      22.182  30.742  49.869  1.00  0.00           C
ATOM    842  CB  LEU A 157      20.875  31.565  50.018  1.00  0.00           C
ATOM    843  CG  LEU A 157      20.130  31.972  48.725  1.00  0.00           C
ATOM    844  CD1 LEU A 157      19.790  30.762  47.829  1.00  0.00           C
ATOM    845  CD2 LEU A 157      18.885  32.820  49.065  1.00  0.00           C
ATOM    846  C   LEU A 157      23.125  31.265  48.763  1.00  0.00           C
ATOM    847  O   LEU A 157      23.385  30.540  47.800  1.00  0.00           O
ATOM    848  N   PHE A 158      23.654  32.487  48.943  1.00  0.00           N
ATOM    849  H   PHE A 158      23.405  32.990  49.770  1.00  0.00            
ATOM    850  CA  PHE A 158      24.576  33.127  47.997  1.00  0.00           C
ATOM    851  CB  PHE A 158      24.914  34.567  48.451  1.00  0.00           C
ATOM    852  CG  PHE A 158      23.772  35.569  48.557  1.00  0.00           C
ATOM    853  CD1 PHE A 158      22.687  35.564  47.651  1.00  0.00           C
ATOM    854  HD1 PHE A 158      22.616  34.844  46.961  1.00  0.00            
ATOM    855  CD2 PHE A 158      23.891  36.648  49.461  1.00  0.00           C
ATOM    856  HD2 PHE A 158      24.676  36.695  50.078  1.00  0.00            
ATOM    857  CE1 PHE A 158      21.720  36.557  47.718  1.00  0.00           C
ATOM    858  HE1 PHE A 158      20.935  36.529  47.099  1.00  0.00            
ATOM    859  CE2 PHE A 158      22.925  37.642  49.497  1.00  0.00           C
ATOM    860  HE2 PHE A 158      23.014  38.400  50.144  1.00  0.00            
ATOM    861  CZ  PHE A 158      21.836  37.590  48.640  1.00  0.00           C
ATOM    862  HZ  PHE A 158      21.132  38.298  48.686  1.00  0.00            
ATOM    863  C   PHE A 158      25.879  32.332  47.790  1.00  0.00           C
ATOM    864  O   PHE A 158      26.320  32.161  46.653  1.00  0.00           O
ATOM    865  N   SER A 159      26.458  31.839  48.891  1.00  0.00           N
ATOM    866  H   SER A 159      26.003  31.996  49.767  1.00  0.00            
ATOM    867  CA  SER A 159      27.709  31.088  48.899  1.00  0.00           C
ATOM    868  CB  SER A 159      28.173  30.915  50.358  1.00  0.00           C
ATOM    869  OG  SER A 159      29.463  30.350  50.428  1.00  0.00           O
ATOM    870  HG  SER A 159      29.732  30.252  51.386  1.00  0.00            
ATOM    871  C   SER A 159      27.589  29.754  48.131  1.00  0.00           C
ATOM    872  O   SER A 159      28.411  29.478  47.251  1.00  0.00           O
ATOM    873  N   THR A 160      26.529  28.979  48.412  1.00  0.00           N
ATOM    874  H   THR A 160      25.883  29.289  49.109  1.00  0.00            
ATOM    875  CA  THR A 160      26.276  27.701  47.745  1.00  0.00           C
ATOM    876  CB  THR A 160      25.105  26.918  48.393  1.00  0.00           C
ATOM    877  OG1 THR A 160      25.310  26.831  49.794  1.00  0.00           O
ATOM    878  HG1 THR A 160      24.554  26.326  50.211  1.00  0.00            
ATOM    879  CG2 THR A 160      24.938  25.483  47.868  1.00  0.00           C
ATOM    880  C   THR A 160      26.007  27.857  46.232  1.00  0.00           C
ATOM    881  O   THR A 160      26.513  27.058  45.437  1.00  0.00           O
ATOM    882  N   ALA A 161      25.303  28.934  45.852  1.00  0.00           N
ATOM    883  H   ALA A 161      24.917  29.521  46.563  1.00  0.00            
ATOM    884  CA  ALA A 161      25.069  29.296  44.456  1.00  0.00           C
ATOM    885  CB  ALA A 161      24.093  30.479  44.385  1.00  0.00           C
ATOM    886  C   ALA A 161      26.368  29.604  43.688  1.00  0.00           C
ATOM    887  O   ALA A 161      26.435  29.316  42.495  1.00  0.00           O
ATOM    888  N   SER A 162      27.390  30.151  44.363  1.00  0.00           N
ATOM    889  H   SER A 162      27.268  30.352  45.335  1.00  0.00            
ATOM    890  CA  SER A 162      28.676  30.467  43.740  1.00  0.00           C
ATOM    891  CB  SER A 162      29.494  31.426  44.646  1.00  0.00           C
ATOM    892  OG  SER A 162      30.503  32.145  43.936  1.00  0.00           O
ATOM    893  HG  SER A 162      30.994  32.743  44.569  1.00  0.00            
ATOM    894  C   SER A 162      29.442  29.185  43.324  1.00  0.00           C
ATOM    895  O   SER A 162      29.906  29.122  42.187  1.00  0.00           O
ATOM    896  N   ILE A 163      29.532  28.174  44.205  1.00  0.00           N
ATOM    897  H   ILE A 163      29.074  28.267  45.089  1.00  0.00            
ATOM    898  CA  ILE A 163      30.277  26.935  43.923  1.00  0.00           C
ATOM    899  CB  ILE A 163      30.712  26.174  45.213  1.00  0.00           C
ATOM    900  CG1 ILE A 163      31.522  24.884  44.929  1.00  0.00           C
ATOM    901  CG2 ILE A 163      29.559  25.900  46.200  1.00  0.00           C
ATOM    902  CD  ILE A 163      32.308  24.365  46.140  1.00  0.00           C
ATOM    903  C   ILE A 163      29.558  25.975  42.949  1.00  0.00           C
ATOM    904  O   ILE A 163      30.210  25.392  42.081  1.00  0.00           O
ATOM    905  N   MET A 164      28.226  25.862  43.048  1.00  0.00           N
ATOM    906  H   MET A 164      27.763  26.356  43.784  1.00  0.00            
ATOM    907  CA  MET A 164      27.413  25.054  42.136  1.00  0.00           C
ATOM    908  CB  MET A 164      25.959  24.991  42.641  1.00  0.00           C
ATOM    909  CG  MET A 164      25.772  24.221  43.957  1.00  0.00           C
ATOM    910  SD  MET A 164      25.933  22.423  43.827  1.00  0.00           S
ATOM    911  CE  MET A 164      25.641  21.986  45.561  1.00  0.00           C
ATOM    912  C   MET A 164      27.490  25.519  40.667  1.00  0.00           C
ATOM    913  O   MET A 164      27.422  24.666  39.781  1.00  0.00           O
ATOM    914  N   HISDA 165      27.697  26.832  40.426  1.00  0.00           N
ATOM    915  H   HISDA 165      27.637  27.467  41.196  1.00  0.00            
ATOM    916  CA  HISDA 165      28.005  27.383  39.099  1.00  0.00           C
ATOM    917  CB  HISDA 165      27.982  28.928  39.104  1.00  0.00           C
ATOM    918  CG  HISDA 165      26.627  29.568  38.924  1.00  0.00           C
ATOM    919  ND1 HISDA 165      25.927  30.160  39.959  1.00  0.00           N
ATOM    920  HD1 HISDA 165      26.210  30.201  40.917  1.00  0.00            
ATOM    921  CD2 HISDA 165      25.860  29.775  37.799  1.00  0.00           C
ATOM    922  HD2 HISDA 165      26.099  29.470  36.877  1.00  0.00            
ATOM    923  CE1 HISDA 165      24.804  30.666  39.445  1.00  0.00           C
ATOM    924  HE1 HISDA 165      24.113  31.141  39.990  1.00  0.00            
ATOM    925  NE2 HISDA 165      24.699  30.473  38.136  1.00  0.00           N
ATOM    926  C   HISDA 165      29.349  26.881  38.536  1.00  0.00           C
ATOM    927  O   HISDA 165      29.420  26.616  37.337  1.00  0.00           O
ATOM    928  N   LEU A 166      30.374  26.719  39.387  1.00  0.00           N
ATOM    929  H   LEU A 166      30.227  26.936  40.352  1.00  0.00            
ATOM    930  CA  LEU A 166      31.699  26.240  38.976  1.00  0.00           C
ATOM    931  CB  LEU A 166      32.734  26.427  40.112  1.00  0.00           C
ATOM    932  CG  LEU A 166      32.906  27.861  40.669  1.00  0.00           C
ATOM    933  CD1 LEU A 166      33.762  27.864  41.957  1.00  0.00           C
ATOM    934  CD2 LEU A 166      33.428  28.863  39.615  1.00  0.00           C
ATOM    935  C   LEU A 166      31.658  24.764  38.536  1.00  0.00           C
ATOM    936  O   LEU A 166      32.274  24.404  37.529  1.00  0.00           O
ATOM    937  N   CYS A 167      30.890  23.936  39.262  1.00  0.00           N
ATOM    938  H   CYS A 167      30.428  24.303  40.069  1.00  0.00            
ATOM    939  CA  CYS A 167      30.694  22.519  38.931  1.00  0.00           C
ATOM    940  CB  CYS A 167      29.924  21.769  40.032  1.00  0.00           C
ATOM    941  SG  CYS A 167      31.015  21.514  41.450  1.00  0.00           S
ATOM    942  HG  CYS A 167      30.519  21.027  42.169  1.00  0.00            
ATOM    943  C   CYS A 167      29.979  22.318  37.585  1.00  0.00           C
ATOM    944  O   CYS A 167      30.363  21.418  36.837  1.00  0.00           O
ATOM    945  N   ALA A 168      28.978  23.169  37.296  1.00  0.00           N
ATOM    946  H   ALA A 168      28.729  23.848  37.986  1.00  0.00            
ATOM    947  CA  ALA A 168      28.230  23.167  36.039  1.00  0.00           C
ATOM    948  CB  ALA A 168      27.005  24.081  36.183  1.00  0.00           C
ATOM    949  C   ALA A 168      29.085  23.556  34.818  1.00  0.00           C
ATOM    950  O   ALA A 168      28.929  22.936  33.766  1.00  0.00           O
ATOM    951  N   ILE A 169      30.001  24.529  34.992  1.00  0.00           N
ATOM    952  H   ILE A 169      30.019  25.000  35.874  1.00  0.00            
ATOM    953  CA  ILE A 169      30.973  24.943  33.974  1.00  0.00           C
ATOM    954  CB  ILE A 169      31.720  26.258  34.369  1.00  0.00           C
ATOM    955  CG1 ILE A 169      30.747  27.458  34.362  1.00  0.00           C
ATOM    956  CG2 ILE A 169      32.954  26.590  33.494  1.00  0.00           C
ATOM    957  CD  ILE A 169      31.279  28.707  35.087  1.00  0.00           C
ATOM    958  C   ILE A 169      32.004  23.840  33.665  1.00  0.00           C
ATOM    959  O   ILE A 169      32.273  23.594  32.489  1.00  0.00           O
ATOM    960  N   SER A 170      32.540  23.196  34.720  1.00  0.00           N
ATOM    961  H   SER A 170      32.235  23.477  35.630  1.00  0.00            
ATOM    962  CA  SER A 170      33.531  22.120  34.648  1.00  0.00           C
ATOM    963  CB  SER A 170      33.932  21.715  36.086  1.00  0.00           C
ATOM    964  OG  SER A 170      34.892  20.678  36.116  1.00  0.00           O
ATOM    965  HG  SER A 170      35.114  20.457  37.066  1.00  0.00            
ATOM    966  C   SER A 170      33.060  20.918  33.807  1.00  0.00           C
ATOM    967  O   SER A 170      33.805  20.472  32.933  1.00  0.00           O
ATOM    968  N   LEU A 171      31.826  20.450  34.065  1.00  0.00           N
ATOM    969  H   LEU A 171      31.304  20.893  34.794  1.00  0.00            
ATOM    970  CA  LEU A 171      31.191  19.337  33.354  1.00  0.00           C
ATOM    971  CB  LEU A 171      29.860  18.964  34.047  1.00  0.00           C
ATOM    972  CG  LEU A 171      30.031  18.157  35.352  1.00  0.00           C
ATOM    973  CD1 LEU A 171      28.696  18.048  36.119  1.00  0.00           C
ATOM    974  CD2 LEU A 171      30.674  16.774  35.103  1.00  0.00           C
ATOM    975  C   LEU A 171      30.970  19.616  31.859  1.00  0.00           C
ATOM    976  O   LEU A 171      31.309  18.755  31.048  1.00  0.00           O
ATOM    977  N   ASP A 172      30.443  20.809  31.521  1.00  0.00           N
ATOM    978  H   ASP A 172      30.202  21.436  32.262  1.00  0.00            
ATOM    979  CA  ASP A 172      30.197  21.255  30.142  1.00  0.00           C
ATOM    980  CB  ASP A 172      29.427  22.601  30.129  1.00  0.00           C
ATOM    981  CG  ASP A 172      28.997  23.133  28.751  1.00  0.00           C
ATOM    982  OD1 ASP A 172      28.916  22.337  27.787  1.00  0.00           O
ATOM    983  OD2 ASP A 172      28.677  24.341  28.701  1.00  0.00           O
ATOM    984  C   ASP A 172      31.500  21.323  29.317  1.00  0.00           C
ATOM    985  O   ASP A 172      31.527  20.831  28.188  1.00  0.00           O
ATOM    986  N   ARG A 173      32.558  21.890  29.922  1.00  0.00           N
ATOM    987  H   ARG A 173      32.424  22.239  30.850  1.00  0.00            
ATOM    988  CA  ARG A 173      33.889  22.038  29.334  1.00  0.00           C
ATOM    989  CB  ARG A 173      34.769  22.850  30.304  1.00  0.00           C
ATOM    990  CG  ARG A 173      36.192  23.134  29.790  1.00  0.00           C
ATOM    991  CD  ARG A 173      37.034  23.939  30.783  1.00  0.00           C
ATOM    992  NE  ARG A 173      36.573  25.330  30.905  1.00  0.00           N
ATOM    993  HE  ARG A 173      35.992  25.683  30.172  1.00  0.00            
ATOM    994  CZ  ARG A 173      36.864  26.168  31.914  1.00  0.00           C
ATOM    995  NH1 ARG A 173      37.631  25.785  32.945  1.00  0.00           N
ATOM    996 HH11 ARG A 173      38.001  24.856  32.975  1.00  0.00            
ATOM    997 HH12 ARG A 173      37.833  26.428  33.684  1.00  0.00            
ATOM    998  NH2 ARG A 173      36.376  27.415  31.894  1.00  0.00           N
ATOM    999 HH21 ARG A 173      35.801  27.715  31.133  1.00  0.00            
ATOM   1000 HH22 ARG A 173      36.587  28.046  32.640  1.00  0.00            
ATOM   1001  C   ARG A 173      34.552  20.703  28.946  1.00  0.00           C
ATOM   1002  O   ARG A 173      35.186  20.644  27.893  1.00  0.00           O
ATOM   1003  N   TYR A 174      34.382  19.664  29.782  1.00  0.00           N
ATOM   1004  H   TYR A 174      33.870  19.817  30.627  1.00  0.00            
ATOM   1005  CA  TYR A 174      34.904  18.320  29.524  1.00  0.00           C
ATOM   1006  CB  TYR A 174      34.756  17.441  30.783  1.00  0.00           C
ATOM   1007  CG  TYR A 174      35.087  15.972  30.568  1.00  0.00           C
ATOM   1008  CD1 TYR A 174      36.411  15.585  30.274  1.00  0.00           C
ATOM   1009  HD1 TYR A 174      37.141  16.269  30.271  1.00  0.00            
ATOM   1010  CD2 TYR A 174      34.062  15.000  30.584  1.00  0.00           C
ATOM   1011  HD2 TYR A 174      33.123  15.267  30.800  1.00  0.00            
ATOM   1012  CE1 TYR A 174      36.709  14.241  29.985  1.00  0.00           C
ATOM   1013  HE1 TYR A 174      37.648  13.972  29.773  1.00  0.00            
ATOM   1014  CE2 TYR A 174      34.363  13.653  30.296  1.00  0.00           C
ATOM   1015  HE2 TYR A 174      33.637  12.966  30.306  1.00  0.00            
ATOM   1016  CZ  TYR A 174      35.686  13.275  29.994  1.00  0.00           C
ATOM   1017  OH  TYR A 174      35.980  11.975  29.703  1.00  0.00           O
ATOM   1018  HH  TYR A 174      35.146  11.425  29.754  1.00  0.00            
ATOM   1019  C   TYR A 174      34.292  17.662  28.275  1.00  0.00           C
ATOM   1020  O   TYR A 174      35.039  17.101  27.474  1.00  0.00           O
ATOM   1021  N   VAL A 175      32.961  17.767  28.121  1.00  0.00           N
ATOM   1022  H   VAL A 175      32.445  18.255  28.825  1.00  0.00            
ATOM   1023  CA  VAL A 175      32.217  17.211  26.986  1.00  0.00           C
ATOM   1024  CB  VAL A 175      30.683  17.255  27.248  1.00  0.00           C
ATOM   1025  CG1 VAL A 175      29.817  16.740  26.078  1.00  0.00           C
ATOM   1026  CG2 VAL A 175      30.314  16.464  28.518  1.00  0.00           C
ATOM   1027  C   VAL A 175      32.547  17.929  25.655  1.00  0.00           C
ATOM   1028  O   VAL A 175      32.508  17.292  24.602  1.00  0.00           O
ATOM   1029  N   ALA A 176      32.927  19.217  25.733  1.00  0.00           N
ATOM   1030  H   ALA A 176      32.891  19.655  26.631  1.00  0.00            
ATOM   1031  CA  ALA A 176      33.389  20.026  24.606  1.00  0.00           C
ATOM   1032  CB  ALA A 176      33.303  21.508  25.002  1.00  0.00           C
ATOM   1033  C   ALA A 176      34.808  19.682  24.105  1.00  0.00           C
ATOM   1034  O   ALA A 176      35.147  20.111  23.003  1.00  0.00           O
ATOM   1035  N   ILE A 177      35.604  18.939  24.897  1.00  0.00           N
ATOM   1036  H   ILE A 177      35.222  18.610  25.761  1.00  0.00            
ATOM   1037  CA  ILE A 177      36.992  18.577  24.585  1.00  0.00           C
ATOM   1038  CB  ILE A 177      37.961  19.042  25.721  1.00  0.00           C
ATOM   1039  CG1 ILE A 177      38.117  20.581  25.662  1.00  0.00           C
ATOM   1040  CG2 ILE A 177      39.357  18.370  25.742  1.00  0.00           C
ATOM   1041  CD  ILE A 177      38.799  21.204  26.888  1.00  0.00           C
ATOM   1042  C   ILE A 177      37.162  17.072  24.289  1.00  0.00           C
ATOM   1043  O   ILE A 177      37.992  16.732  23.446  1.00  0.00           O
ATOM   1044  N   GLN A 178      36.372  16.204  24.945  1.00  0.00           N
ATOM   1045  H   GLN A 178      35.737  16.568  25.626  1.00  0.00            
ATOM   1046  CA  GLN A 178      36.386  14.754  24.721  1.00  0.00           C
ATOM   1047  CB  GLN A 178      35.642  14.056  25.888  1.00  0.00           C
ATOM   1048  CG  GLN A 178      35.536  12.512  25.826  1.00  0.00           C
ATOM   1049  CD  GLN A 178      36.874  11.763  25.745  1.00  0.00           C
ATOM   1050  OE1 GLN A 178      36.982  10.760  25.044  1.00  0.00           O
ATOM   1051  NE2 GLN A 178      37.894  12.228  26.469  1.00  0.00           N
ATOM   1052 HE21 GLN A 178      37.773  13.040  27.040  1.00  0.00            
ATOM   1053 HE22 GLN A 178      38.780  11.765  26.440  1.00  0.00            
ATOM   1054  C   GLN A 178      35.825  14.358  23.341  1.00  0.00           C
ATOM   1055  O   GLN A 178      36.412  13.504  22.676  1.00  0.00           O
ATOM   1056  N   ASN A 179      34.712  14.995  22.939  1.00  0.00           N
ATOM   1057  H   ASN A 179      34.368  15.732  23.521  1.00  0.00            
ATOM   1058  CA  ASN A 179      33.962  14.696  21.717  1.00  0.00           C
ATOM   1059  CB  ASN A 179      33.036  13.456  21.898  1.00  0.00           C
ATOM   1060  CG  ASN A 179      32.035  13.474  23.067  1.00  0.00           C
ATOM   1061  OD1 ASN A 179      32.305  13.997  24.147  1.00  0.00           O
ATOM   1062  ND2 ASN A 179      30.867  12.865  22.859  1.00  0.00           N
ATOM   1063 HD21 ASN A 179      30.681  12.428  21.979  1.00  0.00            
ATOM   1064 HD22 ASN A 179      30.178  12.845  23.583  1.00  0.00            
ATOM   1065  C   ASN A 179      33.246  15.973  21.219  1.00  0.00           C
ATOM   1066  O   ASN A 179      32.070  16.165  21.532  1.00  0.00           O
ATOM   1067  N   PRO A 180      33.969  16.849  20.476  1.00  0.00           N
ATOM   1068  CA  PRO A 180      33.436  18.151  20.023  1.00  0.00           C
ATOM   1069  CB  PRO A 180      34.630  18.830  19.328  1.00  0.00           C
ATOM   1070  CG  PRO A 180      35.859  18.142  19.892  1.00  0.00           C
ATOM   1071  CD  PRO A 180      35.384  16.716  20.115  1.00  0.00           C
ATOM   1072  C   PRO A 180      32.213  18.114  19.084  1.00  0.00           C
ATOM   1073  O   PRO A 180      31.392  19.028  19.159  1.00  0.00           O
ATOM   1074  N   ILE A 181      32.121  17.093  18.212  1.00  0.00           N
ATOM   1075  H   ILE A 181      32.812  16.372  18.258  1.00  0.00            
ATOM   1076  CA  ILE A 181      31.065  16.975  17.197  1.00  0.00           C
ATOM   1077  CB  ILE A 181      31.409  15.898  16.120  1.00  0.00           C
ATOM   1078  CG1 ILE A 181      32.611  16.371  15.268  1.00  0.00           C
ATOM   1079  CG2 ILE A 181      30.229  15.500  15.198  1.00  0.00           C
ATOM   1080  CD  ILE A 181      33.183  15.298  14.329  1.00  0.00           C
ATOM   1081  C   ILE A 181      29.678  16.700  17.808  1.00  0.00           C
ATOM   1082  O   ILE A 181      28.717  17.371  17.430  1.00  0.00           O
ATOM   1083  N   HISDA 182      29.609  15.758  18.762  1.00  0.00           N
ATOM   1084  H   HISDA 182      30.445  15.255  18.983  1.00  0.00            
ATOM   1085  CA  HISDA 182      28.390  15.417  19.502  1.00  0.00           C
ATOM   1086  CB  HISDA 182      28.547  14.026  20.148  1.00  0.00           C
ATOM   1087  CG  HISDA 182      28.552  12.876  19.168  1.00  0.00           C
ATOM   1088  ND1 HISDA 182      29.583  12.668  18.244  1.00  0.00           N
ATOM   1089  HD1 HISDA 182      30.406  13.222  18.115  1.00  0.00            
ATOM   1090  CD2 HISDA 182      27.611  11.880  19.007  1.00  0.00           C
ATOM   1091  HD2 HISDA 182      26.763  11.769  19.525  1.00  0.00            
ATOM   1092  CE1 HISDA 182      29.232  11.577  17.576  1.00  0.00           C
ATOM   1093  HE1 HISDA 182      29.780  11.180  16.840  1.00  0.00            
ATOM   1094  NE2 HISDA 182      28.072  11.065  17.988  1.00  0.00           N
ATOM   1095  C   HISDA 182      27.985  16.490  20.534  1.00  0.00           C
ATOM   1096  O   HISDA 182      26.808  16.544  20.894  1.00  0.00           O
ATOM   1097  N   HISHA 183      28.935  17.348  20.950  1.00  0.00           N
ATOM   1098  H   HISHA 183      29.884  17.150  20.705  1.00  0.00            
ATOM   1099  CA  HISHA 183      28.668  18.553  21.738  1.00  0.00           C
ATOM   1100  CB  HISHA 183      29.972  19.041  22.406  1.00  0.00           C
ATOM   1101  CG  HISHA 183      29.830  20.302  23.227  1.00  0.00           C
ATOM   1102  ND1 HISHA 183      30.019  21.564  22.680  1.00  0.00           N
ATOM   1103  HD1 HISHA 183      30.274  21.772  21.736  1.00  0.00            
ATOM   1104  CD2 HISHA 183      29.508  20.483  24.559  1.00  0.00           C
ATOM   1105  HD2 HISHA 183      29.323  19.761  25.226  1.00  0.00            
ATOM   1106  CE1 HISHA 183      29.796  22.445  23.653  1.00  0.00           C
ATOM   1107  HE1 HISHA 183      29.853  23.436  23.536  1.00  0.00            
ATOM   1108  NE2 HISHA 183      29.488  21.845  24.802  1.00  0.00           N
ATOM   1109  HE2 HISHA 183      29.282  22.293  25.672  1.00  0.00            
ATOM   1110  C   HISHA 183      28.014  19.661  20.887  1.00  0.00           C
ATOM   1111  O   HISHA 183      27.079  20.304  21.364  1.00  0.00           O
ATOM   1112  N   SER A 184      28.507  19.855  19.651  1.00  0.00           N
ATOM   1113  H   SER A 184      29.302  19.314  19.376  1.00  0.00            
ATOM   1114  CA  SER A 184      27.959  20.807  18.677  1.00  0.00           C
ATOM   1115  CB  SER A 184      28.972  21.009  17.533  1.00  0.00           C
ATOM   1116  OG  SER A 184      30.055  21.805  17.970  1.00  0.00           O
ATOM   1117  HG  SER A 184      30.703  21.927  17.218  1.00  0.00            
ATOM   1118  C   SER A 184      26.585  20.383  18.122  1.00  0.00           C
ATOM   1119  O   SER A 184      25.847  21.243  17.642  1.00  0.00           O
ATOM   1120  N   ARG A 185      26.265  19.081  18.222  1.00  0.00           N
ATOM   1121  H   ARG A 185      26.968  18.466  18.579  1.00  0.00            
ATOM   1122  CA  ARG A 185      24.984  18.484  17.857  1.00  0.00           C
ATOM   1123  CB  ARG A 185      25.136  16.946  17.846  1.00  0.00           C
ATOM   1124  CG  ARG A 185      23.992  16.198  17.139  1.00  0.00           C
ATOM   1125  CD  ARG A 185      24.218  16.063  15.625  1.00  0.00           C
ATOM   1126  NE  ARG A 185      25.320  15.127  15.340  1.00  0.00           N
ATOM   1127  HE  ARG A 185      25.437  14.370  15.982  1.00  0.00            
ATOM   1128  CZ  ARG A 185      26.185  15.178  14.313  1.00  0.00           C
ATOM   1129  NH1 ARG A 185      27.123  14.229  14.209  1.00  0.00           N
ATOM   1130 HH11 ARG A 185      27.172  13.498  14.889  1.00  0.00            
ATOM   1131 HH12 ARG A 185      27.775  14.251  13.451  1.00  0.00            
ATOM   1132  NH2 ARG A 185      26.134  16.153  13.395  1.00  0.00           N
ATOM   1133 HH21 ARG A 185      25.439  16.868  13.464  1.00  0.00            
ATOM   1134 HH22 ARG A 185      26.791  16.165  12.641  1.00  0.00            
ATOM   1135  C   ARG A 185      23.866  18.939  18.810  1.00  0.00           C
ATOM   1136  O   ARG A 185      22.937  19.617  18.372  1.00  0.00           O
ATOM   1137  N   PHE A 186      24.001  18.573  20.098  1.00  0.00           N
ATOM   1138  H   PHE A 186      24.793  18.012  20.338  1.00  0.00            
ATOM   1139  CA  PHE A 186      23.079  18.932  21.174  1.00  0.00           C
ATOM   1140  CB  PHE A 186      22.988  17.789  22.210  1.00  0.00           C
ATOM   1141  CG  PHE A 186      22.070  16.646  21.812  1.00  0.00           C
ATOM   1142  CD1 PHE A 186      22.594  15.395  21.427  1.00  0.00           C
ATOM   1143  HD1 PHE A 186      23.583  15.245  21.423  1.00  0.00            
ATOM   1144  CD2 PHE A 186      20.675  16.855  21.758  1.00  0.00           C
ATOM   1145  HD2 PHE A 186      20.294  17.748  21.999  1.00  0.00            
ATOM   1146  CE1 PHE A 186      21.732  14.372  21.053  1.00  0.00           C
ATOM   1147  HE1 PHE A 186      22.102  13.478  20.799  1.00  0.00            
ATOM   1148  CE2 PHE A 186      19.832  15.822  21.371  1.00  0.00           C
ATOM   1149  HE2 PHE A 186      18.844  15.970  21.338  1.00  0.00            
ATOM   1150  CZ  PHE A 186      20.358  14.583  21.029  1.00  0.00           C
ATOM   1151  HZ  PHE A 186      19.745  13.839  20.764  1.00  0.00            
ATOM   1152  C   PHE A 186      23.440  20.286  21.804  1.00  0.00           C
ATOM   1153  O   PHE A 186      23.976  20.339  22.911  1.00  0.00           O
ATOM   1154  N   ASN A 187      23.110  21.358  21.072  1.00  0.00           N
ATOM   1155  H   ASN A 187      22.793  21.200  20.137  1.00  0.00            
ATOM   1156  CA  ASN A 187      23.179  22.736  21.536  1.00  0.00           C
ATOM   1157  CB  ASN A 187      24.606  23.312  21.360  1.00  0.00           C
ATOM   1158  CG  ASN A 187      24.867  24.572  22.198  1.00  0.00           C
ATOM   1159  OD1 ASN A 187      23.988  25.412  22.380  1.00  0.00           O
ATOM   1160  ND2 ASN A 187      26.094  24.716  22.700  1.00  0.00           N
ATOM   1161 HD21 ASN A 187      26.791  24.021  22.523  1.00  0.00            
ATOM   1162 HD22 ASN A 187      26.317  25.519  23.253  1.00  0.00            
ATOM   1163  C   ASN A 187      22.118  23.512  20.745  1.00  0.00           C
ATOM   1164  O   ASN A 187      22.267  23.679  19.535  1.00  0.00           O
ATOM   1165  N   SER A 188      21.058  23.938  21.448  1.00  0.00           N
ATOM   1166  H   SER A 188      21.081  23.825  22.441  1.00  0.00            
ATOM   1167  CA  SER A 188      19.869  24.558  20.857  1.00  0.00           C
ATOM   1168  CB  SER A 188      18.659  23.639  21.138  1.00  0.00           C
ATOM   1169  OG  SER A 188      18.725  22.488  20.321  1.00  0.00           O
ATOM   1170  HG  SER A 188      17.939  21.900  20.510  1.00  0.00            
ATOM   1171  C   SER A 188      19.634  25.997  21.355  1.00  0.00           C
ATOM   1172  O   SER A 188      18.544  26.522  21.136  1.00  0.00           O
ATOM   1173  N   ARG A 189      20.637  26.609  22.021  1.00  0.00           N
ATOM   1174  H   ARG A 189      21.484  26.089  22.127  1.00  0.00            
ATOM   1175  CA  ARG A 189      20.618  27.963  22.610  1.00  0.00           C
ATOM   1176  CB  ARG A 189      20.392  29.033  21.498  1.00  0.00           C
ATOM   1177  CG  ARG A 189      20.492  30.511  21.935  1.00  0.00           C
ATOM   1178  CD  ARG A 189      20.316  31.537  20.801  1.00  0.00           C
ATOM   1179  NE  ARG A 189      21.284  31.377  19.704  1.00  0.00           N
ATOM   1180  HE  ARG A 189      22.197  31.757  19.850  1.00  0.00            
ATOM   1181  CZ  ARG A 189      21.061  30.770  18.525  1.00  0.00           C
ATOM   1182  NH1 ARG A 189      19.869  30.235  18.227  1.00  0.00           N
ATOM   1183 HH11 ARG A 189      19.120  30.282  18.888  1.00  0.00            
ATOM   1184 HH12 ARG A 189      19.728  29.789  17.343  1.00  0.00            
ATOM   1185  NH2 ARG A 189      22.052  30.703  17.628  1.00  0.00           N
ATOM   1186 HH21 ARG A 189      22.945  31.101  17.838  1.00  0.00            
ATOM   1187 HH22 ARG A 189      21.900  30.254  16.747  1.00  0.00            
ATOM   1188  C   ARG A 189      19.704  28.103  23.861  1.00  0.00           C
ATOM   1189  O   ARG A 189      19.774  29.123  24.545  1.00  0.00           O
ATOM   1190  N   THR A 190      18.914  27.065  24.178  1.00  0.00           N
ATOM   1191  H   THR A 190      18.947  26.270  23.572  1.00  0.00            
ATOM   1192  CA  THR A 190      18.007  26.985  25.327  1.00  0.00           C
ATOM   1193  CB  THR A 190      16.710  26.227  24.927  1.00  0.00           C
ATOM   1194  OG1 THR A 190      16.951  24.859  24.640  1.00  0.00           O
ATOM   1195  HG1 THR A 190      16.091  24.415  24.389  1.00  0.00            
ATOM   1196  CG2 THR A 190      15.966  26.866  23.744  1.00  0.00           C
ATOM   1197  C   THR A 190      18.634  26.247  26.532  1.00  0.00           C
ATOM   1198  O   THR A 190      18.031  26.253  27.607  1.00  0.00           O
ATOM   1199  N   LYS A 191      19.825  25.644  26.351  1.00  0.00           N
ATOM   1200  H   LYS A 191      20.238  25.701  25.442  1.00  0.00            
ATOM   1201  CA  LYS A 191      20.562  24.911  27.383  1.00  0.00           C
ATOM   1202  CB  LYS A 191      21.787  24.208  26.759  1.00  0.00           C
ATOM   1203  CG  LYS A 191      21.470  23.190  25.641  1.00  0.00           C
ATOM   1204  CD  LYS A 191      20.493  22.060  26.019  1.00  0.00           C
ATOM   1205  CE  LYS A 191      20.953  21.198  27.207  1.00  0.00           C
ATOM   1206  NZ  LYS A 191      20.016  20.092  27.464  1.00  0.00           N
ATOM   1207  HZ1 LYS A 191      20.342  19.552  28.240  1.00  0.00            
ATOM   1208  HZ2 LYS A 191      19.111  20.463  27.673  1.00  0.00            
ATOM   1209  HZ3 LYS A 191      19.958  19.509  26.653  1.00  0.00            
ATOM   1210  C   LYS A 191      21.000  25.796  28.564  1.00  0.00           C
ATOM   1211  O   LYS A 191      20.985  25.314  29.694  1.00  0.00           O
ATOM   1212  N   ALA A 192      21.332  27.071  28.293  1.00  0.00           N
ATOM   1213  H   ALA A 192      21.344  27.355  27.334  1.00  0.00            
ATOM   1214  CA  ALA A 192      21.677  28.073  29.304  1.00  0.00           C
ATOM   1215  CB  ALA A 192      22.152  29.357  28.610  1.00  0.00           C
ATOM   1216  C   ALA A 192      20.525  28.375  30.276  1.00  0.00           C
ATOM   1217  O   ALA A 192      20.776  28.484  31.472  1.00  0.00           O
ATOM   1218  N   PHE A 193      19.290  28.449  29.751  1.00  0.00           N
ATOM   1219  H   PHE A 193      19.207  28.356  28.759  1.00  0.00            
ATOM   1220  CA  PHE A 193      18.054  28.655  30.513  1.00  0.00           C
ATOM   1221  CB  PHE A 193      16.882  28.843  29.517  1.00  0.00           C
ATOM   1222  CG  PHE A 193      16.014  30.055  29.788  1.00  0.00           C
ATOM   1223  CD1 PHE A 193      16.328  31.294  29.191  1.00  0.00           C
ATOM   1224  HD1 PHE A 193      17.091  31.360  28.548  1.00  0.00            
ATOM   1225  CD2 PHE A 193      14.984  29.998  30.752  1.00  0.00           C
ATOM   1226  HD2 PHE A 193      14.786  29.139  31.224  1.00  0.00            
ATOM   1227  CE1 PHE A 193      15.577  32.421  29.496  1.00  0.00           C
ATOM   1228  HE1 PHE A 193      15.786  33.293  29.054  1.00  0.00            
ATOM   1229  CE2 PHE A 193      14.246  31.138  31.044  1.00  0.00           C
ATOM   1230  HE2 PHE A 193      13.503  31.092  31.711  1.00  0.00            
ATOM   1231  CZ  PHE A 193      14.536  32.341  30.413  1.00  0.00           C
ATOM   1232  HZ  PHE A 193      13.992  33.154  30.620  1.00  0.00            
ATOM   1233  C   PHE A 193      17.774  27.485  31.474  1.00  0.00           C
ATOM   1234  O   PHE A 193      17.383  27.722  32.618  1.00  0.00           O
ATOM   1235  N   LEU A 194      18.007  26.252  30.988  1.00  0.00           N
ATOM   1236  H   LEU A 194      18.336  26.187  30.046  1.00  0.00            
ATOM   1237  CA  LEU A 194      17.821  25.001  31.718  1.00  0.00           C
ATOM   1238  CB  LEU A 194      17.886  23.835  30.703  1.00  0.00           C
ATOM   1239  CG  LEU A 194      17.286  22.501  31.197  1.00  0.00           C
ATOM   1240  CD1 LEU A 194      15.761  22.587  31.414  1.00  0.00           C
ATOM   1241  CD2 LEU A 194      17.650  21.351  30.241  1.00  0.00           C
ATOM   1242  C   LEU A 194      18.841  24.835  32.861  1.00  0.00           C
ATOM   1243  O   LEU A 194      18.440  24.488  33.972  1.00  0.00           O
ATOM   1244  N   LYS A 195      20.125  25.124  32.573  1.00  0.00           N
ATOM   1245  H   LYS A 195      20.343  25.370  31.629  1.00  0.00            
ATOM   1246  CA  LYS A 195      21.225  25.105  33.540  1.00  0.00           C
ATOM   1247  CB  LYS A 195      22.579  25.302  32.828  1.00  0.00           C
ATOM   1248  CG  LYS A 195      23.082  24.122  31.980  1.00  0.00           C
ATOM   1249  CD  LYS A 195      24.501  24.344  31.415  1.00  0.00           C
ATOM   1250  CE  LYS A 195      24.648  25.555  30.473  1.00  0.00           C
ATOM   1251  NZ  LYS A 195      26.032  25.695  29.982  1.00  0.00           N
ATOM   1252  HZ1 LYS A 195      26.092  26.488  29.375  1.00  0.00            
ATOM   1253  HZ2 LYS A 195      26.650  25.822  30.758  1.00  0.00            
ATOM   1254  HZ3 LYS A 195      26.292  24.871  29.480  1.00  0.00            
ATOM   1255  C   LYS A 195      21.067  26.159  34.651  1.00  0.00           C
ATOM   1256  O   LYS A 195      21.311  25.824  35.809  1.00  0.00           O
ATOM   1257  N   ILE A 196      20.666  27.395  34.284  1.00  0.00           N
ATOM   1258  H   ILE A 196      20.511  27.562  33.310  1.00  0.00            
ATOM   1259  CA  ILE A 196      20.440  28.513  35.212  1.00  0.00           C
ATOM   1260  CB  ILE A 196      20.215  29.874  34.474  1.00  0.00           C
ATOM   1261  CG1 ILE A 196      21.554  30.390  33.898  1.00  0.00           C
ATOM   1262  CG2 ILE A 196      19.566  31.000  35.318  1.00  0.00           C
ATOM   1263  CD  ILE A 196      21.420  31.541  32.888  1.00  0.00           C
ATOM   1264  C   ILE A 196      19.293  28.230  36.200  1.00  0.00           C
ATOM   1265  O   ILE A 196      19.477  28.445  37.398  1.00  0.00           O
ATOM   1266  N   ILE A 197      18.163  27.698  35.702  1.00  0.00           N
ATOM   1267  H   ILE A 197      18.084  27.598  34.710  1.00  0.00            
ATOM   1268  CA  ILE A 197      17.041  27.257  36.535  1.00  0.00           C
ATOM   1269  CB  ILE A 197      15.802  26.844  35.676  1.00  0.00           C
ATOM   1270  CG1 ILE A 197      15.078  28.120  35.185  1.00  0.00           C
ATOM   1271  CG2 ILE A 197      14.791  25.885  36.356  1.00  0.00           C
ATOM   1272  CD  ILE A 197      13.996  27.874  34.125  1.00  0.00           C
ATOM   1273  C   ILE A 197      17.434  26.140  37.521  1.00  0.00           C
ATOM   1274  O   ILE A 197      17.071  26.238  38.692  1.00  0.00           O
ATOM   1275  N   ALA A 198      18.195  25.140  37.042  1.00  0.00           N
ATOM   1276  H   ALA A 198      18.466  25.182  36.080  1.00  0.00            
ATOM   1277  CA  ALA A 198      18.653  23.997  37.828  1.00  0.00           C
ATOM   1278  CB  ALA A 198      19.370  22.991  36.914  1.00  0.00           C
ATOM   1279  C   ALA A 198      19.523  24.381  39.038  1.00  0.00           C
ATOM   1280  O   ALA A 198      19.212  23.934  40.140  1.00  0.00           O
ATOM   1281  N   VAL A 199      20.555  25.221  38.833  1.00  0.00           N
ATOM   1282  H   VAL A 199      20.714  25.557  37.904  1.00  0.00            
ATOM   1283  CA  VAL A 199      21.461  25.672  39.899  1.00  0.00           C
ATOM   1284  CB  VAL A 199      22.728  26.400  39.353  1.00  0.00           C
ATOM   1285  CG1 VAL A 199      22.440  27.648  38.508  1.00  0.00           C
ATOM   1286  CG2 VAL A 199      23.731  26.780  40.456  1.00  0.00           C
ATOM   1287  C   VAL A 199      20.774  26.521  40.991  1.00  0.00           C
ATOM   1288  O   VAL A 199      21.033  26.278  42.171  1.00  0.00           O
ATOM   1289  N   TRP A 200      19.887  27.452  40.595  1.00  0.00           N
ATOM   1290  H   TRP A 200      19.744  27.583  39.614  1.00  0.00            
ATOM   1291  CA  TRP A 200      19.120  28.284  41.527  1.00  0.00           C
ATOM   1292  CB  TRP A 200      18.499  29.500  40.807  1.00  0.00           C
ATOM   1293  CG  TRP A 200      19.456  30.607  40.468  1.00  0.00           C
ATOM   1294  CD1 TRP A 200      19.757  31.060  39.230  1.00  0.00           C
ATOM   1295  HD1 TRP A 200      19.365  30.711  38.379  1.00  0.00            
ATOM   1296  CD2 TRP A 200      20.238  31.428  41.390  1.00  0.00           C
ATOM   1297  NE1 TRP A 200      20.687  32.077  39.317  1.00  0.00           N
ATOM   1298  HE1 TRP A 200      21.076  32.553  38.528  1.00  0.00            
ATOM   1299  CE2 TRP A 200      21.013  32.355  40.628  1.00  0.00           C
ATOM   1300  CE3 TRP A 200      20.370  31.486  42.799  1.00  0.00           C
ATOM   1301  HE3 TRP A 200      19.847  30.851  43.367  1.00  0.00            
ATOM   1302  CZ2 TRP A 200      21.874  33.290  41.230  1.00  0.00           C
ATOM   1303  HZ2 TRP A 200      22.406  33.924  40.668  1.00  0.00            
ATOM   1304  CZ3 TRP A 200      21.225  32.422  43.415  1.00  0.00           C
ATOM   1305  HZ3 TRP A 200      21.298  32.448  44.412  1.00  0.00            
ATOM   1306  CH2 TRP A 200      21.977  33.322  42.634  1.00  0.00           C
ATOM   1307  HH2 TRP A 200      22.583  33.983  43.076  1.00  0.00            
ATOM   1308  C   TRP A 200      18.065  27.515  42.341  1.00  0.00           C
ATOM   1309  O   TRP A 200      17.860  27.864  43.505  1.00  0.00           O
ATOM   1310  N   THR A 201      17.441  26.481  41.747  1.00  0.00           N
ATOM   1311  H   THR A 201      17.677  26.273  40.798  1.00  0.00            
ATOM   1312  CA  THR A 201      16.434  25.639  42.407  1.00  0.00           C
ATOM   1313  CB  THR A 201      15.745  24.670  41.407  1.00  0.00           C
ATOM   1314  OG1 THR A 201      15.030  25.428  40.452  1.00  0.00           O
ATOM   1315  HG1 THR A 201      14.583  24.811  39.804  1.00  0.00            
ATOM   1316  CG2 THR A 201      14.751  23.661  42.017  1.00  0.00           C
ATOM   1317  C   THR A 201      17.019  24.808  43.570  1.00  0.00           C
ATOM   1318  O   THR A 201      16.376  24.714  44.616  1.00  0.00           O
ATOM   1319  N   ILE A 202      18.230  24.256  43.385  1.00  0.00           N
ATOM   1320  H   ILE A 202      18.668  24.364  42.493  1.00  0.00            
ATOM   1321  CA  ILE A 202      18.943  23.503  44.422  1.00  0.00           C
ATOM   1322  CB  ILE A 202      20.157  22.721  43.827  1.00  0.00           C
ATOM   1323  CG1 ILE A 202      19.717  21.702  42.748  1.00  0.00           C
ATOM   1324  CG2 ILE A 202      21.065  22.029  44.872  1.00  0.00           C
ATOM   1325  CD  ILE A 202      18.685  20.659  43.204  1.00  0.00           C
ATOM   1326  C   ILE A 202      19.426  24.405  45.578  1.00  0.00           C
ATOM   1327  O   ILE A 202      19.382  23.969  46.729  1.00  0.00           O
ATOM   1328  N   SER A 203      19.840  25.642  45.251  1.00  0.00           N
ATOM   1329  H   SER A 203      19.777  25.914  44.291  1.00  0.00            
ATOM   1330  CA  SER A 203      20.377  26.619  46.200  1.00  0.00           C
ATOM   1331  CB  SER A 203      20.963  27.820  45.437  1.00  0.00           C
ATOM   1332  OG  SER A 203      22.091  27.414  44.692  1.00  0.00           O
ATOM   1333  HG  SER A 203      22.466  28.200  44.200  1.00  0.00            
ATOM   1334  C   SER A 203      19.350  27.081  47.248  1.00  0.00           C
ATOM   1335  O   SER A 203      19.692  27.121  48.430  1.00  0.00           O
ATOM   1336  N   VAL A 204      18.112  27.388  46.812  1.00  0.00           N
ATOM   1337  H   VAL A 204      17.930  27.347  45.830  1.00  0.00            
ATOM   1338  CA  VAL A 204      17.019  27.779  47.709  1.00  0.00           C
ATOM   1339  CB  VAL A 204      15.794  28.377  46.952  1.00  0.00           C
ATOM   1340  CG1 VAL A 204      16.144  29.698  46.246  1.00  0.00           C
ATOM   1341  CG2 VAL A 204      15.084  27.421  45.975  1.00  0.00           C
ATOM   1342  C   VAL A 204      16.524  26.624  48.607  1.00  0.00           C
ATOM   1343  O   VAL A 204      16.076  26.902  49.716  1.00  0.00           O
ATOM   1344  N   GLY A 205      16.639  25.370  48.129  1.00  0.00           N
ATOM   1345  H   GLY A 205      17.098  25.248  47.249  1.00  0.00            
ATOM   1346  CA  GLY A 205      16.140  24.174  48.806  1.00  0.00           C
ATOM   1347  C   GLY A 205      17.007  23.779  50.009  1.00  0.00           C
ATOM   1348  O   GLY A 205      16.452  23.494  51.070  1.00  0.00           O
ATOM   1349  N   ILE A 206      18.340  23.796  49.848  1.00  0.00           N
ATOM   1350  H   ILE A 206      18.705  24.046  48.951  1.00  0.00            
ATOM   1351  CA  ILE A 206      19.289  23.468  50.917  1.00  0.00           C
ATOM   1352  CB  ILE A 206      20.716  23.180  50.347  1.00  0.00           C
ATOM   1353  CG1 ILE A 206      21.745  22.667  51.386  1.00  0.00           C
ATOM   1354  CG2 ILE A 206      21.328  24.369  49.580  1.00  0.00           C
ATOM   1355  CD  ILE A 206      21.310  21.404  52.144  1.00  0.00           C
ATOM   1356  C   ILE A 206      19.348  24.562  52.006  1.00  0.00           C
ATOM   1357  O   ILE A 206      19.566  24.247  53.175  1.00  0.00           O
ATOM   1358  N   SER A 207      19.105  25.822  51.616  1.00  0.00           N
ATOM   1359  H   SER A 207      18.960  25.995  50.642  1.00  0.00            
ATOM   1360  CA  SER A 207      19.041  26.948  52.529  1.00  0.00           C
ATOM   1361  CB  SER A 207      19.256  28.252  51.734  1.00  0.00           C
ATOM   1362  OG  SER A 207      19.649  29.307  52.583  1.00  0.00           O
ATOM   1363  HG  SER A 207      19.781  30.138  52.043  1.00  0.00            
ATOM   1364  C   SER A 207      17.747  26.907  53.368  1.00  0.00           C
ATOM   1365  O   SER A 207      17.833  27.178  54.564  1.00  0.00           O
ATOM   1366  N   MET A 208      16.597  26.547  52.745  1.00  0.00           N
ATOM   1367  H   MET A 208      16.698  26.240  51.799  1.00  0.00            
ATOM   1368  CA  MET A 208      15.210  26.546  53.273  1.00  0.00           C
ATOM   1369  CB  MET A 208      14.298  25.675  52.374  1.00  0.00           C
ATOM   1370  CG  MET A 208      12.776  25.801  52.600  1.00  0.00           C
ATOM   1371  SD  MET A 208      11.985  27.291  51.921  1.00  0.00           S
ATOM   1372  CE  MET A 208      11.936  28.382  53.370  1.00  0.00           C
ATOM   1373  C   MET A 208      14.988  26.225  54.778  1.00  0.00           C
ATOM   1374  O   MET A 208      14.240  26.974  55.408  1.00  0.00           O
ATOM   1375  N   PRO A 209      15.623  25.168  55.342  1.00  0.00           N
ATOM   1376  CA  PRO A 209      15.490  24.820  56.776  1.00  0.00           C
ATOM   1377  CB  PRO A 209      16.283  23.505  56.920  1.00  0.00           C
ATOM   1378  CG  PRO A 209      17.170  23.430  55.692  1.00  0.00           C
ATOM   1379  CD  PRO A 209      16.292  24.070  54.637  1.00  0.00           C
ATOM   1380  C   PRO A 209      15.963  25.854  57.819  1.00  0.00           C
ATOM   1381  O   PRO A 209      15.302  25.980  58.850  1.00  0.00           O
ATOM   1382  N   ILE A 210      17.094  26.525  57.557  1.00  0.00           N
ATOM   1383  H   ILE A 210      17.491  26.414  56.646  1.00  0.00            
ATOM   1384  CA  ILE A 210      17.800  27.410  58.494  1.00  0.00           C
ATOM   1385  CB  ILE A 210      19.001  28.137  57.789  1.00  0.00           C
ATOM   1386  CG1 ILE A 210      20.055  27.126  57.287  1.00  0.00           C
ATOM   1387  CG2 ILE A 210      19.689  29.242  58.627  1.00  0.00           C
ATOM   1388  CD  ILE A 210      21.053  27.710  56.272  1.00  0.00           C
ATOM   1389  C   ILE A 210      16.901  28.438  59.248  1.00  0.00           C
ATOM   1390  O   ILE A 210      16.911  28.433  60.482  1.00  0.00           O
ATOM   1391  N   PRO A 211      16.123  29.282  58.529  1.00  0.00           N
ATOM   1392  CA  PRO A 211      15.364  30.385  59.140  1.00  0.00           C
ATOM   1393  CB  PRO A 211      14.905  31.255  57.956  1.00  0.00           C
ATOM   1394  CG  PRO A 211      14.833  30.285  56.795  1.00  0.00           C
ATOM   1395  CD  PRO A 211      16.023  29.385  57.086  1.00  0.00           C
ATOM   1396  C   PRO A 211      14.171  29.904  59.962  1.00  0.00           C
ATOM   1397  O   PRO A 211      13.874  30.541  60.964  1.00  0.00           O
ATOM   1398  N   VAL A 212      13.529  28.797  59.554  1.00  0.00           N
ATOM   1399  H   VAL A 212      13.844  28.353  58.715  1.00  0.00            
ATOM   1400  CA  VAL A 212      12.396  28.202  60.264  1.00  0.00           C
ATOM   1401  CB  VAL A 212      11.753  27.047  59.444  1.00  0.00           C
ATOM   1402  CG1 VAL A 212      10.619  26.301  60.182  1.00  0.00           C
ATOM   1403  CG2 VAL A 212      11.235  27.551  58.083  1.00  0.00           C
ATOM   1404  C   VAL A 212      12.817  27.673  61.649  1.00  0.00           C
ATOM   1405  O   VAL A 212      12.143  27.969  62.635  1.00  0.00           O
ATOM   1406  N   PHE A 213      13.950  26.951  61.696  1.00  0.00           N
ATOM   1407  H   PHE A 213      14.417  26.760  60.833  1.00  0.00            
ATOM   1408  CA  PHE A 213      14.546  26.426  62.925  1.00  0.00           C
ATOM   1409  CB  PHE A 213      15.627  25.382  62.567  1.00  0.00           C
ATOM   1410  CG  PHE A 213      15.189  24.207  61.705  1.00  0.00           C
ATOM   1411  CD1 PHE A 213      16.143  23.543  60.905  1.00  0.00           C
ATOM   1412  HD1 PHE A 213      17.080  23.890  60.856  1.00  0.00            
ATOM   1413  CD2 PHE A 213      13.892  23.653  61.810  1.00  0.00           C
ATOM   1414  HD2 PHE A 213      13.219  24.071  62.421  1.00  0.00            
ATOM   1415  CE1 PHE A 213      15.788  22.411  60.186  1.00  0.00           C
ATOM   1416  HE1 PHE A 213      16.468  21.949  59.616  1.00  0.00            
ATOM   1417  CE2 PHE A 213      13.550  22.532  61.068  1.00  0.00           C
ATOM   1418  HE2 PHE A 213      12.621  22.166  61.120  1.00  0.00            
ATOM   1419  CZ  PHE A 213      14.491  21.916  60.254  1.00  0.00           C
ATOM   1420  HZ  PHE A 213      14.235  21.114  59.715  1.00  0.00            
ATOM   1421  C   PHE A 213      15.154  27.530  63.803  1.00  0.00           C
ATOM   1422  O   PHE A 213      15.042  27.455  65.026  1.00  0.00           O
ATOM   1423  N   GLY A 214      15.779  28.528  63.156  1.00  0.00           N
ATOM   1424  H   GLY A 214      15.753  28.523  62.156  1.00  0.00            
ATOM   1425  CA  GLY A 214      16.492  29.616  63.810  1.00  0.00           C
ATOM   1426  C   GLY A 214      15.546  30.654  64.424  1.00  0.00           C
ATOM   1427  O   GLY A 214      15.868  31.189  65.480  1.00  0.00           O
ATOM   1428  N   LEU A 215      14.392  30.916  63.784  1.00  0.00           N
ATOM   1429  H   LEU A 215      14.243  30.451  62.911  1.00  0.00            
ATOM   1430  CA  LEU A 215      13.331  31.820  64.246  1.00  0.00           C
ATOM   1431  CB  LEU A 215      12.309  32.004  63.095  1.00  0.00           C
ATOM   1432  CG  LEU A 215      11.094  32.929  63.350  1.00  0.00           C
ATOM   1433  CD1 LEU A 215      11.512  34.416  63.368  1.00  0.00           C
ATOM   1434  CD2 LEU A 215       9.959  32.642  62.342  1.00  0.00           C
ATOM   1435  C   LEU A 215      12.645  31.309  65.525  1.00  0.00           C
ATOM   1436  O   LEU A 215      12.349  32.118  66.403  1.00  0.00           O
ATOM   1437  N   GLN A 216      12.456  30.003  65.293  1.00  0.00           N
ATOM   1438  H   GLN A 216      12.728  29.549  64.445  1.00  0.00            
ATOM   1439  CA  GLN A 216      11.808  29.307  66.414  1.00  0.00           C
ATOM   1440  CB  GLN A 216      11.457  27.908  66.031  1.00  0.00           C
ATOM   1441  CG  GLN A 216      10.252  27.886  65.100  1.00  0.00           C
ATOM   1442  CD  GLN A 216       9.472  26.590  64.920  1.00  0.00           C
ATOM   1443  OE1 GLN A 216       9.654  25.603  65.537  1.00  0.00           O
ATOM   1444  NE2 GLN A 216       8.580  26.587  63.992  1.00  0.00           N
ATOM   1445 HE21 GLN A 216       8.432  27.406  63.438  1.00  0.00            
ATOM   1446 HE22 GLN A 216       8.035  25.765  63.825  1.00  0.00            
ATOM   1447  C   GLN A 216      12.767  29.255  67.572  1.00  0.00           C
ATOM   1448  O   GLN A 216      12.356  29.716  68.656  1.00  0.00           O
ATOM   1449  N   ASP A 217      14.022  28.800  67.533  1.00  0.00           N
ATOM   1450  H   ASP A 217      14.378  28.466  66.660  1.00  0.00            
ATOM   1451  CA  ASP A 217      14.903  28.764  68.698  1.00  0.00           C
ATOM   1452  CB  ASP A 217      15.133  27.208  69.067  1.00  0.00           C
ATOM   1453  CG  ASP A 217      16.004  26.895  70.280  1.00  0.00           C
ATOM   1454  OD1 ASP A 217      15.465  26.761  71.420  1.00  0.00           O
ATOM   1455  OD2 ASP A 217      17.239  26.949  70.186  1.00  0.00           O
ATOM   1456  C   ASP A 217      16.210  29.563  68.483  1.00  0.00           C
ATOM   1457  O   ASP A 217      17.100  29.224  67.708  1.00  0.00           O
ATOM   1458  N   ASP A 218      16.301  30.501  69.377  1.00  0.00           N
ATOM   1459  H   ASP A 218      15.617  30.604  70.099  1.00  0.00            
ATOM   1460  CA  ASP A 218      17.437  31.388  69.280  1.00  0.00           C
ATOM   1461  CB  ASP A 218      17.141  32.567  70.206  1.00  0.00           C
ATOM   1462  CG  ASP A 218      16.234  33.671  69.600  1.00  0.00           C
ATOM   1463  OD1 ASP A 218      16.452  34.273  68.526  1.00  0.00           O
ATOM   1464  OD2 ASP A 218      15.122  33.769  70.177  1.00  0.00           O
ATOM   1465  C   ASP A 218      18.849  30.837  69.598  1.00  0.00           C
ATOM   1466  O   ASP A 218      19.885  31.205  69.041  1.00  0.00           O
ATOM   1467  N   SER A 219      18.872  29.828  70.523  1.00  0.00           N
ATOM   1468  H   SER A 219      17.997  29.542  70.913  1.00  0.00            
ATOM   1469  CA  SER A 219      20.064  29.140  70.984  1.00  0.00           C
ATOM   1470  CB  SER A 219      19.732  28.034  72.017  1.00  0.00           C
ATOM   1471  OG  SER A 219      19.447  26.753  71.401  1.00  0.00           O
ATOM   1472  HG  SER A 219      19.241  26.080  72.111  1.00  0.00            
ATOM   1473  C   SER A 219      20.983  28.566  69.884  1.00  0.00           C
ATOM   1474  O   SER A 219      22.186  28.413  70.098  1.00  0.00           O
ATOM   1475  N   LYS A 220      20.356  28.093  68.821  1.00  0.00           N
ATOM   1476  H   LYS A 220      19.364  28.220  68.806  1.00  0.00            
ATOM   1477  CA  LYS A 220      20.935  27.401  67.653  1.00  0.00           C
ATOM   1478  CB  LYS A 220      19.787  26.685  66.807  1.00  0.00           C
ATOM   1479  CG  LYS A 220      19.035  25.802  67.779  1.00  0.00           C
ATOM   1480  CD  LYS A 220      18.071  24.898  66.893  1.00  0.00           C
ATOM   1481  CE  LYS A 220      17.220  23.957  67.747  1.00  0.00           C
ATOM   1482  NZ  LYS A 220      17.937  22.829  68.392  1.00  0.00           N
ATOM   1483  HZ1 LYS A 220      17.289  22.282  68.922  1.00  0.00            
ATOM   1484  HZ2 LYS A 220      18.360  22.257  67.689  1.00  0.00            
ATOM   1485  HZ3 LYS A 220      18.645  23.188  69.000  1.00  0.00            
ATOM   1486  C   LYS A 220      21.646  28.503  66.762  1.00  0.00           C
ATOM   1487  O   LYS A 220      22.604  28.169  66.073  1.00  0.00           O
ATOM   1488  N   VAL A 221      21.167  29.780  66.837  1.00  0.00           N
ATOM   1489  H   VAL A 221      20.493  29.966  67.552  1.00  0.00            
ATOM   1490  CA  VAL A 221      21.551  30.933  65.954  1.00  0.00           C
ATOM   1491  CB  VAL A 221      20.255  31.617  65.368  1.00  0.00           C
ATOM   1492  CG1 VAL A 221      20.352  33.097  64.955  1.00  0.00           C
ATOM   1493  CG2 VAL A 221      19.751  30.786  64.222  1.00  0.00           C
ATOM   1494  C   VAL A 221      22.335  31.949  66.808  1.00  0.00           C
ATOM   1495  O   VAL A 221      23.155  32.748  66.262  1.00  0.00           O
ATOM   1496  N   PHE A 222      22.278  31.903  68.141  1.00  0.00           N
ATOM   1497  H   PHE A 222      21.646  31.244  68.547  1.00  0.00            
ATOM   1498  CA  PHE A 222      23.058  32.731  69.060  1.00  0.00           C
ATOM   1499  CB  PHE A 222      22.188  33.746  69.776  1.00  0.00           C
ATOM   1500  CG  PHE A 222      21.734  34.984  69.050  1.00  0.00           C
ATOM   1501  CD1 PHE A 222      20.565  34.910  68.388  1.00  0.00           C
ATOM   1502  HD1 PHE A 222      20.060  34.047  68.383  1.00  0.00            
ATOM   1503  CD2 PHE A 222      22.455  36.135  69.133  1.00  0.00           C
ATOM   1504  HD2 PHE A 222      23.313  36.179  69.644  1.00  0.00            
ATOM   1505  CE1 PHE A 222      20.051  35.988  67.722  1.00  0.00           C
ATOM   1506  HE1 PHE A 222      19.198  35.893  67.210  1.00  0.00            
ATOM   1507  CE2 PHE A 222      21.936  37.263  68.465  1.00  0.00           C
ATOM   1508  HE2 PHE A 222      22.452  38.119  68.497  1.00  0.00            
ATOM   1509  CZ  PHE A 222      20.713  37.232  67.751  1.00  0.00           C
ATOM   1510  HZ  PHE A 222      20.343  38.042  67.296  1.00  0.00            
ATOM   1511  C   PHE A 222      23.853  32.024  70.095  1.00  0.00           C
ATOM   1512  O   PHE A 222      23.374  31.081  70.712  1.00  0.00           O
ATOM   1513  N   LYS A 223      25.071  32.514  70.406  1.00  0.00           N
ATOM   1514  H   LYS A 223      25.441  33.269  69.864  1.00  0.00            
ATOM   1515  CA  LYS A 223      25.881  31.970  71.527  1.00  0.00           C
ATOM   1516  CB  LYS A 223      26.891  31.083  70.945  1.00  0.00           C
ATOM   1517  CG  LYS A 223      27.437  30.273  72.160  1.00  0.00           C
ATOM   1518  CD  LYS A 223      28.540  29.245  71.752  1.00  0.00           C
ATOM   1519  CE  LYS A 223      29.726  29.972  71.166  1.00  0.00           C
ATOM   1520  NZ  LYS A 223      30.974  29.196  70.955  1.00  0.00           N
ATOM   1521  HZ1 LYS A 223      31.675  29.792  70.565  1.00  0.00            
ATOM   1522  HZ2 LYS A 223      31.294  28.834  71.831  1.00  0.00            
ATOM   1523  HZ3 LYS A 223      30.794  28.439  70.327  1.00  0.00            
ATOM   1524  C   LYS A 223      26.678  33.107  72.153  1.00  0.00           C
ATOM   1525  O   LYS A 223      27.011  33.954  71.363  1.00  0.00           O
ATOM   1526  N   GLU A 224      26.191  33.491  73.340  1.00  0.00           N
ATOM   1527  H   GLU A 224      25.386  32.988  73.654  1.00  0.00            
ATOM   1528  CA  GLU A 224      26.676  34.565  74.267  1.00  0.00           C
ATOM   1529  CB  GLU A 224      28.033  34.152  74.852  1.00  0.00           C
ATOM   1530  CG  GLU A 224      27.991  32.934  75.828  1.00  0.00           C
ATOM   1531  CD  GLU A 224      29.412  32.496  76.015  1.00  0.00           C
ATOM   1532  OE1 GLU A 224      30.396  33.272  76.013  1.00  0.00           O
ATOM   1533  OE2 GLU A 224      29.629  31.335  76.301  1.00  0.00           O
ATOM   1534  C   GLU A 224      26.718  35.901  73.491  1.00  0.00           C
ATOM   1535  O   GLU A 224      27.724  36.615  73.380  1.00  0.00           O
ATOM   1536  N   GLY A 225      25.491  36.306  73.042  1.00  0.00           N
ATOM   1537  H   GLY A 225      24.703  35.723  73.241  1.00  0.00            
ATOM   1538  CA  GLY A 225      25.261  37.528  72.295  1.00  0.00           C
ATOM   1539  C   GLY A 225      25.848  37.703  70.868  1.00  0.00           C
ATOM   1540  O   GLY A 225      25.827  38.854  70.374  1.00  0.00           O
ATOM   1541  N   SER A 226      26.527  36.640  70.369  1.00  0.00           N
ATOM   1542  H   SER A 226      26.667  35.837  70.948  1.00  0.00            
ATOM   1543  CA  SER A 226      27.052  36.636  69.028  1.00  0.00           C
ATOM   1544  CB  SER A 226      28.549  36.376  69.218  1.00  0.00           C
ATOM   1545  OG  SER A 226      28.834  35.122  69.888  1.00  0.00           O
ATOM   1546  HG  SER A 226      29.823  35.011  69.981  1.00  0.00            
ATOM   1547  C   SER A 226      26.511  35.551  68.062  1.00  0.00           C
ATOM   1548  O   SER A 226      25.897  34.653  68.595  1.00  0.00           O
ATOM   1549  N   CYS A 227      26.322  36.086  66.840  1.00  0.00           N
ATOM   1550  H   CYS A 227      26.778  36.944  66.604  1.00  0.00            
ATOM   1551  CA  CYS A 227      25.433  35.412  65.817  1.00  0.00           C
ATOM   1552  CB  CYS A 227      25.037  36.602  64.885  1.00  0.00           C
ATOM   1553  SG  CYS A 227      23.569  36.448  63.783  1.00  0.00           S
ATOM   1554  C   CYS A 227      26.056  34.287  64.964  1.00  0.00           C
ATOM   1555  O   CYS A 227      26.610  34.431  63.857  1.00  0.00           O
ATOM   1556  N   LEU A 228      25.975  33.043  65.493  1.00  0.00           N
ATOM   1557  H   LEU A 228      25.354  32.913  66.266  1.00  0.00            
ATOM   1558  CA  LEU A 228      26.738  31.847  65.016  1.00  0.00           C
ATOM   1559  CB  LEU A 228      27.994  31.683  65.775  1.00  0.00           C
ATOM   1560  CG  LEU A 228      29.045  32.777  65.718  1.00  0.00           C
ATOM   1561  CD1 LEU A 228      30.179  32.414  66.637  1.00  0.00           C
ATOM   1562  CD2 LEU A 228      29.463  33.002  64.272  1.00  0.00           C
ATOM   1563  C   LEU A 228      26.023  30.561  65.314  1.00  0.00           C
ATOM   1564  O   LEU A 228      25.647  30.295  66.443  1.00  0.00           O
ATOM   1565  N   LEU A 229      26.055  29.765  64.242  1.00  0.00           N
ATOM   1566  H   LEU A 229      26.485  30.115  63.410  1.00  0.00            
ATOM   1567  CA  LEU A 229      25.495  28.402  64.210  1.00  0.00           C
ATOM   1568  CB  LEU A 229      25.646  27.733  62.871  1.00  0.00           C
ATOM   1569  CG  LEU A 229      24.667  28.271  61.804  1.00  0.00           C
ATOM   1570  CD1 LEU A 229      25.070  27.859  60.355  1.00  0.00           C
ATOM   1571  CD2 LEU A 229      23.219  27.842  62.154  1.00  0.00           C
ATOM   1572  C   LEU A 229      26.087  27.485  65.291  1.00  0.00           C
ATOM   1573  O   LEU A 229      27.320  27.504  65.570  1.00  0.00           O
ATOM   1574  N   ALA A 230      25.121  26.855  66.005  1.00  0.00           N
ATOM   1575  H   ALA A 230      24.145  27.050  65.906  1.00  0.00            
ATOM   1576  CA  ALA A 230      25.665  25.840  66.954  1.00  0.00           C
ATOM   1577  CB  ALA A 230      24.906  26.159  68.260  1.00  0.00           C
ATOM   1578  C   ALA A 230      25.495  24.363  66.535  1.00  0.00           C
ATOM   1579  O   ALA A 230      26.373  23.529  66.788  1.00  0.00           O
ATOM   1580  N   ASP A 231      24.515  24.028  65.728  1.00  0.00           N
ATOM   1581  H   ASP A 231      24.001  24.748  65.263  1.00  0.00            
ATOM   1582  CA  ASP A 231      24.150  22.613  65.488  1.00  0.00           C
ATOM   1583  CB  ASP A 231      22.814  22.557  64.796  1.00  0.00           C
ATOM   1584  CG  ASP A 231      21.997  21.233  64.883  1.00  0.00           C
ATOM   1585  OD1 ASP A 231      22.524  20.078  64.745  1.00  0.00           O
ATOM   1586  OD2 ASP A 231      20.735  21.331  64.836  1.00  0.00           O
ATOM   1587  C   ASP A 231      25.190  21.741  64.767  1.00  0.00           C
ATOM   1588  O   ASP A 231      25.164  21.648  63.553  1.00  0.00           O
ATOM   1589  N   ASP A 232      25.703  20.718  65.777  1.00  0.00           N
ATOM   1590  H   ASP A 232      25.371  20.635  66.717  1.00  0.00            
ATOM   1591  CA  ASP A 232      26.749  19.872  65.186  1.00  0.00           C
ATOM   1592  CB  ASP A 232      27.500  18.982  66.210  1.00  0.00           C
ATOM   1593  CG  ASP A 232      28.056  19.692  67.451  1.00  0.00           C
ATOM   1594  OD1 ASP A 232      28.450  18.953  68.379  1.00  0.00           O
ATOM   1595  OD2 ASP A 232      28.156  20.938  67.434  1.00  0.00           O
ATOM   1596  C   ASP A 232      26.255  19.000  64.019  1.00  0.00           C
ATOM   1597  O   ASP A 232      26.967  18.905  63.020  1.00  0.00           O
ATOM   1598  N   ASN A 233      25.056  18.399  64.153  1.00  0.00           N
ATOM   1599  H   ASN A 233      24.558  18.534  65.010  1.00  0.00            
ATOM   1600  CA  ASN A 233      24.434  17.558  63.120  1.00  0.00           C
ATOM   1601  CB  ASN A 233      23.157  16.881  63.670  1.00  0.00           C
ATOM   1602  CG  ASN A 233      23.458  15.667  64.554  1.00  0.00           C
ATOM   1603  OD1 ASN A 233      23.724  15.806  65.745  1.00  0.00           O
ATOM   1604  ND2 ASN A 233      23.410  14.466  63.972  1.00  0.00           N
ATOM   1605 HD21 ASN A 233      23.185  14.390  63.001  1.00  0.00            
ATOM   1606 HD22 ASN A 233      23.599  13.643  64.508  1.00  0.00            
ATOM   1607  C   ASN A 233      24.127  18.338  61.833  1.00  0.00           C
ATOM   1608  O   ASN A 233      24.459  17.839  60.759  1.00  0.00           O
ATOM   1609  N   PHE A 234      23.574  19.551  61.979  1.00  0.00           N
ATOM   1610  H   PHE A 234      23.376  19.874  62.905  1.00  0.00            
ATOM   1611  CA  PHE A 234      23.245  20.426  60.855  1.00  0.00           C
ATOM   1612  CB  PHE A 234      22.370  21.605  61.336  1.00  0.00           C
ATOM   1613  CG  PHE A 234      21.755  22.428  60.213  1.00  0.00           C
ATOM   1614  CD1 PHE A 234      20.577  21.975  59.579  1.00  0.00           C
ATOM   1615  HD1 PHE A 234      20.090  21.180  59.941  1.00  0.00            
ATOM   1616  CD2 PHE A 234      22.449  23.528  59.662  1.00  0.00           C
ATOM   1617  HD2 PHE A 234      23.298  23.846  60.084  1.00  0.00            
ATOM   1618  CE1 PHE A 234      20.094  22.631  58.455  1.00  0.00           C
ATOM   1619  HE1 PHE A 234      19.248  22.320  58.022  1.00  0.00            
ATOM   1620  CE2 PHE A 234      21.951  24.167  58.534  1.00  0.00           C
ATOM   1621  HE2 PHE A 234      22.436  24.955  58.154  1.00  0.00            
ATOM   1622  CZ  PHE A 234      20.782  23.717  57.931  1.00  0.00           C
ATOM   1623  HZ  PHE A 234      20.435  24.178  57.115  1.00  0.00            
ATOM   1624  C   PHE A 234      24.512  20.897  60.119  1.00  0.00           C
ATOM   1625  O   PHE A 234      24.566  20.804  58.893  1.00  0.00           O
ATOM   1626  N   VAL A 235      25.531  21.335  60.877  1.00  0.00           N
ATOM   1627  H   VAL A 235      25.402  21.367  61.868  1.00  0.00            
ATOM   1628  CA  VAL A 235      26.819  21.768  60.333  1.00  0.00           C
ATOM   1629  CB  VAL A 235      27.735  22.357  61.450  1.00  0.00           C
ATOM   1630  CG1 VAL A 235      29.226  22.527  61.075  1.00  0.00           C
ATOM   1631  CG2 VAL A 235      27.184  23.711  61.938  1.00  0.00           C
ATOM   1632  C   VAL A 235      27.544  20.649  59.552  1.00  0.00           C
ATOM   1633  O   VAL A 235      28.027  20.912  58.450  1.00  0.00           O
ATOM   1634  N   LEU A 236      27.552  19.420  60.092  1.00  0.00           N
ATOM   1635  H   LEU A 236      27.140  19.302  60.996  1.00  0.00            
ATOM   1636  CA  LEU A 236      28.127  18.242  59.439  1.00  0.00           C
ATOM   1637  CB  LEU A 236      28.076  17.042  60.415  1.00  0.00           C
ATOM   1638  CG  LEU A 236      28.747  15.738  59.913  1.00  0.00           C
ATOM   1639  CD1 LEU A 236      30.285  15.875  59.842  1.00  0.00           C
ATOM   1640  CD2 LEU A 236      28.293  14.521  60.747  1.00  0.00           C
ATOM   1641  C   LEU A 236      27.439  17.925  58.099  1.00  0.00           C
ATOM   1642  O   LEU A 236      28.133  17.777  57.095  1.00  0.00           O
ATOM   1643  N   ILE A 237      26.096  17.854  58.111  1.00  0.00           N
ATOM   1644  H   ILE A 237      25.633  18.009  58.984  1.00  0.00            
ATOM   1645  CA  ILE A 237      25.259  17.567  56.941  1.00  0.00           C
ATOM   1646  CB  ILE A 237      23.776  17.310  57.356  1.00  0.00           C
ATOM   1647  CG1 ILE A 237      23.658  16.010  58.188  1.00  0.00           C
ATOM   1648  CG2 ILE A 237      22.762  17.268  56.187  1.00  0.00           C
ATOM   1649  CD  ILE A 237      22.352  15.900  58.992  1.00  0.00           C
ATOM   1650  C   ILE A 237      25.320  18.684  55.877  1.00  0.00           C
ATOM   1651  O   ILE A 237      25.414  18.371  54.690  1.00  0.00           O
ATOM   1652  N   GLY A 238      25.329  19.950  56.317  1.00  0.00           N
ATOM   1653  H   GLY A 238      25.287  20.103  57.304  1.00  0.00            
ATOM   1654  CA  GLY A 238      25.396  21.120  55.445  1.00  0.00           C
ATOM   1655  C   GLY A 238      26.773  21.232  54.779  1.00  0.00           C
ATOM   1656  O   GLY A 238      26.847  21.436  53.566  1.00  0.00           O
ATOM   1657  N   SER A 239      27.863  21.069  55.547  1.00  0.00           N
ATOM   1658  H   SER A 239      27.725  20.899  56.523  1.00  0.00            
ATOM   1659  CA  SER A 239      29.244  21.124  55.051  1.00  0.00           C
ATOM   1660  CB  SER A 239      30.217  21.122  56.256  1.00  0.00           C
ATOM   1661  OG  SER A 239      31.569  21.340  55.892  1.00  0.00           O
ATOM   1662  HG  SER A 239      32.141  21.327  56.712  1.00  0.00            
ATOM   1663  C   SER A 239      29.521  19.991  54.040  1.00  0.00           C
ATOM   1664  O   SER A 239      30.102  20.237  52.980  1.00  0.00           O
ATOM   1665  N   PHE A 240      29.005  18.785  54.338  1.00  0.00           N
ATOM   1666  H   PHE A 240      28.546  18.676  55.219  1.00  0.00            
ATOM   1667  CA  PHE A 240      29.075  17.625  53.452  1.00  0.00           C
ATOM   1668  CB  PHE A 240      28.468  16.384  54.143  1.00  0.00           C
ATOM   1669  CG  PHE A 240      28.644  15.076  53.388  1.00  0.00           C
ATOM   1670  CD1 PHE A 240      27.784  14.732  52.321  1.00  0.00           C
ATOM   1671  HD1 PHE A 240      26.996  15.310  52.109  1.00  0.00            
ATOM   1672  CD2 PHE A 240      29.773  14.269  53.640  1.00  0.00           C
ATOM   1673  HD2 PHE A 240      30.420  14.525  54.358  1.00  0.00            
ATOM   1674  CE1 PHE A 240      28.031  13.594  51.566  1.00  0.00           C
ATOM   1675  HE1 PHE A 240      27.420  13.354  50.811  1.00  0.00            
ATOM   1676  CE2 PHE A 240      29.987  13.119  52.891  1.00  0.00           C
ATOM   1677  HE2 PHE A 240      30.766  12.527  53.099  1.00  0.00            
ATOM   1678  CZ  PHE A 240      29.124  12.787  51.855  1.00  0.00           C
ATOM   1679  HZ  PHE A 240      29.290  11.963  51.314  1.00  0.00            
ATOM   1680  C   PHE A 240      28.428  17.912  52.084  1.00  0.00           C
ATOM   1681  O   PHE A 240      29.100  17.800  51.058  1.00  0.00           O
ATOM   1682  N   VAL A 241      27.155  18.330  52.095  1.00  0.00           N
ATOM   1683  H   VAL A 241      26.703  18.445  52.980  1.00  0.00            
ATOM   1684  CA  VAL A 241      26.391  18.627  50.885  1.00  0.00           C
ATOM   1685  CB  VAL A 241      24.899  18.927  51.237  1.00  0.00           C
ATOM   1686  CG1 VAL A 241      24.058  19.578  50.116  1.00  0.00           C
ATOM   1687  CG2 VAL A 241      24.192  17.644  51.715  1.00  0.00           C
ATOM   1688  C   VAL A 241      26.995  19.783  50.059  1.00  0.00           C
ATOM   1689  O   VAL A 241      27.109  19.658  48.839  1.00  0.00           O
ATOM   1690  N   SER A 242      27.380  20.876  50.730  1.00  0.00           N
ATOM   1691  H   SER A 242      27.353  20.861  51.730  1.00  0.00            
ATOM   1692  CA  SER A 242      27.838  22.089  50.058  1.00  0.00           C
ATOM   1693  CB  SER A 242      27.561  23.315  50.952  1.00  0.00           C
ATOM   1694  OG  SER A 242      28.281  23.279  52.170  1.00  0.00           O
ATOM   1695  HG  SER A 242      28.065  24.093  52.709  1.00  0.00            
ATOM   1696  C   SER A 242      29.282  22.032  49.525  1.00  0.00           C
ATOM   1697  O   SER A 242      29.589  22.840  48.648  1.00  0.00           O
ATOM   1698  N   PHE A 243      30.137  21.113  50.016  1.00  0.00           N
ATOM   1699  H   PHE A 243      29.805  20.432  50.669  1.00  0.00            
ATOM   1700  CA  PHE A 243      31.548  21.096  49.608  1.00  0.00           C
ATOM   1701  CB  PHE A 243      32.384  21.936  50.606  1.00  0.00           C
ATOM   1702  CG  PHE A 243      33.717  22.420  50.056  1.00  0.00           C
ATOM   1703  CD1 PHE A 243      33.743  23.523  49.176  1.00  0.00           C
ATOM   1704  HD1 PHE A 243      32.905  24.040  49.000  1.00  0.00            
ATOM   1705  CD2 PHE A 243      34.902  21.682  50.261  1.00  0.00           C
ATOM   1706  HD2 PHE A 243      34.893  20.874  50.850  1.00  0.00            
ATOM   1707  CE1 PHE A 243      34.928  23.892  48.554  1.00  0.00           C
ATOM   1708  HE1 PHE A 243      34.942  24.675  47.932  1.00  0.00            
ATOM   1709  CE2 PHE A 243      36.081  22.080  49.644  1.00  0.00           C
ATOM   1710  HE2 PHE A 243      36.926  21.573  49.813  1.00  0.00            
ATOM   1711  CZ  PHE A 243      36.094  23.178  48.793  1.00  0.00           C
ATOM   1712  HZ  PHE A 243      36.947  23.455  48.351  1.00  0.00            
ATOM   1713  C   PHE A 243      32.122  19.684  49.373  1.00  0.00           C
ATOM   1714  O   PHE A 243      33.002  19.552  48.518  1.00  0.00           O
ATOM   1715  N   PHE A 244      31.608  18.622  50.020  1.00  0.00           N
ATOM   1716  H   PHE A 244      30.799  18.739  50.596  1.00  0.00            
ATOM   1717  CA  PHE A 244      32.221  17.290  49.891  1.00  0.00           C
ATOM   1718  CB  PHE A 244      31.974  16.483  51.184  1.00  0.00           C
ATOM   1719  CG  PHE A 244      33.024  15.429  51.479  1.00  0.00           C
ATOM   1720  CD1 PHE A 244      34.319  15.827  51.873  1.00  0.00           C
ATOM   1721  HD1 PHE A 244      34.526  16.797  52.002  1.00  0.00            
ATOM   1722  CD2 PHE A 244      32.763  14.061  51.257  1.00  0.00           C
ATOM   1723  HD2 PHE A 244      31.862  13.768  50.938  1.00  0.00            
ATOM   1724  CE1 PHE A 244      35.306  14.874  52.081  1.00  0.00           C
ATOM   1725  HE1 PHE A 244      36.221  15.157  52.367  1.00  0.00            
ATOM   1726  CE2 PHE A 244      33.760  13.121  51.482  1.00  0.00           C
ATOM   1727  HE2 PHE A 244      33.568  12.149  51.348  1.00  0.00            
ATOM   1728  CZ  PHE A 244      35.024  13.526  51.893  1.00  0.00           C
ATOM   1729  HZ  PHE A 244      35.736  12.843  52.055  1.00  0.00            
ATOM   1730  C   PHE A 244      31.767  16.540  48.621  1.00  0.00           C
ATOM   1731  O   PHE A 244      32.445  15.584  48.246  1.00  0.00           O
ATOM   1732  N   ILE A 245      30.686  16.994  47.957  1.00  0.00           N
ATOM   1733  H   ILE A 245      30.143  17.718  48.384  1.00  0.00            
ATOM   1734  CA  ILE A 245      30.255  16.492  46.645  1.00  0.00           C
ATOM   1735  CB  ILE A 245      28.704  16.315  46.554  1.00  0.00           C
ATOM   1736  CG1 ILE A 245      28.215  15.148  47.446  1.00  0.00           C
ATOM   1737  CG2 ILE A 245      28.123  16.193  45.126  1.00  0.00           C
ATOM   1738  CD  ILE A 245      28.776  13.760  47.093  1.00  0.00           C
ATOM   1739  C   ILE A 245      30.818  17.315  45.455  1.00  0.00           C
ATOM   1740  O   ILE A 245      31.306  16.690  44.513  1.00  0.00           O
ATOM   1741  N   PRO A 246      30.832  18.671  45.519  1.00  0.00           N
ATOM   1742  CA  PRO A 246      31.532  19.506  44.521  1.00  0.00           C
ATOM   1743  CB  PRO A 246      31.275  20.939  45.007  1.00  0.00           C
ATOM   1744  CG  PRO A 246      29.904  20.845  45.634  1.00  0.00           C
ATOM   1745  CD  PRO A 246      29.983  19.514  46.368  1.00  0.00           C
ATOM   1746  C   PRO A 246      33.034  19.248  44.326  1.00  0.00           C
ATOM   1747  O   PRO A 246      33.488  19.286  43.182  1.00  0.00           O
ATOM   1748  N   LEU A 247      33.771  18.992  45.423  1.00  0.00           N
ATOM   1749  H   LEU A 247      33.306  18.943  46.307  1.00  0.00            
ATOM   1750  CA  LEU A 247      35.220  18.782  45.386  1.00  0.00           C
ATOM   1751  CB  LEU A 247      35.806  18.854  46.816  1.00  0.00           C
ATOM   1752  CG  LEU A 247      37.353  18.903  46.888  1.00  0.00           C
ATOM   1753  CD1 LEU A 247      37.932  20.160  46.202  1.00  0.00           C
ATOM   1754  CD2 LEU A 247      37.844  18.762  48.344  1.00  0.00           C
ATOM   1755  C   LEU A 247      35.615  17.494  44.645  1.00  0.00           C
ATOM   1756  O   LEU A 247      36.507  17.559  43.802  1.00  0.00           O
ATOM   1757  N   THR A 248      34.927  16.371  44.925  1.00  0.00           N
ATOM   1758  H   THR A 248      34.221  16.411  45.632  1.00  0.00            
ATOM   1759  CA  THR A 248      35.160  15.093  44.247  1.00  0.00           C
ATOM   1760  CB  THR A 248      34.474  13.895  44.970  1.00  0.00           C
ATOM   1761  OG1 THR A 248      34.714  12.668  44.303  1.00  0.00           O
ATOM   1762  HG1 THR A 248      34.259  11.926  44.796  1.00  0.00            
ATOM   1763  CG2 THR A 248      32.951  14.017  45.123  1.00  0.00           C
ATOM   1764  C   THR A 248      34.785  15.113  42.747  1.00  0.00           C
ATOM   1765  O   THR A 248      35.508  14.512  41.954  1.00  0.00           O
ATOM   1766  N   ILE A 249      33.718  15.844  42.373  1.00  0.00           N
ATOM   1767  H   ILE A 249      33.169  16.275  43.089  1.00  0.00            
ATOM   1768  CA  ILE A 249      33.313  16.045  40.977  1.00  0.00           C
ATOM   1769  CB  ILE A 249      31.907  16.718  40.862  1.00  0.00           C
ATOM   1770  CG1 ILE A 249      30.808  15.729  41.315  1.00  0.00           C
ATOM   1771  CG2 ILE A 249      31.556  17.288  39.462  1.00  0.00           C
ATOM   1772  CD  ILE A 249      29.439  16.379  41.559  1.00  0.00           C
ATOM   1773  C   ILE A 249      34.357  16.848  40.177  1.00  0.00           C
ATOM   1774  O   ILE A 249      34.737  16.414  39.090  1.00  0.00           O
ATOM   1775  N   MET A 250      34.806  17.985  40.738  1.00  0.00           N
ATOM   1776  H   MET A 250      34.480  18.216  41.655  1.00  0.00            
ATOM   1777  CA  MET A 250      35.741  18.905  40.092  1.00  0.00           C
ATOM   1778  CB  MET A 250      35.716  20.255  40.833  1.00  0.00           C
ATOM   1779  CG  MET A 250      36.390  21.400  40.058  1.00  0.00           C
ATOM   1780  SD  MET A 250      36.348  23.017  40.878  1.00  0.00           S
ATOM   1781  CE  MET A 250      34.563  23.327  40.966  1.00  0.00           C
ATOM   1782  C   MET A 250      37.165  18.339  39.946  1.00  0.00           C
ATOM   1783  O   MET A 250      37.790  18.583  38.916  1.00  0.00           O
ATOM   1784  N   VAL A 251      37.633  17.571  40.948  1.00  0.00           N
ATOM   1785  H   VAL A 251      37.060  17.471  41.762  1.00  0.00            
ATOM   1786  CA  VAL A 251      38.921  16.870  40.934  1.00  0.00           C
ATOM   1787  CB  VAL A 251      39.233  16.229  42.324  1.00  0.00           C
ATOM   1788  CG1 VAL A 251      40.302  15.113  42.338  1.00  0.00           C
ATOM   1789  CG2 VAL A 251      39.641  17.308  43.342  1.00  0.00           C
ATOM   1790  C   VAL A 251      38.991  15.792  39.834  1.00  0.00           C
ATOM   1791  O   VAL A 251      39.971  15.763  39.089  1.00  0.00           O
ATOM   1792  N   ILE A 252      37.940  14.956  39.740  1.00  0.00           N
ATOM   1793  H   ILE A 252      37.199  15.061  40.403  1.00  0.00            
ATOM   1794  CA  ILE A 252      37.812  13.903  38.730  1.00  0.00           C
ATOM   1795  CB  ILE A 252      36.586  12.979  39.016  1.00  0.00           C
ATOM   1796  CG1 ILE A 252      36.801  12.127  40.291  1.00  0.00           C
ATOM   1797  CG2 ILE A 252      36.114  12.084  37.846  1.00  0.00           C
ATOM   1798  CD  ILE A 252      37.729  10.914  40.119  1.00  0.00           C
ATOM   1799  C   ILE A 252      37.729  14.469  37.300  1.00  0.00           C
ATOM   1800  O   ILE A 252      38.420  13.960  36.418  1.00  0.00           O
ATOM   1801  N   THR A 253      36.924  15.529  37.111  1.00  0.00           N
ATOM   1802  H   THR A 253      36.423  15.888  37.898  1.00  0.00            
ATOM   1803  CA  THR A 253      36.741  16.187  35.817  1.00  0.00           C
ATOM   1804  CB  THR A 253      35.548  17.178  35.829  1.00  0.00           C
ATOM   1805  OG1 THR A 253      34.375  16.496  36.227  1.00  0.00           O
ATOM   1806  HG1 THR A 253      33.605  17.134  36.235  1.00  0.00            
ATOM   1807  CG2 THR A 253      35.238  17.819  34.467  1.00  0.00           C
ATOM   1808  C   THR A 253      38.000  16.934  35.334  1.00  0.00           C
ATOM   1809  O   THR A 253      38.289  16.874  34.139  1.00  0.00           O
ATOM   1810  N   TYR A 254      38.752  17.565  36.259  1.00  0.00           N
ATOM   1811  H   TYR A 254      38.405  17.604  37.196  1.00  0.00            
ATOM   1812  CA  TYR A 254      40.045  18.197  35.980  1.00  0.00           C
ATOM   1813  CB  TYR A 254      40.551  18.988  37.212  1.00  0.00           C
ATOM   1814  CG  TYR A 254      41.974  19.514  37.077  1.00  0.00           C
ATOM   1815  CD1 TYR A 254      42.234  20.649  36.282  1.00  0.00           C
ATOM   1816  HD1 TYR A 254      41.476  21.155  35.871  1.00  0.00            
ATOM   1817  CD2 TYR A 254      43.048  18.820  37.676  1.00  0.00           C
ATOM   1818  HD2 TYR A 254      42.867  18.027  38.257  1.00  0.00            
ATOM   1819  CE1 TYR A 254      43.560  21.072  36.066  1.00  0.00           C
ATOM   1820  HE1 TYR A 254      43.742  21.877  35.501  1.00  0.00            
ATOM   1821  CE2 TYR A 254      44.374  19.242  37.457  1.00  0.00           C
ATOM   1822  HE2 TYR A 254      45.133  18.746  37.878  1.00  0.00            
ATOM   1823  CZ  TYR A 254      44.630  20.363  36.645  1.00  0.00           C
ATOM   1824  OH  TYR A 254      45.917  20.750  36.406  1.00  0.00           O
ATOM   1825  HH  TYR A 254      46.544  20.141  36.892  1.00  0.00            
ATOM   1826  C   TYR A 254      41.094  17.191  35.473  1.00  0.00           C
ATOM   1827  O   TYR A 254      41.749  17.473  34.469  1.00  0.00           O
ATOM   1828  N   PHE A 255      41.217  16.045  36.167  1.00  0.00           N
ATOM   1829  H   PHE A 255      40.637  15.917  36.971  1.00  0.00            
ATOM   1830  CA  PHE A 255      42.149  14.976  35.814  1.00  0.00           C
ATOM   1831  CB  PHE A 255      42.224  13.929  36.948  1.00  0.00           C
ATOM   1832  CG  PHE A 255      43.125  12.735  36.666  1.00  0.00           C
ATOM   1833  CD1 PHE A 255      42.576  11.479  36.328  1.00  0.00           C
ATOM   1834  HD1 PHE A 255      41.585  11.348  36.333  1.00  0.00            
ATOM   1835  CD2 PHE A 255      44.524  12.911  36.602  1.00  0.00           C
ATOM   1836  HD2 PHE A 255      44.925  13.803  36.811  1.00  0.00            
ATOM   1837  CE1 PHE A 255      43.416  10.425  35.988  1.00  0.00           C
ATOM   1838  HE1 PHE A 255      43.028   9.530  35.770  1.00  0.00            
ATOM   1839  CE2 PHE A 255      45.345  11.848  36.250  1.00  0.00           C
ATOM   1840  HE2 PHE A 255      46.336  11.974  36.212  1.00  0.00            
ATOM   1841  CZ  PHE A 255      44.792  10.609  35.950  1.00  0.00           C
ATOM   1842  HZ  PHE A 255      45.389   9.845  35.705  1.00  0.00            
ATOM   1843  C   PHE A 255      41.874  14.359  34.433  1.00  0.00           C
ATOM   1844  O   PHE A 255      42.820  14.169  33.669  1.00  0.00           O
ATOM   1845  N   LEU A 256      40.588  14.116  34.120  1.00  0.00           N
ATOM   1846  H   LEU A 256      39.892  14.301  34.814  1.00  0.00            
ATOM   1847  CA  LEU A 256      40.147  13.598  32.825  1.00  0.00           C
ATOM   1848  CB  LEU A 256      38.686  13.104  32.915  1.00  0.00           C
ATOM   1849  CG  LEU A 256      38.480  11.832  33.771  1.00  0.00           C
ATOM   1850  CD1 LEU A 256      36.977  11.503  33.892  1.00  0.00           C
ATOM   1851  CD2 LEU A 256      39.301  10.629  33.260  1.00  0.00           C
ATOM   1852  C   LEU A 256      40.311  14.605  31.671  1.00  0.00           C
ATOM   1853  O   LEU A 256      40.633  14.165  30.569  1.00  0.00           O
ATOM   1854  N   THR A 257      40.048  15.742  32.106  1.00  0.00           N
ATOM   1855  H   THR A 257      39.807  15.932  33.058  1.00  0.00            
ATOM   1856  CA  THR A 257      40.130  16.751  31.085  1.00  0.00           C
ATOM   1857  CB  THR A 257      39.426  18.053  31.549  1.00  0.00           C
ATOM   1858  OG1 THR A 257      38.030  17.864  31.831  1.00  0.00           O
ATOM   1859  HG1 THR A 257      37.629  18.732  32.124  1.00  0.00            
ATOM   1860  CG2 THR A 257      39.491  19.215  30.576  1.00  0.00           C
ATOM   1861  C   THR A 257      41.523  16.913  30.547  1.00  0.00           C
ATOM   1862  O   THR A 257      41.870  16.860  29.414  1.00  0.00           O
ATOM   1863  N   ILE A 258      42.449  17.062  31.529  1.00  0.00           N
ATOM   1864  H   ILE A 258      42.144  17.048  32.481  1.00  0.00            
ATOM   1865  CA  ILE A 258      43.887  17.244  31.250  1.00  0.00           C
ATOM   1866  CB  ILE A 258      44.616  17.679  32.527  1.00  0.00           C
ATOM   1867  CG1 ILE A 258      44.535  19.153  32.956  1.00  0.00           C
ATOM   1868  CG2 ILE A 258      46.119  17.375  32.486  1.00  0.00           C
ATOM   1869  CD  ILE A 258      45.036  20.146  31.864  1.00  0.00           C
ATOM   1870  C   ILE A 258      44.533  16.053  30.504  1.00  0.00           C
ATOM   1871  O   ILE A 258      45.178  16.212  29.472  1.00  0.00           O
ATOM   1872  N   LYS A 259      44.269  14.880  31.059  1.00  0.00           N
ATOM   1873  H   LYS A 259      43.885  14.849  31.982  1.00  0.00            
ATOM   1874  CA  LYS A 259      44.541  13.569  30.314  1.00  0.00           C
ATOM   1875  CB  LYS A 259      43.791  12.394  31.013  1.00  0.00           C
ATOM   1876  CG  LYS A 259      44.075  10.975  30.455  1.00  0.00           C
ATOM   1877  CD  LYS A 259      43.294   9.912  31.240  1.00  0.00           C
ATOM   1878  CE  LYS A 259      43.446   8.551  30.621  1.00  0.00           C
ATOM   1879  NZ  LYS A 259      43.003   7.442  31.473  1.00  0.00           N
ATOM   1880  HZ1 LYS A 259      43.137   6.577  30.990  1.00  0.00            
ATOM   1881  HZ2 LYS A 259      43.536   7.438  32.319  1.00  0.00            
ATOM   1882  HZ3 LYS A 259      42.034   7.556  31.691  1.00  0.00            
ATOM   1883  C   LYS A 259      44.105  13.452  28.830  1.00  0.00           C
ATOM   1884  O   LYS A 259      44.843  13.068  27.947  1.00  0.00           O
ATOM   1885  N   SER A 260      42.934  13.957  28.612  1.00  0.00           N
ATOM   1886  H   SER A 260      42.353  14.198  29.389  1.00  0.00            
ATOM   1887  CA  SER A 260      42.432  14.188  27.227  1.00  0.00           C
ATOM   1888  CB  SER A 260      40.997  14.615  27.151  1.00  0.00           C
ATOM   1889  OG  SER A 260      40.421  14.486  25.824  1.00  0.00           O
ATOM   1890  HG  SER A 260      39.467  14.786  25.844  1.00  0.00            
ATOM   1891  C   SER A 260      43.294  15.187  26.374  1.00  0.00           C
ATOM   1892  O   SER A 260      43.918  14.739  25.392  1.00  0.00           O
ATOM   1893  N   LEU A 261      43.446  16.423  26.889  1.00  0.00           N
ATOM   1894  H   LEU A 261      43.007  16.659  27.756  1.00  0.00            
ATOM   1895  CA  LEU A 261      44.275  17.451  26.163  1.00  0.00           C
ATOM   1896  CB  LEU A 261      44.237  18.808  26.886  1.00  0.00           C
ATOM   1897  CG  LEU A 261      42.939  19.638  26.753  1.00  0.00           C
ATOM   1898  CD1 LEU A 261      42.991  20.907  27.617  1.00  0.00           C
ATOM   1899  CD2 LEU A 261      42.875  20.229  25.329  1.00  0.00           C
ATOM   1900  C   LEU A 261      45.734  17.087  25.844  1.00  0.00           C
ATOM   1901  O   LEU A 261      46.325  17.681  24.917  1.00  0.00           O
ATOM   1902  N   GLN A 262      46.395  16.975  27.258  1.00  0.00           N
ATOM   1903  H   GLN A 262      45.867  16.975  28.107  1.00  0.00            
ATOM   1904  CA  GLN A 262      47.862  16.869  27.226  1.00  0.00           C
ATOM   1905  CB  GLN A 262      48.283  17.367  28.588  1.00  0.00           C
ATOM   1906  CG  GLN A 262      49.164  18.571  28.477  1.00  0.00           C
ATOM   1907  CD  GLN A 262      49.545  19.172  29.815  1.00  0.00           C
ATOM   1908  OE1 GLN A 262      49.375  18.529  30.873  1.00  0.00           O
ATOM   1909  NE2 GLN A 262      50.010  20.345  29.756  1.00  0.00           N
ATOM   1910 HE21 GLN A 262      50.102  20.803  28.872  1.00  0.00            
ATOM   1911 HE22 GLN A 262      50.287  20.816  30.594  1.00  0.00            
ATOM   1912  C   GLN A 262      48.517  15.558  26.888  1.00  0.00           C
ATOM   1913  O   GLN A 262      49.683  15.599  26.622  1.00  0.00           O
ATOM   1914  N   LYS A 263      47.787  14.476  26.764  1.00  0.00           N
ATOM   1915  H   LYS A 263      46.860  14.415  27.133  1.00  0.00            
ATOM   1916  CA  LYS A 263      48.436  13.327  26.028  1.00  0.00           C
ATOM   1917  CB  LYS A 263      47.916  12.107  26.761  1.00  0.00           C
ATOM   1918  CG  LYS A 263      48.514  10.789  26.219  1.00  0.00           C
ATOM   1919  CD  LYS A 263      48.019   9.608  27.032  1.00  0.00           C
ATOM   1920  CE  LYS A 263      48.646   8.262  26.579  1.00  0.00           C
ATOM   1921  NZ  LYS A 263      48.235   7.829  25.231  1.00  0.00           N
ATOM   1922  HZ1 LYS A 263      48.677   6.959  25.011  1.00  0.00            
ATOM   1923  HZ2 LYS A 263      47.242   7.714  25.206  1.00  0.00            
ATOM   1924  HZ3 LYS A 263      48.507   8.520  24.561  1.00  0.00            
ATOM   1925  C   LYS A 263      48.120  13.275  24.570  1.00  0.00           C
ATOM   1926  O   LYS A 263      49.097  13.078  23.882  1.00  0.00           O
ATOM   1927  N   GLU A 264      46.847  13.247  24.212  1.00  0.00           N
ATOM   1928  H   GLU A 264      46.149  13.514  24.877  1.00  0.00            
ATOM   1929  CA  GLU A 264      46.430  12.835  22.865  1.00  0.00           C
ATOM   1930  CB  GLU A 264      44.952  12.269  22.849  1.00  0.00           C
ATOM   1931  CG  GLU A 264      44.998  10.871  23.415  1.00  0.00           C
ATOM   1932  CD  GLU A 264      45.418   9.812  22.406  1.00  0.00           C
ATOM   1933  OE1 GLU A 264      44.709   9.468  21.510  1.00  0.00           O
ATOM   1934  OE2 GLU A 264      46.630   9.472  22.454  1.00  0.00           O
ATOM   1935  C   GLU A 264      46.517  13.937  21.806  1.00  0.00           C
ATOM   1936  OT  GLU A 264      46.217  13.575  20.923  1.00  0.00            
ATOM   1937  O   GLU A 264      46.526  15.158  22.370  1.00  0.00           O
ATOM   1938  HO  GLU A 264      46.583  15.855  21.655  1.00  0.00            
ATOM   1939  N   SER A 316      50.451  24.848  20.079  1.00  0.00           N
ATOM   1940  H1  SER A 316      51.291  24.979  19.552  1.00  0.00            
ATOM   1941  H2  SER A 316      50.556  24.058  20.683  1.00  0.00            
ATOM   1942  CA  SER A 316      50.182  26.067  20.896  1.00  0.00           C
ATOM   1943  CB  SER A 316      50.180  27.345  20.027  1.00  0.00           C
ATOM   1944  OG  SER A 316      50.446  28.496  20.786  1.00  0.00           O
ATOM   1945  HG  SER A 316      50.436  29.298  20.189  1.00  0.00            
ATOM   1946  C   SER A 316      48.943  26.168  21.825  1.00  0.00           C
ATOM   1947  O   SER A 316      49.126  26.460  23.008  1.00  0.00           O
ATOM   1948  N   ASN A 317      47.831  25.925  21.161  1.00  0.00           N
ATOM   1949  H   ASN A 317      47.915  25.699  20.191  1.00  0.00            
ATOM   1950  CA  ASN A 317      46.428  25.961  21.752  1.00  0.00           C
ATOM   1951  CB  ASN A 317      45.231  25.795  20.742  1.00  0.00           C
ATOM   1952  CG  ASN A 317      45.037  26.984  19.890  1.00  0.00           C
ATOM   1953  OD1 ASN A 317      45.442  28.065  20.184  1.00  0.00           O
ATOM   1954  ND2 ASN A 317      44.264  26.857  18.838  1.00  0.00           N
ATOM   1955 HD21 ASN A 317      43.831  25.978  18.639  1.00  0.00            
ATOM   1956 HD22 ASN A 317      44.107  27.639  18.235  1.00  0.00            
ATOM   1957  C   ASN A 317      46.150  25.021  22.901  1.00  0.00           C
ATOM   1958  O   ASN A 317      45.941  25.548  24.011  1.00  0.00           O
ATOM   1959  N   GLU A 318      46.670  23.806  22.750  1.00  0.00           N
ATOM   1960  H   GLU A 318      47.053  23.577  21.855  1.00  0.00            
ATOM   1961  CA  GLU A 318      46.728  22.747  23.822  1.00  0.00           C
ATOM   1962  CB  GLU A 318      47.073  21.399  23.198  1.00  0.00           C
ATOM   1963  CG  GLU A 318      45.769  20.720  22.836  1.00  0.00           C
ATOM   1964  CD  GLU A 318      45.565  20.502  21.378  1.00  0.00           C
ATOM   1965  OE1 GLU A 318      46.566  20.292  20.663  1.00  0.00           O
ATOM   1966  OE2 GLU A 318      44.392  20.380  20.964  1.00  0.00           O
ATOM   1967  C   GLU A 318      47.583  23.119  25.040  1.00  0.00           C
ATOM   1968  O   GLU A 318      47.168  23.011  26.183  1.00  0.00           O
ATOM   1969  N   GLN A 319      48.799  23.595  24.738  1.00  0.00           N
ATOM   1970  H   GLN A 319      49.106  23.594  23.786  1.00  0.00            
ATOM   1971  CA  GLN A 319      49.700  24.125  25.797  1.00  0.00           C
ATOM   1972  CB  GLN A 319      51.102  24.341  25.178  1.00  0.00           C
ATOM   1973  CG  GLN A 319      52.322  24.514  26.099  1.00  0.00           C
ATOM   1974  CD  GLN A 319      53.581  24.592  25.174  1.00  0.00           C
ATOM   1975  OE1 GLN A 319      54.116  25.691  24.894  1.00  0.00           O
ATOM   1976  NE2 GLN A 319      54.212  23.504  24.823  1.00  0.00           N
ATOM   1977 HE21 GLN A 319      53.891  22.614  25.146  1.00  0.00            
ATOM   1978 HE22 GLN A 319      55.016  23.561  24.231  1.00  0.00            
ATOM   1979  C   GLN A 319      49.314  25.324  26.582  1.00  0.00           C
ATOM   1980  O   GLN A 319      49.454  25.449  27.789  1.00  0.00           O
ATOM   1981  N   LYS A 320      48.690  26.317  25.877  1.00  0.00           N
ATOM   1982  H   LYS A 320      48.798  26.271  24.884  1.00  0.00            
ATOM   1983  CA  LYS A 320      47.913  27.400  26.355  1.00  0.00           C
ATOM   1984  CB  LYS A 320      47.658  28.488  25.305  1.00  0.00           C
ATOM   1985  CG  LYS A 320      48.907  29.273  24.894  1.00  0.00           C
ATOM   1986  CD  LYS A 320      48.576  30.424  23.939  1.00  0.00           C
ATOM   1987  CE  LYS A 320      48.218  29.963  22.524  1.00  0.00           C
ATOM   1988  NZ  LYS A 320      48.019  31.241  21.792  1.00  0.00           N
ATOM   1989  HZ1 LYS A 320      47.777  31.046  20.841  1.00  0.00            
ATOM   1990  HZ2 LYS A 320      47.282  31.761  22.224  1.00  0.00            
ATOM   1991  HZ3 LYS A 320      48.864  31.775  21.819  1.00  0.00            
ATOM   1992  C   LYS A 320      46.709  26.969  27.181  1.00  0.00           C
ATOM   1993  O   LYS A 320      46.560  27.454  28.299  1.00  0.00           O
ATOM   1994  N   ALA A 321      45.970  25.977  26.742  1.00  0.00           N
ATOM   1995  H   ALA A 321      46.205  25.601  25.846  1.00  0.00            
ATOM   1996  CA  ALA A 321      44.830  25.366  27.440  1.00  0.00           C
ATOM   1997  CB  ALA A 321      44.260  24.381  26.469  1.00  0.00           C
ATOM   1998  C   ALA A 321      45.183  24.802  28.818  1.00  0.00           C
ATOM   1999  O   ALA A 321      44.536  25.138  29.771  1.00  0.00           O
ATOM   2000  N   CYS A 322      46.141  23.862  28.714  1.00  0.00           N
ATOM   2001  H   CYS A 322      46.466  23.556  27.819  1.00  0.00            
ATOM   2002  CA  CYS A 322      46.676  23.318  29.912  1.00  0.00           C
ATOM   2003  CB  CYS A 322      47.810  22.318  29.668  1.00  0.00           C
ATOM   2004  SG  CYS A 322      47.416  20.674  28.949  1.00  0.00           S
ATOM   2005  HG  CYS A 322      48.257  20.142  28.853  1.00  0.00            
ATOM   2006  C   CYS A 322      47.099  24.223  31.029  1.00  0.00           C
ATOM   2007  O   CYS A 322      46.843  23.904  32.234  1.00  0.00           O
ATOM   2008  N   LYS A 323      47.993  25.204  30.772  1.00  0.00           N
ATOM   2009  H   LYS A 323      48.364  25.259  29.845  1.00  0.00            
ATOM   2010  CA  LYS A 323      48.460  26.193  31.747  1.00  0.00           C
ATOM   2011  CB  LYS A 323      49.441  27.183  31.084  1.00  0.00           C
ATOM   2012  CG  LYS A 323      50.859  26.618  30.909  1.00  0.00           C
ATOM   2013  CD  LYS A 323      51.847  27.675  30.392  1.00  0.00           C
ATOM   2014  CE  LYS A 323      53.297  27.171  30.367  1.00  0.00           C
ATOM   2015  NZ  LYS A 323      54.222  28.220  29.903  1.00  0.00           N
ATOM   2016  HZ1 LYS A 323      55.156  27.862  29.898  1.00  0.00            
ATOM   2017  HZ2 LYS A 323      53.968  28.503  28.978  1.00  0.00            
ATOM   2018  HZ3 LYS A 323      54.170  29.007  30.518  1.00  0.00            
ATOM   2019  C   LYS A 323      47.322  26.948  32.454  1.00  0.00           C
ATOM   2020  O   LYS A 323      47.385  27.102  33.673  1.00  0.00           O
ATOM   2021  N   VAL A 324      46.308  27.388  31.689  1.00  0.00           N
ATOM   2022  H   VAL A 324      46.343  27.196  30.708  1.00  0.00            
ATOM   2023  CA  VAL A 324      45.154  28.131  32.203  1.00  0.00           C
ATOM   2024  CB  VAL A 324      44.299  28.735  31.050  1.00  0.00           C
ATOM   2025  CG1 VAL A 324      42.914  29.282  31.465  1.00  0.00           C
ATOM   2026  CG2 VAL A 324      45.077  29.855  30.341  1.00  0.00           C
ATOM   2027  C   VAL A 324      44.270  27.290  33.146  1.00  0.00           C
ATOM   2028  O   VAL A 324      43.863  27.809  34.185  1.00  0.00           O
ATOM   2029  N   LEU A 325      44.027  26.012  32.802  1.00  0.00           N
ATOM   2030  H   LEU A 325      44.390  25.679  31.931  1.00  0.00            
ATOM   2031  CA  LEU A 325      43.259  25.080  33.635  1.00  0.00           C
ATOM   2032  CB  LEU A 325      42.940  23.785  32.856  1.00  0.00           C
ATOM   2033  CG  LEU A 325      42.038  23.974  31.619  1.00  0.00           C
ATOM   2034  CD1 LEU A 325      41.729  22.624  30.943  1.00  0.00           C
ATOM   2035  CD2 LEU A 325      40.757  24.764  31.930  1.00  0.00           C
ATOM   2036  C   LEU A 325      43.951  24.745  34.966  1.00  0.00           C
ATOM   2037  O   LEU A 325      43.260  24.633  35.978  1.00  0.00           O
ATOM   2038  N   GLY A 326      45.291  24.623  34.946  1.00  0.00           N
ATOM   2039  H   GLY A 326      45.758  24.717  34.067  1.00  0.00            
ATOM   2040  CA  GLY A 326      46.105  24.361  36.133  1.00  0.00           C
ATOM   2041  C   GLY A 326      46.083  25.550  37.104  1.00  0.00           C
ATOM   2042  O   GLY A 326      45.953  25.337  38.309  1.00  0.00           O
ATOM   2043  N   ILE A 327      46.163  26.788  36.579  1.00  0.00           N
ATOM   2044  H   ILE A 327      46.294  26.863  35.590  1.00  0.00            
ATOM   2045  CA  ILE A 327      46.073  28.036  37.347  1.00  0.00           C
ATOM   2046  CB  ILE A 327      46.408  29.284  36.465  1.00  0.00           C
ATOM   2047  CG1 ILE A 327      47.926  29.334  36.174  1.00  0.00           C
ATOM   2048  CG2 ILE A 327      45.939  30.650  37.027  1.00  0.00           C
ATOM   2049  CD  ILE A 327      48.320  30.322  35.064  1.00  0.00           C
ATOM   2050  C   ILE A 327      44.705  28.220  38.031  1.00  0.00           C
ATOM   2051  O   ILE A 327      44.678  28.519  39.225  1.00  0.00           O
ATOM   2052  N   VAL A 328      43.612  28.025  37.270  1.00  0.00           N
ATOM   2053  H   VAL A 328      43.752  27.767  36.314  1.00  0.00            
ATOM   2054  CA  VAL A 328      42.231  28.163  37.741  1.00  0.00           C
ATOM   2055  CB  VAL A 328      41.212  28.025  36.567  1.00  0.00           C
ATOM   2056  CG1 VAL A 328      39.744  27.753  36.971  1.00  0.00           C
ATOM   2057  CG2 VAL A 328      41.254  29.275  35.669  1.00  0.00           C
ATOM   2058  C   VAL A 328      41.883  27.173  38.871  1.00  0.00           C
ATOM   2059  O   VAL A 328      41.302  27.598  39.869  1.00  0.00           O
ATOM   2060  N   PHE A 329      42.273  25.896  38.705  1.00  0.00           N
ATOM   2061  H   PHE A 329      42.741  25.652  37.856  1.00  0.00            
ATOM   2062  CA  PHE A 329      42.050  24.845  39.698  1.00  0.00           C
ATOM   2063  CB  PHE A 329      42.331  23.456  39.083  1.00  0.00           C
ATOM   2064  CG  PHE A 329      42.088  22.289  40.026  1.00  0.00           C
ATOM   2065  CD1 PHE A 329      40.774  21.813  40.232  1.00  0.00           C
ATOM   2066  HD1 PHE A 329      40.024  22.161  39.670  1.00  0.00            
ATOM   2067  CD2 PHE A 329      43.125  21.812  40.858  1.00  0.00           C
ATOM   2068  HD2 PHE A 329      44.057  22.154  40.740  1.00  0.00            
ATOM   2069  CE1 PHE A 329      40.522  20.864  41.212  1.00  0.00           C
ATOM   2070  HE1 PHE A 329      39.595  20.513  41.341  1.00  0.00            
ATOM   2071  CE2 PHE A 329      42.852  20.869  41.839  1.00  0.00           C
ATOM   2072  HE2 PHE A 329      43.589  20.526  42.421  1.00  0.00            
ATOM   2073  CZ  PHE A 329      41.557  20.402  42.014  1.00  0.00           C
ATOM   2074  HZ  PHE A 329      41.367  19.725  42.725  1.00  0.00            
ATOM   2075  C   PHE A 329      42.819  25.088  41.010  1.00  0.00           C
ATOM   2076  O   PHE A 329      42.228  24.931  42.079  1.00  0.00           O
ATOM   2077  N   PHE A 330      44.100  25.489  40.899  1.00  0.00           N
ATOM   2078  H   PHE A 330      44.481  25.584  39.979  1.00  0.00            
ATOM   2079  CA  PHE A 330      44.972  25.796  42.036  1.00  0.00           C
ATOM   2080  CB  PHE A 330      46.433  25.977  41.569  1.00  0.00           C
ATOM   2081  CG  PHE A 330      47.434  26.248  42.685  1.00  0.00           C
ATOM   2082  CD1 PHE A 330      47.700  27.569  43.108  1.00  0.00           C
ATOM   2083  HD1 PHE A 330      47.304  28.341  42.612  1.00  0.00            
ATOM   2084  CD2 PHE A 330      47.959  25.173  43.433  1.00  0.00           C
ATOM   2085  HD2 PHE A 330      47.744  24.231  43.174  1.00  0.00            
ATOM   2086  CE1 PHE A 330      48.511  27.797  44.212  1.00  0.00           C
ATOM   2087  HE1 PHE A 330      48.708  28.734  44.501  1.00  0.00            
ATOM   2088  CE2 PHE A 330      48.775  25.422  44.530  1.00  0.00           C
ATOM   2089  HE2 PHE A 330      49.166  24.658  45.044  1.00  0.00            
ATOM   2090  CZ  PHE A 330      49.050  26.727  44.916  1.00  0.00           C
ATOM   2091  HZ  PHE A 330      49.640  26.898  45.705  1.00  0.00            
ATOM   2092  C   PHE A 330      44.471  26.988  42.872  1.00  0.00           C
ATOM   2093  O   PHE A 330      44.443  26.879  44.097  1.00  0.00           O
ATOM   2094  N   LEU A 331      44.062  28.080  42.198  1.00  0.00           N
ATOM   2095  H   LEU A 331      44.162  28.080  41.203  1.00  0.00            
ATOM   2096  CA  LEU A 331      43.480  29.268  42.828  1.00  0.00           C
ATOM   2097  CB  LEU A 331      43.267  30.396  41.793  1.00  0.00           C
ATOM   2098  CG  LEU A 331      44.512  31.268  41.526  1.00  0.00           C
ATOM   2099  CD1 LEU A 331      44.248  32.247  40.362  1.00  0.00           C
ATOM   2100  CD2 LEU A 331      44.999  32.002  42.797  1.00  0.00           C
ATOM   2101  C   LEU A 331      42.163  28.973  43.556  1.00  0.00           C
ATOM   2102  O   LEU A 331      41.992  29.464  44.668  1.00  0.00           O
ATOM   2103  N   PHE A 332      41.276  28.168  42.948  1.00  0.00           N
ATOM   2104  H   PHE A 332      41.480  27.852  42.021  1.00  0.00            
ATOM   2105  CA  PHE A 332      40.028  27.730  43.571  1.00  0.00           C
ATOM   2106  CB  PHE A 332      39.137  26.968  42.557  1.00  0.00           C
ATOM   2107  CG  PHE A 332      38.036  26.112  43.170  1.00  0.00           C
ATOM   2108  CD1 PHE A 332      36.872  26.717  43.692  1.00  0.00           C
ATOM   2109  HD1 PHE A 332      36.710  27.694  43.552  1.00  0.00            
ATOM   2110  CD2 PHE A 332      38.264  24.741  43.419  1.00  0.00           C
ATOM   2111  HD2 PHE A 332      39.097  24.304  43.079  1.00  0.00            
ATOM   2112  CE1 PHE A 332      35.952  25.954  44.400  1.00  0.00           C
ATOM   2113  HE1 PHE A 332      35.120  26.381  44.755  1.00  0.00            
ATOM   2114  CE2 PHE A 332      37.335  23.998  44.135  1.00  0.00           C
ATOM   2115  HE2 PHE A 332      37.497  23.026  44.303  1.00  0.00            
ATOM   2116  CZ  PHE A 332      36.181  24.601  44.618  1.00  0.00           C
ATOM   2117  HZ  PHE A 332      35.511  24.059  45.125  1.00  0.00            
ATOM   2118  C   PHE A 332      40.236  26.976  44.896  1.00  0.00           C
ATOM   2119  O   PHE A 332      39.695  27.398  45.917  1.00  0.00           O
ATOM   2120  N   VAL A 333      41.007  25.878  44.840  1.00  0.00           N
ATOM   2121  H   VAL A 333      41.505  25.691  43.993  1.00  0.00            
ATOM   2122  CA  VAL A 333      41.157  24.941  45.952  1.00  0.00           C
ATOM   2123  CB  VAL A 333      41.812  23.605  45.487  1.00  0.00           C
ATOM   2124  CG1 VAL A 333      43.300  23.711  45.105  1.00  0.00           C
ATOM   2125  CG2 VAL A 333      41.624  22.467  46.501  1.00  0.00           C
ATOM   2126  C   VAL A 333      41.904  25.537  47.164  1.00  0.00           C
ATOM   2127  O   VAL A 333      41.481  25.287  48.293  1.00  0.00           O
ATOM   2128  N   VAL A 334      42.939  26.363  46.920  1.00  0.00           N
ATOM   2129  H   VAL A 334      43.181  26.549  45.968  1.00  0.00            
ATOM   2130  CA  VAL A 334      43.731  27.005  47.974  1.00  0.00           C
ATOM   2131  CB  VAL A 334      45.111  27.489  47.427  1.00  0.00           C
ATOM   2132  CG1 VAL A 334      45.079  28.817  46.644  1.00  0.00           C
ATOM   2133  CG2 VAL A 334      46.182  27.562  48.530  1.00  0.00           C
ATOM   2134  C   VAL A 334      42.988  28.165  48.683  1.00  0.00           C
ATOM   2135  O   VAL A 334      43.336  28.480  49.821  1.00  0.00           O
ATOM   2136  N   MET A 335      41.957  28.748  48.048  1.00  0.00           N
ATOM   2137  H   MET A 335      41.752  28.476  47.108  1.00  0.00            
ATOM   2138  CA  MET A 335      41.124  29.768  48.687  1.00  0.00           C
ATOM   2139  CB  MET A 335      40.658  30.822  47.668  1.00  0.00           C
ATOM   2140  CG  MET A 335      41.797  31.712  47.139  1.00  0.00           C
ATOM   2141  SD  MET A 335      41.250  33.187  46.229  1.00  0.00           S
ATOM   2142  CE  MET A 335      40.596  32.434  44.713  1.00  0.00           C
ATOM   2143  C   MET A 335      39.937  29.166  49.460  1.00  0.00           C
ATOM   2144  O   MET A 335      39.673  29.612  50.574  1.00  0.00           O
ATOM   2145  N   TRP A 336      39.227  28.187  48.881  1.00  0.00           N
ATOM   2146  H   TRP A 336      39.531  27.822  48.001  1.00  0.00            
ATOM   2147  CA  TRP A 336      38.014  27.635  49.502  1.00  0.00           C
ATOM   2148  CB  TRP A 336      37.163  26.871  48.465  1.00  0.00           C
ATOM   2149  CG  TRP A 336      36.238  27.705  47.628  1.00  0.00           C
ATOM   2150  CD1 TRP A 336      36.597  28.524  46.615  1.00  0.00           C
ATOM   2151  HD1 TRP A 336      37.533  28.659  46.288  1.00  0.00            
ATOM   2152  CD2 TRP A 336      34.792  27.858  47.765  1.00  0.00           C
ATOM   2153  NE1 TRP A 336      35.477  29.147  46.098  1.00  0.00           N
ATOM   2154  HE1 TRP A 336      35.495  29.791  45.334  1.00  0.00            
ATOM   2155  CE2 TRP A 336      34.331  28.770  46.767  1.00  0.00           C
ATOM   2156  CE3 TRP A 336      33.817  27.317  48.635  1.00  0.00           C
ATOM   2157  HE3 TRP A 336      34.095  26.650  49.327  1.00  0.00            
ATOM   2158  CZ2 TRP A 336      32.976  29.126  46.644  1.00  0.00           C
ATOM   2159  HZ2 TRP A 336      32.679  29.741  45.913  1.00  0.00            
ATOM   2160  CZ3 TRP A 336      32.463  27.696  48.549  1.00  0.00           C
ATOM   2161  HZ3 TRP A 336      31.798  27.317  49.192  1.00  0.00            
ATOM   2162  CH2 TRP A 336      32.043  28.607  47.561  1.00  0.00           C
ATOM   2163  HH2 TRP A 336      31.084  28.885  47.511  1.00  0.00            
ATOM   2164  C   TRP A 336      38.270  26.765  50.749  1.00  0.00           C
ATOM   2165  O   TRP A 336      37.584  26.936  51.758  1.00  0.00           O
ATOM   2166  N   CYS A 337      39.211  25.816  50.654  1.00  0.00           N
ATOM   2167  H   CYS A 337      39.887  25.884  49.920  1.00  0.00            
ATOM   2168  CA  CYS A 337      39.293  24.679  51.583  1.00  0.00           C
ATOM   2169  CB  CYS A 337      40.269  23.593  51.100  1.00  0.00           C
ATOM   2170  SG  CYS A 337      39.747  22.939  49.492  1.00  0.00           S
ATOM   2171  HG  CYS A 337      40.392  22.235  49.193  1.00  0.00            
ATOM   2172  C   CYS A 337      39.543  24.946  53.095  1.00  0.00           C
ATOM   2173  O   CYS A 337      38.936  24.217  53.886  1.00  0.00           O
ATOM   2174  N   PRO A 338      40.388  25.930  53.507  1.00  0.00           N
ATOM   2175  CA  PRO A 338      40.779  26.089  54.931  1.00  0.00           C
ATOM   2176  CB  PRO A 338      41.694  27.326  54.933  1.00  0.00           C
ATOM   2177  CG  PRO A 338      42.311  27.335  53.545  1.00  0.00           C
ATOM   2178  CD  PRO A 338      41.177  26.832  52.660  1.00  0.00           C
ATOM   2179  C   PRO A 338      39.629  26.238  55.942  1.00  0.00           C
ATOM   2180  O   PRO A 338      39.663  25.609  57.003  1.00  0.00           O
ATOM   2181  N   PHE A 339      38.622  27.035  55.557  1.00  0.00           N
ATOM   2182  H   PHE A 339      38.725  27.507  54.682  1.00  0.00            
ATOM   2183  CA  PHE A 339      37.388  27.276  56.300  1.00  0.00           C
ATOM   2184  CB  PHE A 339      36.547  28.310  55.511  1.00  0.00           C
ATOM   2185  CG  PHE A 339      35.155  28.637  56.030  1.00  0.00           C
ATOM   2186  CD1 PHE A 339      34.984  29.553  57.089  1.00  0.00           C
ATOM   2187  HD1 PHE A 339      35.778  30.009  57.491  1.00  0.00            
ATOM   2188  CD2 PHE A 339      34.028  27.948  55.534  1.00  0.00           C
ATOM   2189  HD2 PHE A 339      34.143  27.247  54.830  1.00  0.00            
ATOM   2190  CE1 PHE A 339      33.709  29.820  57.571  1.00  0.00           C
ATOM   2191  HE1 PHE A 339      33.587  30.480  58.312  1.00  0.00            
ATOM   2192  CE2 PHE A 339      32.761  28.239  56.019  1.00  0.00           C
ATOM   2193  HE2 PHE A 339      31.962  27.773  55.640  1.00  0.00            
ATOM   2194  CZ  PHE A 339      32.602  29.177  57.031  1.00  0.00           C
ATOM   2195  HZ  PHE A 339      31.687  29.390  57.372  1.00  0.00            
ATOM   2196  C   PHE A 339      36.642  25.965  56.605  1.00  0.00           C
ATOM   2197  O   PHE A 339      36.514  25.587  57.770  1.00  0.00           O
ATOM   2198  N   PHE A 340      36.240  25.255  55.541  1.00  0.00           N
ATOM   2199  H   PHE A 340      36.473  25.602  54.633  1.00  0.00            
ATOM   2200  CA  PHE A 340      35.483  24.006  55.621  1.00  0.00           C
ATOM   2201  CB  PHE A 340      35.022  23.559  54.217  1.00  0.00           C
ATOM   2202  CG  PHE A 340      34.073  24.535  53.539  1.00  0.00           C
ATOM   2203  CD1 PHE A 340      34.571  25.520  52.659  1.00  0.00           C
ATOM   2204  HD1 PHE A 340      35.537  25.518  52.402  1.00  0.00            
ATOM   2205  CD2 PHE A 340      32.711  24.576  53.912  1.00  0.00           C
ATOM   2206  HD2 PHE A 340      32.349  23.903  54.557  1.00  0.00            
ATOM   2207  CE1 PHE A 340      33.719  26.491  52.151  1.00  0.00           C
ATOM   2208  HE1 PHE A 340      34.074  27.185  51.524  1.00  0.00            
ATOM   2209  CE2 PHE A 340      31.874  25.551  53.383  1.00  0.00           C
ATOM   2210  HE2 PHE A 340      30.906  25.566  53.633  1.00  0.00            
ATOM   2211  CZ  PHE A 340      32.378  26.505  52.508  1.00  0.00           C
ATOM   2212  HZ  PHE A 340      31.771  27.206  52.133  1.00  0.00            
ATOM   2213  C   PHE A 340      36.238  22.887  56.361  1.00  0.00           C
ATOM   2214  O   PHE A 340      35.623  22.193  57.173  1.00  0.00           O
ATOM   2215  N   ILE A 341      37.559  22.784  56.128  1.00  0.00           N
ATOM   2216  H   ILE A 341      37.965  23.393  55.446  1.00  0.00            
ATOM   2217  CA  ILE A 341      38.441  21.832  56.814  1.00  0.00           C
ATOM   2218  CB  ILE A 341      39.877  21.808  56.195  1.00  0.00           C
ATOM   2219  CG1 ILE A 341      39.854  20.993  54.880  1.00  0.00           C
ATOM   2220  CG2 ILE A 341      41.010  21.291  57.120  1.00  0.00           C
ATOM   2221  CD  ILE A 341      41.151  21.064  54.061  1.00  0.00           C
ATOM   2222  C   ILE A 341      38.510  22.070  58.335  1.00  0.00           C
ATOM   2223  O   ILE A 341      38.425  21.103  59.089  1.00  0.00           O
ATOM   2224  N   THR A 342      38.640  23.340  58.756  1.00  0.00           N
ATOM   2225  H   THR A 342      38.703  24.062  58.067  1.00  0.00            
ATOM   2226  CA  THR A 342      38.695  23.724  60.169  1.00  0.00           C
ATOM   2227  CB  THR A 342      39.137  25.203  60.343  1.00  0.00           C
ATOM   2228  OG1 THR A 342      40.429  25.363  59.790  1.00  0.00           O
ATOM   2229  HG1 THR A 342      40.722  26.313  59.897  1.00  0.00            
ATOM   2230  CG2 THR A 342      39.191  25.719  61.795  1.00  0.00           C
ATOM   2231  C   THR A 342      37.342  23.527  60.883  1.00  0.00           C
ATOM   2232  O   THR A 342      37.333  23.069  62.026  1.00  0.00           O
ATOM   2233  N   ASN A 343      36.236  23.868  60.198  1.00  0.00           N
ATOM   2234  H   ASN A 343      36.356  24.233  59.275  1.00  0.00            
ATOM   2235  CA  ASN A 343      34.865  23.742  60.709  1.00  0.00           C
ATOM   2236  CB  ASN A 343      33.843  24.296  59.685  1.00  0.00           C
ATOM   2237  CG  ASN A 343      33.850  25.814  59.545  1.00  0.00           C
ATOM   2238  OD1 ASN A 343      34.283  26.527  60.439  1.00  0.00           O
ATOM   2239  ND2 ASN A 343      33.362  26.328  58.425  1.00  0.00           N
ATOM   2240 HD21 ASN A 343      33.007  25.724  57.711  1.00  0.00            
ATOM   2241 HD22 ASN A 343      33.349  27.319  58.294  1.00  0.00            
ATOM   2242  C   ASN A 343      34.514  22.286  61.024  1.00  0.00           C
ATOM   2243  O   ASN A 343      34.079  21.989  62.138  1.00  0.00           O
ATOM   2244  N   ILE A 344      34.724  21.405  60.036  1.00  0.00           N
ATOM   2245  H   ILE A 344      35.143  21.728  59.187  1.00  0.00            
ATOM   2246  CA  ILE A 344      34.367  19.993  60.147  1.00  0.00           C
ATOM   2247  CB  ILE A 344      34.279  19.338  58.734  1.00  0.00           C
ATOM   2248  CG1 ILE A 344      33.328  18.119  58.708  1.00  0.00           C
ATOM   2249  CG2 ILE A 344      35.639  18.992  58.092  1.00  0.00           C
ATOM   2250  CD  ILE A 344      32.896  17.703  57.292  1.00  0.00           C
ATOM   2251  C   ILE A 344      35.333  19.223  61.078  1.00  0.00           C
ATOM   2252  O   ILE A 344      34.926  18.217  61.655  1.00  0.00           O
ATOM   2253  N   MET A 345      36.565  19.732  61.260  1.00  0.00           N
ATOM   2254  H   MET A 345      36.846  20.499  60.683  1.00  0.00            
ATOM   2255  CA  MET A 345      37.519  19.230  62.252  1.00  0.00           C
ATOM   2256  CB  MET A 345      38.931  19.793  61.959  1.00  0.00           C
ATOM   2257  CG  MET A 345      39.999  19.509  63.036  1.00  0.00           C
ATOM   2258  SD  MET A 345      41.665  20.107  62.644  1.00  0.00           S
ATOM   2259  CE  MET A 345      42.194  18.848  61.452  1.00  0.00           C
ATOM   2260  C   MET A 345      37.066  19.506  63.697  1.00  0.00           C
ATOM   2261  O   MET A 345      37.177  18.608  64.532  1.00  0.00           O
ATOM   2262  N   ALA A 346      36.655  20.954  63.826  1.00  0.00           N
ATOM   2263  H   ALA A 346      36.687  21.508  62.994  1.00  0.00            
ATOM   2264  CA  ALA A 346      36.198  21.650  65.094  1.00  0.00           C
ATOM   2265  CB  ALA A 346      36.214  23.147  64.825  1.00  0.00           C
ATOM   2266  C   ALA A 346      34.846  21.234  65.786  1.00  0.00           C
ATOM   2267  O   ALA A 346      34.249  20.213  65.434  1.00  0.00           O
ATOM   2268  N   VAL A 347      34.517  21.876  66.927  1.00  0.00           N
ATOM   2269  H   VAL A 347      35.042  22.706  67.117  1.00  0.00            
ATOM   2270  CA  VAL A 347      33.527  21.542  67.904  1.00  0.00           C
ATOM   2271  CB  VAL A 347      32.133  21.786  67.424  1.00  0.00           C
ATOM   2272  CG1 VAL A 347      31.030  21.450  68.450  1.00  0.00           C
ATOM   2273  CG2 VAL A 347      31.919  23.212  66.832  1.00  0.00           C
ATOM   2274  C   VAL A 347      33.587  20.141  68.591  1.00  0.00           C
ATOM   2275  O   VAL A 347      33.535  20.029  69.788  1.00  0.00           O
ATOM   2276  N   ILE A 348      34.227  19.242  67.821  1.00  0.00           N
ATOM   2277  H   ILE A 348      34.254  19.468  66.847  1.00  0.00            
ATOM   2278  CA  ILE A 348      34.891  17.986  68.177  1.00  0.00           C
ATOM   2279  CB  ILE A 348      35.307  17.350  66.852  1.00  0.00           C
ATOM   2280  CG1 ILE A 348      34.168  16.870  65.970  1.00  0.00           C
ATOM   2281  CG2 ILE A 348      36.300  16.247  67.172  1.00  0.00           C
ATOM   2282  CD  ILE A 348      34.638  16.668  64.526  1.00  0.00           C
ATOM   2283  C   ILE A 348      35.983  18.391  69.221  1.00  0.00           C
ATOM   2284  O   ILE A 348      36.026  17.820  70.278  1.00  0.00           O
ATOM   2285  N   CYS A 349      36.881  19.342  68.975  1.00  0.00           N
ATOM   2286  H   CYS A 349      36.791  19.832  68.108  1.00  0.00            
ATOM   2287  CA  CYS A 349      37.981  19.740  69.841  1.00  0.00           C
ATOM   2288  CB  CYS A 349      39.114  20.096  68.809  1.00  0.00           C
ATOM   2289  SG  CYS A 349      40.749  20.557  69.488  1.00  0.00           S
ATOM   2290  C   CYS A 349      37.700  20.760  71.015  1.00  0.00           C
ATOM   2291  O   CYS A 349      38.563  21.569  71.381  1.00  0.00           O
ATOM   2292  N   LYS A 350      36.512  20.634  71.584  1.00  0.00           N
ATOM   2293  H   LYS A 350      35.898  19.891  71.319  1.00  0.00            
ATOM   2294  CA  LYS A 350      36.115  21.594  72.600  1.00  0.00           C
ATOM   2295  CB  LYS A 350      34.625  21.512  72.958  1.00  0.00           C
ATOM   2296  CG  LYS A 350      33.577  22.096  72.016  1.00  0.00           C
ATOM   2297  CD  LYS A 350      32.210  21.765  72.648  1.00  0.00           C
ATOM   2298  CE  LYS A 350      31.047  22.264  71.838  1.00  0.00           C
ATOM   2299  NZ  LYS A 350      29.858  21.521  72.247  1.00  0.00           N
ATOM   2300  HZ1 LYS A 350      29.069  21.837  71.720  1.00  0.00            
ATOM   2301  HZ2 LYS A 350      30.001  20.545  72.080  1.00  0.00            
ATOM   2302  HZ3 LYS A 350      29.690  21.672  73.221  1.00  0.00            
ATOM   2303  C   LYS A 350      37.109  21.705  73.798  1.00  0.00           C
ATOM   2304  O   LYS A 350      37.365  22.781  74.247  1.00  0.00           O
ATOM   2305  N   GLU A 351      37.460  20.515  74.240  1.00  0.00           N
ATOM   2306  H   GLU A 351      37.067  19.723  73.774  1.00  0.00            
ATOM   2307  CA  GLU A 351      38.380  20.245  75.360  1.00  0.00           C
ATOM   2308  CB  GLU A 351      38.196  18.852  76.037  1.00  0.00           C
ATOM   2309  CG  GLU A 351      38.540  17.627  75.158  1.00  0.00           C
ATOM   2310  CD  GLU A 351      37.874  17.590  73.745  1.00  0.00           C
ATOM   2311  OE1 GLU A 351      36.666  17.506  73.608  1.00  0.00           O
ATOM   2312  OE2 GLU A 351      38.584  17.949  72.795  1.00  0.00           O
ATOM   2313  C   GLU A 351      39.802  20.627  75.030  1.00  0.00           C
ATOM   2314  O   GLU A 351      40.319  21.496  75.803  1.00  0.00           O
ATOM   2315  N   SER A 352      40.454  20.156  73.967  1.00  0.00           N
ATOM   2316  H   SER A 352      39.960  19.553  73.341  1.00  0.00            
ATOM   2317  CA  SER A 352      41.867  20.473  73.659  1.00  0.00           C
ATOM   2318  CB  SER A 352      42.386  19.478  72.591  1.00  0.00           C
ATOM   2319  OG  SER A 352      43.758  19.120  72.693  1.00  0.00           O
ATOM   2320  HG  SER A 352      43.990  18.478  71.962  1.00  0.00            
ATOM   2321  C   SER A 352      42.236  21.818  73.042  1.00  0.00           C
ATOM   2322  O   SER A 352      43.337  22.366  73.217  1.00  0.00           O
ATOM   2323  N   CYS A 353      41.363  22.342  72.179  1.00  0.00           N
ATOM   2324  H   CYS A 353      40.474  21.903  72.050  1.00  0.00            
ATOM   2325  CA  CYS A 353      41.681  23.523  71.435  1.00  0.00           C
ATOM   2326  CB  CYS A 353      40.902  23.636  70.162  1.00  0.00           C
ATOM   2327  SG  CYS A 353      41.001  22.459  68.817  1.00  0.00           S
ATOM   2328  C   CYS A 353      41.402  24.781  72.267  1.00  0.00           C
ATOM   2329  O   CYS A 353      40.889  24.865  73.399  1.00  0.00           O
ATOM   2330  N   ASN A 354      42.428  25.616  72.070  1.00  0.00           N
ATOM   2331  H   ASN A 354      43.301  25.238  71.763  1.00  0.00            
ATOM   2332  CA  ASN A 354      42.328  27.031  72.280  1.00  0.00           C
ATOM   2333  CB  ASN A 354      43.618  27.723  72.131  1.00  0.00           C
ATOM   2334  CG  ASN A 354      43.719  29.150  72.688  1.00  0.00           C
ATOM   2335  OD1 ASN A 354      43.790  30.107  71.959  1.00  0.00           O
ATOM   2336  ND2 ASN A 354      44.010  29.445  73.912  1.00  0.00           N
ATOM   2337 HD21 ASN A 354      44.189  28.716  74.573  1.00  0.00            
ATOM   2338 HD22 ASN A 354      44.056  30.402  74.198  1.00  0.00            
ATOM   2339  C   ASN A 354      41.301  27.766  71.353  1.00  0.00           C
ATOM   2340  O   ASN A 354      41.456  27.918  70.137  1.00  0.00           O
ATOM   2341  N   GLU A 355      40.241  28.174  72.042  1.00  0.00           N
ATOM   2342  H   GLU A 355      40.204  28.052  73.034  1.00  0.00            
ATOM   2343  CA  GLU A 355      39.131  28.802  71.333  1.00  0.00           C
ATOM   2344  CB  GLU A 355      37.785  28.611  72.105  1.00  0.00           C
ATOM   2345  CG  GLU A 355      36.577  28.536  71.185  1.00  0.00           C
ATOM   2346  CD  GLU A 355      35.230  28.665  71.854  1.00  0.00           C
ATOM   2347  OE1 GLU A 355      35.004  28.337  73.038  1.00  0.00           O
ATOM   2348  OE2 GLU A 355      34.342  29.144  71.128  1.00  0.00           O
ATOM   2349  C   GLU A 355      39.309  30.215  70.886  1.00  0.00           C
ATOM   2350  O   GLU A 355      38.573  30.698  70.005  1.00  0.00           O
ATOM   2351  N   ASP A 356      40.262  30.918  71.458  1.00  0.00           N
ATOM   2352  H   ASP A 356      40.711  30.579  72.285  1.00  0.00            
ATOM   2353  CA  ASP A 356      40.656  32.188  70.881  1.00  0.00           C
ATOM   2354  CB  ASP A 356      41.320  32.970  72.099  1.00  0.00           C
ATOM   2355  CG  ASP A 356      41.808  34.361  71.705  1.00  0.00           C
ATOM   2356  OD1 ASP A 356      41.002  35.222  71.306  1.00  0.00           O
ATOM   2357  OD2 ASP A 356      42.979  34.615  71.933  1.00  0.00           O
ATOM   2358  C   ASP A 356      41.491  32.127  69.550  1.00  0.00           C
ATOM   2359  O   ASP A 356      41.140  32.788  68.599  1.00  0.00           O
ATOM   2360  N   VAL A 357      42.311  31.074  69.390  1.00  0.00           N
ATOM   2361  H   VAL A 357      42.514  30.504  70.186  1.00  0.00            
ATOM   2362  CA  VAL A 357      42.934  30.713  68.083  1.00  0.00           C
ATOM   2363  CB  VAL A 357      44.142  29.792  68.385  1.00  0.00           C
ATOM   2364  CG1 VAL A 357      44.843  29.203  67.140  1.00  0.00           C
ATOM   2365  CG2 VAL A 357      45.219  30.496  69.239  1.00  0.00           C
ATOM   2366  C   VAL A 357      41.930  30.161  67.008  1.00  0.00           C
ATOM   2367  O   VAL A 357      41.912  30.666  65.880  1.00  0.00           O
ATOM   2368  N   ILE A 358      41.082  29.212  67.359  1.00  0.00           N
ATOM   2369  H   ILE A 358      41.201  28.733  68.229  1.00  0.00            
ATOM   2370  CA  ILE A 358      39.915  28.842  66.437  1.00  0.00           C
ATOM   2371  CB  ILE A 358      39.118  27.607  66.943  1.00  0.00           C
ATOM   2372  CG1 ILE A 358      39.894  26.374  66.449  1.00  0.00           C
ATOM   2373  CG2 ILE A 358      37.614  27.687  66.514  1.00  0.00           C
ATOM   2374  CD  ILE A 358      39.281  24.984  66.649  1.00  0.00           C
ATOM   2375  C   ILE A 358      39.038  30.091  66.067  1.00  0.00           C
ATOM   2376  O   ILE A 358      38.971  30.356  64.874  1.00  0.00           O
ATOM   2377  N   GLY A 359      38.674  30.994  66.957  1.00  0.00           N
ATOM   2378  H   GLY A 359      38.813  30.748  67.916  1.00  0.00            
ATOM   2379  CA  GLY A 359      38.092  32.309  66.708  1.00  0.00           C
ATOM   2380  C   GLY A 359      38.780  33.073  65.588  1.00  0.00           C
ATOM   2381  O   GLY A 359      38.245  33.211  64.479  1.00  0.00           O
ATOM   2382  N   ALA A 360      39.989  33.351  65.939  1.00  0.00           N
ATOM   2383  H   ALA A 360      40.342  32.977  66.796  1.00  0.00            
ATOM   2384  CA  ALA A 360      40.860  34.196  65.123  1.00  0.00           C
ATOM   2385  CB  ALA A 360      42.176  34.455  65.870  1.00  0.00           C
ATOM   2386  C   ALA A 360      41.128  33.609  63.728  1.00  0.00           C
ATOM   2387  O   ALA A 360      41.094  34.362  62.755  1.00  0.00           O
ATOM   2388  N   LEU A 361      41.336  32.281  63.646  1.00  0.00           N
ATOM   2389  H   LEU A 361      41.393  31.762  64.499  1.00  0.00            
ATOM   2390  CA  LEU A 361      41.484  31.550  62.384  1.00  0.00           C
ATOM   2391  CB  LEU A 361      41.901  30.083  62.637  1.00  0.00           C
ATOM   2392  CG  LEU A 361      43.376  29.875  63.047  1.00  0.00           C
ATOM   2393  CD1 LEU A 361      43.630  28.400  63.424  1.00  0.00           C
ATOM   2394  CD2 LEU A 361      44.374  30.385  61.987  1.00  0.00           C
ATOM   2395  C   LEU A 361      40.211  31.603  61.525  1.00  0.00           C
ATOM   2396  O   LEU A 361      40.336  31.849  60.328  1.00  0.00           O
ATOM   2397  N   LEU A 362      39.022  31.412  62.105  1.00  0.00           N
ATOM   2398  H   LEU A 362      38.975  31.231  63.087  1.00  0.00            
ATOM   2399  CA  LEU A 362      37.788  31.464  61.319  1.00  0.00           C
ATOM   2400  CB  LEU A 362      36.625  30.801  62.081  1.00  0.00           C
ATOM   2401  CG  LEU A 362      36.797  29.270  62.256  1.00  0.00           C
ATOM   2402  CD1 LEU A 362      35.667  28.681  63.123  1.00  0.00           C
ATOM   2403  CD2 LEU A 362      36.936  28.518  60.916  1.00  0.00           C
ATOM   2404  C   LEU A 362      37.465  32.877  60.793  1.00  0.00           C
ATOM   2405  O   LEU A 362      36.971  32.975  59.669  1.00  0.00           O
ATOM   2406  N   ASN A 363      37.840  33.932  61.540  1.00  0.00           N
ATOM   2407  H   ASN A 363      38.183  33.758  62.463  1.00  0.00            
ATOM   2408  CA  ASN A 363      37.773  35.331  61.074  1.00  0.00           C
ATOM   2409  CB  ASN A 363      38.241  36.347  62.146  1.00  0.00           C
ATOM   2410  CG  ASN A 363      37.378  36.478  63.398  1.00  0.00           C
ATOM   2411  OD1 ASN A 363      36.292  35.915  63.517  1.00  0.00           O
ATOM   2412  ND2 ASN A 363      37.866  37.229  64.379  1.00  0.00           N
ATOM   2413 HD21 ASN A 363      38.756  37.673  64.274  1.00  0.00            
ATOM   2414 HD22 ASN A 363      37.344  37.350  65.223  1.00  0.00            
ATOM   2415  C   ASN A 363      38.634  35.546  59.818  1.00  0.00           C
ATOM   2416  O   ASN A 363      38.129  36.054  58.817  1.00  0.00           O
ATOM   2417  N   VAL A 364      39.916  35.149  59.883  1.00  0.00           N
ATOM   2418  H   VAL A 364      40.254  34.758  60.739  1.00  0.00            
ATOM   2419  CA  VAL A 364      40.839  35.266  58.751  1.00  0.00           C
ATOM   2420  CB  VAL A 364      42.299  34.912  59.163  1.00  0.00           C
ATOM   2421  CG1 VAL A 364      43.302  34.842  57.991  1.00  0.00           C
ATOM   2422  CG2 VAL A 364      42.830  35.911  60.209  1.00  0.00           C
ATOM   2423  C   VAL A 364      40.405  34.417  57.533  1.00  0.00           C
ATOM   2424  O   VAL A 364      40.488  34.913  56.411  1.00  0.00           O
ATOM   2425  N   PHE A 365      39.960  33.173  57.780  1.00  0.00           N
ATOM   2426  H   PHE A 365      39.880  32.885  58.734  1.00  0.00            
ATOM   2427  CA  PHE A 365      39.585  32.214  56.740  1.00  0.00           C
ATOM   2428  CB  PHE A 365      39.507  30.771  57.287  1.00  0.00           C
ATOM   2429  CG  PHE A 365      40.787  30.129  57.804  1.00  0.00           C
ATOM   2430  CD1 PHE A 365      42.061  30.486  57.306  1.00  0.00           C
ATOM   2431  HD1 PHE A 365      42.146  31.222  56.634  1.00  0.00            
ATOM   2432  CD2 PHE A 365      40.690  29.031  58.686  1.00  0.00           C
ATOM   2433  HD2 PHE A 365      39.792  28.724  59.002  1.00  0.00            
ATOM   2434  CE1 PHE A 365      43.194  29.817  57.748  1.00  0.00           C
ATOM   2435  HE1 PHE A 365      44.095  30.089  57.411  1.00  0.00            
ATOM   2436  CE2 PHE A 365      41.835  28.377  59.116  1.00  0.00           C
ATOM   2437  HE2 PHE A 365      41.761  27.617  59.761  1.00  0.00            
ATOM   2438  CZ  PHE A 365      43.082  28.772  58.656  1.00  0.00           C
ATOM   2439  HZ  PHE A 365      43.904  28.303  58.979  1.00  0.00            
ATOM   2440  C   PHE A 365      38.278  32.555  56.012  1.00  0.00           C
ATOM   2441  O   PHE A 365      38.227  32.374  54.795  1.00  0.00           O
ATOM   2442  N   VAL A 366      37.244  33.041  56.717  1.00  0.00           N
ATOM   2443  H   VAL A 366      37.344  33.181  57.702  1.00  0.00            
ATOM   2444  CA  VAL A 366      35.969  33.371  56.068  1.00  0.00           C
ATOM   2445  CB  VAL A 366      34.824  33.628  57.090  1.00  0.00           C
ATOM   2446  CG1 VAL A 366      34.893  34.973  57.840  1.00  0.00           C
ATOM   2447  CG2 VAL A 366      33.437  33.454  56.451  1.00  0.00           C
ATOM   2448  C   VAL A 366      36.124  34.556  55.085  1.00  0.00           C
ATOM   2449  O   VAL A 366      35.536  34.535  54.005  1.00  0.00           O
ATOM   2450  N   TRP A 367      37.012  35.506  55.414  1.00  0.00           N
ATOM   2451  H   TRP A 367      37.442  35.464  56.316  1.00  0.00            
ATOM   2452  CA  TRP A 367      37.380  36.598  54.519  1.00  0.00           C
ATOM   2453  CB  TRP A 367      37.855  37.828  55.307  1.00  0.00           C
ATOM   2454  CG  TRP A 367      36.725  38.651  55.858  1.00  0.00           C
ATOM   2455  CD1 TRP A 367      36.122  38.488  57.060  1.00  0.00           C
ATOM   2456  HD1 TRP A 367      36.399  37.831  57.761  1.00  0.00            
ATOM   2457  CD2 TRP A 367      35.961  39.690  55.168  1.00  0.00           C
ATOM   2458  NE1 TRP A 367      35.064  39.372  57.167  1.00  0.00           N
ATOM   2459  HE1 TRP A 367      34.469  39.439  57.968  1.00  0.00            
ATOM   2460  CE2 TRP A 367      34.928  40.150  56.038  1.00  0.00           C
ATOM   2461  CE3 TRP A 367      36.028  40.284  53.884  1.00  0.00           C
ATOM   2462  HE3 TRP A 367      36.725  39.975  53.237  1.00  0.00            
ATOM   2463  CZ2 TRP A 367      34.040  41.176  55.674  1.00  0.00           C
ATOM   2464  HZ2 TRP A 367      33.340  41.489  56.315  1.00  0.00            
ATOM   2465  CZ3 TRP A 367      35.130  41.303  53.501  1.00  0.00           C
ATOM   2466  HZ3 TRP A 367      35.193  41.704  52.587  1.00  0.00            
ATOM   2467  CH2 TRP A 367      34.146  41.758  54.399  1.00  0.00           C
ATOM   2468  HH2 TRP A 367      33.524  42.493  54.130  1.00  0.00            
ATOM   2469  C   TRP A 367      38.293  36.195  53.347  1.00  0.00           C
ATOM   2470  O   TRP A 367      38.253  36.884  52.329  1.00  0.00           O
ATOM   2471  N   ILE A 368      39.004  35.058  53.425  1.00  0.00           N
ATOM   2472  H   ILE A 368      39.129  34.625  54.317  1.00  0.00            
ATOM   2473  CA  ILE A 368      39.604  34.431  52.237  1.00  0.00           C
ATOM   2474  CB  ILE A 368      40.638  33.311  52.576  1.00  0.00           C
ATOM   2475  CG1 ILE A 368      41.817  33.864  53.408  1.00  0.00           C
ATOM   2476  CG2 ILE A 368      41.207  32.575  51.340  1.00  0.00           C
ATOM   2477  CD  ILE A 368      42.666  32.775  54.085  1.00  0.00           C
ATOM   2478  C   ILE A 368      38.500  33.857  51.314  1.00  0.00           C
ATOM   2479  O   ILE A 368      38.619  33.948  50.094  1.00  0.00           O
ATOM   2480  N   GLY A 369      37.406  33.360  51.906  1.00  0.00           N
ATOM   2481  H   GLY A 369      37.420  33.266  52.902  1.00  0.00            
ATOM   2482  CA  GLY A 369      36.192  32.944  51.204  1.00  0.00           C
ATOM   2483  C   GLY A 369      35.558  34.128  50.460  1.00  0.00           C
ATOM   2484  O   GLY A 369      35.345  34.065  49.248  1.00  0.00           O
ATOM   2485  N   TYR A 370      35.341  35.246  51.161  1.00  0.00           N
ATOM   2486  H   TYR A 370      35.521  35.231  52.144  1.00  0.00            
ATOM   2487  CA  TYR A 370      34.853  36.492  50.564  1.00  0.00           C
ATOM   2488  CB  TYR A 370      34.502  37.508  51.671  1.00  0.00           C
ATOM   2489  CG  TYR A 370      33.393  37.082  52.635  1.00  0.00           C
ATOM   2490  CD1 TYR A 370      32.160  36.578  52.158  1.00  0.00           C
ATOM   2491  HD1 TYR A 370      32.003  36.506  51.173  1.00  0.00            
ATOM   2492  CD2 TYR A 370      33.577  37.206  54.029  1.00  0.00           C
ATOM   2493  HD2 TYR A 370      34.431  37.588  54.382  1.00  0.00            
ATOM   2494  CE1 TYR A 370      31.151  36.176  53.056  1.00  0.00           C
ATOM   2495  HE1 TYR A 370      30.283  35.824  52.707  1.00  0.00            
ATOM   2496  CE2 TYR A 370      32.574  36.799  54.927  1.00  0.00           C
ATOM   2497  HE2 TYR A 370      32.722  36.886  55.912  1.00  0.00            
ATOM   2498  CZ  TYR A 370      31.365  36.270  54.445  1.00  0.00           C
ATOM   2499  OH  TYR A 370      30.421  35.852  55.339  1.00  0.00           O
ATOM   2500  HH  TYR A 370      30.755  35.999  56.270  1.00  0.00            
ATOM   2501  C   TYR A 370      35.812  37.075  49.498  1.00  0.00           C
ATOM   2502  O   TYR A 370      35.336  37.625  48.505  1.00  0.00           O
ATOM   2503  N   LEU A 371      37.129  36.881  49.654  1.00  0.00           N
ATOM   2504  H   LEU A 371      37.447  36.482  50.514  1.00  0.00            
ATOM   2505  CA  LEU A 371      38.130  37.219  48.638  1.00  0.00           C
ATOM   2506  CB  LEU A 371      39.535  37.251  49.282  1.00  0.00           C
ATOM   2507  CG  LEU A 371      40.689  37.724  48.366  1.00  0.00           C
ATOM   2508  CD1 LEU A 371      40.468  39.156  47.832  1.00  0.00           C
ATOM   2509  CD2 LEU A 371      42.049  37.569  49.080  1.00  0.00           C
ATOM   2510  C   LEU A 371      38.069  36.292  47.404  1.00  0.00           C
ATOM   2511  O   LEU A 371      38.252  36.777  46.289  1.00  0.00           O
ATOM   2512  N   SER A 372      37.760  35.000  47.598  1.00  0.00           N
ATOM   2513  H   SER A 372      37.672  34.682  48.542  1.00  0.00            
ATOM   2514  CA  SER A 372      37.542  34.019  46.526  1.00  0.00           C
ATOM   2515  CB  SER A 372      37.273  32.621  47.140  1.00  0.00           C
ATOM   2516  OG  SER A 372      37.373  31.570  46.198  1.00  0.00           O
ATOM   2517  HG  SER A 372      37.190  30.698  46.651  1.00  0.00            
ATOM   2518  C   SER A 372      36.404  34.477  45.593  1.00  0.00           C
ATOM   2519  O   SER A 372      36.591  34.564  44.379  1.00  0.00           O
ATOM   2520  N   SER A 373      35.289  34.897  46.212  1.00  0.00           N
ATOM   2521  H   SER A 373      35.237  34.766  47.202  1.00  0.00            
ATOM   2522  CA  SER A 373      34.144  35.530  45.557  1.00  0.00           C
ATOM   2523  CB  SER A 373      33.058  35.787  46.631  1.00  0.00           C
ATOM   2524  OG  SER A 373      31.835  36.295  46.135  1.00  0.00           O
ATOM   2525  HG  SER A 373      31.198  36.429  46.894  1.00  0.00            
ATOM   2526  C   SER A 373      34.530  36.789  44.744  1.00  0.00           C
ATOM   2527  O   SER A 373      33.936  37.023  43.691  1.00  0.00           O
ATOM   2528  N   ALA A 374      35.554  37.538  45.191  1.00  0.00           N
ATOM   2529  H   ALA A 374      36.004  37.277  46.045  1.00  0.00            
ATOM   2530  CA  ALA A 374      36.034  38.721  44.475  1.00  0.00           C
ATOM   2531  CB  ALA A 374      36.876  39.580  45.432  1.00  0.00           C
ATOM   2532  C   ALA A 374      36.861  38.383  43.220  1.00  0.00           C
ATOM   2533  O   ALA A 374      36.765  39.114  42.235  1.00  0.00           O
ATOM   2534  N   VAL A 375      37.670  37.311  43.291  1.00  0.00           N
ATOM   2535  H   VAL A 375      37.597  36.728  44.100  1.00  0.00            
ATOM   2536  CA  VAL A 375      38.652  36.933  42.269  1.00  0.00           C
ATOM   2537  CB  VAL A 375      39.844  36.160  42.921  1.00  0.00           C
ATOM   2538  CG1 VAL A 375      40.784  35.401  41.955  1.00  0.00           C
ATOM   2539  CG2 VAL A 375      40.698  37.111  43.780  1.00  0.00           C
ATOM   2540  C   VAL A 375      38.061  36.119  41.097  1.00  0.00           C
ATOM   2541  O   VAL A 375      38.603  36.220  39.996  1.00  0.00           O
ATOM   2542  N   ASN A 376      36.976  35.356  41.328  1.00  0.00           N
ATOM   2543  H   ASN A 376      36.576  35.382  42.244  1.00  0.00            
ATOM   2544  CA  ASN A 376      36.333  34.482  40.322  1.00  0.00           C
ATOM   2545  CB  ASN A 376      35.037  33.823  40.872  1.00  0.00           C
ATOM   2546  CG  ASN A 376      35.248  32.817  41.996  1.00  0.00           C
ATOM   2547  OD1 ASN A 376      36.306  32.208  42.108  1.00  0.00           O
ATOM   2548  ND2 ASN A 376      34.231  32.613  42.827  1.00  0.00           N
ATOM   2549 HD21 ASN A 376      33.373  33.111  42.699  1.00  0.00            
ATOM   2550 HD22 ASN A 376      34.324  31.962  43.580  1.00  0.00            
ATOM   2551  C   ASN A 376      36.021  35.127  38.948  1.00  0.00           C
ATOM   2552  O   ASN A 376      36.410  34.533  37.942  1.00  0.00           O
ATOM   2553  N   PRO A 377      35.341  36.297  38.875  1.00  0.00           N
ATOM   2554  CA  PRO A 377      34.939  36.865  37.573  1.00  0.00           C
ATOM   2555  CB  PRO A 377      34.001  38.035  37.915  1.00  0.00           C
ATOM   2556  CG  PRO A 377      33.788  37.987  39.416  1.00  0.00           C
ATOM   2557  CD  PRO A 377      34.926  37.156  39.974  1.00  0.00           C
ATOM   2558  C   PRO A 377      36.107  37.342  36.693  1.00  0.00           C
ATOM   2559  O   PRO A 377      36.003  37.228  35.472  1.00  0.00           O
ATOM   2560  N   LEU A 378      37.178  37.855  37.329  1.00  0.00           N
ATOM   2561  H   LEU A 378      37.138  37.903  38.327  1.00  0.00            
ATOM   2562  CA  LEU A 378      38.395  38.348  36.682  1.00  0.00           C
ATOM   2563  CB  LEU A 378      39.365  38.930  37.742  1.00  0.00           C
ATOM   2564  CG  LEU A 378      39.042  40.379  38.166  1.00  0.00           C
ATOM   2565  CD1 LEU A 378      39.678  40.726  39.531  1.00  0.00           C
ATOM   2566  CD2 LEU A 378      39.425  41.389  37.058  1.00  0.00           C
ATOM   2567  C   LEU A 378      39.070  37.259  35.838  1.00  0.00           C
ATOM   2568  O   LEU A 378      39.035  37.362  34.615  1.00  0.00           O
ATOM   2569  N   VAL A 379      39.638  36.237  36.502  1.00  0.00           N
ATOM   2570  H   VAL A 379      39.504  36.203  37.492  1.00  0.00            
ATOM   2571  CA  VAL A 379      40.438  35.168  35.893  1.00  0.00           C
ATOM   2572  CB  VAL A 379      40.989  34.200  36.984  1.00  0.00           C
ATOM   2573  CG1 VAL A 379      39.901  33.423  37.749  1.00  0.00           C
ATOM   2574  CG2 VAL A 379      42.050  33.212  36.458  1.00  0.00           C
ATOM   2575  C   VAL A 379      39.741  34.370  34.763  1.00  0.00           C
ATOM   2576  O   VAL A 379      40.428  33.962  33.828  1.00  0.00           O
ATOM   2577  N   TYR A 380      38.406  34.216  34.824  1.00  0.00           N
ATOM   2578  H   TYR A 380      37.927  34.581  35.622  1.00  0.00            
ATOM   2579  CA  TYR A 380      37.609  33.544  33.790  1.00  0.00           C
ATOM   2580  CB  TYR A 380      36.187  33.248  34.323  1.00  0.00           C
ATOM   2581  CG  TYR A 380      36.066  31.953  35.113  1.00  0.00           C
ATOM   2582  CD1 TYR A 380      36.694  31.819  36.367  1.00  0.00           C
ATOM   2583  HD1 TYR A 380      37.214  32.586  36.743  1.00  0.00            
ATOM   2584  CD2 TYR A 380      35.337  30.864  34.588  1.00  0.00           C
ATOM   2585  HD2 TYR A 380      34.882  30.949  33.702  1.00  0.00            
ATOM   2586  CE1 TYR A 380      36.598  30.619  37.097  1.00  0.00           C
ATOM   2587  HE1 TYR A 380      37.036  30.539  37.992  1.00  0.00            
ATOM   2588  CE2 TYR A 380      35.250  29.658  35.310  1.00  0.00           C
ATOM   2589  HE2 TYR A 380      34.736  28.888  34.932  1.00  0.00            
ATOM   2590  CZ  TYR A 380      35.883  29.532  36.561  1.00  0.00           C
ATOM   2591  OH  TYR A 380      35.817  28.353  37.242  1.00  0.00           O
ATOM   2592  HH  TYR A 380      35.273  27.696  36.719  1.00  0.00            
ATOM   2593  C   TYR A 380      37.553  34.299  32.447  1.00  0.00           C
ATOM   2594  O   TYR A 380      37.526  33.634  31.412  1.00  0.00           O
ATOM   2595  N   THR A 381      37.619  35.562  32.606  1.00  0.00           N
ATOM   2596  H   THR A 381      37.835  35.939  33.507  1.00  0.00            
ATOM   2597  CA  THR A 381      37.377  36.475  31.462  1.00  0.00           C
ATOM   2598  CB  THR A 381      36.300  37.528  31.724  1.00  0.00           C
ATOM   2599  OG1 THR A 381      36.575  38.269  32.936  1.00  0.00           O
ATOM   2600  HG1 THR A 381      35.856  38.949  33.082  1.00  0.00            
ATOM   2601  CG2 THR A 381      34.889  36.902  31.938  1.00  0.00           C
ATOM   2602  C   THR A 381      38.703  37.033  30.922  1.00  0.00           C
ATOM   2603  O   THR A 381      38.987  36.984  29.747  1.00  0.00           O
ATOM   2604  N   LEU A 382      39.680  37.209  31.837  1.00  0.00           N
ATOM   2605  H   LEU A 382      39.518  36.830  32.748  1.00  0.00            
ATOM   2606  CA  LEU A 382      40.968  37.909  31.623  1.00  0.00           C
ATOM   2607  CB  LEU A 382      41.645  38.152  32.981  1.00  0.00           C
ATOM   2608  CG  LEU A 382      42.673  39.280  32.911  1.00  0.00           C
ATOM   2609  CD1 LEU A 382      41.891  40.623  32.879  1.00  0.00           C
ATOM   2610  CD2 LEU A 382      43.372  39.226  34.220  1.00  0.00           C
ATOM   2611  C   LEU A 382      41.868  37.276  30.549  1.00  0.00           C
ATOM   2612  O   LEU A 382      42.860  37.890  30.101  1.00  0.00           O
ATOM   2613  N   PHE A 383      41.796  35.989  30.178  1.00  0.00           N
ATOM   2614  H   PHE A 383      41.071  35.423  30.572  1.00  0.00            
ATOM   2615  CA  PHE A 383      42.754  35.344  29.193  1.00  0.00           C
ATOM   2616  CB  PHE A 383      42.702  33.839  29.401  1.00  0.00           C
ATOM   2617  CG  PHE A 383      43.429  33.372  30.718  1.00  0.00           C
ATOM   2618  CD1 PHE A 383      42.908  33.220  31.955  1.00  0.00           C
ATOM   2619  HD1 PHE A 383      41.918  33.277  32.088  1.00  0.00            
ATOM   2620  CD2 PHE A 383      44.806  33.382  30.553  1.00  0.00           C
ATOM   2621  HD2 PHE A 383      45.210  33.589  29.662  1.00  0.00            
ATOM   2622  CE1 PHE A 383      43.736  32.986  33.041  1.00  0.00           C
ATOM   2623  HE1 PHE A 383      43.316  32.898  33.944  1.00  0.00            
ATOM   2624  CE2 PHE A 383      45.634  33.093  31.671  1.00  0.00           C
ATOM   2625  HE2 PHE A 383      46.624  33.051  31.538  1.00  0.00            
ATOM   2626  CZ  PHE A 383      45.120  32.866  32.945  1.00  0.00           C
ATOM   2627  HZ  PHE A 383      45.698  32.635  33.728  1.00  0.00            
ATOM   2628  C   PHE A 383      42.422  35.753  27.782  1.00  0.00           C
ATOM   2629  O   PHE A 383      43.288  35.791  26.963  1.00  0.00           O
ATOM   2630  N   ASN A 384      41.152  36.267  27.535  1.00  0.00           N
ATOM   2631  H   ASN A 384      40.553  36.410  28.323  1.00  0.00            
ATOM   2632  CA  ASN A 384      40.614  36.620  26.200  1.00  0.00           C
ATOM   2633  CB  ASN A 384      39.120  36.234  26.304  1.00  0.00           C
ATOM   2634  CG  ASN A 384      38.496  36.182  24.928  1.00  0.00           C
ATOM   2635  OD1 ASN A 384      38.704  37.119  24.138  1.00  0.00           O
ATOM   2636  ND2 ASN A 384      37.631  35.271  24.615  1.00  0.00           N
ATOM   2637 HD21 ASN A 384      37.363  34.583  25.289  1.00  0.00            
ATOM   2638 HD22 ASN A 384      37.231  35.255  23.699  1.00  0.00            
ATOM   2639  C   ASN A 384      40.931  38.075  25.734  1.00  0.00           C
ATOM   2640  O   ASN A 384      40.706  39.020  26.495  1.00  0.00           O
ATOM   2641  N   LYS A 385      41.189  38.258  24.458  1.00  0.00           N
ATOM   2642  H   LYS A 385      41.049  37.494  23.828  1.00  0.00            
ATOM   2643  CA  LYS A 385      41.676  39.542  23.913  1.00  0.00           C
ATOM   2644  CB  LYS A 385      42.279  39.366  22.504  1.00  0.00           C
ATOM   2645  CG  LYS A 385      43.144  40.598  22.269  1.00  0.00           C
ATOM   2646  CD  LYS A 385      43.836  40.521  20.930  1.00  0.00           C
ATOM   2647  CE  LYS A 385      44.750  41.652  20.648  1.00  0.00           C
ATOM   2648  NZ  LYS A 385      45.352  41.473  19.325  1.00  0.00           N
ATOM   2649  HZ1 LYS A 385      45.969  42.236  19.134  1.00  0.00            
ATOM   2650  HZ2 LYS A 385      45.866  40.616  19.306  1.00  0.00            
ATOM   2651  HZ3 LYS A 385      44.632  41.445  18.632  1.00  0.00            
ATOM   2652  C   LYS A 385      40.578  40.599  23.752  1.00  0.00           C
ATOM   2653  O   LYS A 385      40.570  41.571  24.494  1.00  0.00           O
ATOM   2654  N   THR A 386      39.429  40.236  23.087  1.00  0.00           N
ATOM   2655  H   THR A 386      39.414  39.377  22.575  1.00  0.00            
ATOM   2656  CA  THR A 386      38.197  41.095  23.109  1.00  0.00           C
ATOM   2657  CB  THR A 386      37.062  40.429  22.348  1.00  0.00           C
ATOM   2658  OG1 THR A 386      37.723  39.735  21.298  1.00  0.00           O
ATOM   2659  HG1 THR A 386      37.047  39.259  20.736  1.00  0.00            
ATOM   2660  CG2 THR A 386      36.034  41.360  21.720  1.00  0.00           C
ATOM   2661  C   THR A 386      37.691  41.583  24.429  1.00  0.00           C
ATOM   2662  O   THR A 386      37.158  42.724  24.605  1.00  0.00           O
ATOM   2663  N   TYR A 387      37.838  40.820  25.536  1.00  0.00           N
ATOM   2664  H   TYR A 387      38.048  39.850  25.416  1.00  0.00            
ATOM   2665  CA  TYR A 387      37.704  41.345  26.927  1.00  0.00           C
ATOM   2666  CB  TYR A 387      37.517  40.180  27.980  1.00  0.00           C
ATOM   2667  CG  TYR A 387      36.266  39.445  27.986  1.00  0.00           C
ATOM   2668  CD1 TYR A 387      35.229  40.023  28.649  1.00  0.00           C
ATOM   2669  HD1 TYR A 387      35.335  40.941  29.031  1.00  0.00            
ATOM   2670  CD2 TYR A 387      36.119  38.138  27.516  1.00  0.00           C
ATOM   2671  HD2 TYR A 387      36.862  37.721  26.993  1.00  0.00            
ATOM   2672  CE1 TYR A 387      34.024  39.350  28.800  1.00  0.00           C
ATOM   2673  HE1 TYR A 387      33.239  39.814  29.212  1.00  0.00            
ATOM   2674  CE2 TYR A 387      34.960  37.399  27.759  1.00  0.00           C
ATOM   2675  HE2 TYR A 387      34.888  36.438  27.492  1.00  0.00            
ATOM   2676  CZ  TYR A 387      33.913  38.056  28.386  1.00  0.00           C
ATOM   2677  OH  TYR A 387      32.755  37.395  28.616  1.00  0.00           O
ATOM   2678  HH  TYR A 387      32.826  36.464  28.258  1.00  0.00            
ATOM   2679  C   TYR A 387      38.595  42.417  27.537  1.00  0.00           C
ATOM   2680  O   TYR A 387      38.140  43.560  27.767  1.00  0.00           O
ATOM   2681  N   ARG A 388      39.878  42.195  27.271  1.00  0.00           N
ATOM   2682  H   ARG A 388      40.133  41.325  26.849  1.00  0.00            
ATOM   2683  CA  ARG A 388      40.922  43.152  27.563  1.00  0.00           C
ATOM   2684  CB  ARG A 388      42.285  42.500  27.506  1.00  0.00           C
ATOM   2685  CG  ARG A 388      42.517  41.298  28.443  1.00  0.00           C
ATOM   2686  CD  ARG A 388      43.987  41.041  28.609  1.00  0.00           C
ATOM   2687  NE  ARG A 388      44.710  40.554  27.425  1.00  0.00           N
ATOM   2688  HE  ARG A 388      44.890  41.193  26.677  1.00  0.00            
ATOM   2689  CZ  ARG A 388      45.143  39.273  27.306  1.00  0.00           C
ATOM   2690  NH1 ARG A 388      44.900  38.354  28.243  1.00  0.00           N
ATOM   2691 HH11 ARG A 388      44.385  38.601  29.064  1.00  0.00            
ATOM   2692 HH12 ARG A 388      45.233  37.419  28.124  1.00  0.00            
ATOM   2693  NH2 ARG A 388      45.901  38.906  26.223  1.00  0.00           N
ATOM   2694 HH21 ARG A 388      46.133  39.582  25.523  1.00  0.00            
ATOM   2695 HH22 ARG A 388      46.221  37.963  26.133  1.00  0.00            
ATOM   2696  C   ARG A 388      40.908  44.443  26.766  1.00  0.00           C
ATOM   2697  O   ARG A 388      40.871  45.476  27.446  1.00  0.00           O
ATOM   2698  N   SER A 389      40.543  44.281  25.492  1.00  0.00           N
ATOM   2699  H   SER A 389      40.421  43.370  25.097  1.00  0.00            
ATOM   2700  CA  SER A 389      40.329  45.487  24.699  1.00  0.00           C
ATOM   2701  CB  SER A 389      40.264  45.243  23.165  1.00  0.00           C
ATOM   2702  OG  SER A 389      39.025  44.592  22.754  1.00  0.00           O
ATOM   2703  HG  SER A 389      39.032  44.458  21.763  1.00  0.00            
ATOM   2704  C   SER A 389      39.176  46.373  25.198  1.00  0.00           C
ATOM   2705  O   SER A 389      39.389  47.525  25.557  1.00  0.00           O
ATOM   2706  N   ALA A 390      38.080  45.632  25.521  1.00  0.00           N
ATOM   2707  H   ALA A 390      38.053  44.668  25.258  1.00  0.00            
ATOM   2708  CA  ALA A 390      36.934  46.206  26.246  1.00  0.00           C
ATOM   2709  CB  ALA A 390      35.858  45.151  26.440  1.00  0.00           C
ATOM   2710  C   ALA A 390      37.136  46.998  27.528  1.00  0.00           C
ATOM   2711  O   ALA A 390      36.850  48.183  27.708  1.00  0.00           O
ATOM   2712  N   PHE A 391      37.681  46.264  28.427  1.00  0.00           N
ATOM   2713  H   PHE A 391      37.821  45.299  28.206  1.00  0.00            
ATOM   2714  CA  PHE A 391      38.120  46.724  29.763  1.00  0.00           C
ATOM   2715  CB  PHE A 391      38.828  45.612  30.595  1.00  0.00           C
ATOM   2716  CG  PHE A 391      39.140  46.003  32.057  1.00  0.00           C
ATOM   2717  CD1 PHE A 391      38.367  45.437  33.065  1.00  0.00           C
ATOM   2718  HD1 PHE A 391      37.591  44.847  32.842  1.00  0.00            
ATOM   2719  CD2 PHE A 391      40.185  46.886  32.412  1.00  0.00           C
ATOM   2720  HD2 PHE A 391      40.746  47.254  31.670  1.00  0.00            
ATOM   2721  CE1 PHE A 391      38.693  45.707  34.388  1.00  0.00           C
ATOM   2722  HE1 PHE A 391      38.204  45.239  35.124  1.00  0.00            
ATOM   2723  CE2 PHE A 391      40.498  47.286  33.707  1.00  0.00           C
ATOM   2724  HE2 PHE A 391      41.205  47.961  33.918  1.00  0.00            
ATOM   2725  CZ  PHE A 391      39.711  46.638  34.704  1.00  0.00           C
ATOM   2726  HZ  PHE A 391      39.885  46.850  35.666  1.00  0.00            
ATOM   2727  C   PHE A 391      39.000  48.040  29.813  1.00  0.00           C
ATOM   2728  O   PHE A 391      38.594  49.091  30.350  1.00  0.00           O
ATOM   2729  N   SER A 392      39.892  48.097  28.878  1.00  0.00           N
ATOM   2730  H   SER A 392      39.972  47.329  28.243  1.00  0.00            
ATOM   2731  CA  SER A 392      40.780  49.232  28.715  1.00  0.00           C
ATOM   2732  CB  SER A 392      41.814  48.861  27.653  1.00  0.00           C
ATOM   2733  OG  SER A 392      42.664  50.012  27.505  1.00  0.00           O
ATOM   2734  HG  SER A 392      43.364  49.823  26.817  1.00  0.00            
ATOM   2735  C   SER A 392      40.013  50.580  28.312  1.00  0.00           C
ATOM   2736  O   SER A 392      40.426  51.686  28.557  1.00  0.00           O
ATOM   2737  N   ARG A 393      38.911  50.349  27.520  1.00  0.00           N
ATOM   2738  H   ARG A 393      38.790  49.429  27.146  1.00  0.00            
ATOM   2739  CA  ARG A 393      37.889  51.375  27.183  1.00  0.00           C
ATOM   2740  CB  ARG A 393      37.144  51.189  25.837  1.00  0.00           C
ATOM   2741  CG  ARG A 393      37.761  50.770  24.501  1.00  0.00           C
ATOM   2742  CD  ARG A 393      36.676  50.541  23.403  1.00  0.00           C
ATOM   2743  NE  ARG A 393      35.699  49.504  23.857  1.00  0.00           N
ATOM   2744  HE  ARG A 393      35.209  49.637  24.719  1.00  0.00            
ATOM   2745  CZ  ARG A 393      35.465  48.394  23.129  1.00  0.00           C
ATOM   2746  NH1 ARG A 393      36.119  48.146  21.982  1.00  0.00           N
ATOM   2747 HH11 ARG A 393      36.802  48.794  21.646  1.00  0.00            
ATOM   2748 HH12 ARG A 393      35.923  47.313  21.465  1.00  0.00            
ATOM   2749  NH2 ARG A 393      34.594  47.549  23.678  1.00  0.00           N
ATOM   2750 HH21 ARG A 393      34.175  47.766  24.560  1.00  0.00            
ATOM   2751 HH22 ARG A 393      34.359  46.698  23.208  1.00  0.00            
ATOM   2752  C   ARG A 393      36.947  51.810  28.354  1.00  0.00           C
ATOM   2753  O   ARG A 393      36.984  52.990  28.677  1.00  0.00           O
ATOM   2754  N   TYR A 394      36.380  50.837  29.119  1.00  0.00           N
ATOM   2755  H   TYR A 394      36.665  49.885  29.008  1.00  0.00            
ATOM   2756  CA  TYR A 394      35.336  51.188  30.121  1.00  0.00           C
ATOM   2757  CB  TYR A 394      34.794  49.895  30.567  1.00  0.00           C
ATOM   2758  CG  TYR A 394      33.940  49.142  29.536  1.00  0.00           C
ATOM   2759  CD1 TYR A 394      32.810  49.651  28.965  1.00  0.00           C
ATOM   2760  HD1 TYR A 394      32.633  50.632  29.047  1.00  0.00            
ATOM   2761  CD2 TYR A 394      34.208  47.779  29.326  1.00  0.00           C
ATOM   2762  HD2 TYR A 394      35.030  47.362  29.714  1.00  0.00            
ATOM   2763  CE1 TYR A 394      31.901  48.871  28.279  1.00  0.00           C
ATOM   2764  HE1 TYR A 394      31.046  49.264  27.940  1.00  0.00            
ATOM   2765  CE2 TYR A 394      33.320  47.010  28.572  1.00  0.00           C
ATOM   2766  HE2 TYR A 394      33.529  46.047  28.404  1.00  0.00            
ATOM   2767  CZ  TYR A 394      32.195  47.531  28.068  1.00  0.00           C
ATOM   2768  OH  TYR A 394      31.548  46.881  27.079  1.00  0.00           O
ATOM   2769  HH  TYR A 394      31.859  45.931  27.045  1.00  0.00            
ATOM   2770  C   TYR A 394      35.683  52.121  31.264  1.00  0.00           C
ATOM   2771  O   TYR A 394      35.014  53.177  31.429  1.00  0.00           O
ATOM   2772  N   ILE A 395      36.723  51.825  31.985  1.00  0.00           N
ATOM   2773  H   ILE A 395      37.179  50.948  31.831  1.00  0.00            
ATOM   2774  CA  ILE A 395      37.261  52.733  33.026  1.00  0.00           C
ATOM   2775  CB  ILE A 395      38.393  51.936  33.762  1.00  0.00           C
ATOM   2776  CG1 ILE A 395      38.549  52.431  35.246  1.00  0.00           C
ATOM   2777  CG2 ILE A 395      39.735  51.900  33.014  1.00  0.00           C
ATOM   2778  CD  ILE A 395      37.383  52.244  36.242  1.00  0.00           C
ATOM   2779  C   ILE A 395      37.678  54.199  32.688  1.00  0.00           C
ATOM   2780  O   ILE A 395      37.804  55.017  33.580  1.00  0.00           O
ATOM   2781  N   GLN A 396      37.545  54.547  31.427  1.00  0.00           N
ATOM   2782  H   GLN A 396      37.237  53.853  30.776  1.00  0.00            
ATOM   2783  CA  GLN A 396      37.826  55.907  30.917  1.00  0.00           C
ATOM   2784  CB  GLN A 396      38.508  55.813  29.526  1.00  0.00           C
ATOM   2785  CG  GLN A 396      39.778  54.924  29.396  1.00  0.00           C
ATOM   2786  CD  GLN A 396      41.091  55.418  29.867  1.00  0.00           C
ATOM   2787  OE1 GLN A 396      41.216  56.298  30.749  1.00  0.00           O
ATOM   2788  NE2 GLN A 396      42.133  55.070  29.218  1.00  0.00           N
ATOM   2789 HE21 GLN A 396      42.048  54.479  28.415  1.00  0.00            
ATOM   2790 HE22 GLN A 396      43.034  55.388  29.512  1.00  0.00            
ATOM   2791  C   GLN A 396      36.511  56.768  30.828  1.00  0.00           C
ATOM   2792  O   GLN A 396      36.461  57.592  29.911  1.00  0.00           O
ATOM   2793  N   CYS A 397      35.417  56.244  31.388  1.00  0.00           N
ATOM   2794  H   CYS A 397      35.490  55.360  31.851  1.00  0.00            
ATOM   2795  CA  CYS A 397      34.101  56.921  31.350  1.00  0.00           C
ATOM   2796  CB  CYS A 397      34.089  58.318  31.954  1.00  0.00           C
ATOM   2797  SG  CYS A 397      34.792  58.353  33.671  1.00  0.00           S
ATOM   2798  HG  CYS A 397      34.763  59.288  34.024  1.00  0.00            
ATOM   2799  C   CYS A 397      33.371  57.092  29.965  1.00  0.00           C
ATOM   2800  O   CYS A 397      32.207  57.552  29.807  1.00  0.00           O
ATOM   2801  N   GLN A 398      34.109  56.579  28.948  1.00  0.00           N
ATOM   2802  H   GLN A 398      35.091  56.428  29.064  1.00  0.00            
ATOM   2803  CA  GLN A 398      33.446  56.243  27.661  1.00  0.00           C
ATOM   2804  CB  GLN A 398      34.476  56.474  26.471  1.00  0.00           C
ATOM   2805  CG  GLN A 398      35.513  55.337  26.490  1.00  0.00           C
ATOM   2806  CD  GLN A 398      36.378  55.205  25.188  1.00  0.00           C
ATOM   2807  OE1 GLN A 398      35.876  55.573  24.163  1.00  0.00           O
ATOM   2808  NE2 GLN A 398      37.526  54.552  25.171  1.00  0.00           N
ATOM   2809 HE21 GLN A 398      37.869  54.122  26.006  1.00  0.00            
ATOM   2810 HE22 GLN A 398      38.052  54.487  24.323  1.00  0.00            
ATOM   2811  C   GLN A 398      32.628  54.935  27.518  1.00  0.00           C
ATOM   2812  O   GLN A 398      32.807  54.067  28.314  1.00  0.00           O
ATOM   2813  N   TYR A 399      32.271  54.729  26.249  1.00  0.00           N
ATOM   2814  H   TYR A 399      32.635  55.384  25.587  1.00  0.00            
ATOM   2815  CA  TYR A 399      31.392  53.641  25.673  1.00  0.00           C
ATOM   2816  CB  TYR A 399      29.799  53.929  25.843  1.00  0.00           C
ATOM   2817  CG  TYR A 399      29.323  55.163  24.982  1.00  0.00           C
ATOM   2818  CD1 TYR A 399      29.022  54.961  23.652  1.00  0.00           C
ATOM   2819  HD1 TYR A 399      29.230  54.095  23.197  1.00  0.00            
ATOM   2820  CD2 TYR A 399      28.938  56.286  25.664  1.00  0.00           C
ATOM   2821  HD2 TYR A 399      29.010  56.314  26.661  1.00  0.00            
ATOM   2822  CE1 TYR A 399      28.423  56.000  22.975  1.00  0.00           C
ATOM   2823  HE1 TYR A 399      28.202  55.901  22.005  1.00  0.00            
ATOM   2824  CE2 TYR A 399      28.453  57.374  24.982  1.00  0.00           C
ATOM   2825  HE2 TYR A 399      28.343  58.259  25.434  1.00  0.00            
ATOM   2826  CZ  TYR A 399      28.120  57.206  23.646  1.00  0.00           C
ATOM   2827  OH  TYR A 399      27.577  58.271  23.002  1.00  0.00           O
ATOM   2828  HH  TYR A 399      27.441  59.019  23.651  1.00  0.00            
ATOM   2829  C   TYR A 399      31.803  53.514  24.190  1.00  0.00           C
ATOM   2830  O   TYR A 399      32.048  54.565  23.626  1.00  0.00           O
ATOM   2831  N   LYS A 400      32.171  52.283  23.759  1.00  0.00           N
ATOM   2832  H   LYS A 400      32.377  51.592  24.452  1.00  0.00            
ATOM   2833  CA  LYS A 400      32.290  51.887  22.340  1.00  0.00           C
ATOM   2834  CB  LYS A 400      30.911  51.789  21.723  1.00  0.00           C
ATOM   2835  CG  LYS A 400      30.869  51.310  20.247  1.00  0.00           C
ATOM   2836  CD  LYS A 400      29.387  51.209  19.846  1.00  0.00           C
ATOM   2837  CE  LYS A 400      29.219  50.683  18.455  1.00  0.00           C
ATOM   2838  NZ  LYS A 400      29.732  51.628  17.425  1.00  0.00           N
ATOM   2839  HZ1 LYS A 400      29.598  51.234  16.515  1.00  0.00            
ATOM   2840  HZ2 LYS A 400      29.235  52.494  17.490  1.00  0.00            
ATOM   2841  HZ3 LYS A 400      30.707  51.791  17.578  1.00  0.00            
ATOM   2842  C   LYS A 400      33.225  52.766  21.456  1.00  0.00           C
ATOM   2843  OT  LYS A 400      32.929  53.778  20.844  1.00  0.00           O
ATOM   2844  O   LYS A 400      34.360  52.172  21.351  1.00  0.00           O
ATOM   2845  HO  LYS A 400      34.974  52.723  20.786  1.00  0.00            
TER
HETATM    1  O4  NAP   500      27.451  24.406  56.130  1.00  0.00           O1-
HETATM    2  N1  NAP   500      27.107  24.986  55.106  1.00  0.00           N1+
HETATM    3  O3  NAP   500      26.220  24.582  54.357  1.00  0.00           O  
HETATM    4  C4  NAP   500      27.807  26.232  54.733  1.00  0.00           C  
HETATM    5  C3  NAP   500      28.129  26.472  53.392  1.00  0.00           C  
HETATM    6  H1  NAP   500      27.845  25.730  52.659  1.00  0.00           H  
HETATM    7  C2  NAP   500      28.832  27.625  52.998  1.00  0.00           C  
HETATM    8  O1  NAP   500      29.211  27.876  51.688  1.00  0.00           O  
HETATM    9  C9  NAP   500      28.880  26.946  50.662  1.00  0.00           C  
HETATM   10  H6  NAP   500      29.251  27.316  49.707  1.00  0.00           H  
HETATM   11  H7  NAP   500      29.339  25.971  50.841  1.00  0.00           H  
HETATM   12  H8  NAP   500      27.799  26.822  50.563  1.00  0.00           H  
HETATM   13  C1  NAP   500      29.202  28.558  53.981  1.00  0.00           C  
HETATM   14  C6  NAP   500      28.882  28.323  55.319  1.00  0.00           C  
HETATM   15  H2  NAP   500      29.175  29.032  56.081  1.00  0.00           H  
HETATM   16  C5  NAP   500      28.182  27.179  55.701  1.00  0.00           C  
HETATM   17  O2  NAP   500      27.900  27.023  57.035  1.00  0.00           O  
HETATM   18  C8  NAP   500      26.553  27.304  57.393  1.00  0.00           C  
HETATM   19  H3  NAP   500      26.413  27.104  58.455  1.00  0.00           H  
HETATM   20  H4  NAP   500      25.837  26.691  56.844  1.00  0.00           H  
HETATM   21  H5  NAP   500      26.319  28.357  57.228  1.00  0.00           H  
HETATM   22  C7  NAP   500      29.994  29.816  53.638  1.00  0.00           C  
HETATM   23  H9  NAP   500      30.852  29.844  54.307  1.00  0.00           H  
HETATM   24  H10 NAP   500      30.410  29.737  52.635  1.00  0.00           H  
HETATM   25  C10 NAP   500      29.180  31.122  53.803  1.00  0.00           C  
HETATM   26  H11 NAP   500      28.207  31.084  53.310  1.00  0.00           H  
HETATM   27  H12 NAP   500      29.042  31.417  54.846  1.00  0.00           H  
HETATM   28  N2  NAP   500      29.875  32.328  53.126  1.00  0.00           N1+
HETATM   29  H13 NAP   500      29.853  32.180  52.127  1.00  0.00           H  
HETATM   30  H23 NAP   500      29.298  33.150  53.300  1.00  0.00           H  
HETATM   31  C11 NAP   500      31.345  32.607  53.518  1.00  0.00           C  
HETATM   32  H14 NAP   500      31.501  33.664  53.326  1.00  0.00           H  
HETATM   33  H15 NAP   500      31.392  32.455  54.598  1.00  0.00           H  
HETATM   34  C13 NAP   500      32.375  31.788  52.736  1.00  0.00           C  
HETATM   35  C14 NAP   500      33.199  30.887  53.416  1.00  0.00           C  
HETATM   36  H17 NAP   500      33.138  30.796  54.491  1.00  0.00           H  
HETATM   37  C15 NAP   500      34.094  30.077  52.729  1.00  0.00           C  
HETATM   38  H18 NAP   500      34.706  29.375  53.275  1.00  0.00           H  
HETATM   39  C12 NAP   500      34.188  30.138  51.344  1.00  0.00           C  
HETATM   40  H16 NAP   500      34.880  29.494  50.818  1.00  0.00           H  
HETATM   41  C16 NAP   500      33.407  31.062  50.617  1.00  0.00           C  
HETATM   42  C17 NAP   500      32.497  31.924  51.312  1.00  0.00           C  
HETATM   43  C18 NAP   500      31.758  32.872  50.546  1.00  0.00           C  
HETATM   44  H19 NAP   500      31.080  33.557  51.030  1.00  0.00           H  
HETATM   45  C19 NAP   500      31.906  32.940  49.162  1.00  0.00           C  
HETATM   46  H20 NAP   500      31.343  33.662  48.591  1.00  0.00           H  
HETATM   47  C20 NAP   500      32.775  32.087  48.499  1.00  0.00           C  
HETATM   48  H21 NAP   500      32.876  32.155  47.426  1.00  0.00           H  
HETATM   49  C21 NAP   500      33.522  31.156  49.207  1.00  0.00           C  
HETATM   50  H22 NAP   500      34.201  30.500  48.682  1.00  0.00           H  
HETATM 4539  C1  DPPC  402      57.395  33.403  61.063  1.00  0.00           C  
HETATM 4540  C2  DPPC  402      57.458  35.642  60.564  1.00  0.00           C  
HETATM 4541  C3  DPPC  402      55.438  34.528  60.142  1.00  0.00           C  
HETATM 4542  N4  DPPC  402      56.579  34.621  61.087  1.00  0.00           N  
HETATM 4543  C5  DPPC  402      55.966  34.707  62.436  1.00  0.00           C  
HETATM 4544  C6  DPPC  402      54.967  35.834  62.818  1.00  0.00           C  
HETATM 4545  O7  DPPC  402      55.542  37.196  62.940  1.00  0.00           O  
HETATM 4546  P8  DPPC  402      54.570  38.279  63.615  1.00  0.00           P  
HETATM 4547  O9  DPPC  402      55.224  38.732  64.878  1.00  0.00           O  
HETATM 4548  O10 DPPC  402      53.311  37.544  63.699  1.00  0.00           O  
HETATM 4549  O11 DPPC  402      54.226  39.131  62.362  1.00  0.00           O  
HETATM 4550  C12 DPPC  402      55.504  39.573  61.992  1.00  0.00           C  
HETATM 4551  C13 DPPC  402      55.700  39.932  60.503  1.00  0.00           C  
HETATM 4552  O14 DPPC  402      56.983  39.375  59.995  1.00  0.00           O  
HETATM 4553  C15 DPPC  402      58.207  39.805  60.280  1.00  0.00           C  
HETATM 4554  O16 DPPC  402      58.397  40.617  61.165  1.00  0.00           O  
HETATM 4555  C17 DPPC  402      59.337  39.273  59.372  1.00  0.00           C  
HETATM 4556  C18 DPPC  402      59.225  39.696  57.879  1.00  0.00           C  
HETATM 4557  C19 DPPC  402      59.268  41.193  57.877  1.00  0.00           C  
HETATM 4558  C20 DPPC  402      58.271  41.781  56.801  1.00  0.00           C  
HETATM 4559  C21 DPPC  402      58.468  43.227  56.476  1.00  0.00           C  
HETATM 4560  C22 DPPC  402      57.553  43.781  55.389  1.00  0.00           C  
HETATM 4561  C23 DPPC  402      58.182  45.090  54.799  1.00  0.00           C  
HETATM 4562  C24 DPPC  402      58.139  44.946  53.261  1.00  0.00           C  
HETATM 4563  C25 DPPC  402      58.754  46.203  52.508  1.00  0.00           C  
HETATM 4564  C26 DPPC  402      58.640  46.176  50.977  1.00  0.00           C  
HETATM 4565  C27 DPPC  402      59.118  44.813  50.427  1.00  0.00           C  
HETATM 4566  C28 DPPC  402      59.174  44.440  48.917  1.00  0.00           C  
HETATM 4567  C29 DPPC  402      59.663  42.988  48.798  1.00  0.00           C  
HETATM 4568  C30 DPPC  402      59.776  42.589  47.294  1.00  0.00           C  
HETATM 4569  C31 DPPC  402      60.370  43.698  46.534  1.00  0.00           C  
HETATM 4570  C32 DPPC  402      55.446  41.419  60.350  1.00  0.00           C  
HETATM 4571  O33 DPPC  402      55.302  41.804  58.960  1.00  0.00           O  
HETATM 4572  C34 DPPC  402      54.914  43.053  58.906  1.00  0.00           C  
HETATM 4573  O35 DPPC  402      54.621  43.685  59.940  1.00  0.00           O  
HETATM 4574  C36 DPPC  402      54.479  43.579  57.515  1.00  0.00           C  
HETATM 4575  C37 DPPC  402      53.077  43.070  57.115  1.00  0.00           C  
HETATM 4576  C38 DPPC  402      52.610  43.445  55.712  1.00  0.00           C  
HETATM 4577  C39 DPPC  402      51.070  43.093  55.696  1.00  0.00           C  
HETATM 4578  C40 DPPC  402      50.610  43.353  54.280  1.00  0.00           C  
HETATM 4579  C41 DPPC  402      49.251  42.875  54.093  1.00  0.00           C  
HETATM 4580  C42 DPPC  402      48.790  42.458  52.686  1.00  0.00           C  
HETATM 4581  C43 DPPC  402      47.359  41.920  52.817  1.00  0.00           C  
HETATM 4582  C44 DPPC  402      46.890  41.083  51.647  1.00  0.00           C  
HETATM 4583  C45 DPPC  402      45.402  41.111  51.970  1.00  0.00           C  
HETATM 4584  C46 DPPC  402      44.616  40.255  50.960  1.00  0.00           C  
HETATM 4585  C47 DPPC  402      43.149  40.620  51.277  1.00  0.00           C  
HETATM 4586  C48 DPPC  402      42.854  39.840  52.546  1.00  0.00           C  
HETATM 4587  C49 DPPC  402      41.355  39.884  53.022  1.00  0.00           C  
HETATM 4588  C50 DPPC  402      40.888  41.190  53.656  1.00  0.00           C  
HETATM 4589  C1  DPPC  403      36.063  52.212  67.079  1.00  0.00           C  
HETATM 4590  C2  DPPC  403      36.334  54.163  68.208  1.00  0.00           C  
HETATM 4591  C3  DPPC  403      38.302  53.062  67.506  1.00  0.00           C  
HETATM 4592  N4  DPPC  403      36.910  53.393  67.111  1.00  0.00           N  
HETATM 4593  C5  DPPC  403      36.802  54.260  65.951  1.00  0.00           C  
HETATM 4594  C6  DPPC  403      37.467  53.730  64.642  1.00  0.00           C  
HETATM 4595  O7  DPPC  403      36.998  52.437  64.302  1.00  0.00           O  
HETATM 4596  P8  DPPC  403      38.050  52.008  63.167  1.00  0.00           P  
HETATM 4597  O9  DPPC  403      38.191  50.537  63.005  1.00  0.00           O  
HETATM 4598  O10 DPPC  403      39.212  52.861  63.388  1.00  0.00           O  
HETATM 4599  O11 DPPC  403      37.235  52.619  61.994  1.00  0.00           O  
HETATM 4600  C12 DPPC  403      36.215  51.673  61.504  1.00  0.00           C  
HETATM 4601  C13 DPPC  403      35.474  52.082  60.272  1.00  0.00           C  
HETATM 4602  O14 DPPC  403      34.356  51.203  59.950  1.00  0.00           O  
HETATM 4603  C15 DPPC  403      33.143  51.636  60.379  1.00  0.00           C  
HETATM 4604  O16 DPPC  403      33.061  52.722  60.913  1.00  0.00           O  
HETATM 4605  C17 DPPC  403      31.887  50.886  59.997  1.00  0.00           C  
HETATM 4606  C18 DPPC  403      31.867  50.601  58.475  1.00  0.00           C  
HETATM 4607  C19 DPPC  403      30.397  50.136  58.004  1.00  0.00           C  
HETATM 4608  C20 DPPC  403      30.511  49.353  56.671  1.00  0.00           C  
HETATM 4609  C21 DPPC  403      29.718  50.111  55.623  1.00  0.00           C  
HETATM 4610  C22 DPPC  403      29.945  49.287  54.323  1.00  0.00           C  
HETATM 4611  C23 DPPC  403      29.442  49.996  53.067  1.00  0.00           C  
HETATM 4612  C24 DPPC  403      29.613  49.239  51.747  1.00  0.00           C  
HETATM 4613  C25 DPPC  403      29.474  50.137  50.514  1.00  0.00           C  
HETATM 4614  C26 DPPC  403      29.428  49.518  49.142  1.00  0.00           C  
HETATM 4615  C27 DPPC  403      28.670  50.495  48.155  1.00  0.00           C  
HETATM 4616  C28 DPPC  403      28.386  50.035  46.744  1.00  0.00           C  
HETATM 4617  C29 DPPC  403      27.940  51.040  45.662  1.00  0.00           C  
HETATM 4618  C30 DPPC  403      27.538  50.215  44.419  1.00  0.00           C  
HETATM 4619  C31 DPPC  403      26.641  49.096  44.842  1.00  0.00           C  
HETATM 4620  C32 DPPC  403      36.507  52.172  59.123  1.00  0.00           C  
HETATM 4621  O33 DPPC  403      36.002  52.209  57.769  1.00  0.00           O  
HETATM 4622  C34 DPPC  403      35.271  53.311  57.406  1.00  0.00           C  
HETATM 4623  O35 DPPC  403      35.142  54.319  58.119  1.00  0.00           O  
HETATM 4624  C36 DPPC  403      34.846  53.350  55.952  1.00  0.00           C  
HETATM 4625  C37 DPPC  403      33.322  53.184  55.719  1.00  0.00           C  
HETATM 4626  C38 DPPC  403      33.063  53.394  54.218  1.00  0.00           C  
HETATM 4627  C39 DPPC  403      33.613  52.178  53.467  1.00  0.00           C  
HETATM 4628  C40 DPPC  403      32.982  51.823  52.066  1.00  0.00           C  
HETATM 4629  C41 DPPC  403      33.242  53.009  51.141  1.00  0.00           C  
HETATM 4630  C42 DPPC  403      32.601  52.901  49.757  1.00  0.00           C  
HETATM 4631  C43 DPPC  403      32.784  54.085  48.935  1.00  0.00           C  
HETATM 4632  C44 DPPC  403      32.413  53.808  47.477  1.00  0.00           C  
HETATM 4633  C45 DPPC  403      32.426  55.079  46.556  1.00  0.00           C  
HETATM 4634  C46 DPPC  403      32.250  54.669  45.139  1.00  0.00           C  
HETATM 4635  C47 DPPC  403      32.192  55.849  44.161  1.00  0.00           C  
HETATM 4636  C48 DPPC  403      31.071  56.778  44.428  1.00  0.00           C  
HETATM 4637  C49 DPPC  403      31.158  57.895  43.425  1.00  0.00           C  
HETATM 4638  C50 DPPC  403      30.064  58.883  43.729  1.00  0.00           C  
HETATM 4639  C1  DPPC  404       6.556  31.297  64.889  1.00  0.00           C  
HETATM 4640  C2  DPPC  404       7.540  30.353  66.959  1.00  0.00           C  
HETATM 4641  C3  DPPC  404       7.911  32.634  66.250  1.00  0.00           C  
HETATM 4642  N4  DPPC  404       6.908  31.546  66.279  1.00  0.00           N  
HETATM 4643  C5  DPPC  404       5.771  32.024  67.126  1.00  0.00           C  
HETATM 4644  C6  DPPC  404       4.708  31.002  67.618  1.00  0.00           C  
HETATM 4645  O7  DPPC  404       3.948  30.567  66.461  1.00  0.00           O  
HETATM 4646  P8  DPPC  404       3.207  29.218  66.711  1.00  0.00           P  
HETATM 4647  O9  DPPC  404       3.296  28.941  68.195  1.00  0.00           O  
HETATM 4648  O10 DPPC  404       2.085  29.363  65.852  1.00  0.00           O  
HETATM 4649  O11 DPPC  404       4.188  28.123  66.101  1.00  0.00           O  
HETATM 4650  C12 DPPC  404       4.250  28.468  64.703  1.00  0.00           C  
HETATM 4651  C13 DPPC  404       5.178  27.669  63.841  1.00  0.00           C  
HETATM 4652  O14 DPPC  404       5.132  28.200  62.476  1.00  0.00           O  
HETATM 4653  C15 DPPC  404       6.268  28.624  61.924  1.00  0.00           C  
HETATM 4654  O16 DPPC  404       7.312  28.620  62.610  1.00  0.00           O  
HETATM 4655  C17 DPPC  404       6.298  28.894  60.488  1.00  0.00           C  
HETATM 4656  C18 DPPC  404       6.820  27.705  59.630  1.00  0.00           C  
HETATM 4657  C19 DPPC  404       6.871  28.144  58.148  1.00  0.00           C  
HETATM 4658  C20 DPPC  404       7.476  27.175  57.163  1.00  0.00           C  
HETATM 4659  C21 DPPC  404       7.794  27.934  55.807  1.00  0.00           C  
HETATM 4660  C22 DPPC  404       8.402  27.127  54.719  1.00  0.00           C  
HETATM 4661  C23 DPPC  404       9.070  28.003  53.661  1.00  0.00           C  
HETATM 4662  C24 DPPC  404       9.802  29.177  54.346  1.00  0.00           C  
HETATM 4663  C25 DPPC  404      10.594  29.888  53.241  1.00  0.00           C  
HETATM 4664  C26 DPPC  404      11.235  31.149  53.843  1.00  0.00           C  
HETATM 4665  C27 DPPC  404      11.712  32.362  53.023  1.00  0.00           C  
HETATM 4666  C28 DPPC  404      12.238  33.309  54.093  1.00  0.00           C  
HETATM 4667  C29 DPPC  404      13.100  34.354  53.437  1.00  0.00           C  
HETATM 4668  C30 DPPC  404      13.639  35.246  54.581  1.00  0.00           C  
HETATM 4669  C31 DPPC  404      14.232  36.479  53.988  1.00  0.00           C  
HETATM 4670  C32 DPPC  404       4.884  26.201  64.032  1.00  0.00           C  
HETATM 4671  O33 DPPC  404       6.005  25.223  63.887  1.00  0.00           O  
HETATM 4672  C34 DPPC  404       5.684  23.916  63.914  1.00  0.00           C  
HETATM 4673  O35 DPPC  404       4.822  23.480  64.627  1.00  0.00           O  
HETATM 4674  C36 DPPC  404       6.693  22.945  63.335  1.00  0.00           C  
HETATM 4675  C37 DPPC  404       6.724  22.998  61.811  1.00  0.00           C  
HETATM 4676  C38 DPPC  404       7.368  21.619  61.414  1.00  0.00           C  
HETATM 4677  C39 DPPC  404       7.514  21.546  59.918  1.00  0.00           C  
HETATM 4678  C40 DPPC  404       8.227  22.803  59.363  1.00  0.00           C  
HETATM 4679  C41 DPPC  404       7.687  22.949  57.915  1.00  0.00           C  
HETATM 4680  C42 DPPC  404       8.050  21.818  56.936  1.00  0.00           C  
HETATM 4681  C43 DPPC  404       7.316  22.257  55.675  1.00  0.00           C  
HETATM 4682  C44 DPPC  404       7.712  21.260  54.594  1.00  0.00           C  
HETATM 4683  C45 DPPC  404       6.944  21.539  53.305  1.00  0.00           C  
HETATM 4684  C46 DPPC  404       7.149  20.435  52.237  1.00  0.00           C  
HETATM 4685  C47 DPPC  404       6.194  20.591  51.089  1.00  0.00           C  
HETATM 4686  C48 DPPC  404       6.300  19.406  50.089  1.00  0.00           C  
HETATM 4687  C49 DPPC  404       5.271  19.637  48.967  1.00  0.00           C  
HETATM 4688  C50 DPPC  404       5.441  21.079  48.406  1.00  0.00           C  
HETATM 4689  C1  DPPC  405      45.142  20.971  76.680  1.00  0.00           C  
HETATM 4690  C2  DPPC  405      47.423  20.531  76.629  1.00  0.00           C  
HETATM 4691  C3  DPPC  405      45.860  19.011  75.659  1.00  0.00           C  
HETATM 4692  N4  DPPC  405      46.193  20.468  75.851  1.00  0.00           N  
HETATM 4693  C5  DPPC  405      46.157  21.137  74.520  1.00  0.00           C  
HETATM 4694  C6  DPPC  405      47.344  21.005  73.568  1.00  0.00           C  
HETATM 4695  O7  DPPC  405      47.006  21.325  72.292  1.00  0.00           O  
HETATM 4696  P8  DPPC  405      48.260  21.263  71.389  1.00  0.00           P  
HETATM 4697  O9  DPPC  405      49.084  22.373  71.943  1.00  0.00           O  
HETATM 4698  O10 DPPC  405      48.702  19.895  71.422  1.00  0.00           O  
HETATM 4699  O11 DPPC  405      47.363  21.665  70.142  1.00  0.00           O  
HETATM 4700  C12 DPPC  405      47.550  23.049  69.804  1.00  0.00           C  
HETATM 4701  C13 DPPC  405      46.695  23.411  68.573  1.00  0.00           C  
HETATM 4702  O14 DPPC  405      45.414  23.854  68.918  1.00  0.00           O  
HETATM 4703  C15 DPPC  405      45.011  24.994  68.317  1.00  0.00           C  
HETATM 4704  O16 DPPC  405      45.799  25.720  67.656  1.00  0.00           O  
HETATM 4705  C17 DPPC  405      43.536  25.279  68.150  1.00  0.00           C  
HETATM 4706  C18 DPPC  405      43.264  25.542  66.710  1.00  0.00           C  
HETATM 4707  C19 DPPC  405      43.235  24.161  66.131  1.00  0.00           C  
HETATM 4708  C20 DPPC  405      42.644  24.124  64.695  1.00  0.00           C  
HETATM 4709  C21 DPPC  405      43.470  24.673  63.542  1.00  0.00           C  
HETATM 4710  C22 DPPC  405      42.924  24.295  62.183  1.00  0.00           C  
HETATM 4711  C23 DPPC  405      43.884  24.787  61.084  1.00  0.00           C  
HETATM 4712  C24 DPPC  405      43.715  24.275  59.681  1.00  0.00           C  
HETATM 4713  C25 DPPC  405      44.153  22.788  59.467  1.00  0.00           C  
HETATM 4714  C26 DPPC  405      43.984  22.640  57.918  1.00  0.00           C  
HETATM 4715  C27 DPPC  405      45.104  23.271  57.070  1.00  0.00           C  
HETATM 4716  C28 DPPC  405      44.753  23.153  55.586  1.00  0.00           C  
HETATM 4717  C29 DPPC  405      45.492  23.954  54.595  1.00  0.00           C  
HETATM 4718  C30 DPPC  405      44.966  23.759  53.213  1.00  0.00           C  
HETATM 4719  C31 DPPC  405      46.046  23.998  52.155  1.00  0.00           C  
HETATM 4720  C32 DPPC  405      46.892  22.132  67.608  1.00  0.00           C  
HETATM 4721  O33 DPPC  405      46.220  22.183  66.365  1.00  0.00           O  
HETATM 4722  C34 DPPC  405      46.501  21.075  65.675  1.00  0.00           C  
HETATM 4723  O35 DPPC  405      46.823  19.959  66.209  1.00  0.00           O  
HETATM 4724  C36 DPPC  405      46.117  21.219  64.137  1.00  0.00           C  
HETATM 4725  C37 DPPC  405      47.038  20.425  63.192  1.00  0.00           C  
HETATM 4726  C38 DPPC  405      46.794  20.489  61.658  1.00  0.00           C  
HETATM 4727  C39 DPPC  405      47.835  19.599  60.914  1.00  0.00           C  
HETATM 4728  C40 DPPC  405      47.550  19.569  59.403  1.00  0.00           C  
HETATM 4729  C41 DPPC  405      48.529  18.718  58.657  1.00  0.00           C  
HETATM 4730  C42 DPPC  405      48.050  18.795  57.218  1.00  0.00           C  
HETATM 4731  C43 DPPC  405      48.306  20.190  56.744  1.00  0.00           C  
HETATM 4732  C44 DPPC  405      47.763  20.285  55.291  1.00  0.00           C  
HETATM 4733  C45 DPPC  405      48.448  19.183  54.418  1.00  0.00           C  
HETATM 4734  C46 DPPC  405      48.003  19.388  52.973  1.00  0.00           C  
HETATM 4735  C47 DPPC  405      46.489  19.193  52.746  1.00  0.00           C  
HETATM 4736  C48 DPPC  405      46.107  19.919  51.448  1.00  0.00           C  
HETATM 4737  C49 DPPC  405      44.642  20.071  51.281  1.00  0.00           C  
HETATM 4738  C50 DPPC  405      44.368  20.825  49.990  1.00  0.00           C  
HETATM 4739  C1  DPPC  406       5.140   2.873  62.171  1.00  0.00           C  
HETATM 4740  C2  DPPC  406       3.946   0.846  62.528  1.00  0.00           C  
HETATM 4741  C3  DPPC  406       3.483   2.649  64.041  1.00  0.00           C  
HETATM 4742  N4  DPPC  406       3.811   2.304  62.644  1.00  0.00           N  
HETATM 4743  C5  DPPC  406       2.714   2.708  61.771  1.00  0.00           C  
HETATM 4744  C6  DPPC  406       1.251   2.407  62.222  1.00  0.00           C  
HETATM 4745  O7  DPPC  406       0.855   1.024  62.351  1.00  0.00           O  
HETATM 4746  P8  DPPC  406      -0.727   1.052  62.483  1.00  0.00           P  
HETATM 4747  O9  DPPC  406      -1.060   2.242  63.292  1.00  0.00           O  
HETATM 4748  O10 DPPC  406      -1.324  -0.222  62.904  1.00  0.00           O  
HETATM 4749  O11 DPPC  406      -1.314   1.290  61.087  1.00  0.00           O  
HETATM 4750  C12 DPPC  406      -1.001   0.068  60.416  1.00  0.00           C  
HETATM 4751  C13 DPPC  406      -1.605  -0.131  58.987  1.00  0.00           C  
HETATM 4752  O14 DPPC  406      -1.282  -1.444  58.468  1.00  0.00           O  
HETATM 4753  C15 DPPC  406      -1.509  -2.617  59.115  1.00  0.00           C  
HETATM 4754  O16 DPPC  406      -2.439  -2.675  59.910  1.00  0.00           O  
HETATM 4755  C17 DPPC  406      -0.982  -3.895  58.382  1.00  0.00           C  
HETATM 4756  C18 DPPC  406      -0.890  -3.690  56.898  1.00  0.00           C  
HETATM 4757  C19 DPPC  406      -2.251  -3.670  56.300  1.00  0.00           C  
HETATM 4758  C20 DPPC  406      -1.983  -3.899  54.762  1.00  0.00           C  
HETATM 4759  C21 DPPC  406      -1.026  -2.935  54.091  1.00  0.00           C  
HETATM 4760  C22 DPPC  406      -1.680  -1.540  53.988  1.00  0.00           C  
HETATM 4761  C23 DPPC  406      -0.722  -0.480  53.503  1.00  0.00           C  
HETATM 4762  C24 DPPC  406      -1.499   0.806  53.325  1.00  0.00           C  
HETATM 4763  C25 DPPC  406      -2.332   1.069  54.508  1.00  0.00           C  
HETATM 4764  C26 DPPC  406      -2.853   2.468  54.609  1.00  0.00           C  
HETATM 4765  C27 DPPC  406      -1.687   3.470  54.428  1.00  0.00           C  
HETATM 4766  C28 DPPC  406      -2.146   4.846  54.890  1.00  0.00           C  
HETATM 4767  C29 DPPC  406      -3.230   5.494  54.000  1.00  0.00           C  
HETATM 4768  C30 DPPC  406      -2.700   5.594  52.603  1.00  0.00           C  
HETATM 4769  C31 DPPC  406      -3.573   6.508  51.692  1.00  0.00           C  
HETATM 4770  C32 DPPC  406      -1.189   1.062  58.123  1.00  0.00           C  
HETATM 4771  O33 DPPC  406       0.230   1.285  58.032  1.00  0.00           O  
HETATM 4772  C34 DPPC  406       0.474   2.610  57.754  1.00  0.00           C  
HETATM 4773  O35 DPPC  406      -0.277   3.530  58.024  1.00  0.00           O  
HETATM 4774  C36 DPPC  406       1.894   2.773  57.272  1.00  0.00           C  
HETATM 4775  C37 DPPC  406       1.909   3.359  55.873  1.00  0.00           C  
HETATM 4776  C38 DPPC  406       3.369   3.424  55.456  1.00  0.00           C  
HETATM 4777  C39 DPPC  406       3.236   4.161  54.131  1.00  0.00           C  
HETATM 4778  C40 DPPC  406       4.585   4.764  53.759  1.00  0.00           C  
HETATM 4779  C41 DPPC  406       4.572   5.710  52.600  1.00  0.00           C  
HETATM 4780  C42 DPPC  406       5.989   6.030  52.120  1.00  0.00           C  
HETATM 4781  C43 DPPC  406       5.871   7.287  51.226  1.00  0.00           C  
HETATM 4782  C44 DPPC  406       7.045   7.831  50.394  1.00  0.00           C  
HETATM 4783  C45 DPPC  406       7.285   6.746  49.351  1.00  0.00           C  
HETATM 4784  C46 DPPC  406       6.291   6.881  48.216  1.00  0.00           C  
HETATM 4785  C47 DPPC  406       6.565   5.916  47.068  1.00  0.00           C  
HETATM 4786  C48 DPPC  406       5.681   6.146  45.842  1.00  0.00           C  
HETATM 4787  C49 DPPC  406       5.992   4.888  45.085  1.00  0.00           C  
HETATM 4788  C50 DPPC  406       5.447   4.975  43.676  1.00  0.00           C  
HETATM 4789  C1  DPPC  407      54.547  21.052  70.786  1.00  0.00           C  
HETATM 4790  C2  DPPC  407      54.040  22.483  69.006  1.00  0.00           C  
HETATM 4791  C3  DPPC  407      55.916  22.999  70.558  1.00  0.00           C  
HETATM 4792  N4  DPPC  407      55.182  21.912  69.796  1.00  0.00           N  
HETATM 4793  C5  DPPC  407      56.004  21.105  68.841  1.00  0.00           C  
HETATM 4794  C6  DPPC  407      56.690  21.998  67.735  1.00  0.00           C  
HETATM 4795  O7  DPPC  407      57.566  21.354  66.912  1.00  0.00           O  
HETATM 4796  P8  DPPC  407      58.662  22.366  66.521  1.00  0.00           P  
HETATM 4797  O9  DPPC  407      59.698  21.469  65.966  1.00  0.00           O  
HETATM 4798  O10 DPPC  407      58.943  23.200  67.729  1.00  0.00           O  
HETATM 4799  O11 DPPC  407      57.833  23.020  65.366  1.00  0.00           O  
HETATM 4800  C12 DPPC  407      57.751  22.119  64.321  1.00  0.00           C  
HETATM 4801  C13 DPPC  407      57.715  22.770  62.968  1.00  0.00           C  
HETATM 4802  O14 DPPC  407      57.074  21.911  61.949  1.00  0.00           O  
HETATM 4803  C15 DPPC  407      56.034  22.380  61.262  1.00  0.00           C  
HETATM 4804  O16 DPPC  407      55.493  23.427  61.624  1.00  0.00           O  
HETATM 4805  C17 DPPC  407      55.604  21.534  60.116  1.00  0.00           C  
HETATM 4806  C18 DPPC  407      54.761  22.334  59.088  1.00  0.00           C  
HETATM 4807  C19 DPPC  407      53.916  21.373  58.264  1.00  0.00           C  
HETATM 4808  C20 DPPC  407      53.109  22.310  57.271  1.00  0.00           C  
HETATM 4809  C21 DPPC  407      52.061  21.663  56.265  1.00  0.00           C  
HETATM 4810  C22 DPPC  407      51.575  22.863  55.548  1.00  0.00           C  
HETATM 4811  C23 DPPC  407      50.515  22.504  54.551  1.00  0.00           C  
HETATM 4812  C24 DPPC  407      49.786  23.627  53.907  1.00  0.00           C  
HETATM 4813  C25 DPPC  407      50.562  24.357  52.781  1.00  0.00           C  
HETATM 4814  C26 DPPC  407      49.850  25.653  52.263  1.00  0.00           C  
HETATM 4815  C27 DPPC  407      50.606  26.153  51.029  1.00  0.00           C  
HETATM 4816  C28 DPPC  407      49.803  27.291  50.346  1.00  0.00           C  
HETATM 4817  C29 DPPC  407      50.459  27.672  49.085  1.00  0.00           C  
HETATM 4818  C30 DPPC  407      49.705  28.828  48.428  1.00  0.00           C  
HETATM 4819  C31 DPPC  407      50.579  29.119  47.200  1.00  0.00           C  
HETATM 4820  C32 DPPC  407      59.233  22.934  62.657  1.00  0.00           C  
HETATM 4821  O33 DPPC  407      59.522  23.457  61.344  1.00  0.00           O  
HETATM 4822  C34 DPPC  407      60.770  23.387  60.855  1.00  0.00           C  
HETATM 4823  O35 DPPC  407      61.673  22.880  61.519  1.00  0.00           O  
HETATM 4824  C36 DPPC  407      61.042  24.002  59.516  1.00  0.00           C  
HETATM 4825  C37 DPPC  407      60.170  23.515  58.346  1.00  0.00           C  
HETATM 4826  C38 DPPC  407      60.910  23.674  57.004  1.00  0.00           C  
HETATM 4827  C39 DPPC  407      59.926  23.384  55.905  1.00  0.00           C  
HETATM 4828  C40 DPPC  407      60.714  23.333  54.566  1.00  0.00           C  
HETATM 4829  C41 DPPC  407      59.727  23.001  53.417  1.00  0.00           C  
HETATM 4830  C42 DPPC  407      58.795  21.859  53.808  1.00  0.00           C  
HETATM 4831  C43 DPPC  407      57.711  21.622  52.772  1.00  0.00           C  
HETATM 4832  C44 DPPC  407      58.326  21.421  51.441  1.00  0.00           C  
HETATM 4833  C45 DPPC  407      57.200  21.284  50.471  1.00  0.00           C  
HETATM 4834  C46 DPPC  407      57.770  21.478  49.098  1.00  0.00           C  
HETATM 4835  C47 DPPC  407      56.665  21.274  48.060  1.00  0.00           C  
HETATM 4836  C48 DPPC  407      57.329  21.327  46.674  1.00  0.00           C  
HETATM 4837  C49 DPPC  407      56.309  21.027  45.554  1.00  0.00           C  
HETATM 4838  C50 DPPC  407      55.068  21.841  45.679  1.00  0.00           C  
HETATM 4839  C1  DPPC  408      56.516  59.303  60.676  1.00  0.00           C  
HETATM 4840  C2  DPPC  408      54.280  59.053  61.191  1.00  0.00           C  
HETATM 4841  C3  DPPC  408      55.617  61.059  61.912  1.00  0.00           C  
HETATM 4842  N4  DPPC  408      55.288  60.096  60.860  1.00  0.00           N  
HETATM 4843  C5  DPPC  408      54.839  60.794  59.642  1.00  0.00           C  
HETATM 4844  C6  DPPC  408      53.668  61.804  59.757  1.00  0.00           C  
HETATM 4845  O7  DPPC  408      52.393  61.076  59.844  1.00  0.00           O  
HETATM 4846  P8  DPPC  408      51.259  62.196  60.032  1.00  0.00           P  
HETATM 4847  O9  DPPC  408      49.958  61.444  60.158  1.00  0.00           O  
HETATM 4848  O10 DPPC  408      51.704  63.422  60.739  1.00  0.00           O  
HETATM 4849  O11 DPPC  408      51.384  62.536  58.518  1.00  0.00           O  
HETATM 4850  C12 DPPC  408      50.374  61.739  57.898  1.00  0.00           C  
HETATM 4851  C13 DPPC  408      50.673  61.422  56.435  1.00  0.00           C  
HETATM 4852  O14 DPPC  408      49.901  60.260  55.910  1.00  0.00           O  
HETATM 4853  C15 DPPC  408      49.808  58.915  56.205  1.00  0.00           C  
HETATM 4854  O16 DPPC  408      50.313  58.537  57.256  1.00  0.00           O  
HETATM 4855  C17 DPPC  408      48.688  58.260  55.439  1.00  0.00           C  
HETATM 4856  C18 DPPC  408      48.971  58.053  53.938  1.00  0.00           C  
HETATM 4857  C19 DPPC  408      48.038  57.075  53.264  1.00  0.00           C  
HETATM 4858  C20 DPPC  408      48.358  56.786  51.838  1.00  0.00           C  
HETATM 4859  C21 DPPC  408      47.153  56.141  51.166  1.00  0.00           C  
HETATM 4860  C22 DPPC  408      47.375  55.722  49.719  1.00  0.00           C  
HETATM 4861  C23 DPPC  408      46.138  54.997  49.075  1.00  0.00           C  
HETATM 4862  C24 DPPC  408      46.285  54.750  47.609  1.00  0.00           C  
HETATM 4863  C25 DPPC  408      47.526  53.971  47.090  1.00  0.00           C  
HETATM 4864  C26 DPPC  408      47.479  53.902  45.597  1.00  0.00           C  
HETATM 4865  C27 DPPC  408      48.489  52.922  45.051  1.00  0.00           C  
HETATM 4866  C28 DPPC  408      48.108  52.297  43.753  1.00  0.00           C  
HETATM 4867  C29 DPPC  408      49.242  51.369  43.188  1.00  0.00           C  
HETATM 4868  C30 DPPC  408      50.600  52.117  43.305  1.00  0.00           C  
HETATM 4869  C31 DPPC  408      51.867  51.221  43.136  1.00  0.00           C  
HETATM 4870  C32 DPPC  408      52.255  61.257  56.387  1.00  0.00           C  
HETATM 4871  O33 DPPC  408      52.770  60.777  55.110  1.00  0.00           O  
HETATM 4872  C34 DPPC  408      54.093  60.767  54.902  1.00  0.00           C  
HETATM 4873  O35 DPPC  408      54.935  61.130  55.760  1.00  0.00           O  
HETATM 4874  C36 DPPC  408      54.616  60.032  53.722  1.00  0.00           C  
HETATM 4875  C37 DPPC  408      55.858  60.679  53.134  1.00  0.00           C  
HETATM 4876  C38 DPPC  408      56.108  59.847  51.956  1.00  0.00           C  
HETATM 4877  C39 DPPC  408      57.270  60.383  51.039  1.00  0.00           C  
HETATM 4878  C40 DPPC  408      57.482  59.413  49.971  1.00  0.00           C  
HETATM 4879  C41 DPPC  408      58.024  58.162  50.653  1.00  0.00           C  
HETATM 4880  C42 DPPC  408      58.194  57.018  49.686  1.00  0.00           C  
HETATM 4881  C43 DPPC  408      59.179  56.015  50.367  1.00  0.00           C  
HETATM 4882  C44 DPPC  408      58.591  55.489  51.729  1.00  0.00           C  
HETATM 4883  C45 DPPC  408      59.361  54.322  52.431  1.00  0.00           C  
HETATM 4884  C46 DPPC  408      59.269  53.048  51.603  1.00  0.00           C  
HETATM 4885  C47 DPPC  408      59.922  51.896  52.345  1.00  0.00           C  
HETATM 4886  C48 DPPC  408      60.113  50.509  51.615  1.00  0.00           C  
HETATM 4887  C49 DPPC  408      60.957  50.582  50.381  1.00  0.00           C  
HETATM 4888  C50 DPPC  408      60.618  49.415  49.372  1.00  0.00           C  
HETATM 4889  C1  DPPC  409       1.663  23.244  68.818  1.00  0.00           C  
HETATM 4890  C2  DPPC  409       1.636  25.671  69.209  1.00  0.00           C  
HETATM 4891  C3  DPPC  409       3.426  24.337  69.967  1.00  0.00           C  
HETATM 4892  N4  DPPC  409       2.465  24.501  68.838  1.00  0.00           N  
HETATM 4893  C5  DPPC  409       3.320  24.596  67.662  1.00  0.00           C  
HETATM 4894  C6  DPPC  409       2.534  24.712  66.331  1.00  0.00           C  
HETATM 4895  O7  DPPC  409       1.604  25.780  66.296  1.00  0.00           O  
HETATM 4896  P8  DPPC  409       0.500  25.717  65.206  1.00  0.00           P  
HETATM 4897  O9  DPPC  409      -0.623  26.552  65.709  1.00  0.00           O  
HETATM 4898  O10 DPPC  409       0.234  24.298  65.245  1.00  0.00           O  
HETATM 4899  O11 DPPC  409       1.427  26.146  63.959  1.00  0.00           O  
HETATM 4900  C12 DPPC  409       0.584  26.310  62.825  1.00  0.00           C  
HETATM 4901  C13 DPPC  409       1.171  27.041  61.555  1.00  0.00           C  
HETATM 4902  O14 DPPC  409       0.204  27.387  60.535  1.00  0.00           O  
HETATM 4903  C15 DPPC  409      -0.597  28.493  60.670  1.00  0.00           C  
HETATM 4904  O16 DPPC  409      -0.327  29.288  61.580  1.00  0.00           O  
HETATM 4905  C17 DPPC  409      -1.609  28.775  59.598  1.00  0.00           C  
HETATM 4906  C18 DPPC  409      -1.061  28.943  58.151  1.00  0.00           C  
HETATM 4907  C19 DPPC  409      -2.148  29.057  57.096  1.00  0.00           C  
HETATM 4908  C20 DPPC  409      -1.473  29.176  55.718  1.00  0.00           C  
HETATM 4909  C21 DPPC  409      -0.830  27.901  55.165  1.00  0.00           C  
HETATM 4910  C22 DPPC  409      -0.705  28.103  53.674  1.00  0.00           C  
HETATM 4911  C23 DPPC  409      -0.121  26.879  52.940  1.00  0.00           C  
HETATM 4912  C24 DPPC  409      -0.002  27.138  51.436  1.00  0.00           C  
HETATM 4913  C25 DPPC  409       0.879  28.364  51.238  1.00  0.00           C  
HETATM 4914  C26 DPPC  409       0.855  28.900  49.858  1.00  0.00           C  
HETATM 4915  C27 DPPC  409       2.015  29.871  49.460  1.00  0.00           C  
HETATM 4916  C28 DPPC  409       2.108  29.795  47.924  1.00  0.00           C  
HETATM 4917  C29 DPPC  409       3.365  30.243  47.171  1.00  0.00           C  
HETATM 4918  C30 DPPC  409       3.198  30.414  45.696  1.00  0.00           C  
HETATM 4919  C31 DPPC  409       4.526  30.834  45.067  1.00  0.00           C  
HETATM 4920  C32 DPPC  409       2.397  26.233  61.157  1.00  0.00           C  
HETATM 4921  O33 DPPC  409       2.236  24.811  61.003  1.00  0.00           O  
HETATM 4922  C34 DPPC  409       3.389  24.262  60.519  1.00  0.00           C  
HETATM 4923  O35 DPPC  409       4.409  24.881  60.435  1.00  0.00           O  
HETATM 4924  C36 DPPC  409       3.317  22.767  60.240  1.00  0.00           C  
HETATM 4925  C37 DPPC  409       2.812  22.538  58.822  1.00  0.00           C  
HETATM 4926  C38 DPPC  409       3.818  22.928  57.714  1.00  0.00           C  
HETATM 4927  C39 DPPC  409       3.143  22.973  56.399  1.00  0.00           C  
HETATM 4928  C40 DPPC  409       3.897  23.642  55.239  1.00  0.00           C  
HETATM 4929  C41 DPPC  409       4.110  25.086  55.534  1.00  0.00           C  
HETATM 4930  C42 DPPC  409       2.872  25.846  55.897  1.00  0.00           C  
HETATM 4931  C43 DPPC  409       2.943  27.280  56.275  1.00  0.00           C  
HETATM 4932  C44 DPPC  409       3.058  28.247  55.115  1.00  0.00           C  
HETATM 4933  C45 DPPC  409       2.958  29.634  55.668  1.00  0.00           C  
HETATM 4934  C46 DPPC  409       2.845  30.748  54.588  1.00  0.00           C  
HETATM 4935  C47 DPPC  409       2.706  32.225  55.020  1.00  0.00           C  
HETATM 4936  C48 DPPC  409       2.838  33.209  53.878  1.00  0.00           C  
HETATM 4937  C49 DPPC  409       1.874  32.938  52.794  1.00  0.00           C  
HETATM 4938  C50 DPPC  409       2.061  34.017  51.677  1.00  0.00           C  
HETATM 4939  C1  DPPC  410      50.954  11.628  69.185  1.00  0.00           C  
HETATM 4940  C2  DPPC  410      50.676   9.363  69.698  1.00  0.00           C  
HETATM 4941  C3  DPPC  410      49.668  10.936  70.948  1.00  0.00           C  
HETATM 4942  N4  DPPC  410      49.965  10.642  69.546  1.00  0.00           N  
HETATM 4943  C5  DPPC  410      48.713  10.429  68.721  1.00  0.00           C  
HETATM 4944  C6  DPPC  410      47.958  11.729  68.623  1.00  0.00           C  
HETATM 4945  O7  DPPC  410      46.775  11.696  67.887  1.00  0.00           O  
HETATM 4946  P8  DPPC  410      46.230  13.165  67.913  1.00  0.00           P  
HETATM 4947  O9  DPPC  410      44.789  13.012  68.009  1.00  0.00           O  
HETATM 4948  O10 DPPC  410      46.953  14.063  68.900  1.00  0.00           O  
HETATM 4949  O11 DPPC  410      46.619  13.546  66.452  1.00  0.00           O  
HETATM 4950  C12 DPPC  410      45.779  12.740  65.573  1.00  0.00           C  
HETATM 4951  C13 DPPC  410      46.372  12.478  64.194  1.00  0.00           C  
HETATM 4952  O14 DPPC  410      47.163  11.213  64.152  1.00  0.00           O  
HETATM 4953  C15 DPPC  410      46.508  10.024  64.331  1.00  0.00           C  
HETATM 4954  O16 DPPC  410      45.424   9.996  64.934  1.00  0.00           O  
HETATM 4955  C17 DPPC  410      47.122   8.728  63.812  1.00  0.00           C  
HETATM 4956  C18 DPPC  410      46.659   8.346  62.395  1.00  0.00           C  
HETATM 4957  C19 DPPC  410      47.421   7.145  61.938  1.00  0.00           C  
HETATM 4958  C20 DPPC  410      47.057   6.891  60.478  1.00  0.00           C  
HETATM 4959  C21 DPPC  410      48.007   5.902  59.822  1.00  0.00           C  
HETATM 4960  C22 DPPC  410      47.772   5.843  58.269  1.00  0.00           C  
HETATM 4961  C23 DPPC  410      49.117   5.444  57.646  1.00  0.00           C  
HETATM 4962  C24 DPPC  410      48.796   5.302  56.132  1.00  0.00           C  
HETATM 4963  C25 DPPC  410      48.185   6.673  55.784  1.00  0.00           C  
HETATM 4964  C26 DPPC  410      47.936   6.648  54.228  1.00  0.00           C  
HETATM 4965  C27 DPPC  410      49.226   6.614  53.446  1.00  0.00           C  
HETATM 4966  C28 DPPC  410      48.943   6.778  51.980  1.00  0.00           C  
HETATM 4967  C29 DPPC  410      47.837   5.783  51.614  1.00  0.00           C  
HETATM 4968  C30 DPPC  410      47.827   5.611  50.078  1.00  0.00           C  
HETATM 4969  C31 DPPC  410      47.752   7.015  49.529  1.00  0.00           C  
HETATM 4970  C32 DPPC  410      47.022  13.737  63.633  1.00  0.00           C  
HETATM 4971  O33 DPPC  410      46.083  14.600  63.034  1.00  0.00           O  
HETATM 4972  C34 DPPC  410      46.366  15.906  62.822  1.00  0.00           C  
HETATM 4973  O35 DPPC  410      47.474  16.367  63.134  1.00  0.00           O  
HETATM 4974  C36 DPPC  410      45.210  16.739  62.212  1.00  0.00           C  
HETATM 4975  C37 DPPC  410      44.922  16.282  60.809  1.00  0.00           C  
HETATM 4976  C38 DPPC  410      44.009  17.297  60.039  1.00  0.00           C  
HETATM 4977  C39 DPPC  410      43.814  16.756  58.608  1.00  0.00           C  
HETATM 4978  C40 DPPC  410      43.424  17.901  57.622  1.00  0.00           C  
HETATM 4979  C41 DPPC  410      43.033  17.167  56.299  1.00  0.00           C  
HETATM 4980  C42 DPPC  410      42.719  18.095  55.082  1.00  0.00           C  
HETATM 4981  C43 DPPC  410      42.277  17.264  53.900  1.00  0.00           C  
HETATM 4982  C44 DPPC  410      42.029  18.108  52.687  1.00  0.00           C  
HETATM 4983  C45 DPPC  410      41.384  17.267  51.593  1.00  0.00           C  
HETATM 4984  C46 DPPC  410      41.601  17.955  50.231  1.00  0.00           C  
HETATM 4985  C47 DPPC  410      41.559  16.862  49.186  1.00  0.00           C  
HETATM 4986  C48 DPPC  410      41.667  17.537  47.833  1.00  0.00           C  
HETATM 4987  C49 DPPC  410      42.900  18.383  47.738  1.00  0.00           C  
HETATM 4988  C50 DPPC  410      43.131  18.835  46.303  1.00  0.00           C  
HETATM 4989  C1  DPPC  411      55.967   8.062  65.687  1.00  0.00           C  
HETATM 4990  C2  DPPC  411      57.469   9.213  66.942  1.00  0.00           C  
HETATM 4991  C3  DPPC  411      58.166   7.093  66.170  1.00  0.00           C  
HETATM 4992  N4  DPPC  411      57.385   8.270  65.780  1.00  0.00           N  
HETATM 4993  C5  DPPC  411      57.762   9.042  64.571  1.00  0.00           C  
HETATM 4994  C6  DPPC  411      59.307   9.226  64.268  1.00  0.00           C  
HETATM 4995  O7  DPPC  411      60.063   8.088  63.824  1.00  0.00           O  
HETATM 4996  P8  DPPC  411      61.568   8.263  63.658  1.00  0.00           P  
HETATM 4997  O9  DPPC  411      61.815   6.942  63.083  1.00  0.00           O  
HETATM 4998  O10 DPPC  411      61.958   8.783  64.973  1.00  0.00           O  
HETATM 4999  O11 DPPC  411      61.434   9.400  62.592  1.00  0.00           O  
HETATM 5000  C12 DPPC  411      61.427   8.631  61.400  1.00  0.00           C  
HETATM 5001  C13 DPPC  411      61.359   9.499  60.114  1.00  0.00           C  
HETATM 5002  O14 DPPC  411      61.899   8.882  58.932  1.00  0.00           O  
HETATM 5003  C15 DPPC  411      61.281   7.874  58.261  1.00  0.00           C  
HETATM 5004  O16 DPPC  411      60.196   7.389  58.710  1.00  0.00           O  
HETATM 5005  C17 DPPC  411      61.847   7.418  56.877  1.00  0.00           C  
HETATM 5006  C18 DPPC  411      61.585   8.322  55.729  1.00  0.00           C  
HETATM 5007  C19 DPPC  411      60.126   8.672  55.549  1.00  0.00           C  
HETATM 5008  C20 DPPC  411      59.847   9.175  54.187  1.00  0.00           C  
HETATM 5009  C21 DPPC  411      58.426   9.704  54.031  1.00  0.00           C  
HETATM 5010  C22 DPPC  411      58.128  10.148  52.564  1.00  0.00           C  
HETATM 5011  C23 DPPC  411      56.707  10.753  52.429  1.00  0.00           C  
HETATM 5012  C24 DPPC  411      56.415  11.912  53.253  1.00  0.00           C  
HETATM 5013  C25 DPPC  411      56.877  13.108  52.422  1.00  0.00           C  
HETATM 5014  C26 DPPC  411      56.483  14.452  52.988  1.00  0.00           C  
HETATM 5015  C27 DPPC  411      56.926  15.575  52.062  1.00  0.00           C  
HETATM 5016  C28 DPPC  411      56.185  15.572  50.677  1.00  0.00           C  
HETATM 5017  C29 DPPC  411      56.676  16.798  49.948  1.00  0.00           C  
HETATM 5018  C30 DPPC  411      56.009  16.917  48.539  1.00  0.00           C  
HETATM 5019  C31 DPPC  411      54.578  17.435  48.680  1.00  0.00           C  
HETATM 5020  C32 DPPC  411      62.075  10.803  60.451  1.00  0.00           C  
HETATM 5021  O33 DPPC  411      61.951  11.882  59.477  1.00  0.00           O  
HETATM 5022  C34 DPPC  411      62.971  12.758  59.488  1.00  0.00           C  
HETATM 5023  O35 DPPC  411      63.717  12.763  60.408  1.00  0.00           O  
HETATM 5024  C36 DPPC  411      63.018  13.858  58.455  1.00  0.00           C  
HETATM 5025  C37 DPPC  411      64.119  13.760  57.349  1.00  0.00           C  
HETATM 5026  C38 DPPC  411      65.483  13.308  57.884  1.00  0.00           C  
HETATM 5027  C39 DPPC  411      66.668  13.840  57.073  1.00  0.00           C  
HETATM 5028  C40 DPPC  411      68.084  13.594  57.602  1.00  0.00           C  
HETATM 5029  C41 DPPC  411      69.089  14.167  56.615  1.00  0.00           C  
HETATM 5030  C42 DPPC  411      69.361  13.177  55.438  1.00  0.00           C  
HETATM 5031  C43 DPPC  411      69.808  11.799  55.959  1.00  0.00           C  
HETATM 5032  C44 DPPC  411      70.013  11.083  54.691  1.00  0.00           C  
HETATM 5033  C45 DPPC  411      70.546   9.660  55.012  1.00  0.00           C  
HETATM 5034  C46 DPPC  411      70.640   8.603  53.967  1.00  0.00           C  
HETATM 5035  C47 DPPC  411      71.453   7.302  54.270  1.00  0.00           C  
HETATM 5036  C48 DPPC  411      71.383   6.122  53.248  1.00  0.00           C  
HETATM 5037  C49 DPPC  411      72.192   4.885  53.613  1.00  0.00           C  
HETATM 5038  C50 DPPC  411      72.245   3.958  52.442  1.00  0.00           C  
HETATM 5039  C1  DPPC  412      45.391  39.491  71.279  1.00  0.00           C  
HETATM 5040  C2  DPPC  412      45.220  37.667  69.760  1.00  0.00           C  
HETATM 5041  C3  DPPC  412      44.782  37.300  71.925  1.00  0.00           C  
HETATM 5042  N4  DPPC  412      44.560  38.318  70.897  1.00  0.00           N  
HETATM 5043  C5  DPPC  412      43.084  38.576  70.629  1.00  0.00           C  
HETATM 5044  C6  DPPC  412      42.544  39.795  69.896  1.00  0.00           C  
HETATM 5045  O7  DPPC  412      43.049  39.751  68.611  1.00  0.00           O  
HETATM 5046  P8  DPPC  412      42.104  40.159  67.420  1.00  0.00           P  
HETATM 5047  O9  DPPC  412      42.800  41.209  66.687  1.00  0.00           O  
HETATM 5048  O10 DPPC  412      40.766  40.455  67.976  1.00  0.00           O  
HETATM 5049  O11 DPPC  412      42.217  38.786  66.678  1.00  0.00           O  
HETATM 5050  C12 DPPC  412      43.253  38.799  65.793  1.00  0.00           C  
HETATM 5051  C13 DPPC  412      43.056  37.885  64.564  1.00  0.00           C  
HETATM 5052  O14 DPPC  412      44.085  38.249  63.605  1.00  0.00           O  
HETATM 5053  C15 DPPC  412      45.176  37.507  63.382  1.00  0.00           C  
HETATM 5054  O16 DPPC  412      45.227  36.414  63.982  1.00  0.00           O  
HETATM 5055  C17 DPPC  412      46.419  38.176  62.781  1.00  0.00           C  
HETATM 5056  C18 DPPC  412      46.185  38.472  61.264  1.00  0.00           C  
HETATM 5057  C19 DPPC  412      47.303  39.150  60.487  1.00  0.00           C  
HETATM 5058  C20 DPPC  412      47.023  39.392  58.989  1.00  0.00           C  
HETATM 5059  C21 DPPC  412      48.099  40.097  58.216  1.00  0.00           C  
HETATM 5060  C22 DPPC  412      49.430  39.313  58.463  1.00  0.00           C  
HETATM 5061  C23 DPPC  412      50.597  39.972  57.731  1.00  0.00           C  
HETATM 5062  C24 DPPC  412      51.881  39.180  57.810  1.00  0.00           C  
HETATM 5063  C25 DPPC  412      51.341  37.823  57.417  1.00  0.00           C  
HETATM 5064  C26 DPPC  412      52.524  37.113  56.818  1.00  0.00           C  
HETATM 5065  C27 DPPC  412      53.670  37.113  57.854  1.00  0.00           C  
HETATM 5066  C28 DPPC  412      55.083  37.171  57.104  1.00  0.00           C  
HETATM 5067  C29 DPPC  412      55.346  38.493  56.448  1.00  0.00           C  
HETATM 5068  C30 DPPC  412      56.323  38.442  55.267  1.00  0.00           C  
HETATM 5069  C31 DPPC  412      55.735  37.778  54.009  1.00  0.00           C  
HETATM 5070  C32 DPPC  412      41.629  38.189  63.993  1.00  0.00           C  
HETATM 5071  O33 DPPC  412      41.401  39.583  63.567  1.00  0.00           O  
HETATM 5072  C34 DPPC  412      40.115  39.946  63.280  1.00  0.00           C  
HETATM 5073  O35 DPPC  412      39.203  39.503  63.961  1.00  0.00           O  
HETATM 5074  C36 DPPC  412      39.838  40.875  62.101  1.00  0.00           C  
HETATM 5075  C37 DPPC  412      39.942  40.310  60.716  1.00  0.00           C  
HETATM 5076  C38 DPPC  412      41.404  39.992  60.225  1.00  0.00           C  
HETATM 5077  C39 DPPC  412      41.436  39.640  58.658  1.00  0.00           C  
HETATM 5078  C40 DPPC  412      42.837  39.379  58.228  1.00  0.00           C  
HETATM 5079  C41 DPPC  412      42.724  39.040  56.710  1.00  0.00           C  
HETATM 5080  C42 DPPC  412      44.116  38.581  56.218  1.00  0.00           C  
HETATM 5081  C43 DPPC  412      44.097  37.657  55.009  1.00  0.00           C  
HETATM 5082  C44 DPPC  412      45.497  37.154  54.775  1.00  0.00           C  
HETATM 5083  C45 DPPC  412      46.459  38.264  54.331  1.00  0.00           C  
HETATM 5084  C46 DPPC  412      47.925  37.710  54.386  1.00  0.00           C  
HETATM 5085  C47 DPPC  412      48.840  38.908  54.247  1.00  0.00           C  
HETATM 5086  C48 DPPC  412      50.209  38.565  53.700  1.00  0.00           C  
HETATM 5087  C49 DPPC  412      51.120  39.732  53.281  1.00  0.00           C  
HETATM 5088  C50 DPPC  412      52.530  39.259  52.944  1.00  0.00           C  
HETATM 5089  C1  DPPC  413      51.905  40.201  65.980  1.00  0.00           C  
HETATM 5090  C2  DPPC  413      50.052  41.757  66.441  1.00  0.00           C  
HETATM 5091  C3  DPPC  413      50.891  40.484  68.079  1.00  0.00           C  
HETATM 5092  N4  DPPC  413      51.336  41.242  66.890  1.00  0.00           N  
HETATM 5093  C5  DPPC  413      52.334  42.326  67.179  1.00  0.00           C  
HETATM 5094  C6  DPPC  413      52.884  43.223  65.935  1.00  0.00           C  
HETATM 5095  O7  DPPC  413      53.715  42.603  64.968  1.00  0.00           O  
HETATM 5096  P8  DPPC  413      54.056  43.533  63.761  1.00  0.00           P  
HETATM 5097  O9  DPPC  413      54.331  44.804  64.446  1.00  0.00           O  
HETATM 5098  O10 DPPC  413      55.000  42.673  63.001  1.00  0.00           O  
HETATM 5099  O11 DPPC  413      52.642  43.626  63.120  1.00  0.00           O  
HETATM 5100  C12 DPPC  413      52.433  42.353  62.566  1.00  0.00           C  
HETATM 5101  C13 DPPC  413      51.056  42.094  61.958  1.00  0.00           C  
HETATM 5102  O14 DPPC  413      50.897  40.750  61.393  1.00  0.00           O  
HETATM 5103  C15 DPPC  413      50.542  39.662  62.059  1.00  0.00           C  
HETATM 5104  O16 DPPC  413      49.901  39.801  63.129  1.00  0.00           O  
HETATM 5105  C17 DPPC  413      50.902  38.326  61.321  1.00  0.00           C  
HETATM 5106  C18 DPPC  413      50.004  37.142  61.706  1.00  0.00           C  
HETATM 5107  C19 DPPC  413      50.363  35.852  60.951  1.00  0.00           C  
HETATM 5108  C20 DPPC  413      49.604  34.609  61.457  1.00  0.00           C  
HETATM 5109  C21 DPPC  413      48.509  34.359  60.433  1.00  0.00           C  
HETATM 5110  C22 DPPC  413      47.538  33.271  60.901  1.00  0.00           C  
HETATM 5111  C23 DPPC  413      46.403  33.260  59.921  1.00  0.00           C  
HETATM 5112  C24 DPPC  413      47.168  32.964  58.590  1.00  0.00           C  
HETATM 5113  C25 DPPC  413      46.104  32.781  57.532  1.00  0.00           C  
HETATM 5114  C26 DPPC  413      46.513  32.271  56.197  1.00  0.00           C  
HETATM 5115  C27 DPPC  413      47.057  33.485  55.369  1.00  0.00           C  
HETATM 5116  C28 DPPC  413      47.650  32.848  54.145  1.00  0.00           C  
HETATM 5117  C29 DPPC  413      48.308  33.945  53.225  1.00  0.00           C  
HETATM 5118  C30 DPPC  413      48.210  33.450  51.832  1.00  0.00           C  
HETATM 5119  C31 DPPC  413      49.047  32.227  51.493  1.00  0.00           C  
HETATM 5120  C32 DPPC  413      50.828  43.264  61.024  1.00  0.00           C  
HETATM 5121  O33 DPPC  413      49.585  43.503  60.362  1.00  0.00           O  
HETATM 5122  C34 DPPC  413      49.629  44.743  59.851  1.00  0.00           C  
HETATM 5123  O35 DPPC  413      50.546  45.570  59.993  1.00  0.00           O  
HETATM 5124  C36 DPPC  413      48.447  45.153  58.891  1.00  0.00           C  
HETATM 5125  C37 DPPC  413      49.097  45.838  57.684  1.00  0.00           C  
HETATM 5126  C38 DPPC  413      48.280  45.836  56.380  1.00  0.00           C  
HETATM 5127  C39 DPPC  413      48.923  46.897  55.438  1.00  0.00           C  
HETATM 5128  C40 DPPC  413      48.130  46.967  54.136  1.00  0.00           C  
HETATM 5129  C41 DPPC  413      48.796  48.069  53.306  1.00  0.00           C  
HETATM 5130  C42 DPPC  413      48.407  48.250  51.845  1.00  0.00           C  
HETATM 5131  C43 DPPC  413      48.595  47.060  50.930  1.00  0.00           C  
HETATM 5132  C44 DPPC  413      48.226  47.403  49.430  1.00  0.00           C  
HETATM 5133  C45 DPPC  413      48.421  46.196  48.512  1.00  0.00           C  
HETATM 5134  C46 DPPC  413      47.312  45.175  48.716  1.00  0.00           C  
HETATM 5135  C47 DPPC  413      45.945  45.880  48.646  1.00  0.00           C  
HETATM 5136  C48 DPPC  413      44.839  44.884  48.932  1.00  0.00           C  
HETATM 5137  C49 DPPC  413      44.514  43.889  47.800  1.00  0.00           C  
HETATM 5138  C50 DPPC  413      43.556  42.774  48.228  1.00  0.00           C  
HETATM 5139  C1  DPPC  414      17.155   3.825  67.216  1.00  0.00           C  
HETATM 5140  C2  DPPC  414      14.847   3.664  67.487  1.00  0.00           C  
HETATM 5141  C3  DPPC  414      15.719   3.666  65.250  1.00  0.00           C  
HETATM 5142  N4  DPPC  414      15.951   3.271  66.639  1.00  0.00           N  
HETATM 5143  C5  DPPC  414      16.264   1.802  66.672  1.00  0.00           C  
HETATM 5144  C6  DPPC  414      15.035   0.970  66.210  1.00  0.00           C  
HETATM 5145  O7  DPPC  414      15.368  -0.386  66.105  1.00  0.00           O  
HETATM 5146  P8  DPPC  414      14.769  -0.951  64.750  1.00  0.00           P  
HETATM 5147  O9  DPPC  414      14.220   0.169  63.992  1.00  0.00           O  
HETATM 5148  O10 DPPC  414      14.055  -2.167  65.240  1.00  0.00           O  
HETATM 5149  O11 DPPC  414      16.179  -1.433  64.310  1.00  0.00           O  
HETATM 5150  C12 DPPC  414      16.642  -0.801  63.133  1.00  0.00           C  
HETATM 5151  C13 DPPC  414      18.163  -0.783  63.106  1.00  0.00           C  
HETATM 5152  O14 DPPC  414      18.656   0.403  62.536  1.00  0.00           O  
HETATM 5153  C15 DPPC  414      18.772   1.426  63.459  1.00  0.00           C  
HETATM 5154  O16 DPPC  414      18.591   1.309  64.662  1.00  0.00           O  
HETATM 5155  C17 DPPC  414      19.487   2.678  62.887  1.00  0.00           C  
HETATM 5156  C18 DPPC  414      20.151   2.555  61.504  1.00  0.00           C  
HETATM 5157  C19 DPPC  414      20.308   4.011  61.017  1.00  0.00           C  
HETATM 5158  C20 DPPC  414      20.856   3.957  59.585  1.00  0.00           C  
HETATM 5159  C21 DPPC  414      19.842   3.137  58.786  1.00  0.00           C  
HETATM 5160  C22 DPPC  414      20.202   3.352  57.277  1.00  0.00           C  
HETATM 5161  C23 DPPC  414      19.505   2.224  56.484  1.00  0.00           C  
HETATM 5162  C24 DPPC  414      20.007   2.240  55.042  1.00  0.00           C  
HETATM 5163  C25 DPPC  414      19.373   1.042  54.377  1.00  0.00           C  
HETATM 5164  C26 DPPC  414      19.817   0.681  53.007  1.00  0.00           C  
HETATM 5165  C27 DPPC  414      19.197  -0.600  52.397  1.00  0.00           C  
HETATM 5166  C28 DPPC  414      19.547  -0.775  50.905  1.00  0.00           C  
HETATM 5167  C29 DPPC  414      18.574  -1.840  50.463  1.00  0.00           C  
HETATM 5168  C30 DPPC  414      19.014  -2.149  49.013  1.00  0.00           C  
HETATM 5169  C31 DPPC  414      18.226  -3.220  48.294  1.00  0.00           C  
HETATM 5170  C32 DPPC  414      18.493  -2.280  62.653  1.00  0.00           C  
HETATM 5171  O33 DPPC  414      18.223  -2.639  61.321  1.00  0.00           O  
HETATM 5172  C34 DPPC  414      18.483  -3.930  60.889  1.00  0.00           C  
HETATM 5173  O35 DPPC  414      18.950  -4.814  61.521  1.00  0.00           O  
HETATM 5174  C36 DPPC  414      18.044  -4.218  59.421  1.00  0.00           C  
HETATM 5175  C37 DPPC  414      18.882  -5.296  58.864  1.00  0.00           C  
HETATM 5176  C38 DPPC  414      18.815  -5.208  57.328  1.00  0.00           C  
HETATM 5177  C39 DPPC  414      19.488  -3.858  56.899  1.00  0.00           C  
HETATM 5178  C40 DPPC  414      19.501  -3.498  55.469  1.00  0.00           C  
HETATM 5179  C41 DPPC  414      20.217  -4.674  54.750  1.00  0.00           C  
HETATM 5180  C42 DPPC  414      20.624  -4.343  53.281  1.00  0.00           C  
HETATM 5181  C43 DPPC  414      20.664  -5.561  52.376  1.00  0.00           C  
HETATM 5182  C44 DPPC  414      19.311  -6.283  52.376  1.00  0.00           C  
HETATM 5183  C45 DPPC  414      18.958  -6.873  51.052  1.00  0.00           C  
HETATM 5184  C46 DPPC  414      17.718  -7.680  51.124  1.00  0.00           C  
HETATM 5185  C47 DPPC  414      17.206  -8.249  49.805  1.00  0.00           C  
HETATM 5186  C48 DPPC  414      15.830  -7.752  49.472  1.00  0.00           C  
HETATM 5187  C49 DPPC  414      15.367  -8.713  48.426  1.00  0.00           C  
HETATM 5188  C50 DPPC  414      13.968  -8.372  47.964  1.00  0.00           C  
HETATM 5189  C1  DPPC  415      35.413  57.036  59.753  1.00  0.00           C  
HETATM 5190  C2  DPPC  415      33.400  55.895  60.512  1.00  0.00           C  
HETATM 5191  C3  DPPC  415      35.480  55.533  61.660  1.00  0.00           C  
HETATM 5192  N4  DPPC  415      34.647  56.547  60.925  1.00  0.00           N  
HETATM 5193  C5  DPPC  415      34.302  57.644  61.892  1.00  0.00           C  
HETATM 5194  C6  DPPC  415      35.414  58.270  62.680  1.00  0.00           C  
HETATM 5195  O7  DPPC  415      35.921  57.595  63.808  1.00  0.00           O  
HETATM 5196  P8  DPPC  415      37.088  58.413  64.482  1.00  0.00           P  
HETATM 5197  O9  DPPC  415      37.008  58.374  65.962  1.00  0.00           O  
HETATM 5198  O10 DPPC  415      37.131  59.691  63.879  1.00  0.00           O  
HETATM 5199  O11 DPPC  415      38.258  57.644  64.037  1.00  0.00           O  
HETATM 5200  C12 DPPC  415      39.214  58.236  63.208  1.00  0.00           C  
HETATM 5201  C13 DPPC  415      38.949  58.295  61.696  1.00  0.00           C  
HETATM 5202  O14 DPPC  415      38.584  57.009  61.102  1.00  0.00           O  
HETATM 5203  C15 DPPC  415      39.477  55.975  61.137  1.00  0.00           C  
HETATM 5204  O16 DPPC  415      40.568  56.004  61.753  1.00  0.00           O  
HETATM 5205  C17 DPPC  415      39.048  54.733  60.329  1.00  0.00           C  
HETATM 5206  C18 DPPC  415      39.674  54.527  58.940  1.00  0.00           C  
HETATM 5207  C19 DPPC  415      39.316  55.672  57.927  1.00  0.00           C  
HETATM 5208  C20 DPPC  415      39.977  55.420  56.617  1.00  0.00           C  
HETATM 5209  C21 DPPC  415      39.686  56.494  55.580  1.00  0.00           C  
HETATM 5210  C22 DPPC  415      38.222  56.625  55.058  1.00  0.00           C  
HETATM 5211  C23 DPPC  415      38.223  57.836  54.035  1.00  0.00           C  
HETATM 5212  C24 DPPC  415      36.853  58.291  53.500  1.00  0.00           C  
HETATM 5213  C25 DPPC  415      37.041  59.557  52.572  1.00  0.00           C  
HETATM 5214  C26 DPPC  415      35.673  60.195  52.306  1.00  0.00           C  
HETATM 5215  C27 DPPC  415      35.635  61.166  51.143  1.00  0.00           C  
HETATM 5216  C28 DPPC  415      34.212  61.698  51.012  1.00  0.00           C  
HETATM 5217  C29 DPPC  415      34.248  63.031  50.213  1.00  0.00           C  
HETATM 5218  C30 DPPC  415      35.108  64.085  50.932  1.00  0.00           C  
HETATM 5219  C31 DPPC  415      35.436  65.276  50.021  1.00  0.00           C  
HETATM 5220  C32 DPPC  415      40.098  59.110  61.009  1.00  0.00           C  
HETATM 5221  O33 DPPC  415      39.580  59.777  59.821  1.00  0.00           O  
HETATM 5222  C34 DPPC  415      38.946  60.941  60.013  1.00  0.00           C  
HETATM 5223  O35 DPPC  415      39.044  61.578  61.080  1.00  0.00           O  
HETATM 5224  C36 DPPC  415      38.503  61.544  58.693  1.00  0.00           C  
HETATM 5225  C37 DPPC  415      37.082  60.952  58.407  1.00  0.00           C  
HETATM 5226  C38 DPPC  415      36.462  61.402  57.094  1.00  0.00           C  
HETATM 5227  C39 DPPC  415      34.980  60.903  57.105  1.00  0.00           C  
HETATM 5228  C40 DPPC  415      34.416  61.498  55.764  1.00  0.00           C  
HETATM 5229  C41 DPPC  415      32.892  61.651  55.885  1.00  0.00           C  
HETATM 5230  C42 DPPC  415      32.172  61.944  54.528  1.00  0.00           C  
HETATM 5231  C43 DPPC  415      30.764  62.452  54.653  1.00  0.00           C  
HETATM 5232  C44 DPPC  415      30.368  62.742  53.181  1.00  0.00           C  
HETATM 5233  C45 DPPC  415      30.584  61.438  52.411  1.00  0.00           C  
HETATM 5234  C46 DPPC  415      30.080  61.585  50.984  1.00  0.00           C  
HETATM 5235  C47 DPPC  415      29.571  60.220  50.512  1.00  0.00           C  
HETATM 5236  C48 DPPC  415      29.077  60.312  49.071  1.00  0.00           C  
HETATM 5237  C49 DPPC  415      28.870  58.951  48.388  1.00  0.00           C  
HETATM 5238  C50 DPPC  415      28.428  59.049  46.904  1.00  0.00           C  
HETATM 5239  C1  DPPC  416      57.442  45.530  64.464  1.00  0.00           C  
HETATM 5240  C2  DPPC  416      56.554  47.073  66.154  1.00  0.00           C  
HETATM 5241  C3  DPPC  416      57.028  44.941  66.753  1.00  0.00           C  
HETATM 5242  N4  DPPC  416      57.523  45.973  65.869  1.00  0.00           N  
HETATM 5243  C5  DPPC  416      58.874  46.471  66.238  1.00  0.00           C  
HETATM 5244  C6  DPPC  416      60.122  46.027  65.531  1.00  0.00           C  
HETATM 5245  O7  DPPC  416      60.235  44.598  65.633  1.00  0.00           O  
HETATM 5246  P8  DPPC  416      61.339  44.239  64.570  1.00  0.00           P  
HETATM 5247  O9  DPPC  416      61.501  42.765  64.731  1.00  0.00           O  
HETATM 5248  O10 DPPC  416      62.505  45.093  64.851  1.00  0.00           O  
HETATM 5249  O11 DPPC  416      60.597  44.546  63.196  1.00  0.00           O  
HETATM 5250  C12 DPPC  416      60.216  43.300  62.568  1.00  0.00           C  
HETATM 5251  C13 DPPC  416      60.103  43.552  61.035  1.00  0.00           C  
HETATM 5252  O14 DPPC  416      61.392  43.612  60.412  1.00  0.00           O  
HETATM 5253  C15 DPPC  416      62.145  42.488  60.239  1.00  0.00           C  
HETATM 5254  O16 DPPC  416      61.924  41.448  60.811  1.00  0.00           O  
HETATM 5255  C17 DPPC  416      63.452  42.836  59.543  1.00  0.00           C  
HETATM 5256  C18 DPPC  416      63.437  42.525  58.081  1.00  0.00           C  
HETATM 5257  C19 DPPC  416      64.872  42.558  57.584  1.00  0.00           C  
HETATM 5258  C20 DPPC  416      64.928  42.182  56.126  1.00  0.00           C  
HETATM 5259  C21 DPPC  416      66.341  42.429  55.407  1.00  0.00           C  
HETATM 5260  C22 DPPC  416      66.330  42.098  53.950  1.00  0.00           C  
HETATM 5261  C23 DPPC  416      67.779  41.921  53.599  1.00  0.00           C  
HETATM 5262  C24 DPPC  416      67.995  41.716  52.048  1.00  0.00           C  
HETATM 5263  C25 DPPC  416      69.476  41.475  51.908  1.00  0.00           C  
HETATM 5264  C26 DPPC  416      69.929  41.452  50.425  1.00  0.00           C  
HETATM 5265  C27 DPPC  416      69.446  40.223  49.696  1.00  0.00           C  
HETATM 5266  C28 DPPC  416      69.723  40.465  48.218  1.00  0.00           C  
HETATM 5267  C29 DPPC  416      69.284  39.319  47.370  1.00  0.00           C  
HETATM 5268  C30 DPPC  416      68.111  39.791  46.458  1.00  0.00           C  
HETATM 5269  C31 DPPC  416      68.284  39.361  44.981  1.00  0.00           C  
HETATM 5270  C32 DPPC  416      59.005  44.588  60.938  1.00  0.00           C  
HETATM 5271  O33 DPPC  416      58.349  44.850  59.650  1.00  0.00           O  
HETATM 5272  C34 DPPC  416      57.387  45.838  59.704  1.00  0.00           C  
HETATM 5273  O35 DPPC  416      57.178  46.500  60.754  1.00  0.00           O  
HETATM 5274  C36 DPPC  416      56.729  46.145  58.338  1.00  0.00           C  
HETATM 5275  C37 DPPC  416      56.942  47.628  58.079  1.00  0.00           C  
HETATM 5276  C38 DPPC  416      56.349  47.822  56.673  1.00  0.00           C  
HETATM 5277  C39 DPPC  416      57.008  49.137  56.263  1.00  0.00           C  
HETATM 5278  C40 DPPC  416      58.552  49.014  56.493  1.00  0.00           C  
HETATM 5279  C41 DPPC  416      59.132  50.164  55.704  1.00  0.00           C  
HETATM 5280  C42 DPPC  416      60.609  50.267  56.129  1.00  0.00           C  
HETATM 5281  C43 DPPC  416      61.516  51.286  55.342  1.00  0.00           C  
HETATM 5282  C44 DPPC  416      62.897  51.291  55.952  1.00  0.00           C  
HETATM 5283  C45 DPPC  416      63.798  52.161  54.953  1.00  0.00           C  
HETATM 5284  C46 DPPC  416      65.195  51.610  54.846  1.00  0.00           C  
HETATM 5285  C47 DPPC  416      65.838  52.134  53.572  1.00  0.00           C  
HETATM 5286  C48 DPPC  416      67.191  51.510  53.166  1.00  0.00           C  
HETATM 5287  C49 DPPC  416      66.844  50.014  52.866  1.00  0.00           C  
HETATM 5288  C50 DPPC  416      68.028  49.392  52.142  1.00  0.00           C  
HETATM 5289  C1  DPPC  417      28.486   3.820  61.957  1.00  0.00           C  
HETATM 5290  C2  DPPC  417      30.112   4.684  63.441  1.00  0.00           C  
HETATM 5291  C3  DPPC  417      29.105   6.190  61.997  1.00  0.00           C  
HETATM 5292  N4  DPPC  417      28.832   4.974  62.770  1.00  0.00           N  
HETATM 5293  C5  DPPC  417      27.829   5.157  63.857  1.00  0.00           C  
HETATM 5294  C6  DPPC  417      26.414   5.466  63.436  1.00  0.00           C  
HETATM 5295  O7  DPPC  417      25.398   5.376  64.479  1.00  0.00           O  
HETATM 5296  P8  DPPC  417      24.067   5.037  63.865  1.00  0.00           P  
HETATM 5297  O9  DPPC  417      22.971   5.028  64.789  1.00  0.00           O  
HETATM 5298  O10 DPPC  417      24.184   3.821  63.026  1.00  0.00           O  
HETATM 5299  O11 DPPC  417      23.919   6.434  63.080  1.00  0.00           O  
HETATM 5300  C12 DPPC  417      22.606   6.469  62.573  1.00  0.00           C  
HETATM 5301  C13 DPPC  417      22.400   7.668  61.657  1.00  0.00           C  
HETATM 5302  O14 DPPC  417      21.028   7.852  61.168  1.00  0.00           O  
HETATM 5303  C15 DPPC  417      20.030   8.182  62.010  1.00  0.00           C  
HETATM 5304  O16 DPPC  417      20.086   8.131  63.216  1.00  0.00           O  
HETATM 5305  C17 DPPC  417      18.662   8.250  61.322  1.00  0.00           C  
HETATM 5306  C18 DPPC  417      18.563   7.111  60.350  1.00  0.00           C  
HETATM 5307  C19 DPPC  417      17.545   7.360  59.214  1.00  0.00           C  
HETATM 5308  C20 DPPC  417      17.769   6.381  58.060  1.00  0.00           C  
HETATM 5309  C21 DPPC  417      16.835   6.595  56.894  1.00  0.00           C  
HETATM 5310  C22 DPPC  417      17.342   5.654  55.805  1.00  0.00           C  
HETATM 5311  C23 DPPC  417      16.598   5.643  54.491  1.00  0.00           C  
HETATM 5312  C24 DPPC  417      17.451   4.877  53.538  1.00  0.00           C  
HETATM 5313  C25 DPPC  417      16.983   4.991  52.073  1.00  0.00           C  
HETATM 5314  C26 DPPC  417      17.746   3.990  51.202  1.00  0.00           C  
HETATM 5315  C27 DPPC  417      17.310   4.156  49.755  1.00  0.00           C  
HETATM 5316  C28 DPPC  417      17.570   5.652  49.319  1.00  0.00           C  
HETATM 5317  C29 DPPC  417      17.563   5.745  47.739  1.00  0.00           C  
HETATM 5318  C30 DPPC  417      18.193   7.079  47.404  1.00  0.00           C  
HETATM 5319  C31 DPPC  417      17.957   7.449  45.931  1.00  0.00           C  
HETATM 5320  C32 DPPC  417      23.675   7.604  60.718  1.00  0.00           C  
HETATM 5321  O33 DPPC  417      23.723   6.465  59.875  1.00  0.00           O  
HETATM 5322  C34 DPPC  417      24.958   5.806  59.909  1.00  0.00           C  
HETATM 5323  O35 DPPC  417      25.886   6.204  60.660  1.00  0.00           O  
HETATM 5324  C36 DPPC  417      25.004   4.442  59.132  1.00  0.00           C  
HETATM 5325  C37 DPPC  417      25.332   4.623  57.666  1.00  0.00           C  
HETATM 5326  C38 DPPC  417      25.738   3.241  57.066  1.00  0.00           C  
HETATM 5327  C39 DPPC  417      26.081   3.361  55.570  1.00  0.00           C  
HETATM 5328  C40 DPPC  417      25.067   2.605  54.746  1.00  0.00           C  
HETATM 5329  C41 DPPC  417      25.792   2.123  53.506  1.00  0.00           C  
HETATM 5330  C42 DPPC  417      26.100   3.323  52.623  1.00  0.00           C  
HETATM 5331  C43 DPPC  417      26.826   2.829  51.408  1.00  0.00           C  
HETATM 5332  C44 DPPC  417      27.453   4.017  50.657  1.00  0.00           C  
HETATM 5333  C45 DPPC  417      27.943   3.595  49.247  1.00  0.00           C  
HETATM 5334  C46 DPPC  417      28.679   4.809  48.680  1.00  0.00           C  
HETATM 5335  C47 DPPC  417      29.482   4.398  47.457  1.00  0.00           C  
HETATM 5336  C48 DPPC  417      30.666   3.539  47.777  1.00  0.00           C  
HETATM 5337  C49 DPPC  417      31.397   3.090  46.540  1.00  0.00           C  
HETATM 5338  C50 DPPC  417      30.811   1.908  45.777  1.00  0.00           C  
HETATM 5339  C1  DPPC  418      18.851   8.076  68.286  1.00  0.00           C  
HETATM 5340  C2  DPPC  418      20.652   9.375  68.077  1.00  0.00           C  
HETATM 5341  C3  DPPC  418      20.220   7.856  66.344  1.00  0.00           C  
HETATM 5342  N4  DPPC  418      19.610   8.780  67.275  1.00  0.00           N  
HETATM 5343  C5  DPPC  418      18.797   9.763  66.495  1.00  0.00           C  
HETATM 5344  C6  DPPC  418      17.702   9.126  65.630  1.00  0.00           C  
HETATM 5345  O7  DPPC  418      16.614   8.882  66.465  1.00  0.00           O  
HETATM 5346  P8  DPPC  418      15.787   7.643  65.799  1.00  0.00           P  
HETATM 5347  O9  DPPC  418      15.009   7.099  66.918  1.00  0.00           O  
HETATM 5348  O10 DPPC  418      16.777   6.776  65.057  1.00  0.00           O  
HETATM 5349  O11 DPPC  418      14.913   8.673  64.988  1.00  0.00           O  
HETATM 5350  C12 DPPC  418      14.607   8.208  63.714  1.00  0.00           C  
HETATM 5351  C13 DPPC  418      13.132   8.022  63.452  1.00  0.00           C  
HETATM 5352  O14 DPPC  418      12.837   6.917  62.599  1.00  0.00           O  
HETATM 5353  C15 DPPC  418      12.918   5.664  63.090  1.00  0.00           C  
HETATM 5354  O16 DPPC  418      13.060   5.469  64.304  1.00  0.00           O  
HETATM 5355  C17 DPPC  418      12.987   4.520  62.043  1.00  0.00           C  
HETATM 5356  C18 DPPC  418      14.335   3.954  61.825  1.00  0.00           C  
HETATM 5357  C19 DPPC  418      14.319   2.886  60.725  1.00  0.00           C  
HETATM 5358  C20 DPPC  418      15.713   2.234  60.623  1.00  0.00           C  
HETATM 5359  C21 DPPC  418      15.650   1.251  59.465  1.00  0.00           C  
HETATM 5360  C22 DPPC  418      17.038   0.558  59.396  1.00  0.00           C  
HETATM 5361  C23 DPPC  418      17.124  -0.134  58.035  1.00  0.00           C  
HETATM 5362  C24 DPPC  418      16.122  -1.279  57.927  1.00  0.00           C  
HETATM 5363  C25 DPPC  418      16.194  -1.980  56.566  1.00  0.00           C  
HETATM 5364  C26 DPPC  418      15.211  -3.108  56.291  1.00  0.00           C  
HETATM 5365  C27 DPPC  418      15.507  -3.659  54.904  1.00  0.00           C  
HETATM 5366  C28 DPPC  418      14.651  -4.903  54.716  1.00  0.00           C  
HETATM 5367  C29 DPPC  418      14.493  -5.443  53.244  1.00  0.00           C  
HETATM 5368  C30 DPPC  418      13.771  -6.783  53.332  1.00  0.00           C  
HETATM 5369  C31 DPPC  418      14.655  -7.916  53.906  1.00  0.00           C  
HETATM 5370  C32 DPPC  418      12.638   9.414  63.124  1.00  0.00           C  
HETATM 5371  O33 DPPC  418      13.401  10.085  62.153  1.00  0.00           O  
HETATM 5372  C34 DPPC  418      12.989  11.327  61.850  1.00  0.00           C  
HETATM 5373  O35 DPPC  418      12.056  11.873  62.421  1.00  0.00           O  
HETATM 5374  C36 DPPC  418      13.802  11.984  60.768  1.00  0.00           C  
HETATM 5375  C37 DPPC  418      14.297  10.924  59.704  1.00  0.00           C  
HETATM 5376  C38 DPPC  418      15.074  11.559  58.557  1.00  0.00           C  
HETATM 5377  C39 DPPC  418      15.588  10.518  57.619  1.00  0.00           C  
HETATM 5378  C40 DPPC  418      16.295  11.146  56.480  1.00  0.00           C  
HETATM 5379  C41 DPPC  418      16.941  10.021  55.649  1.00  0.00           C  
HETATM 5380  C42 DPPC  418      17.914  10.526  54.571  1.00  0.00           C  
HETATM 5381  C43 DPPC  418      18.147   9.372  53.576  1.00  0.00           C  
HETATM 5382  C44 DPPC  418      18.795  10.010  52.291  1.00  0.00           C  
HETATM 5383  C45 DPPC  418      19.069   8.854  51.298  1.00  0.00           C  
HETATM 5384  C46 DPPC  418      19.745   9.343  50.041  1.00  0.00           C  
HETATM 5385  C47 DPPC  418      18.942  10.353  49.218  1.00  0.00           C  
HETATM 5386  C48 DPPC  418      19.694  11.565  48.788  1.00  0.00           C  
HETATM 5387  C49 DPPC  418      20.514  11.130  47.612  1.00  0.00           C  
HETATM 5388  C50 DPPC  418      19.611  11.183  46.426  1.00  0.00           C  
HETATM 5389  C1  DPPC  419      58.943  17.190  64.749  1.00  0.00           C  
HETATM 5390  C2  DPPC  419      59.296  17.837  67.000  1.00  0.00           C  
HETATM 5391  C3  DPPC  419      57.137  18.197  65.910  1.00  0.00           C  
HETATM 5392  N4  DPPC  419      58.314  17.294  66.067  1.00  0.00           N  
HETATM 5393  C5  DPPC  419      57.716  16.022  66.488  1.00  0.00           C  
HETATM 5394  C6  DPPC  419      58.715  14.914  66.844  1.00  0.00           C  
HETATM 5395  O7  DPPC  419      59.516  14.312  65.749  1.00  0.00           O  
HETATM 5396  P8  DPPC  419      59.107  12.800  65.586  1.00  0.00           P  
HETATM 5397  O9  DPPC  419      57.655  12.703  65.473  1.00  0.00           O  
HETATM 5398  O10 DPPC  419      59.935  11.863  66.449  1.00  0.00           O  
HETATM 5399  O11 DPPC  419      59.687  12.526  64.187  1.00  0.00           O  
HETATM 5400  C12 DPPC  419      58.731  13.046  63.336  1.00  0.00           C  
HETATM 5401  C13 DPPC  419      59.057  13.056  61.864  1.00  0.00           C  
HETATM 5402  O14 DPPC  419      59.003  11.749  61.221  1.00  0.00           O  
HETATM 5403  C15 DPPC  419      57.967  11.610  60.309  1.00  0.00           C  
HETATM 5404  O16 DPPC  419      56.975  12.265  60.562  1.00  0.00           O  
HETATM 5405  C17 DPPC  419      58.012  10.515  59.309  1.00  0.00           C  
HETATM 5406  C18 DPPC  419      57.111   9.294  59.554  1.00  0.00           C  
HETATM 5407  C19 DPPC  419      56.876   8.440  58.330  1.00  0.00           C  
HETATM 5408  C20 DPPC  419      56.052   9.124  57.306  1.00  0.00           C  
HETATM 5409  C21 DPPC  419      55.708   8.118  56.152  1.00  0.00           C  
HETATM 5410  C22 DPPC  419      54.903   8.696  54.977  1.00  0.00           C  
HETATM 5411  C23 DPPC  419      54.885   7.562  53.973  1.00  0.00           C  
HETATM 5412  C24 DPPC  419      54.191   7.859  52.609  1.00  0.00           C  
HETATM 5413  C25 DPPC  419      53.881   6.567  51.800  1.00  0.00           C  
HETATM 5414  C26 DPPC  419      53.255   6.952  50.432  1.00  0.00           C  
HETATM 5415  C27 DPPC  419      53.001   5.700  49.644  1.00  0.00           C  
HETATM 5416  C28 DPPC  419      52.127   6.058  48.356  1.00  0.00           C  
HETATM 5417  C29 DPPC  419      52.883   6.933  47.351  1.00  0.00           C  
HETATM 5418  C30 DPPC  419      52.057   7.394  46.117  1.00  0.00           C  
HETATM 5419  C31 DPPC  419      52.909   8.211  45.077  1.00  0.00           C  
HETATM 5420  C32 DPPC  419      60.371  13.927  61.744  1.00  0.00           C  
HETATM 5421  O33 DPPC  419      60.402  15.341  61.896  1.00  0.00           O  
HETATM 5422  C34 DPPC  419      61.647  15.917  61.727  1.00  0.00           C  
HETATM 5423  O35 DPPC  419      62.726  15.343  61.678  1.00  0.00           O  
HETATM 5424  C36 DPPC  419      61.539  17.440  61.723  1.00  0.00           C  
HETATM 5425  C37 DPPC  419      62.138  17.927  60.372  1.00  0.00           C  
HETATM 5426  C38 DPPC  419      61.587  19.331  59.946  1.00  0.00           C  
HETATM 5427  C39 DPPC  419      62.078  19.835  58.578  1.00  0.00           C  
HETATM 5428  C40 DPPC  419      61.410  18.891  57.612  1.00  0.00           C  
HETATM 5429  C41 DPPC  419      62.061  18.967  56.222  1.00  0.00           C  
HETATM 5430  C42 DPPC  419      61.077  18.257  55.249  1.00  0.00           C  
HETATM 5431  C43 DPPC  419      61.850  18.093  53.933  1.00  0.00           C  
HETATM 5432  C44 DPPC  419      61.003  17.322  52.917  1.00  0.00           C  
HETATM 5433  C45 DPPC  419      61.762  16.992  51.698  1.00  0.00           C  
HETATM 5434  C46 DPPC  419      60.966  17.202  50.376  1.00  0.00           C  
HETATM 5435  C47 DPPC  419      61.899  16.669  49.246  1.00  0.00           C  
HETATM 5436  C48 DPPC  419      61.216  17.075  47.939  1.00  0.00           C  
HETATM 5437  C49 DPPC  419      62.240  16.576  46.845  1.00  0.00           C  
HETATM 5438  C50 DPPC  419      61.712  16.551  45.401  1.00  0.00           C  
HETATM 5439  C1  DPPC  420      59.223  53.593  62.047  1.00  0.00           C  
HETATM 5440  C2  DPPC  420      60.903  52.972  63.651  1.00  0.00           C  
HETATM 5441  C3  DPPC  420      59.248  54.866  63.977  1.00  0.00           C  
HETATM 5442  N4  DPPC  420      59.544  53.492  63.434  1.00  0.00           N  
HETATM 5443  C5  DPPC  420      58.562  52.696  64.208  1.00  0.00           C  
HETATM 5444  C6  DPPC  420      57.805  51.485  63.656  1.00  0.00           C  
HETATM 5445  O7  DPPC  420      58.649  50.375  63.465  1.00  0.00           O  
HETATM 5446  P8  DPPC  420      58.020  49.171  62.729  1.00  0.00           P  
HETATM 5447  O9  DPPC  420      59.027  48.188  62.897  1.00  0.00           O  
HETATM 5448  O10 DPPC  420      56.595  48.909  63.192  1.00  0.00           O  
HETATM 5449  O11 DPPC  420      58.096  49.986  61.437  1.00  0.00           O  
HETATM 5450  C12 DPPC  420      58.930  49.307  60.484  1.00  0.00           C  
HETATM 5451  C13 DPPC  420      60.352  49.959  60.416  1.00  0.00           C  
HETATM 5452  O14 DPPC  420      60.422  50.983  59.427  1.00  0.00           O  
HETATM 5453  C15 DPPC  420      61.429  51.969  59.498  1.00  0.00           C  
HETATM 5454  O16 DPPC  420      62.410  51.896  60.221  1.00  0.00           O  
HETATM 5455  C17 DPPC  420      61.100  53.188  58.588  1.00  0.00           C  
HETATM 5456  C18 DPPC  420      59.536  53.296  58.496  1.00  0.00           C  
HETATM 5457  C19 DPPC  420      59.237  54.123  57.224  1.00  0.00           C  
HETATM 5458  C20 DPPC  420      57.773  53.963  56.803  1.00  0.00           C  
HETATM 5459  C21 DPPC  420      57.369  54.855  55.643  1.00  0.00           C  
HETATM 5460  C22 DPPC  420      55.928  54.826  55.274  1.00  0.00           C  
HETATM 5461  C23 DPPC  420      55.643  55.654  53.970  1.00  0.00           C  
HETATM 5462  C24 DPPC  420      54.188  55.568  53.516  1.00  0.00           C  
HETATM 5463  C25 DPPC  420      53.697  56.606  52.531  1.00  0.00           C  
HETATM 5464  C26 DPPC  420      53.588  55.886  51.184  1.00  0.00           C  
HETATM 5465  C27 DPPC  420      53.420  56.851  50.022  1.00  0.00           C  
HETATM 5466  C28 DPPC  420      53.732  56.107  48.708  1.00  0.00           C  
HETATM 5467  C29 DPPC  420      52.644  55.112  48.361  1.00  0.00           C  
HETATM 5468  C30 DPPC  420      53.038  54.096  47.250  1.00  0.00           C  
HETATM 5469  C31 DPPC  420      51.924  53.867  46.193  1.00  0.00           C  
HETATM 5470  C32 DPPC  420      61.217  48.751  60.058  1.00  0.00           C  
HETATM 5471  O33 DPPC  420      60.732  47.759  59.138  1.00  0.00           O  
HETATM 5472  C34 DPPC  420      61.614  46.777  58.862  1.00  0.00           C  
HETATM 5473  O35 DPPC  420      62.654  46.712  59.550  1.00  0.00           O  
HETATM 5474  C36 DPPC  420      61.302  45.776  57.739  1.00  0.00           C  
HETATM 5475  C37 DPPC  420      61.827  46.359  56.363  1.00  0.00           C  
HETATM 5476  C38 DPPC  420      63.257  46.055  56.076  1.00  0.00           C  
HETATM 5477  C39 DPPC  420      63.938  46.568  54.846  1.00  0.00           C  
HETATM 5478  C40 DPPC  420      63.012  46.338  53.687  1.00  0.00           C  
HETATM 5479  C41 DPPC  420      63.729  46.835  52.435  1.00  0.00           C  
HETATM 5480  C42 DPPC  420      64.931  45.927  52.105  1.00  0.00           C  
HETATM 5481  C43 DPPC  420      65.528  46.528  50.768  1.00  0.00           C  
HETATM 5482  C44 DPPC  420      66.688  45.622  50.275  1.00  0.00           C  
HETATM 5483  C45 DPPC  420      67.728  46.471  49.548  1.00  0.00           C  
HETATM 5484  C46 DPPC  420      68.679  45.597  48.735  1.00  0.00           C  
HETATM 5485  C47 DPPC  420      69.867  46.493  48.355  1.00  0.00           C  
HETATM 5486  C48 DPPC  420      70.851  45.854  47.372  1.00  0.00           C  
HETATM 5487  C49 DPPC  420      72.131  46.702  47.212  1.00  0.00           C  
HETATM 5488  C50 DPPC  420      72.878  46.185  46.027  1.00  0.00           C  
HETATM 5489  C1  DPPC  421      60.445   5.201  60.792  1.00  0.00           C  
HETATM 5490  C2  DPPC  421      58.400   6.140  61.008  1.00  0.00           C  
HETATM 5491  C3  DPPC  421      58.660   4.610  59.270  1.00  0.00           C  
HETATM 5492  N4  DPPC  421      59.015   4.868  60.640  1.00  0.00           N  
HETATM 5493  C5  DPPC  421      58.762   3.674  61.475  1.00  0.00           C  
HETATM 5494  C6  DPPC  421      57.246   3.468  61.885  1.00  0.00           C  
HETATM 5495  O7  DPPC  421      56.696   4.355  62.891  1.00  0.00           O  
HETATM 5496  P8  DPPC  421      55.126   4.236  62.937  1.00  0.00           P  
HETATM 5497  O9  DPPC  421      54.888   4.974  64.198  1.00  0.00           O  
HETATM 5498  O10 DPPC  421      54.511   2.858  62.843  1.00  0.00           O  
HETATM 5499  O11 DPPC  421      54.921   5.314  61.711  1.00  0.00           O  
HETATM 5500  C12 DPPC  421      53.837   4.785  60.963  1.00  0.00           C  
HETATM 5501  C13 DPPC  421      53.567   5.468  59.589  1.00  0.00           C  
HETATM 5502  O14 DPPC  421      54.419   5.058  58.485  1.00  0.00           O  
HETATM 5503  C15 DPPC  421      54.836   3.826  58.226  1.00  0.00           C  
HETATM 5504  O16 DPPC  421      55.368   3.146  59.118  1.00  0.00           O  
HETATM 5505  C17 DPPC  421      55.118   3.415  56.782  1.00  0.00           C  
HETATM 5506  C18 DPPC  421      53.910   3.512  55.890  1.00  0.00           C  
HETATM 5507  C19 DPPC  421      54.105   2.946  54.486  1.00  0.00           C  
HETATM 5508  C20 DPPC  421      52.782   2.725  53.740  1.00  0.00           C  
HETATM 5509  C21 DPPC  421      52.018   4.018  53.593  1.00  0.00           C  
HETATM 5510  C22 DPPC  421      50.790   3.613  52.831  1.00  0.00           C  
HETATM 5511  C23 DPPC  421      49.933   2.662  53.735  1.00  0.00           C  
HETATM 5512  C24 DPPC  421      48.893   1.906  52.970  1.00  0.00           C  
HETATM 5513  C25 DPPC  421      49.448   1.055  51.803  1.00  0.00           C  
HETATM 5514  C26 DPPC  421      50.332  -0.179  52.072  1.00  0.00           C  
HETATM 5515  C27 DPPC  421      50.725  -0.967  50.789  1.00  0.00           C  
HETATM 5516  C28 DPPC  421      49.515  -1.650  50.039  1.00  0.00           C  
HETATM 5517  C29 DPPC  421      50.041  -2.507  48.849  1.00  0.00           C  
HETATM 5518  C30 DPPC  421      48.906  -2.993  47.985  1.00  0.00           C  
HETATM 5519  C31 DPPC  421      49.254  -3.864  46.761  1.00  0.00           C  
HETATM 5520  C32 DPPC  421      53.613   6.979  59.803  1.00  0.00           C  
HETATM 5521  O33 DPPC  421      52.353   7.641  60.128  1.00  0.00           O  
HETATM 5522  C34 DPPC  421      52.446   8.901  60.425  1.00  0.00           C  
HETATM 5523  O35 DPPC  421      53.514   9.510  60.530  1.00  0.00           O  
HETATM 5524  C36 DPPC  421      51.093   9.544  60.851  1.00  0.00           C  
HETATM 5525  C37 DPPC  421      50.287  10.190  59.686  1.00  0.00           C  
HETATM 5526  C38 DPPC  421      50.231   9.276  58.482  1.00  0.00           C  
HETATM 5527  C39 DPPC  421      49.656   9.909  57.230  1.00  0.00           C  
HETATM 5528  C40 DPPC  421      50.392  11.177  57.022  1.00  0.00           C  
HETATM 5529  C41 DPPC  421      51.680  10.921  56.234  1.00  0.00           C  
HETATM 5530  C42 DPPC  421      52.516  12.140  56.220  1.00  0.00           C  
HETATM 5531  C43 DPPC  421      52.788  12.378  57.712  1.00  0.00           C  
HETATM 5532  C44 DPPC  421      53.942  13.422  57.919  1.00  0.00           C  
HETATM 5533  C45 DPPC  421      55.091  12.758  57.184  1.00  0.00           C  
HETATM 5534  C46 DPPC  421      56.376  13.621  57.240  1.00  0.00           C  
HETATM 5535  C47 DPPC  421      57.387  12.755  56.514  1.00  0.00           C  
HETATM 5536  C48 DPPC  421      58.728  13.377  56.499  1.00  0.00           C  
HETATM 5537  C49 DPPC  421      59.698  12.903  55.473  1.00  0.00           C  
HETATM 5538  C50 DPPC  421      61.089  13.570  55.483  1.00  0.00           C  
HETATM 5539  C1  DPPC  422      11.747  56.312  67.639  1.00  0.00           C  
HETATM 5540  C2  DPPC  422      11.816  57.808  69.413  1.00  0.00           C  
HETATM 5541  C3  DPPC  422       9.782  57.438  68.519  1.00  0.00           C  
HETATM 5542  N4  DPPC  422      11.005  56.718  68.856  1.00  0.00           N  
HETATM 5543  C5  DPPC  422      10.845  55.705  69.931  1.00  0.00           C  
HETATM 5544  C6  DPPC  422      10.293  54.370  69.468  1.00  0.00           C  
HETATM 5545  O7  DPPC  422       9.033  54.363  68.928  1.00  0.00           O  
HETATM 5546  P8  DPPC  422       8.378  53.006  69.367  1.00  0.00           P  
HETATM 5547  O9  DPPC  422       6.923  52.929  69.365  1.00  0.00           O  
HETATM 5548  O10 DPPC  422       9.089  52.464  70.556  1.00  0.00           O  
HETATM 5549  O11 DPPC  422       8.881  52.080  68.174  1.00  0.00           O  
HETATM 5550  C12 DPPC  422       8.091  52.226  67.059  1.00  0.00           C  
HETATM 5551  C13 DPPC  422       8.634  51.864  65.612  1.00  0.00           C  
HETATM 5552  O14 DPPC  422       9.189  50.510  65.341  1.00  0.00           O  
HETATM 5553  C15 DPPC  422       8.320  49.515  64.861  1.00  0.00           C  
HETATM 5554  O16 DPPC  422       7.095  49.777  65.090  1.00  0.00           O  
HETATM 5555  C17 DPPC  422       8.782  48.053  64.855  1.00  0.00           C  
HETATM 5556  C18 DPPC  422       8.303  47.219  63.611  1.00  0.00           C  
HETATM 5557  C19 DPPC  422       9.156  47.755  62.412  1.00  0.00           C  
HETATM 5558  C20 DPPC  422       8.656  46.949  61.183  1.00  0.00           C  
HETATM 5559  C21 DPPC  422       9.679  46.957  60.078  1.00  0.00           C  
HETATM 5560  C22 DPPC  422       9.311  45.967  58.984  1.00  0.00           C  
HETATM 5561  C23 DPPC  422      10.504  45.868  58.044  1.00  0.00           C  
HETATM 5562  C24 DPPC  422      10.766  47.121  57.293  1.00  0.00           C  
HETATM 5563  C25 DPPC  422      12.111  47.055  56.537  1.00  0.00           C  
HETATM 5564  C26 DPPC  422      12.264  47.952  55.376  1.00  0.00           C  
HETATM 5565  C27 DPPC  422      13.542  47.706  54.674  1.00  0.00           C  
HETATM 5566  C28 DPPC  422      13.626  48.595  53.505  1.00  0.00           C  
HETATM 5567  C29 DPPC  422      14.833  48.492  52.597  1.00  0.00           C  
HETATM 5568  C30 DPPC  422      14.476  49.365  51.370  1.00  0.00           C  
HETATM 5569  C31 DPPC  422      15.756  49.404  50.479  1.00  0.00           C  
HETATM 5570  C32 DPPC  422       9.581  53.023  65.235  1.00  0.00           C  
HETATM 5571  O33 DPPC  422       8.841  54.182  64.897  1.00  0.00           O  
HETATM 5572  C34 DPPC  422       9.638  55.056  64.244  1.00  0.00           C  
HETATM 5573  O35 DPPC  422      10.849  55.063  64.424  1.00  0.00           O  
HETATM 5574  C36 DPPC  422       8.843  56.233  63.620  1.00  0.00           C  
HETATM 5575  C37 DPPC  422       8.663  55.966  62.136  1.00  0.00           C  
HETATM 5576  C38 DPPC  422       8.147  57.349  61.568  1.00  0.00           C  
HETATM 5577  C39 DPPC  422       7.613  57.320  60.165  1.00  0.00           C  
HETATM 5578  C40 DPPC  422       7.763  58.780  59.622  1.00  0.00           C  
HETATM 5579  C41 DPPC  422       6.728  58.947  58.555  1.00  0.00           C  
HETATM 5580  C42 DPPC  422       6.730  60.396  58.058  1.00  0.00           C  
HETATM 5581  C43 DPPC  422       6.501  61.382  59.224  1.00  0.00           C  
HETATM 5582  C44 DPPC  422       6.211  62.743  58.603  1.00  0.00           C  
HETATM 5583  C45 DPPC  422       7.330  62.979  57.552  1.00  0.00           C  
HETATM 5584  C46 DPPC  422       7.150  64.413  57.038  1.00  0.00           C  
HETATM 5585  C47 DPPC  422       7.996  64.246  55.757  1.00  0.00           C  
HETATM 5586  C48 DPPC  422       7.507  62.966  55.053  1.00  0.00           C  
HETATM 5587  C49 DPPC  422       8.442  62.473  53.964  1.00  0.00           C  
HETATM 5588  C50 DPPC  422       7.998  61.248  53.218  1.00  0.00           C  
HETATM 5589  C1  DPPC  423       4.578  46.284  62.146  1.00  0.00           C  
HETATM 5590  C2  DPPC  423       2.222  46.176  62.167  1.00  0.00           C  
HETATM 5591  C3  DPPC  423       3.502  44.306  62.971  1.00  0.00           C  
HETATM 5592  N4  DPPC  423       3.406  45.752  62.960  1.00  0.00           N  
HETATM 5593  C5  DPPC  423       3.307  46.525  64.204  1.00  0.00           C  
HETATM 5594  C6  DPPC  423       4.346  46.286  65.307  1.00  0.00           C  
HETATM 5595  O7  DPPC  423       4.407  44.963  65.867  1.00  0.00           O  
HETATM 5596  P8  DPPC  423       5.482  45.024  66.944  1.00  0.00           P  
HETATM 5597  O9  DPPC  423       5.258  43.753  67.637  1.00  0.00           O  
HETATM 5598  O10 DPPC  423       5.278  46.356  67.586  1.00  0.00           O  
HETATM 5599  O11 DPPC  423       6.616  44.996  65.856  1.00  0.00           O  
HETATM 5600  C12 DPPC  423       7.166  43.721  65.778  1.00  0.00           C  
HETATM 5601  C13 DPPC  423       8.152  43.323  64.650  1.00  0.00           C  
HETATM 5602  O14 DPPC  423       9.393  44.053  64.454  1.00  0.00           O  
HETATM 5603  C15 DPPC  423      10.479  43.840  65.291  1.00  0.00           C  
HETATM 5604  O16 DPPC  423      10.457  43.143  66.269  1.00  0.00           O  
HETATM 5605  C17 DPPC  423      11.662  44.616  64.793  1.00  0.00           C  
HETATM 5606  C18 DPPC  423      12.589  43.961  63.745  1.00  0.00           C  
HETATM 5607  C19 DPPC  423      11.800  43.897  62.389  1.00  0.00           C  
HETATM 5608  C20 DPPC  423      12.421  42.859  61.486  1.00  0.00           C  
HETATM 5609  C21 DPPC  423      13.682  43.378  60.875  1.00  0.00           C  
HETATM 5610  C22 DPPC  423      14.179  42.350  59.854  1.00  0.00           C  
HETATM 5611  C23 DPPC  423      14.674  42.977  58.550  1.00  0.00           C  
HETATM 5612  C24 DPPC  423      15.089  41.894  57.644  1.00  0.00           C  
HETATM 5613  C25 DPPC  423      15.332  42.524  56.248  1.00  0.00           C  
HETATM 5614  C26 DPPC  423      15.799  41.495  55.223  1.00  0.00           C  
HETATM 5615  C27 DPPC  423      16.031  42.081  53.891  1.00  0.00           C  
HETATM 5616  C28 DPPC  423      16.467  40.921  53.045  1.00  0.00           C  
HETATM 5617  C29 DPPC  423      16.855  41.331  51.634  1.00  0.00           C  
HETATM 5618  C30 DPPC  423      17.261  40.183  50.673  1.00  0.00           C  
HETATM 5619  C31 DPPC  423      17.856  40.728  49.366  1.00  0.00           C  
HETATM 5620  C32 DPPC  423       7.289  43.340  63.401  1.00  0.00           C  
HETATM 5621  O33 DPPC  423       7.562  42.424  62.350  1.00  0.00           O  
HETATM 5622  C34 DPPC  423       6.915  42.627  61.166  1.00  0.00           C  
HETATM 5623  O35 DPPC  423       6.107  43.540  61.195  1.00  0.00           O  
HETATM 5624  C36 DPPC  423       7.468  41.943  59.845  1.00  0.00           C  
HETATM 5625  C37 DPPC  423       7.217  42.803  58.665  1.00  0.00           C  
HETATM 5626  C38 DPPC  423       7.835  42.050  57.558  1.00  0.00           C  
HETATM 5627  C39 DPPC  423       9.255  42.245  57.733  1.00  0.00           C  
HETATM 5628  C40 DPPC  423       9.958  41.428  56.650  1.00  0.00           C  
HETATM 5629  C41 DPPC  423      11.418  41.449  56.928  1.00  0.00           C  
HETATM 5630  C42 DPPC  423      12.050  40.425  56.024  1.00  0.00           C  
HETATM 5631  C43 DPPC  423      11.776  40.926  54.625  1.00  0.00           C  
HETATM 5632  C44 DPPC  423      12.245  39.865  53.640  1.00  0.00           C  
HETATM 5633  C45 DPPC  423      12.302  40.411  52.195  1.00  0.00           C  
HETATM 5634  C46 DPPC  423      12.597  39.248  51.250  1.00  0.00           C  
HETATM 5635  C47 DPPC  423      12.965  39.621  49.835  1.00  0.00           C  
HETATM 5636  C48 DPPC  423      12.955  38.520  48.814  1.00  0.00           C  
HETATM 5637  C49 DPPC  423      13.129  39.135  47.468  1.00  0.00           C  
HETATM 5638  C50 DPPC  423      13.234  38.080  46.420  1.00  0.00           C  
HETATM 5639  C1  DPPC  424      58.384  27.786  63.981  1.00  0.00           C  
HETATM 5640  C2  DPPC  424      56.702  26.285  64.261  1.00  0.00           C  
HETATM 5641  C3  DPPC  424      57.973  27.018  66.217  1.00  0.00           C  
HETATM 5642  N4  DPPC  424      57.388  27.417  64.888  1.00  0.00           N  
HETATM 5643  C5  DPPC  424      56.508  28.555  65.174  1.00  0.00           C  
HETATM 5644  C6  DPPC  424      55.476  29.038  64.107  1.00  0.00           C  
HETATM 5645  O7  DPPC  424      56.170  29.821  63.093  1.00  0.00           O  
HETATM 5646  P8  DPPC  424      55.051  30.263  62.063  1.00  0.00           P  
HETATM 5647  O9  DPPC  424      53.991  29.205  61.915  1.00  0.00           O  
HETATM 5648  O10 DPPC  424      54.687  31.661  62.451  1.00  0.00           O  
HETATM 5649  O11 DPPC  424      56.008  30.329  60.858  1.00  0.00           O  
HETATM 5650  C12 DPPC  424      56.170  29.214  60.072  1.00  0.00           C  
HETATM 5651  C13 DPPC  424      55.274  29.314  58.824  1.00  0.00           C  
HETATM 5652  O14 DPPC  424      55.382  28.243  57.829  1.00  0.00           O  
HETATM 5653  C15 DPPC  424      54.681  27.088  58.054  1.00  0.00           C  
HETATM 5654  O16 DPPC  424      54.174  26.816  59.137  1.00  0.00           O  
HETATM 5655  C17 DPPC  424      54.859  26.080  56.929  1.00  0.00           C  
HETATM 5656  C18 DPPC  424      56.268  25.410  56.905  1.00  0.00           C  
HETATM 5657  C19 DPPC  424      56.317  24.636  55.644  1.00  0.00           C  
HETATM 5658  C20 DPPC  424      55.813  25.606  54.582  1.00  0.00           C  
HETATM 5659  C21 DPPC  424      55.699  24.888  53.192  1.00  0.00           C  
HETATM 5660  C22 DPPC  424      55.172  25.885  52.138  1.00  0.00           C  
HETATM 5661  C23 DPPC  424      55.196  25.157  50.786  1.00  0.00           C  
HETATM 5662  C24 DPPC  424      54.920  26.162  49.628  1.00  0.00           C  
HETATM 5663  C25 DPPC  424      54.674  25.592  48.275  1.00  0.00           C  
HETATM 5664  C26 DPPC  424      54.426  26.639  47.176  1.00  0.00           C  
HETATM 5665  C27 DPPC  424      54.100  26.099  45.846  1.00  0.00           C  
HETATM 5666  C28 DPPC  424      53.957  27.214  44.776  1.00  0.00           C  
HETATM 5667  C29 DPPC  424      53.462  26.477  43.534  1.00  0.00           C  
HETATM 5668  C30 DPPC  424      52.415  25.441  43.825  1.00  0.00           C  
HETATM 5669  C31 DPPC  424      52.331  24.469  42.613  1.00  0.00           C  
HETATM 5670  C32 DPPC  424      55.496  30.754  58.309  1.00  0.00           C  
HETATM 5671  O33 DPPC  424      56.775  31.031  57.721  1.00  0.00           O  
HETATM 5672  C34 DPPC  424      56.859  32.331  57.278  1.00  0.00           C  
HETATM 5673  O35 DPPC  424      56.095  33.325  57.557  1.00  0.00           O  
HETATM 5674  C36 DPPC  424      57.939  32.472  56.226  1.00  0.00           C  
HETATM 5675  C37 DPPC  424      57.325  32.916  54.909  1.00  0.00           C  
HETATM 5676  C38 DPPC  424      58.319  33.311  53.829  1.00  0.00           C  
HETATM 5677  C39 DPPC  424      57.499  34.084  52.787  1.00  0.00           C  
HETATM 5678  C40 DPPC  424      58.277  34.275  51.502  1.00  0.00           C  
HETATM 5679  C41 DPPC  424      57.482  34.993  50.441  1.00  0.00           C  
HETATM 5680  C42 DPPC  424      57.686  36.524  50.441  1.00  0.00           C  
HETATM 5681  C43 DPPC  424      57.553  37.057  49.012  1.00  0.00           C  
HETATM 5682  C44 DPPC  424      57.821  38.574  49.092  1.00  0.00           C  
HETATM 5683  C45 DPPC  424      56.820  39.202  50.071  1.00  0.00           C  
HETATM 5684  C46 DPPC  424      56.727  40.706  49.983  1.00  0.00           C  
HETATM 5685  C47 DPPC  424      55.673  41.121  51.032  1.00  0.00           C  
HETATM 5686  C48 DPPC  424      55.260  42.581  50.832  1.00  0.00           C  
HETATM 5687  C49 DPPC  424      54.049  43.067  51.637  1.00  0.00           C  
HETATM 5688  C50 DPPC  424      52.661  42.727  51.147  1.00  0.00           C  
HETATM 5689  C1  DPPC  425      11.673  20.329  68.810  1.00  0.00           C  
HETATM 5690  C2  DPPC  425       9.514  19.397  68.352  1.00  0.00           C  
HETATM 5691  C3  DPPC  425       9.748  20.684  70.217  1.00  0.00           C  
HETATM 5692  N4  DPPC  425      10.229  20.623  68.823  1.00  0.00           N  
HETATM 5693  C5  DPPC  425       9.924  21.967  68.160  1.00  0.00           C  
HETATM 5694  C6  DPPC  425       8.551  22.333  67.601  1.00  0.00           C  
HETATM 5695  O7  DPPC  425       7.439  21.775  68.355  1.00  0.00           O  
HETATM 5696  P8  DPPC  425       6.165  22.117  67.534  1.00  0.00           P  
HETATM 5697  O9  DPPC  425       6.200  23.573  67.501  1.00  0.00           O  
HETATM 5698  O10 DPPC  425       5.058  21.587  68.340  1.00  0.00           O  
HETATM 5699  O11 DPPC  425       6.339  21.332  66.176  1.00  0.00           O  
HETATM 5700  C12 DPPC  425       5.401  20.290  66.037  1.00  0.00           C  
HETATM 5701  C13 DPPC  425       5.678  19.608  64.732  1.00  0.00           C  
HETATM 5702  O14 DPPC  425       4.908  18.367  64.593  1.00  0.00           O  
HETATM 5703  C15 DPPC  425       3.921  18.203  63.627  1.00  0.00           C  
HETATM 5704  O16 DPPC  425       3.544  17.013  63.494  1.00  0.00           O  
HETATM 5705  C17 DPPC  425       3.668  19.264  62.553  1.00  0.00           C  
HETATM 5706  C18 DPPC  425       3.677  18.839  61.111  1.00  0.00           C  
HETATM 5707  C19 DPPC  425       5.007  18.309  60.634  1.00  0.00           C  
HETATM 5708  C20 DPPC  425       4.987  17.497  59.361  1.00  0.00           C  
HETATM 5709  C21 DPPC  425       4.553  18.465  58.261  1.00  0.00           C  
HETATM 5710  C22 DPPC  425       4.408  17.799  56.922  1.00  0.00           C  
HETATM 5711  C23 DPPC  425       4.486  18.866  55.811  1.00  0.00           C  
HETATM 5712  C24 DPPC  425       5.017  18.059  54.524  1.00  0.00           C  
HETATM 5713  C25 DPPC  425       4.172  16.802  54.418  1.00  0.00           C  
HETATM 5714  C26 DPPC  425       4.767  15.844  53.377  1.00  0.00           C  
HETATM 5715  C27 DPPC  425       4.606  16.222  51.899  1.00  0.00           C  
HETATM 5716  C28 DPPC  425       5.434  15.279  51.010  1.00  0.00           C  
HETATM 5717  C29 DPPC  425       5.029  15.415  49.545  1.00  0.00           C  
HETATM 5718  C30 DPPC  425       5.942  14.637  48.668  1.00  0.00           C  
HETATM 5719  C31 DPPC  425       5.556  14.545  47.184  1.00  0.00           C  
HETATM 5720  C32 DPPC  425       7.234  19.318  64.764  1.00  0.00           C  
HETATM 5721  O33 DPPC  425       7.838  19.074  63.486  1.00  0.00           O  
HETATM 5722  C34 DPPC  425       9.122  18.610  63.448  1.00  0.00           C  
HETATM 5723  O35 DPPC  425       9.590  18.009  64.453  1.00  0.00           O  
HETATM 5724  C36 DPPC  425       9.888  18.559  62.080  1.00  0.00           C  
HETATM 5725  C37 DPPC  425       8.820  18.294  61.032  1.00  0.00           C  
HETATM 5726  C38 DPPC  425       9.511  18.272  59.676  1.00  0.00           C  
HETATM 5727  C39 DPPC  425       8.517  17.903  58.559  1.00  0.00           C  
HETATM 5728  C40 DPPC  425       9.317  18.000  57.308  1.00  0.00           C  
HETATM 5729  C41 DPPC  425       8.661  17.357  56.109  1.00  0.00           C  
HETATM 5730  C42 DPPC  425       9.258  17.751  54.803  1.00  0.00           C  
HETATM 5731  C43 DPPC  425       9.016  16.616  53.783  1.00  0.00           C  
HETATM 5732  C44 DPPC  425       9.846  17.060  52.570  1.00  0.00           C  
HETATM 5733  C45 DPPC  425       9.619  16.162  51.324  1.00  0.00           C  
HETATM 5734  C46 DPPC  425      10.545  16.487  50.120  1.00  0.00           C  
HETATM 5735  C47 DPPC  425      10.333  15.348  49.095  1.00  0.00           C  
HETATM 5736  C48 DPPC  425      11.416  15.284  48.059  1.00  0.00           C  
HETATM 5737  C49 DPPC  425      10.866  14.388  46.908  1.00  0.00           C  
HETATM 5738  C50 DPPC  425       9.473  14.798  46.393  1.00  0.00           C  
HETATM 5739  C1  DPPC  426      21.395  52.789  66.168  1.00  0.00           C  
HETATM 5740  C2  DPPC  426      22.224  54.448  67.828  1.00  0.00           C  
HETATM 5741  C3  DPPC  426      19.931  54.423  67.005  1.00  0.00           C  
HETATM 5742  N4  DPPC  426      21.057  53.564  67.413  1.00  0.00           N  
HETATM 5743  C5  DPPC  426      20.664  52.832  68.620  1.00  0.00           C  
HETATM 5744  C6  DPPC  426      21.252  51.414  68.667  1.00  0.00           C  
HETATM 5745  O7  DPPC  426      22.622  51.222  68.849  1.00  0.00           O  
HETATM 5746  P8  DPPC  426      22.971  49.676  68.766  1.00  0.00           P  
HETATM 5747  O9  DPPC  426      21.818  48.893  69.342  1.00  0.00           O  
HETATM 5748  O10 DPPC  426      24.381  49.485  69.248  1.00  0.00           O  
HETATM 5749  O11 DPPC  426      22.989  49.680  67.282  1.00  0.00           O  
HETATM 5750  C12 DPPC  426      24.287  49.901  66.767  1.00  0.00           C  
HETATM 5751  C13 DPPC  426      24.378  50.268  65.292  1.00  0.00           C  
HETATM 5752  O14 DPPC  426      24.684  51.773  65.121  1.00  0.00           O  
HETATM 5753  C15 DPPC  426      25.988  52.179  65.006  1.00  0.00           C  
HETATM 5754  O16 DPPC  426      26.905  51.362  64.968  1.00  0.00           O  
HETATM 5755  C17 DPPC  426      26.211  53.633  64.558  1.00  0.00           C  
HETATM 5756  C18 DPPC  426      26.244  54.032  63.084  1.00  0.00           C  
HETATM 5757  C19 DPPC  426      27.546  53.559  62.472  1.00  0.00           C  
HETATM 5758  C20 DPPC  426      27.784  53.807  61.015  1.00  0.00           C  
HETATM 5759  C21 DPPC  426      27.469  52.616  60.105  1.00  0.00           C  
HETATM 5760  C22 DPPC  426      27.641  52.965  58.675  1.00  0.00           C  
HETATM 5761  C23 DPPC  426      29.077  53.516  58.401  1.00  0.00           C  
HETATM 5762  C24 DPPC  426      29.240  54.192  57.038  1.00  0.00           C  
HETATM 5763  C25 DPPC  426      28.510  53.456  55.898  1.00  0.00           C  
HETATM 5764  C26 DPPC  426      28.785  54.095  54.539  1.00  0.00           C  
HETATM 5765  C27 DPPC  426      28.204  53.435  53.323  1.00  0.00           C  
HETATM 5766  C28 DPPC  426      28.652  54.145  52.072  1.00  0.00           C  
HETATM 5767  C29 DPPC  426      27.809  53.973  50.750  1.00  0.00           C  
HETATM 5768  C30 DPPC  426      28.616  54.607  49.690  1.00  0.00           C  
HETATM 5769  C31 DPPC  426      27.977  54.284  48.331  1.00  0.00           C  
HETATM 5770  C32 DPPC  426      23.103  49.784  64.617  1.00  0.00           C  
HETATM 5771  O33 DPPC  426      23.354  49.467  63.218  1.00  0.00           O  
HETATM 5772  C34 DPPC  426      23.318  50.587  62.415  1.00  0.00           C  
HETATM 5773  O35 DPPC  426      22.838  51.679  62.690  1.00  0.00           O  
HETATM 5774  C36 DPPC  426      23.227  50.163  60.968  1.00  0.00           C  
HETATM 5775  C37 DPPC  426      23.705  51.271  60.030  1.00  0.00           C  
HETATM 5776  C38 DPPC  426      23.977  50.686  58.596  1.00  0.00           C  
HETATM 5777  C39 DPPC  426      24.866  49.486  58.719  1.00  0.00           C  
HETATM 5778  C40 DPPC  426      24.599  48.640  57.480  1.00  0.00           C  
HETATM 5779  C41 DPPC  426      24.892  49.463  56.244  1.00  0.00           C  
HETATM 5780  C42 DPPC  426      24.757  48.543  55.071  1.00  0.00           C  
HETATM 5781  C43 DPPC  426      24.553  49.198  53.704  1.00  0.00           C  
HETATM 5782  C44 DPPC  426      24.595  48.184  52.565  1.00  0.00           C  
HETATM 5783  C45 DPPC  426      24.151  48.852  51.249  1.00  0.00           C  
HETATM 5784  C46 DPPC  426      25.379  48.883  50.317  1.00  0.00           C  
HETATM 5785  C47 DPPC  426      25.039  49.550  48.956  1.00  0.00           C  
HETATM 5786  C48 DPPC  426      24.428  50.867  49.283  1.00  0.00           C  
HETATM 5787  C49 DPPC  426      23.574  51.473  48.109  1.00  0.00           C  
HETATM 5788  C50 DPPC  426      24.157  51.305  46.725  1.00  0.00           C  
HETATM 5789  C1  DPPC  427      50.480  33.172  68.196  1.00  0.00           C  
HETATM 5790  C2  DPPC  427      48.486  32.359  67.265  1.00  0.00           C  
HETATM 5791  C3  DPPC  427      48.711  34.626  67.878  1.00  0.00           C  
HETATM 5792  N4  DPPC  427      49.430  33.522  67.281  1.00  0.00           N  
HETATM 5793  C5  DPPC  427      49.856  33.745  65.922  1.00  0.00           C  
HETATM 5794  C6  DPPC  427      50.982  32.827  65.265  1.00  0.00           C  
HETATM 5795  O7  DPPC  427      50.531  31.505  64.980  1.00  0.00           O  
HETATM 5796  P8  DPPC  427      51.836  30.752  64.517  1.00  0.00           P  
HETATM 5797  O9  DPPC  427      51.492  29.330  64.931  1.00  0.00           O  
HETATM 5798  O10 DPPC  427      53.044  31.379  65.016  1.00  0.00           O  
HETATM 5799  O11 DPPC  427      51.507  31.039  63.019  1.00  0.00           O  
HETATM 5800  C12 DPPC  427      50.540  29.979  62.557  1.00  0.00           C  
HETATM 5801  C13 DPPC  427      49.929  30.293  61.174  1.00  0.00           C  
HETATM 5802  O14 DPPC  427      49.046  29.303  60.543  1.00  0.00           O  
HETATM 5803  C15 DPPC  427      47.815  28.981  60.989  1.00  0.00           C  
HETATM 5804  O16 DPPC  427      47.691  28.940  62.184  1.00  0.00           O  
HETATM 5805  C17 DPPC  427      46.898  28.170  60.112  1.00  0.00           C  
HETATM 5806  C18 DPPC  427      47.318  28.436  58.629  1.00  0.00           C  
HETATM 5807  C19 DPPC  427      46.323  27.847  57.618  1.00  0.00           C  
HETATM 5808  C20 DPPC  427      47.025  28.039  56.290  1.00  0.00           C  
HETATM 5809  C21 DPPC  427      46.086  28.250  55.120  1.00  0.00           C  
HETATM 5810  C22 DPPC  427      46.903  28.005  53.805  1.00  0.00           C  
HETATM 5811  C23 DPPC  427      46.076  28.256  52.538  1.00  0.00           C  
HETATM 5812  C24 DPPC  427      45.689  29.701  52.758  1.00  0.00           C  
HETATM 5813  C25 DPPC  427      45.179  30.162  51.397  1.00  0.00           C  
HETATM 5814  C26 DPPC  427      45.122  31.690  51.302  1.00  0.00           C  
HETATM 5815  C27 DPPC  427      44.895  32.039  49.826  1.00  0.00           C  
HETATM 5816  C28 DPPC  427      46.028  31.586  48.974  1.00  0.00           C  
HETATM 5817  C29 DPPC  427      45.815  32.066  47.589  1.00  0.00           C  
HETATM 5818  C30 DPPC  427      47.023  31.594  46.777  1.00  0.00           C  
HETATM 5819  C31 DPPC  427      47.160  32.155  45.349  1.00  0.00           C  
HETATM 5820  C32 DPPC  427      51.001  30.962  60.332  1.00  0.00           C  
HETATM 5821  O33 DPPC  427      50.592  31.670  59.171  1.00  0.00           O  
HETATM 5822  C34 DPPC  427      51.599  32.346  58.513  1.00  0.00           C  
HETATM 5823  O35 DPPC  427      52.738  32.234  58.884  1.00  0.00           O  
HETATM 5824  C36 DPPC  427      51.184  33.514  57.591  1.00  0.00           C  
HETATM 5825  C37 DPPC  427      51.352  33.227  56.043  1.00  0.00           C  
HETATM 5826  C38 DPPC  427      52.823  33.237  55.657  1.00  0.00           C  
HETATM 5827  C39 DPPC  427      53.251  33.295  54.176  1.00  0.00           C  
HETATM 5828  C40 DPPC  427      52.706  34.661  53.623  1.00  0.00           C  
HETATM 5829  C41 DPPC  427      52.954  34.876  52.141  1.00  0.00           C  
HETATM 5830  C42 DPPC  427      52.010  35.945  51.538  1.00  0.00           C  
HETATM 5831  C43 DPPC  427      51.788  35.768  49.988  1.00  0.00           C  
HETATM 5832  C44 DPPC  427      53.168  35.762  49.237  1.00  0.00           C  
HETATM 5833  C45 DPPC  427      52.992  35.685  47.705  1.00  0.00           C  
HETATM 5834  C46 DPPC  427      54.416  35.473  47.206  1.00  0.00           C  
HETATM 5835  C47 DPPC  427      54.636  35.647  45.713  1.00  0.00           C  
HETATM 5836  C48 DPPC  427      55.893  34.824  45.242  1.00  0.00           C  
HETATM 5837  C49 DPPC  427      56.146  34.949  43.801  1.00  0.00           C  
HETATM 5838  C50 DPPC  427      57.333  34.031  43.407  1.00  0.00           C  
HETATM 5839  C1  DPPC  428      28.186   7.042  75.297  1.00  0.00           C  
HETATM 5840  C2  DPPC  428      26.458   8.304  73.959  1.00  0.00           C  
HETATM 5841  C3  DPPC  428      27.411   9.291  75.718  1.00  0.00           C  
HETATM 5842  N4  DPPC  428      27.703   8.299  74.714  1.00  0.00           N  
HETATM 5843  C5  DPPC  428      28.777   8.892  73.871  1.00  0.00           C  
HETATM 5844  C6  DPPC  428      29.516   8.004  72.850  1.00  0.00           C  
HETATM 5845  O7  DPPC  428      30.259   8.846  72.019  1.00  0.00           O  
HETATM 5846  P8  DPPC  428      31.766   8.288  71.915  1.00  0.00           P  
HETATM 5847  O9  DPPC  428      31.584   6.811  71.683  1.00  0.00           O  
HETATM 5848  O10 DPPC  428      32.468   8.764  73.158  1.00  0.00           O  
HETATM 5849  O11 DPPC  428      32.245   9.167  70.689  1.00  0.00           O  
HETATM 5850  C12 DPPC  428      31.416   9.033  69.540  1.00  0.00           C  
HETATM 5851  C13 DPPC  428      31.635  10.072  68.363  1.00  0.00           C  
HETATM 5852  O14 DPPC  428      30.641   9.994  67.288  1.00  0.00           O  
HETATM 5853  C15 DPPC  428      30.522   8.878  66.517  1.00  0.00           C  
HETATM 5854  O16 DPPC  428      31.041   7.821  66.785  1.00  0.00           O  
HETATM 5855  C17 DPPC  428      29.442   8.949  65.511  1.00  0.00           C  
HETATM 5856  C18 DPPC  428      29.961   9.134  64.068  1.00  0.00           C  
HETATM 5857  C19 DPPC  428      30.654  10.507  64.058  1.00  0.00           C  
HETATM 5858  C20 DPPC  428      31.321  10.889  62.744  1.00  0.00           C  
HETATM 5859  C21 DPPC  428      32.134  12.137  62.957  1.00  0.00           C  
HETATM 5860  C22 DPPC  428      32.897  12.687  61.743  1.00  0.00           C  
HETATM 5861  C23 DPPC  428      33.398  14.146  61.963  1.00  0.00           C  
HETATM 5862  C24 DPPC  428      33.979  14.698  60.675  1.00  0.00           C  
HETATM 5863  C25 DPPC  428      34.864  13.638  60.025  1.00  0.00           C  
HETATM 5864  C26 DPPC  428      35.060  13.887  58.539  1.00  0.00           C  
HETATM 5865  C27 DPPC  428      34.878  12.703  57.649  1.00  0.00           C  
HETATM 5866  C28 DPPC  428      35.275  12.950  56.190  1.00  0.00           C  
HETATM 5867  C29 DPPC  428      34.379  14.068  55.642  1.00  0.00           C  
HETATM 5868  C30 DPPC  428      32.873  13.917  55.743  1.00  0.00           C  
HETATM 5869  C31 DPPC  428      32.260  15.296  55.475  1.00  0.00           C  
HETATM 5870  C32 DPPC  428      33.027   9.664  67.847  1.00  0.00           C  
HETATM 5871  O33 DPPC  428      33.580  10.831  67.273  1.00  0.00           O  
HETATM 5872  C34 DPPC  428      34.808  10.649  66.769  1.00  0.00           C  
HETATM 5873  O35 DPPC  428      35.318   9.584  66.440  1.00  0.00           O  
HETATM 5874  C36 DPPC  428      35.562  11.961  66.240  1.00  0.00           C  
HETATM 5875  C37 DPPC  428      35.517  11.792  64.747  1.00  0.00           C  
HETATM 5876  C38 DPPC  428      36.111  13.020  64.039  1.00  0.00           C  
HETATM 5877  C39 DPPC  428      37.598  13.273  64.351  1.00  0.00           C  
HETATM 5878  C40 DPPC  428      38.197  14.540  63.786  1.00  0.00           C  
HETATM 5879  C41 DPPC  428      38.092  14.343  62.278  1.00  0.00           C  
HETATM 5880  C42 DPPC  428      38.935  15.373  61.429  1.00  0.00           C  
HETATM 5881  C43 DPPC  428      38.668  15.278  59.936  1.00  0.00           C  
HETATM 5882  C44 DPPC  428      39.779  16.001  59.161  1.00  0.00           C  
HETATM 5883  C45 DPPC  428      39.498  15.909  57.624  1.00  0.00           C  
HETATM 5884  C46 DPPC  428      38.328  16.847  57.196  1.00  0.00           C  
HETATM 5885  C47 DPPC  428      38.176  16.600  55.668  1.00  0.00           C  
HETATM 5886  C48 DPPC  428      37.222  17.636  55.050  1.00  0.00           C  
HETATM 5887  C49 DPPC  428      37.243  17.557  53.542  1.00  0.00           C  
HETATM 5888  C50 DPPC  428      36.667  18.777  52.912  1.00  0.00           C  
HETATM 5889  C1  DPPC  429      39.507   2.821  64.549  1.00  0.00           C  
HETATM 5890  C2  DPPC  429      39.688   0.471  64.255  1.00  0.00           C  
HETATM 5891  C3  DPPC  429      38.223   1.272  65.910  1.00  0.00           C  
HETATM 5892  N4  DPPC  429      38.788   1.559  64.598  1.00  0.00           N  
HETATM 5893  C5  DPPC  429      37.765   1.567  63.521  1.00  0.00           C  
HETATM 5894  C6  DPPC  429      36.561   2.537  63.821  1.00  0.00           C  
HETATM 5895  O7  DPPC  429      35.484   2.261  62.904  1.00  0.00           O  
HETATM 5896  P8  DPPC  429      34.179   2.848  63.630  1.00  0.00           P  
HETATM 5897  O9  DPPC  429      34.068   2.463  65.029  1.00  0.00           O  
HETATM 5898  O10 DPPC  429      32.990   2.686  62.779  1.00  0.00           O  
HETATM 5899  O11 DPPC  429      34.641   4.323  63.402  1.00  0.00           O  
HETATM 5900  C12 DPPC  429      34.308   4.868  62.100  1.00  0.00           C  
HETATM 5901  C13 DPPC  429      34.914   6.289  61.888  1.00  0.00           C  
HETATM 5902  O14 DPPC  429      34.261   7.042  60.899  1.00  0.00           O  
HETATM 5903  C15 DPPC  429      32.972   7.414  61.220  1.00  0.00           C  
HETATM 5904  O16 DPPC  429      32.564   7.427  62.359  1.00  0.00           O  
HETATM 5905  C17 DPPC  429      32.166   8.165  60.167  1.00  0.00           C  
HETATM 5906  C18 DPPC  429      33.121   8.600  58.955  1.00  0.00           C  
HETATM 5907  C19 DPPC  429      32.218   9.224  57.930  1.00  0.00           C  
HETATM 5908  C20 DPPC  429      31.349  10.254  58.665  1.00  0.00           C  
HETATM 5909  C21 DPPC  429      30.329  10.826  57.660  1.00  0.00           C  
HETATM 5910  C22 DPPC  429      29.765  12.198  58.030  1.00  0.00           C  
HETATM 5911  C23 DPPC  429      28.771  12.624  56.968  1.00  0.00           C  
HETATM 5912  C24 DPPC  429      27.507  11.834  56.856  1.00  0.00           C  
HETATM 5913  C25 DPPC  429      26.588  12.577  55.869  1.00  0.00           C  
HETATM 5914  C26 DPPC  429      25.207  11.980  55.830  1.00  0.00           C  
HETATM 5915  C27 DPPC  429      24.299  12.810  54.956  1.00  0.00           C  
HETATM 5916  C28 DPPC  429      22.943  12.126  55.018  1.00  0.00           C  
HETATM 5917  C29 DPPC  429      22.864  10.726  54.393  1.00  0.00           C  
HETATM 5918  C30 DPPC  429      23.094  10.760  52.918  1.00  0.00           C  
HETATM 5919  C31 DPPC  429      22.942   9.433  52.246  1.00  0.00           C  
HETATM 5920  C32 DPPC  429      36.422   5.999  61.743  1.00  0.00           C  
HETATM 5921  O33 DPPC  429      36.759   5.041  60.666  1.00  0.00           O  
HETATM 5922  C34 DPPC  429      38.069   4.846  60.614  1.00  0.00           C  
HETATM 5923  O35 DPPC  429      38.809   4.931  61.610  1.00  0.00           O  
HETATM 5924  C36 DPPC  429      38.501   3.922  59.459  1.00  0.00           C  
HETATM 5925  C37 DPPC  429      38.922   4.837  58.328  1.00  0.00           C  
HETATM 5926  C38 DPPC  429      39.101   4.050  57.004  1.00  0.00           C  
HETATM 5927  C39 DPPC  429      39.409   4.891  55.725  1.00  0.00           C  
HETATM 5928  C40 DPPC  429      39.887   3.893  54.683  1.00  0.00           C  
HETATM 5929  C41 DPPC  429      38.903   2.734  54.444  1.00  0.00           C  
HETATM 5930  C42 DPPC  429      39.501   1.772  53.399  1.00  0.00           C  
HETATM 5931  C43 DPPC  429      39.929   2.607  52.143  1.00  0.00           C  
HETATM 5932  C44 DPPC  429      40.723   1.671  51.166  1.00  0.00           C  
HETATM 5933  C45 DPPC  429      39.997   0.357  50.876  1.00  0.00           C  
HETATM 5934  C46 DPPC  429      40.854  -0.532  49.986  1.00  0.00           C  
HETATM 5935  C47 DPPC  429      40.392  -1.989  50.058  1.00  0.00           C  
HETATM 5936  C48 DPPC  429      38.918  -2.144  49.544  1.00  0.00           C  
HETATM 5937  C49 DPPC  429      38.814  -2.476  48.057  1.00  0.00           C  
HETATM 5938  C50 DPPC  429      37.397  -2.738  47.526  1.00  0.00           C  
HETATM 5939  C1  DPPC  430      36.647   5.392  70.033  1.00  0.00           C  
HETATM 5940  C2  DPPC  430      38.038   7.152  70.734  1.00  0.00           C  
HETATM 5941  C3  DPPC  430      36.513   7.458  68.986  1.00  0.00           C  
HETATM 5942  N4  DPPC  430      36.715   6.841  70.305  1.00  0.00           N  
HETATM 5943  C5  DPPC  430      35.617   7.334  71.117  1.00  0.00           C  
HETATM 5944  C6  DPPC  430      35.524   8.861  71.571  1.00  0.00           C  
HETATM 5945  O7  DPPC  430      35.452   9.831  70.462  1.00  0.00           O  
HETATM 5946  P8  DPPC  430      35.534  11.339  70.913  1.00  0.00           P  
HETATM 5947  O9  DPPC  430      35.525  11.334  72.361  1.00  0.00           O  
HETATM 5948  O10 DPPC  430      34.725  12.222  70.072  1.00  0.00           O  
HETATM 5949  O11 DPPC  430      37.017  11.248  70.555  1.00  0.00           O  
HETATM 5950  C12 DPPC  430      37.239  12.086  69.449  1.00  0.00           C  
HETATM 5951  C13 DPPC  430      38.712  12.275  69.111  1.00  0.00           C  
HETATM 5952  O14 DPPC  430      38.973  13.300  68.126  1.00  0.00           O  
HETATM 5953  C15 DPPC  430      40.307  13.642  67.926  1.00  0.00           C  
HETATM 5954  O16 DPPC  430      41.073  13.640  68.906  1.00  0.00           O  
HETATM 5955  C17 DPPC  430      40.688  14.232  66.589  1.00  0.00           C  
HETATM 5956  C18 DPPC  430      41.406  13.197  65.736  1.00  0.00           C  
HETATM 5957  C19 DPPC  430      41.720  13.699  64.370  1.00  0.00           C  
HETATM 5958  C20 DPPC  430      42.324  12.669  63.459  1.00  0.00           C  
HETATM 5959  C21 DPPC  430      42.518  13.326  62.096  1.00  0.00           C  
HETATM 5960  C22 DPPC  430      43.494  12.653  61.198  1.00  0.00           C  
HETATM 5961  C23 DPPC  430      43.091  12.843  59.740  1.00  0.00           C  
HETATM 5962  C24 DPPC  430      41.804  12.027  59.399  1.00  0.00           C  
HETATM 5963  C25 DPPC  430      41.278  12.493  58.021  1.00  0.00           C  
HETATM 5964  C26 DPPC  430      42.170  12.294  56.826  1.00  0.00           C  
HETATM 5965  C27 DPPC  430      41.602  13.113  55.652  1.00  0.00           C  
HETATM 5966  C28 DPPC  430      42.410  12.702  54.405  1.00  0.00           C  
HETATM 5967  C29 DPPC  430      41.746  13.202  53.186  1.00  0.00           C  
HETATM 5968  C30 DPPC  430      42.632  12.797  52.011  1.00  0.00           C  
HETATM 5969  C31 DPPC  430      41.915  13.084  50.689  1.00  0.00           C  
HETATM 5970  C32 DPPC  430      39.359  10.908  68.896  1.00  0.00           C  
HETATM 5971  O33 DPPC  430      39.033  10.148  67.737  1.00  0.00           O  
HETATM 5972  C34 DPPC  430      39.695   8.968  67.568  1.00  0.00           C  
HETATM 5973  O35 DPPC  430      40.176   8.353  68.525  1.00  0.00           O  
HETATM 5974  C36 DPPC  430      39.365   8.243  66.322  1.00  0.00           C  
HETATM 5975  C37 DPPC  430      39.582   9.147  65.115  1.00  0.00           C  
HETATM 5976  C38 DPPC  430      38.714   8.875  63.881  1.00  0.00           C  
HETATM 5977  C39 DPPC  430      39.171   9.615  62.627  1.00  0.00           C  
HETATM 5978  C40 DPPC  430      38.156   9.330  61.461  1.00  0.00           C  
HETATM 5979  C41 DPPC  430      38.424  10.218  60.272  1.00  0.00           C  
HETATM 5980  C42 DPPC  430      37.423  10.135  59.105  1.00  0.00           C  
HETATM 5981  C43 DPPC  430      38.182  10.129  57.787  1.00  0.00           C  
HETATM 5982  C44 DPPC  430      39.022   8.909  57.535  1.00  0.00           C  
HETATM 5983  C45 DPPC  430      39.917   9.185  56.306  1.00  0.00           C  
HETATM 5984  C46 DPPC  430      39.230   9.577  55.072  1.00  0.00           C  
HETATM 5985  C47 DPPC  430      39.972   9.295  53.781  1.00  0.00           C  
HETATM 5986  C48 DPPC  430      38.907   9.581  52.732  1.00  0.00           C  
HETATM 5987  C49 DPPC  430      39.461  10.219  51.454  1.00  0.00           C  
HETATM 5988  C50 DPPC  430      38.383  10.738  50.542  1.00  0.00           C  
HETATM 5989  C1  DPPC  431      47.630  18.097  68.708  1.00  0.00           C  
HETATM 5990  C2  DPPC  431      49.347  16.330  68.679  1.00  0.00           C  
HETATM 5991  C3  DPPC  431      48.226  17.036  66.693  1.00  0.00           C  
HETATM 5992  N4  DPPC  431      48.758  17.453  67.995  1.00  0.00           N  
HETATM 5993  C5  DPPC  431      49.675  18.597  67.944  1.00  0.00           C  
HETATM 5994  C6  DPPC  431      50.934  18.652  67.074  1.00  0.00           C  
HETATM 5995  O7  DPPC  431      51.815  17.564  67.450  1.00  0.00           O  
HETATM 5996  P8  DPPC  431      53.335  17.746  67.024  1.00  0.00           P  
HETATM 5997  O9  DPPC  431      54.249  16.714  67.601  1.00  0.00           O  
HETATM 5998  O10 DPPC  431      53.687  19.188  67.192  1.00  0.00           O  
HETATM 5999  O11 DPPC  431      53.296  17.519  65.433  1.00  0.00           O  
HETATM 6000  C12 DPPC  431      52.845  16.206  65.323  1.00  0.00           C  
HETATM 6001  C13 DPPC  431      52.923  15.555  63.977  1.00  0.00           C  
HETATM 6002  O14 DPPC  431      52.518  14.185  64.021  1.00  0.00           O  
HETATM 6003  C15 DPPC  431      51.738  13.714  62.964  1.00  0.00           C  
HETATM 6004  O16 DPPC  431      51.226  12.579  63.165  1.00  0.00           O  
HETATM 6005  C17 DPPC  431      51.089  14.572  61.966  1.00  0.00           C  
HETATM 6006  C18 DPPC  431      49.817  14.053  61.284  1.00  0.00           C  
HETATM 6007  C19 DPPC  431      49.519  14.970  60.169  1.00  0.00           C  
HETATM 6008  C20 DPPC  431      48.357  14.385  59.365  1.00  0.00           C  
HETATM 6009  C21 DPPC  431      48.551  14.865  57.942  1.00  0.00           C  
HETATM 6010  C22 DPPC  431      47.168  14.754  57.256  1.00  0.00           C  
HETATM 6011  C23 DPPC  431      47.235  15.188  55.838  1.00  0.00           C  
HETATM 6012  C24 DPPC  431      45.959  14.817  55.083  1.00  0.00           C  
HETATM 6013  C25 DPPC  431      45.877  15.497  53.698  1.00  0.00           C  
HETATM 6014  C26 DPPC  431      46.960  15.206  52.767  1.00  0.00           C  
HETATM 6015  C27 DPPC  431      47.032  15.951  51.507  1.00  0.00           C  
HETATM 6016  C28 DPPC  431      45.830  15.862  50.625  1.00  0.00           C  
HETATM 6017  C29 DPPC  431      45.936  16.914  49.518  1.00  0.00           C  
HETATM 6018  C30 DPPC  431      47.188  16.591  48.660  1.00  0.00           C  
HETATM 6019  C31 DPPC  431      47.387  17.645  47.570  1.00  0.00           C  
HETATM 6020  C32 DPPC  431      54.445  15.771  63.553  1.00  0.00           C  
HETATM 6021  O33 DPPC  431      54.863  15.367  62.199  1.00  0.00           O  
HETATM 6022  C34 DPPC  431      56.186  15.539  61.930  1.00  0.00           C  
HETATM 6023  O35 DPPC  431      56.984  15.651  62.819  1.00  0.00           O  
HETATM 6024  C36 DPPC  431      56.695  15.269  60.444  1.00  0.00           C  
HETATM 6025  C37 DPPC  431      57.607  16.342  59.866  1.00  0.00           C  
HETATM 6026  C38 DPPC  431      57.020  17.723  59.807  1.00  0.00           C  
HETATM 6027  C39 DPPC  431      57.850  18.498  58.851  1.00  0.00           C  
HETATM 6028  C40 DPPC  431      57.793  18.174  57.324  1.00  0.00           C  
HETATM 6029  C41 DPPC  431      56.368  18.434  56.739  1.00  0.00           C  
HETATM 6030  C42 DPPC  431      56.189  18.588  55.186  1.00  0.00           C  
HETATM 6031  C43 DPPC  431      54.723  19.015  54.844  1.00  0.00           C  
HETATM 6032  C44 DPPC  431      54.654  19.324  53.304  1.00  0.00           C  
HETATM 6033  C45 DPPC  431      53.290  19.801  52.756  1.00  0.00           C  
HETATM 6034  C46 DPPC  431      53.406  20.281  51.309  1.00  0.00           C  
HETATM 6035  C47 DPPC  431      52.301  21.269  50.933  1.00  0.00           C  
HETATM 6036  C48 DPPC  431      52.485  21.807  49.467  1.00  0.00           C  
HETATM 6037  C49 DPPC  431      51.204  22.608  49.097  1.00  0.00           C  
HETATM 6038  C50 DPPC  431      51.355  23.330  47.714  1.00  0.00           C  
HETATM 6039  C1  DPPC  432      20.510  44.916  71.645  1.00  0.00           C  
HETATM 6040  C2  DPPC  432      22.200  44.621  70.196  1.00  0.00           C  
HETATM 6041  C3  DPPC  432      20.195  43.498  69.733  1.00  0.00           C  
HETATM 6042  N4  DPPC  432      20.748  44.779  70.215  1.00  0.00           N  
HETATM 6043  C5  DPPC  432      20.290  45.915  69.398  1.00  0.00           C  
HETATM 6044  C6  DPPC  432      18.993  46.680  69.719  1.00  0.00           C  
HETATM 6045  O7  DPPC  432      17.801  45.964  69.959  1.00  0.00           O  
HETATM 6046  P8  DPPC  432      16.633  46.886  70.117  1.00  0.00           P  
HETATM 6047  O9  DPPC  432      17.101  48.105  70.921  1.00  0.00           O  
HETATM 6048  O10 DPPC  432      15.395  46.243  70.665  1.00  0.00           O  
HETATM 6049  O11 DPPC  432      16.421  47.378  68.671  1.00  0.00           O  
HETATM 6050  C12 DPPC  432      16.728  48.692  68.330  1.00  0.00           C  
HETATM 6051  C13 DPPC  432      16.085  48.992  66.973  1.00  0.00           C  
HETATM 6052  O14 DPPC  432      16.516  50.252  66.406  1.00  0.00           O  
HETATM 6053  C15 DPPC  432      17.757  50.633  66.168  1.00  0.00           C  
HETATM 6054  O16 DPPC  432      18.808  50.272  66.811  1.00  0.00           O  
HETATM 6055  C17 DPPC  432      17.744  51.620  64.957  1.00  0.00           C  
HETATM 6056  C18 DPPC  432      18.831  51.323  63.847  1.00  0.00           C  
HETATM 6057  C19 DPPC  432      18.449  50.045  63.031  1.00  0.00           C  
HETATM 6058  C20 DPPC  432      19.484  49.598  61.912  1.00  0.00           C  
HETATM 6059  C21 DPPC  432      19.212  48.233  61.440  1.00  0.00           C  
HETATM 6060  C22 DPPC  432      20.110  47.896  60.218  1.00  0.00           C  
HETATM 6061  C23 DPPC  432      20.002  48.697  58.915  1.00  0.00           C  
HETATM 6062  C24 DPPC  432      20.918  48.057  57.892  1.00  0.00           C  
HETATM 6063  C25 DPPC  432      20.618  46.547  57.793  1.00  0.00           C  
HETATM 6064  C26 DPPC  432      21.577  45.653  57.016  1.00  0.00           C  
HETATM 6065  C27 DPPC  432      21.097  44.163  56.881  1.00  0.00           C  
HETATM 6066  C28 DPPC  432      21.879  43.447  55.800  1.00  0.00           C  
HETATM 6067  C29 DPPC  432      21.117  42.243  55.248  1.00  0.00           C  
HETATM 6068  C30 DPPC  432      20.918  41.053  56.243  1.00  0.00           C  
HETATM 6069  C31 DPPC  432      20.156  39.861  55.656  1.00  0.00           C  
HETATM 6070  C32 DPPC  432      14.544  48.877  67.064  1.00  0.00           C  
HETATM 6071  O33 DPPC  432      13.745  48.948  65.886  1.00  0.00           O  
HETATM 6072  C34 DPPC  432      13.668  47.869  65.090  1.00  0.00           C  
HETATM 6073  O35 DPPC  432      13.926  46.762  65.529  1.00  0.00           O  
HETATM 6074  C36 DPPC  432      13.118  48.111  63.666  1.00  0.00           C  
HETATM 6075  C37 DPPC  432      14.081  47.983  62.412  1.00  0.00           C  
HETATM 6076  C38 DPPC  432      13.202  47.893  61.176  1.00  0.00           C  
HETATM 6077  C39 DPPC  432      14.144  48.198  59.997  1.00  0.00           C  
HETATM 6078  C40 DPPC  432      15.135  47.067  59.575  1.00  0.00           C  
HETATM 6079  C41 DPPC  432      16.163  47.388  58.472  1.00  0.00           C  
HETATM 6080  C42 DPPC  432      16.593  46.082  57.695  1.00  0.00           C  
HETATM 6081  C43 DPPC  432      17.437  46.524  56.496  1.00  0.00           C  
HETATM 6082  C44 DPPC  432      17.727  45.325  55.558  1.00  0.00           C  
HETATM 6083  C45 DPPC  432      18.508  45.769  54.277  1.00  0.00           C  
HETATM 6084  C46 DPPC  432      18.144  44.851  53.170  1.00  0.00           C  
HETATM 6085  C47 DPPC  432      17.596  45.599  51.960  1.00  0.00           C  
HETATM 6086  C48 DPPC  432      18.647  46.480  51.197  1.00  0.00           C  
HETATM 6087  C49 DPPC  432      18.022  47.036  49.837  1.00  0.00           C  
HETATM 6088  C50 DPPC  432      17.861  45.917  48.740  1.00  0.00           C  
HETATM 6089  C1  DPPC  433      26.949  13.386  68.564  1.00  0.00           C  
HETATM 6090  C2  DPPC  433      28.322  15.011  67.701  1.00  0.00           C  
HETATM 6091  C3  DPPC  433      29.252  13.164  69.055  1.00  0.00           C  
HETATM 6092  N4  DPPC  433      28.323  13.537  67.998  1.00  0.00           N  
HETATM 6093  C5  DPPC  433      28.638  12.660  66.817  1.00  0.00           C  
HETATM 6094  C6  DPPC  433      27.823  12.946  65.494  1.00  0.00           C  
HETATM 6095  O7  DPPC  433      26.383  12.757  65.525  1.00  0.00           O  
HETATM 6096  P8  DPPC  433      25.481  13.649  64.577  1.00  0.00           P  
HETATM 6097  O9  DPPC  433      24.120  13.281  64.930  1.00  0.00           O  
HETATM 6098  O10 DPPC  433      25.931  15.048  64.971  1.00  0.00           O  
HETATM 6099  O11 DPPC  433      26.160  13.051  63.330  1.00  0.00           O  
HETATM 6100  C12 DPPC  433      25.060  12.896  62.309  1.00  0.00           C  
HETATM 6101  C13 DPPC  433      25.599  12.523  60.937  1.00  0.00           C  
HETATM 6102  O14 DPPC  433      24.490  12.463  59.954  1.00  0.00           O  
HETATM 6103  C15 DPPC  433      23.433  11.594  60.021  1.00  0.00           C  
HETATM 6104  O16 DPPC  433      23.503  10.671  60.873  1.00  0.00           O  
HETATM 6105  C17 DPPC  433      22.491  11.442  58.768  1.00  0.00           C  
HETATM 6106  C18 DPPC  433      21.055  11.148  59.186  1.00  0.00           C  
HETATM 6107  C19 DPPC  433      20.473  10.180  58.119  1.00  0.00           C  
HETATM 6108  C20 DPPC  433      21.331   8.992  57.964  1.00  0.00           C  
HETATM 6109  C21 DPPC  433      21.103   8.173  56.674  1.00  0.00           C  
HETATM 6110  C22 DPPC  433      21.969   6.916  56.613  1.00  0.00           C  
HETATM 6111  C23 DPPC  433      22.507   6.743  55.195  1.00  0.00           C  
HETATM 6112  C24 DPPC  433      21.382   6.317  54.271  1.00  0.00           C  
HETATM 6113  C25 DPPC  433      21.892   6.388  52.832  1.00  0.00           C  
HETATM 6114  C26 DPPC  433      21.144   5.482  51.845  1.00  0.00           C  
HETATM 6115  C27 DPPC  433      21.793   5.619  50.484  1.00  0.00           C  
HETATM 6116  C28 DPPC  433      21.294   4.569  49.518  1.00  0.00           C  
HETATM 6117  C29 DPPC  433      22.188   4.622  48.262  1.00  0.00           C  
HETATM 6118  C30 DPPC  433      23.646   4.432  48.493  1.00  0.00           C  
HETATM 6119  C31 DPPC  433      24.517   4.720  47.292  1.00  0.00           C  
HETATM 6120  C32 DPPC  433      26.440  11.291  61.201  1.00  0.00           C  
HETATM 6121  O33 DPPC  433      27.177  10.768  60.095  1.00  0.00           O  
HETATM 6122  C34 DPPC  433      27.575   9.492  60.219  1.00  0.00           C  
HETATM 6123  O35 DPPC  433      27.904   9.062  61.336  1.00  0.00           O  
HETATM 6124  C36 DPPC  433      27.800   8.719  58.991  1.00  0.00           C  
HETATM 6125  C37 DPPC  433      26.497   8.509  58.230  1.00  0.00           C  
HETATM 6126  C38 DPPC  433      26.862   8.041  56.795  1.00  0.00           C  
HETATM 6127  C39 DPPC  433      25.642   8.149  55.871  1.00  0.00           C  
HETATM 6128  C40 DPPC  433      26.108   7.506  54.540  1.00  0.00           C  
HETATM 6129  C41 DPPC  433      27.008   8.455  53.723  1.00  0.00           C  
HETATM 6130  C42 DPPC  433      27.605   7.720  52.534  1.00  0.00           C  
HETATM 6131  C43 DPPC  433      28.627   8.690  51.899  1.00  0.00           C  
HETATM 6132  C44 DPPC  433      29.319   7.979  50.752  1.00  0.00           C  
HETATM 6133  C45 DPPC  433      30.503   8.821  50.242  1.00  0.00           C  
HETATM 6134  C46 DPPC  433      31.279   8.100  49.141  1.00  0.00           C  
HETATM 6135  C47 DPPC  433      32.542   8.846  48.905  1.00  0.00           C  
HETATM 6136  C48 DPPC  433      33.632   7.997  48.268  1.00  0.00           C  
HETATM 6137  C49 DPPC  433      34.786   9.005  47.913  1.00  0.00           C  
HETATM 6138  C50 DPPC  433      34.568  10.015  46.849  1.00  0.00           C  
HETATM 6139  C1  DPPC  434      45.050   5.612  70.892  1.00  0.00           C  
HETATM 6140  C2  DPPC  434      44.856   3.223  70.542  1.00  0.00           C  
HETATM 6141  C3  DPPC  434      43.115   4.700  70.248  1.00  0.00           C  
HETATM 6142  N4  DPPC  434      44.568   4.582  70.019  1.00  0.00           N  
HETATM 6143  C5  DPPC  434      44.978   4.945  68.575  1.00  0.00           C  
HETATM 6144  C6  DPPC  434      45.439   3.864  67.622  1.00  0.00           C  
HETATM 6145  O7  DPPC  434      44.335   3.270  66.951  1.00  0.00           O  
HETATM 6146  P8  DPPC  434      44.787   1.985  66.142  1.00  0.00           P  
HETATM 6147  O9  DPPC  434      43.577   1.347  65.695  1.00  0.00           O  
HETATM 6148  O10 DPPC  434      45.723   1.265  67.022  1.00  0.00           O  
HETATM 6149  O11 DPPC  434      45.423   2.858  65.039  1.00  0.00           O  
HETATM 6150  C12 DPPC  434      44.330   3.413  64.371  1.00  0.00           C  
HETATM 6151  C13 DPPC  434      44.650   4.455  63.301  1.00  0.00           C  
HETATM 6152  O14 DPPC  434      43.525   5.009  62.540  1.00  0.00           O  
HETATM 6153  C15 DPPC  434      42.686   5.896  63.068  1.00  0.00           C  
HETATM 6154  O16 DPPC  434      43.038   6.486  64.118  1.00  0.00           O  
HETATM 6155  C17 DPPC  434      41.548   6.404  62.113  1.00  0.00           C  
HETATM 6156  C18 DPPC  434      41.970   6.771  60.658  1.00  0.00           C  
HETATM 6157  C19 DPPC  434      43.140   7.710  60.567  1.00  0.00           C  
HETATM 6158  C20 DPPC  434      43.444   8.058  59.085  1.00  0.00           C  
HETATM 6159  C21 DPPC  434      44.492   9.132  58.813  1.00  0.00           C  
HETATM 6160  C22 DPPC  434      44.790   9.292  57.315  1.00  0.00           C  
HETATM 6161  C23 DPPC  434      45.800  10.419  57.146  1.00  0.00           C  
HETATM 6162  C24 DPPC  434      46.374  10.602  55.774  1.00  0.00           C  
HETATM 6163  C25 DPPC  434      45.222  10.485  54.776  1.00  0.00           C  
HETATM 6164  C26 DPPC  434      45.598  11.165  53.475  1.00  0.00           C  
HETATM 6165  C27 DPPC  434      46.819  10.523  52.831  1.00  0.00           C  
HETATM 6166  C28 DPPC  434      47.501  11.418  51.810  1.00  0.00           C  
HETATM 6167  C29 DPPC  434      48.991  11.676  52.115  1.00  0.00           C  
HETATM 6168  C30 DPPC  434      49.703  10.356  52.112  1.00  0.00           C  
HETATM 6169  C31 DPPC  434      51.251  10.635  52.284  1.00  0.00           C  
HETATM 6170  C32 DPPC  434      45.858   3.824  62.592  1.00  0.00           C  
HETATM 6171  O33 DPPC  434      45.648   2.648  61.777  1.00  0.00           O  
HETATM 6172  C34 DPPC  434      46.853   2.128  61.339  1.00  0.00           C  
HETATM 6173  O35 DPPC  434      47.878   2.419  62.011  1.00  0.00           O  
HETATM 6174  C36 DPPC  434      46.792   1.039  60.310  1.00  0.00           C  
HETATM 6175  C37 DPPC  434      47.001   1.578  58.892  1.00  0.00           C  
HETATM 6176  C38 DPPC  434      46.896   0.426  57.892  1.00  0.00           C  
HETATM 6177  C39 DPPC  434      46.872   0.988  56.439  1.00  0.00           C  
HETATM 6178  C40 DPPC  434      45.683   2.013  56.423  1.00  0.00           C  
HETATM 6179  C41 DPPC  434      45.635   2.781  55.061  1.00  0.00           C  
HETATM 6180  C42 DPPC  434      44.385   3.574  54.750  1.00  0.00           C  
HETATM 6181  C43 DPPC  434      44.074   4.556  55.904  1.00  0.00           C  
HETATM 6182  C44 DPPC  434      43.223   5.747  55.322  1.00  0.00           C  
HETATM 6183  C45 DPPC  434      43.768   6.161  53.900  1.00  0.00           C  
HETATM 6184  C46 DPPC  434      42.947   7.128  53.100  1.00  0.00           C  
HETATM 6185  C47 DPPC  434      43.650   7.340  51.759  1.00  0.00           C  
HETATM 6186  C48 DPPC  434      43.746   6.030  50.913  1.00  0.00           C  
HETATM 6187  C49 DPPC  434      44.210   6.246  49.523  1.00  0.00           C  
HETATM 6188  C50 DPPC  434      43.964   5.034  48.684  1.00  0.00           C  
HETATM 6189  C1  DPPC  435      18.947  19.570  66.331  1.00  0.00           C  
HETATM 6190  C2  DPPC  435      20.557  18.093  66.591  1.00  0.00           C  
HETATM 6191  C3  DPPC  435      20.417  19.789  68.231  1.00  0.00           C  
HETATM 6192  N4  DPPC  435      19.607  18.853  67.370  1.00  0.00           N  
HETATM 6193  C5  DPPC  435      18.818  17.818  67.986  1.00  0.00           C  
HETATM 6194  C6  DPPC  435      17.591  18.271  68.909  1.00  0.00           C  
HETATM 6195  O7  DPPC  435      16.369  18.536  68.125  1.00  0.00           O  
HETATM 6196  P8  DPPC  435      15.489  19.714  68.474  1.00  0.00           P  
HETATM 6197  O9  DPPC  435      14.882  19.257  69.729  1.00  0.00           O  
HETATM 6198  O10 DPPC  435      16.505  20.718  68.221  1.00  0.00           O  
HETATM 6199  O11 DPPC  435      14.536  19.381  67.238  1.00  0.00           O  
HETATM 6200  C12 DPPC  435      15.233  19.654  66.053  1.00  0.00           C  
HETATM 6201  C13 DPPC  435      14.563  18.972  64.841  1.00  0.00           C  
HETATM 6202  O14 DPPC  435      15.057  19.439  63.540  1.00  0.00           O  
HETATM 6203  C15 DPPC  435      16.279  19.084  62.996  1.00  0.00           C  
HETATM 6204  O16 DPPC  435      17.345  18.868  63.670  1.00  0.00           O  
HETATM 6205  C17 DPPC  435      16.342  19.675  61.640  1.00  0.00           C  
HETATM 6206  C18 DPPC  435      16.369  18.570  60.594  1.00  0.00           C  
HETATM 6207  C19 DPPC  435      17.335  18.949  59.479  1.00  0.00           C  
HETATM 6208  C20 DPPC  435      16.693  18.822  58.098  1.00  0.00           C  
HETATM 6209  C21 DPPC  435      17.674  19.460  57.081  1.00  0.00           C  
HETATM 6210  C22 DPPC  435      17.357  18.983  55.687  1.00  0.00           C  
HETATM 6211  C23 DPPC  435      18.484  19.476  54.754  1.00  0.00           C  
HETATM 6212  C24 DPPC  435      18.122  19.030  53.382  1.00  0.00           C  
HETATM 6213  C25 DPPC  435      19.280  19.343  52.439  1.00  0.00           C  
HETATM 6214  C26 DPPC  435      18.752  18.985  51.082  1.00  0.00           C  
HETATM 6215  C27 DPPC  435      17.379  19.625  50.823  1.00  0.00           C  
HETATM 6216  C28 DPPC  435      16.899  19.474  49.334  1.00  0.00           C  
HETATM 6217  C29 DPPC  435      17.888  20.185  48.453  1.00  0.00           C  
HETATM 6218  C30 DPPC  435      17.599  19.986  46.959  1.00  0.00           C  
HETATM 6219  C31 DPPC  435      16.213  20.477  46.517  1.00  0.00           C  
HETATM 6220  C32 DPPC  435      13.126  19.480  64.907  1.00  0.00           C  
HETATM 6221  O33 DPPC  435      12.960  20.882  64.545  1.00  0.00           O  
HETATM 6222  C34 DPPC  435      11.601  21.162  64.581  1.00  0.00           C  
HETATM 6223  O35 DPPC  435      10.805  20.713  65.402  1.00  0.00           O  
HETATM 6224  C36 DPPC  435      11.104  22.348  63.815  1.00  0.00           C  
HETATM 6225  C37 DPPC  435      11.887  22.632  62.534  1.00  0.00           C  
HETATM 6226  C38 DPPC  435      12.046  21.367  61.653  1.00  0.00           C  
HETATM 6227  C39 DPPC  435      12.436  21.861  60.265  1.00  0.00           C  
HETATM 6228  C40 DPPC  435      12.908  20.686  59.418  1.00  0.00           C  
HETATM 6229  C41 DPPC  435      13.185  20.974  57.945  1.00  0.00           C  
HETATM 6230  C42 DPPC  435      12.006  21.765  57.360  1.00  0.00           C  
HETATM 6231  C43 DPPC  435      12.046  21.946  55.829  1.00  0.00           C  
HETATM 6232  C44 DPPC  435      11.932  20.683  55.006  1.00  0.00           C  
HETATM 6233  C45 DPPC  435      12.171  20.957  53.492  1.00  0.00           C  
HETATM 6234  C46 DPPC  435      13.567  21.391  53.121  1.00  0.00           C  
HETATM 6235  C47 DPPC  435      13.754  21.280  51.599  1.00  0.00           C  
HETATM 6236  C48 DPPC  435      12.482  21.939  51.003  1.00  0.00           C  
HETATM 6237  C49 DPPC  435      12.579  21.992  49.455  1.00  0.00           C  
HETATM 6238  C50 DPPC  435      12.591  20.606  48.868  1.00  0.00           C  
HETATM 6239  C1  DPPC  436       8.585   8.568  68.124  1.00  0.00           C  
HETATM 6240  C2  DPPC  436       6.757   8.026  66.967  1.00  0.00           C  
HETATM 6241  C3  DPPC  436       8.771   8.769  65.814  1.00  0.00           C  
HETATM 6242  N4  DPPC  436       8.185   7.942  66.905  1.00  0.00           N  
HETATM 6243  C5  DPPC  436       8.571   6.538  66.878  1.00  0.00           C  
HETATM 6244  C6  DPPC  436       8.244   5.670  65.640  1.00  0.00           C  
HETATM 6245  O7  DPPC  436       8.531   4.263  65.782  1.00  0.00           O  
HETATM 6246  P8  DPPC  436       7.430   3.254  66.130  1.00  0.00           P  
HETATM 6247  O9  DPPC  436       6.254   4.071  66.171  1.00  0.00           O  
HETATM 6248  O10 DPPC  436       7.969   2.411  67.263  1.00  0.00           O  
HETATM 6249  O11 DPPC  436       7.361   2.470  64.749  1.00  0.00           O  
HETATM 6250  C12 DPPC  436       8.574   1.724  64.542  1.00  0.00           C  
HETATM 6251  C13 DPPC  436       8.899   1.711  63.004  1.00  0.00           C  
HETATM 6252  O14 DPPC  436       9.991   0.811  62.639  1.00  0.00           O  
HETATM 6253  C15 DPPC  436       9.620  -0.515  62.431  1.00  0.00           C  
HETATM 6254  O16 DPPC  436       8.497  -0.894  62.782  1.00  0.00           O  
HETATM 6255  C17 DPPC  436      10.629  -1.501  61.729  1.00  0.00           C  
HETATM 6256  C18 DPPC  436      11.868  -0.769  61.306  1.00  0.00           C  
HETATM 6257  C19 DPPC  436      11.815  -0.138  59.963  1.00  0.00           C  
HETATM 6258  C20 DPPC  436      11.714  -1.255  58.886  1.00  0.00           C  
HETATM 6259  C21 DPPC  436      11.706  -0.781  57.428  1.00  0.00           C  
HETATM 6260  C22 DPPC  436      11.434  -1.818  56.320  1.00  0.00           C  
HETATM 6261  C23 DPPC  436      11.461  -1.171  54.948  1.00  0.00           C  
HETATM 6262  C24 DPPC  436      11.213  -2.312  53.950  1.00  0.00           C  
HETATM 6263  C25 DPPC  436      10.948  -1.781  52.531  1.00  0.00           C  
HETATM 6264  C26 DPPC  436      10.816  -2.945  51.537  1.00  0.00           C  
HETATM 6265  C27 DPPC  436      10.769  -2.540  50.046  1.00  0.00           C  
HETATM 6266  C28 DPPC  436      12.115  -2.224  49.356  1.00  0.00           C  
HETATM 6267  C29 DPPC  436      13.223  -3.288  49.747  1.00  0.00           C  
HETATM 6268  C30 DPPC  436      14.596  -3.020  49.204  1.00  0.00           C  
HETATM 6269  C31 DPPC  436      14.632  -3.152  47.656  1.00  0.00           C  
HETATM 6270  C32 DPPC  436       9.123   3.208  62.613  1.00  0.00           C  
HETATM 6271  O33 DPPC  436       8.589   3.568  61.273  1.00  0.00           O  
HETATM 6272  C34 DPPC  436       8.221   4.884  61.035  1.00  0.00           C  
HETATM 6273  O35 DPPC  436       8.058   5.609  62.036  1.00  0.00           O  
HETATM 6274  C36 DPPC  436       7.739   5.323  59.634  1.00  0.00           C  
HETATM 6275  C37 DPPC  436       6.452   6.272  59.655  1.00  0.00           C  
HETATM 6276  C38 DPPC  436       5.739   6.329  58.272  1.00  0.00           C  
HETATM 6277  C39 DPPC  436       4.672   7.329  58.557  1.00  0.00           C  
HETATM 6278  C40 DPPC  436       4.006   7.864  57.334  1.00  0.00           C  
HETATM 6279  C41 DPPC  436       5.106   8.612  56.531  1.00  0.00           C  
HETATM 6280  C42 DPPC  436       4.582   9.003  55.095  1.00  0.00           C  
HETATM 6281  C43 DPPC  436       3.110   9.552  55.255  1.00  0.00           C  
HETATM 6282  C44 DPPC  436       2.523   9.993  53.941  1.00  0.00           C  
HETATM 6283  C45 DPPC  436       2.470   8.765  53.031  1.00  0.00           C  
HETATM 6284  C46 DPPC  436       1.857   9.149  51.639  1.00  0.00           C  
HETATM 6285  C47 DPPC  436       1.837   7.844  50.862  1.00  0.00           C  
HETATM 6286  C48 DPPC  436       0.862   6.873  51.484  1.00  0.00           C  
HETATM 6287  C49 DPPC  436       1.090   5.559  50.699  1.00  0.00           C  
HETATM 6288  C50 DPPC  436       0.918   5.911  49.192  1.00  0.00           C  
HETATM 6289  C1  DPPC  437       0.295  31.888  66.932  1.00  0.00           C  
HETATM 6290  C2  DPPC  437       1.006  33.129  64.949  1.00  0.00           C  
HETATM 6291  C3  DPPC  437      -0.484  34.058  66.398  1.00  0.00           C  
HETATM 6292  N4  DPPC  437       0.705  33.182  66.361  1.00  0.00           N  
HETATM 6293  C5  DPPC  437       1.768  33.735  67.198  1.00  0.00           C  
HETATM 6294  C6  DPPC  437       2.387  35.147  67.065  1.00  0.00           C  
HETATM 6295  O7  DPPC  437       3.047  35.392  65.892  1.00  0.00           O  
HETATM 6296  P8  DPPC  437       4.569  35.738  66.280  1.00  0.00           P  
HETATM 6297  O9  DPPC  437       5.246  34.941  65.257  1.00  0.00           O  
HETATM 6298  O10 DPPC  437       4.918  35.611  67.718  1.00  0.00           O  
HETATM 6299  O11 DPPC  437       4.577  37.259  65.866  1.00  0.00           O  
HETATM 6300  C12 DPPC  437       5.086  37.278  64.546  1.00  0.00           C  
HETATM 6301  C13 DPPC  437       5.082  38.661  64.006  1.00  0.00           C  
HETATM 6302  O14 DPPC  437       6.191  39.463  64.587  1.00  0.00           O  
HETATM 6303  C15 DPPC  437       7.529  39.459  64.322  1.00  0.00           C  
HETATM 6304  O16 DPPC  437       8.236  39.727  65.301  1.00  0.00           O  
HETATM 6305  C17 DPPC  437       8.140  38.981  62.963  1.00  0.00           C  
HETATM 6306  C18 DPPC  437       9.673  38.884  62.987  1.00  0.00           C  
HETATM 6307  C19 DPPC  437      10.130  38.658  61.509  1.00  0.00           C  
HETATM 6308  C20 DPPC  437      11.653  38.685  61.316  1.00  0.00           C  
HETATM 6309  C21 DPPC  437      12.134  37.820  60.111  1.00  0.00           C  
HETATM 6310  C22 DPPC  437      11.375  38.108  58.760  1.00  0.00           C  
HETATM 6311  C23 DPPC  437      11.524  36.980  57.760  1.00  0.00           C  
HETATM 6312  C24 DPPC  437      10.907  35.730  58.477  1.00  0.00           C  
HETATM 6313  C25 DPPC  437      10.822  34.452  57.746  1.00  0.00           C  
HETATM 6314  C26 DPPC  437       9.824  33.611  58.466  1.00  0.00           C  
HETATM 6315  C27 DPPC  437       9.357  32.328  57.739  1.00  0.00           C  
HETATM 6316  C28 DPPC  437       8.479  31.510  58.699  1.00  0.00           C  
HETATM 6317  C29 DPPC  437       7.225  32.357  59.070  1.00  0.00           C  
HETATM 6318  C30 DPPC  437       6.318  32.469  57.831  1.00  0.00           C  
HETATM 6319  C31 DPPC  437       4.987  33.135  58.042  1.00  0.00           C  
HETATM 6320  C32 DPPC  437       3.659  39.236  63.936  1.00  0.00           C  
HETATM 6321  O33 DPPC  437       2.843  38.758  62.785  1.00  0.00           O  
HETATM 6322  C34 DPPC  437       3.194  39.468  61.674  1.00  0.00           C  
HETATM 6323  O35 DPPC  437       4.215  40.206  61.667  1.00  0.00           O  
HETATM 6324  C36 DPPC  437       2.221  39.340  60.532  1.00  0.00           C  
HETATM 6325  C37 DPPC  437       2.718  38.579  59.247  1.00  0.00           C  
HETATM 6326  C38 DPPC  437       1.443  38.276  58.421  1.00  0.00           C  
HETATM 6327  C39 DPPC  437       1.838  37.541  57.108  1.00  0.00           C  
HETATM 6328  C40 DPPC  437       2.553  38.355  56.114  1.00  0.00           C  
HETATM 6329  C41 DPPC  437       2.678  37.554  54.794  1.00  0.00           C  
HETATM 6330  C42 DPPC  437       3.477  38.203  53.727  1.00  0.00           C  
HETATM 6331  C43 DPPC  437       3.715  37.277  52.521  1.00  0.00           C  
HETATM 6332  C44 DPPC  437       4.703  37.811  51.469  1.00  0.00           C  
HETATM 6333  C45 DPPC  437       4.876  36.970  50.152  1.00  0.00           C  
HETATM 6334  C46 DPPC  437       5.444  35.616  50.332  1.00  0.00           C  
HETATM 6335  C47 DPPC  437       5.140  34.793  49.103  1.00  0.00           C  
HETATM 6336  C48 DPPC  437       6.168  35.083  48.038  1.00  0.00           C  
HETATM 6337  C49 DPPC  437       5.695  34.343  46.762  1.00  0.00           C  
HETATM 6338  C50 DPPC  437       6.454  34.301  45.432  1.00  0.00           C  
HETATM 6339  C1  DPPC  438      52.231  47.247  62.193  1.00  0.00           C  
HETATM 6340  C2  DPPC  438      53.378  46.817  60.164  1.00  0.00           C  
HETATM 6341  C3  DPPC  438      51.719  48.582  60.363  1.00  0.00           C  
HETATM 6342  N4  DPPC  438      52.889  47.907  61.064  1.00  0.00           N  
HETATM 6343  C5  DPPC  438      53.845  48.885  61.605  1.00  0.00           C  
HETATM 6344  C6  DPPC  438      54.732  49.652  60.565  1.00  0.00           C  
HETATM 6345  O7  DPPC  438      54.678  51.077  60.808  1.00  0.00           O  
HETATM 6346  P8  DPPC  438      55.175  52.118  59.731  1.00  0.00           P  
HETATM 6347  O9  DPPC  438      55.884  51.441  58.619  1.00  0.00           O  
HETATM 6348  O10 DPPC  438      55.598  53.437  60.283  1.00  0.00           O  
HETATM 6349  O11 DPPC  438      53.687  52.139  59.227  1.00  0.00           O  
HETATM 6350  C12 DPPC  438      53.731  52.889  58.042  1.00  0.00           C  
HETATM 6351  C13 DPPC  438      52.927  52.372  56.801  1.00  0.00           C  
HETATM 6352  O14 DPPC  438      51.589  52.921  56.681  1.00  0.00           O  
HETATM 6353  C15 DPPC  438      51.466  54.216  56.309  1.00  0.00           C  
HETATM 6354  O16 DPPC  438      52.354  55.074  56.411  1.00  0.00           O  
HETATM 6355  C17 DPPC  438      50.086  54.525  55.679  1.00  0.00           C  
HETATM 6356  C18 DPPC  438      49.626  53.518  54.565  1.00  0.00           C  
HETATM 6357  C19 DPPC  438      50.747  53.256  53.489  1.00  0.00           C  
HETATM 6358  C20 DPPC  438      50.449  51.961  52.671  1.00  0.00           C  
HETATM 6359  C21 DPPC  438      51.422  51.763  51.529  1.00  0.00           C  
HETATM 6360  C22 DPPC  438      52.821  51.783  52.096  1.00  0.00           C  
HETATM 6361  C23 DPPC  438      53.846  51.416  51.030  1.00  0.00           C  
HETATM 6362  C24 DPPC  438      55.221  51.019  51.622  1.00  0.00           C  
HETATM 6363  C25 DPPC  438      56.098  50.452  50.488  1.00  0.00           C  
HETATM 6364  C26 DPPC  438      56.224  51.523  49.323  1.00  0.00           C  
HETATM 6365  C27 DPPC  438      56.727  50.996  47.944  1.00  0.00           C  
HETATM 6366  C28 DPPC  438      56.946  52.143  47.009  1.00  0.00           C  
HETATM 6367  C29 DPPC  438      57.870  53.162  47.676  1.00  0.00           C  
HETATM 6368  C30 DPPC  438      57.600  54.466  46.964  1.00  0.00           C  
HETATM 6369  C31 DPPC  438      57.522  54.199  45.417  1.00  0.00           C  
HETATM 6370  C32 DPPC  438      52.932  50.845  57.020  1.00  0.00           C  
HETATM 6371  O33 DPPC  438      52.498  50.204  55.825  1.00  0.00           O  
HETATM 6372  C34 DPPC  438      52.562  48.830  55.843  1.00  0.00           C  
HETATM 6373  O35 DPPC  438      52.694  48.117  56.818  1.00  0.00           O  
HETATM 6374  C36 DPPC  438      52.324  48.016  54.559  1.00  0.00           C  
HETATM 6375  C37 DPPC  438      53.572  47.624  53.824  1.00  0.00           C  
HETATM 6376  C38 DPPC  438      53.265  46.857  52.517  1.00  0.00           C  
HETATM 6377  C39 DPPC  438      52.610  47.783  51.453  1.00  0.00           C  
HETATM 6378  C40 DPPC  438      52.518  46.997  50.128  1.00  0.00           C  
HETATM 6379  C41 DPPC  438      53.974  46.621  49.788  1.00  0.00           C  
HETATM 6380  C42 DPPC  438      54.354  46.647  48.292  1.00  0.00           C  
HETATM 6381  C43 DPPC  438      55.767  46.146  48.098  1.00  0.00           C  
HETATM 6382  C44 DPPC  438      56.157  46.181  46.641  1.00  0.00           C  
HETATM 6383  C45 DPPC  438      56.558  47.553  46.218  1.00  0.00           C  
HETATM 6384  C46 DPPC  438      57.030  47.656  44.797  1.00  0.00           C  
HETATM 6385  C47 DPPC  438      56.967  49.057  44.207  1.00  0.00           C  
HETATM 6386  C48 DPPC  438      55.519  49.504  44.235  1.00  0.00           C  
HETATM 6387  C49 DPPC  438      55.392  50.920  43.735  1.00  0.00           C  
HETATM 6388  C50 DPPC  438      56.136  50.775  42.301  1.00  0.00           C  
HETATM 6389  C1  DPPC  439       1.197  12.350  66.032  1.00  0.00           C  
HETATM 6390  C2  DPPC  439       1.047  14.138  64.854  1.00  0.00           C  
HETATM 6391  C3  DPPC  439       3.269  13.575  65.548  1.00  0.00           C  
HETATM 6392  N4  DPPC  439       1.977  13.026  65.054  1.00  0.00           N  
HETATM 6393  C5  DPPC  439       2.189  12.306  63.748  1.00  0.00           C  
HETATM 6394  C6  DPPC  439       2.661  10.832  63.906  1.00  0.00           C  
HETATM 6395  O7  DPPC  439       2.720  10.192  62.652  1.00  0.00           O  
HETATM 6396  P8  DPPC  439       3.451   8.832  62.890  1.00  0.00           P  
HETATM 6397  O9  DPPC  439       3.509   8.424  64.290  1.00  0.00           O  
HETATM 6398  O10 DPPC  439       3.165   7.780  61.816  1.00  0.00           O  
HETATM 6399  O11 DPPC  439       4.723   9.669  62.581  1.00  0.00           O  
HETATM 6400  C12 DPPC  439       4.625   9.943  61.207  1.00  0.00           C  
HETATM 6401  C13 DPPC  439       5.775  10.827  60.812  1.00  0.00           C  
HETATM 6402  O14 DPPC  439       7.042  10.288  60.525  1.00  0.00           O  
HETATM 6403  C15 DPPC  439       7.864   9.777  61.486  1.00  0.00           C  
HETATM 6404  O16 DPPC  439       7.585   9.620  62.665  1.00  0.00           O  
HETATM 6405  C17 DPPC  439       9.337   9.486  61.130  1.00  0.00           C  
HETATM 6406  C18 DPPC  439       9.470   8.708  59.844  1.00  0.00           C  
HETATM 6407  C19 DPPC  439      10.975   8.635  59.488  1.00  0.00           C  
HETATM 6408  C20 DPPC  439      11.193   7.485  58.556  1.00  0.00           C  
HETATM 6409  C21 DPPC  439      12.651   7.345  58.221  1.00  0.00           C  
HETATM 6410  C22 DPPC  439      12.886   6.115  57.413  1.00  0.00           C  
HETATM 6411  C23 DPPC  439      12.777   4.804  58.174  1.00  0.00           C  
HETATM 6412  C24 DPPC  439      12.950   3.597  57.325  1.00  0.00           C  
HETATM 6413  C25 DPPC  439      14.356   3.441  56.809  1.00  0.00           C  
HETATM 6414  C26 DPPC  439      14.246   2.381  55.736  1.00  0.00           C  
HETATM 6415  C27 DPPC  439      15.471   2.293  54.851  1.00  0.00           C  
HETATM 6416  C28 DPPC  439      15.628   1.040  54.037  1.00  0.00           C  
HETATM 6417  C29 DPPC  439      14.437   0.997  53.055  1.00  0.00           C  
HETATM 6418  C30 DPPC  439      14.718  -0.159  52.122  1.00  0.00           C  
HETATM 6419  C31 DPPC  439      15.298   0.497  50.840  1.00  0.00           C  
HETATM 6420  C32 DPPC  439       5.645  12.013  61.851  1.00  0.00           C  
HETATM 6421  O33 DPPC  439       6.463  13.150  61.679  1.00  0.00           O  
HETATM 6422  C34 DPPC  439       6.502  13.839  62.847  1.00  0.00           C  
HETATM 6423  O35 DPPC  439       6.311  13.188  63.938  1.00  0.00           O  
HETATM 6424  C36 DPPC  439       7.201  15.163  62.720  1.00  0.00           C  
HETATM 6425  C37 DPPC  439       8.670  15.111  63.139  1.00  0.00           C  
HETATM 6426  C38 DPPC  439       9.463  14.138  62.273  1.00  0.00           C  
HETATM 6427  C39 DPPC  439       9.264  14.323  60.711  1.00  0.00           C  
HETATM 6428  C40 DPPC  439      10.215  13.244  60.155  1.00  0.00           C  
HETATM 6429  C41 DPPC  439      10.270  13.463  58.683  1.00  0.00           C  
HETATM 6430  C42 DPPC  439      11.142  12.441  58.009  1.00  0.00           C  
HETATM 6431  C43 DPPC  439      11.458  12.630  56.551  1.00  0.00           C  
HETATM 6432  C44 DPPC  439      12.248  11.412  56.022  1.00  0.00           C  
HETATM 6433  C45 DPPC  439      12.494  11.702  54.566  1.00  0.00           C  
HETATM 6434  C46 DPPC  439      13.457  10.704  53.995  1.00  0.00           C  
HETATM 6435  C47 DPPC  439      12.978   9.320  54.223  1.00  0.00           C  
HETATM 6436  C48 DPPC  439      13.794   8.340  53.421  1.00  0.00           C  
HETATM 6437  C49 DPPC  439      12.951   7.723  52.347  1.00  0.00           C  
HETATM 6438  C50 DPPC  439      13.776   7.159  51.188  1.00  0.00           C  
HETATM 6439  C1  DPPC  440      59.251  38.059  63.626  1.00  0.00           C  
HETATM 6440  C2  DPPC  440      60.975  39.821  63.208  1.00  0.00           C  
HETATM 6441  C3  DPPC  440      59.882  39.423  65.230  1.00  0.00           C  
HETATM 6442  N4  DPPC  440      60.453  38.773  64.071  1.00  0.00           N  
HETATM 6443  C5  DPPC  440      61.419  37.988  64.765  1.00  0.00           C  
HETATM 6444  C6  DPPC  440      62.292  36.915  63.975  1.00  0.00           C  
HETATM 6445  O7  DPPC  440      61.423  35.780  63.641  1.00  0.00           O  
HETATM 6446  P8  DPPC  440      61.874  35.571  62.155  1.00  0.00           P  
HETATM 6447  O9  DPPC  440      61.735  36.875  61.505  1.00  0.00           O  
HETATM 6448  O10 DPPC  440      61.146  34.362  61.750  1.00  0.00           O  
HETATM 6449  O11 DPPC  440      63.414  35.260  62.501  1.00  0.00           O  
HETATM 6450  C12 DPPC  440      64.043  35.353  61.287  1.00  0.00           C  
HETATM 6451  C13 DPPC  440      65.508  35.477  61.559  1.00  0.00           C  
HETATM 6452  O14 DPPC  440      66.182  35.978  60.405  1.00  0.00           O  
HETATM 6453  C15 DPPC  440      67.488  36.454  60.590  1.00  0.00           C  
HETATM 6454  O16 DPPC  440      67.889  36.550  61.712  1.00  0.00           O  
HETATM 6455  C17 DPPC  440      68.303  36.902  59.397  1.00  0.00           C  
HETATM 6456  C18 DPPC  440      67.611  36.673  58.075  1.00  0.00           C  
HETATM 6457  C19 DPPC  440      68.513  36.922  56.871  1.00  0.00           C  
HETATM 6458  C20 DPPC  440      68.853  38.409  56.970  1.00  0.00           C  
HETATM 6459  C21 DPPC  440      69.820  38.889  55.901  1.00  0.00           C  
HETATM 6460  C22 DPPC  440      69.347  38.463  54.511  1.00  0.00           C  
HETATM 6461  C23 DPPC  440      70.538  37.887  53.751  1.00  0.00           C  
HETATM 6462  C24 DPPC  440      70.044  37.108  52.438  1.00  0.00           C  
HETATM 6463  C25 DPPC  440      71.231  36.715  51.689  1.00  0.00           C  
HETATM 6464  C26 DPPC  440      71.007  35.915  50.392  1.00  0.00           C  
HETATM 6465  C27 DPPC  440      72.272  35.897  49.513  1.00  0.00           C  
HETATM 6466  C28 DPPC  440      71.878  35.286  48.175  1.00  0.00           C  
HETATM 6467  C29 DPPC  440      73.142  35.124  47.342  1.00  0.00           C  
HETATM 6468  C30 DPPC  440      72.945  34.241  46.011  1.00  0.00           C  
HETATM 6469  C31 DPPC  440      72.394  35.174  44.904  1.00  0.00           C  
HETATM 6470  C32 DPPC  440      65.872  34.111  62.128  1.00  0.00           C  
HETATM 6471  O33 DPPC  440      65.539  32.996  61.237  1.00  0.00           O  
HETATM 6472  C34 DPPC  440      65.667  31.755  61.784  1.00  0.00           C  
HETATM 6473  O35 DPPC  440      66.327  31.463  62.730  1.00  0.00           O  
HETATM 6474  C36 DPPC  440      64.743  30.608  61.250  1.00  0.00           C  
HETATM 6475  C37 DPPC  440      64.267  30.662  59.799  1.00  0.00           C  
HETATM 6476  C38 DPPC  440      63.314  31.855  59.598  1.00  0.00           C  
HETATM 6477  C39 DPPC  440      62.813  32.072  58.158  1.00  0.00           C  
HETATM 6478  C40 DPPC  440      61.766  33.139  58.371  1.00  0.00           C  
HETATM 6479  C41 DPPC  440      61.268  33.719  57.057  1.00  0.00           C  
HETATM 6480  C42 DPPC  440      60.453  35.046  57.319  1.00  0.00           C  
HETATM 6481  C43 DPPC  440      60.061  35.644  55.904  1.00  0.00           C  
HETATM 6482  C44 DPPC  440      61.280  35.533  55.002  1.00  0.00           C  
HETATM 6483  C45 DPPC  440      61.063  36.407  53.727  1.00  0.00           C  
HETATM 6484  C46 DPPC  440      60.806  37.908  54.005  1.00  0.00           C  
HETATM 6485  C47 DPPC  440      60.699  38.485  52.631  1.00  0.00           C  
HETATM 6486  C48 DPPC  440      60.244  39.914  52.787  1.00  0.00           C  
HETATM 6487  C49 DPPC  440      61.157  40.749  53.689  1.00  0.00           C  
HETATM 6488  C50 DPPC  440      60.891  42.274  53.683  1.00  0.00           C  
HETATM 6489  C1  DPPC  441       9.379  49.120  69.746  1.00  0.00           C  
HETATM 6490  C2  DPPC  441       9.198  48.726  72.185  1.00  0.00           C  
HETATM 6491  C3  DPPC  441      10.837  47.574  70.893  1.00  0.00           C  
HETATM 6492  N4  DPPC  441      10.143  48.919  71.034  1.00  0.00           N  
HETATM 6493  C5  DPPC  441      11.080  50.148  71.226  1.00  0.00           C  
HETATM 6494  C6  DPPC  441      12.126  50.521  70.166  1.00  0.00           C  
HETATM 6495  O7  DPPC  441      12.651  51.799  70.191  1.00  0.00           O  
HETATM 6496  P8  DPPC  441      14.117  51.679  70.613  1.00  0.00           P  
HETATM 6497  O9  DPPC  441      14.396  50.387  71.249  1.00  0.00           O  
HETATM 6498  O10 DPPC  441      14.430  53.030  71.053  1.00  0.00           O  
HETATM 6499  O11 DPPC  441      14.838  51.476  69.213  1.00  0.00           O  
HETATM 6500  C12 DPPC  441      15.388  52.686  68.916  1.00  0.00           C  
HETATM 6501  C13 DPPC  441      15.769  52.966  67.423  1.00  0.00           C  
HETATM 6502  O14 DPPC  441      16.554  54.220  67.294  1.00  0.00           O  
HETATM 6503  C15 DPPC  441      15.947  55.380  66.990  1.00  0.00           C  
HETATM 6504  O16 DPPC  441      14.998  55.777  67.632  1.00  0.00           O  
HETATM 6505  C17 DPPC  441      16.755  56.510  66.272  1.00  0.00           C  
HETATM 6506  C18 DPPC  441      16.911  56.286  64.796  1.00  0.00           C  
HETATM 6507  C19 DPPC  441      15.586  56.630  64.186  1.00  0.00           C  
HETATM 6508  C20 DPPC  441      15.561  56.344  62.676  1.00  0.00           C  
HETATM 6509  C21 DPPC  441      14.294  56.592  61.915  1.00  0.00           C  
HETATM 6510  C22 DPPC  441      14.463  56.209  60.409  1.00  0.00           C  
HETATM 6511  C23 DPPC  441      13.066  55.933  59.762  1.00  0.00           C  
HETATM 6512  C24 DPPC  441      13.234  55.212  58.462  1.00  0.00           C  
HETATM 6513  C25 DPPC  441      11.933  54.691  57.926  1.00  0.00           C  
HETATM 6514  C26 DPPC  441      10.994  55.886  57.534  1.00  0.00           C  
HETATM 6515  C27 DPPC  441       9.848  55.308  56.800  1.00  0.00           C  
HETATM 6516  C28 DPPC  441      10.066  55.367  55.319  1.00  0.00           C  
HETATM 6517  C29 DPPC  441       8.632  55.544  54.743  1.00  0.00           C  
HETATM 6518  C30 DPPC  441       8.174  56.993  55.196  1.00  0.00           C  
HETATM 6519  C31 DPPC  441       7.046  57.328  54.278  1.00  0.00           C  
HETATM 6520  C32 DPPC  441      14.505  52.733  66.664  1.00  0.00           C  
HETATM 6521  O33 DPPC  441      14.357  53.130  65.301  1.00  0.00           O  
HETATM 6522  C34 DPPC  441      13.248  52.603  64.630  1.00  0.00           C  
HETATM 6523  O35 DPPC  441      12.645  51.604  65.082  1.00  0.00           O  
HETATM 6524  C36 DPPC  441      13.095  52.923  63.063  1.00  0.00           C  
HETATM 6525  C37 DPPC  441      14.437  52.436  62.468  1.00  0.00           C  
HETATM 6526  C38 DPPC  441      14.375  52.525  60.931  1.00  0.00           C  
HETATM 6527  C39 DPPC  441      15.755  52.114  60.400  1.00  0.00           C  
HETATM 6528  C40 DPPC  441      15.967  52.156  58.907  1.00  0.00           C  
HETATM 6529  C41 DPPC  441      17.366  51.710  58.551  1.00  0.00           C  
HETATM 6530  C42 DPPC  441      17.527  51.900  57.029  1.00  0.00           C  
HETATM 6531  C43 DPPC  441      17.450  53.342  56.549  1.00  0.00           C  
HETATM 6532  C44 DPPC  441      18.001  53.236  55.180  1.00  0.00           C  
HETATM 6533  C45 DPPC  441      19.399  52.683  55.492  1.00  0.00           C  
HETATM 6534  C46 DPPC  441      20.084  52.180  54.274  1.00  0.00           C  
HETATM 6535  C47 DPPC  441      19.473  50.971  53.599  1.00  0.00           C  
HETATM 6536  C48 DPPC  441      20.251  50.227  52.517  1.00  0.00           C  
HETATM 6537  C49 DPPC  441      20.402  51.209  51.328  1.00  0.00           C  
HETATM 6538  C50 DPPC  441      20.831  50.333  50.118  1.00  0.00           C  
HETATM 6539  C1  DPPC  442      13.357  15.537  72.518  1.00  0.00           C  
HETATM 6540  C2  DPPC  442      13.971  13.432  73.621  1.00  0.00           C  
HETATM 6541  C3  DPPC  442      12.025  13.574  72.269  1.00  0.00           C  
HETATM 6542  N4  DPPC  442      13.414  14.043  72.418  1.00  0.00           N  
HETATM 6543  C5  DPPC  442      14.324  13.797  71.260  1.00  0.00           C  
HETATM 6544  C6  DPPC  442      14.353  12.422  70.546  1.00  0.00           C  
HETATM 6545  O7  DPPC  442      14.939  12.597  69.246  1.00  0.00           O  
HETATM 6546  P8  DPPC  442      15.071  11.188  68.468  1.00  0.00           P  
HETATM 6547  O9  DPPC  442      13.640  10.835  68.215  1.00  0.00           O  
HETATM 6548  O10 DPPC  442      16.015  10.418  69.315  1.00  0.00           O  
HETATM 6549  O11 DPPC  442      15.654  11.935  67.176  1.00  0.00           O  
HETATM 6550  C12 DPPC  442      14.540  12.571  66.569  1.00  0.00           C  
HETATM 6551  C13 DPPC  442      14.889  13.356  65.272  1.00  0.00           C  
HETATM 6552  O14 DPPC  442      13.704  13.991  64.650  1.00  0.00           O  
HETATM 6553  C15 DPPC  442      13.944  15.181  64.081  1.00  0.00           C  
HETATM 6554  O16 DPPC  442      14.902  15.796  64.475  1.00  0.00           O  
HETATM 6555  C17 DPPC  442      12.758  15.822  63.261  1.00  0.00           C  
HETATM 6556  C18 DPPC  442      13.090  16.558  61.983  1.00  0.00           C  
HETATM 6557  C19 DPPC  442      13.781  15.677  60.900  1.00  0.00           C  
HETATM 6558  C20 DPPC  442      13.535  16.122  59.478  1.00  0.00           C  
HETATM 6559  C21 DPPC  442      14.159  15.211  58.491  1.00  0.00           C  
HETATM 6560  C22 DPPC  442      14.573  15.930  57.184  1.00  0.00           C  
HETATM 6561  C23 DPPC  442      13.247  16.405  56.601  1.00  0.00           C  
HETATM 6562  C24 DPPC  442      13.309  17.078  55.235  1.00  0.00           C  
HETATM 6563  C25 DPPC  442      13.737  16.107  54.133  1.00  0.00           C  
HETATM 6564  C26 DPPC  442      13.882  16.831  52.799  1.00  0.00           C  
HETATM 6565  C27 DPPC  442      14.221  15.827  51.708  1.00  0.00           C  
HETATM 6566  C28 DPPC  442      14.762  16.513  50.382  1.00  0.00           C  
HETATM 6567  C29 DPPC  442      15.416  15.434  49.429  1.00  0.00           C  
HETATM 6568  C30 DPPC  442      16.896  15.506  49.613  1.00  0.00           C  
HETATM 6569  C31 DPPC  442      17.670  14.753  48.449  1.00  0.00           C  
HETATM 6570  C32 DPPC  442      15.289  12.148  64.450  1.00  0.00           C  
HETATM 6571  O33 DPPC  442      16.033  12.302  63.258  1.00  0.00           O  
HETATM 6572  C34 DPPC  442      17.279  12.670  63.487  1.00  0.00           C  
HETATM 6573  O35 DPPC  442      17.627  12.997  64.588  1.00  0.00           O  
HETATM 6574  C36 DPPC  442      18.049  12.972  62.228  1.00  0.00           C  
HETATM 6575  C37 DPPC  442      18.086  14.503  61.978  1.00  0.00           C  
HETATM 6576  C38 DPPC  442      18.835  14.723  60.624  1.00  0.00           C  
HETATM 6577  C39 DPPC  442      17.887  14.285  59.437  1.00  0.00           C  
HETATM 6578  C40 DPPC  442      18.743  14.297  58.213  1.00  0.00           C  
HETATM 6579  C41 DPPC  442      19.114  15.784  57.879  1.00  0.00           C  
HETATM 6580  C42 DPPC  442      19.830  15.723  56.531  1.00  0.00           C  
HETATM 6581  C43 DPPC  442      19.199  15.132  55.261  1.00  0.00           C  
HETATM 6582  C44 DPPC  442      20.049  15.149  53.998  1.00  0.00           C  
HETATM 6583  C45 DPPC  442      19.240  14.936  52.748  1.00  0.00           C  
HETATM 6584  C46 DPPC  442      20.119  14.666  51.548  1.00  0.00           C  
HETATM 6585  C47 DPPC  442      21.074  15.831  51.214  1.00  0.00           C  
HETATM 6586  C48 DPPC  442      22.079  15.472  50.058  1.00  0.00           C  
HETATM 6587  C49 DPPC  442      22.569  14.071  50.249  1.00  0.00           C  
HETATM 6588  C50 DPPC  442      23.818  13.679  49.444  1.00  0.00           C  
HETATM 6589  C1  DPPC  443       1.110  50.777  68.036  1.00  0.00           C  
HETATM 6590  C2  DPPC  443       3.319  50.618  67.830  1.00  0.00           C  
HETATM 6591  C3  DPPC  443       1.863  49.457  66.280  1.00  0.00           C  
HETATM 6592  N4  DPPC  443       2.138  50.692  67.013  1.00  0.00           N  
HETATM 6593  C5  DPPC  443       2.022  51.841  66.074  1.00  0.00           C  
HETATM 6594  C6  DPPC  443       3.195  51.996  65.082  1.00  0.00           C  
HETATM 6595  O7  DPPC  443       3.237  53.291  64.498  1.00  0.00           O  
HETATM 6596  P8  DPPC  443       4.680  53.896  64.491  1.00  0.00           P  
HETATM 6597  O9  DPPC  443       5.094  53.718  65.893  1.00  0.00           O  
HETATM 6598  O10 DPPC  443       4.469  55.214  63.887  1.00  0.00           O  
HETATM 6599  O11 DPPC  443       5.498  53.011  63.594  1.00  0.00           O  
HETATM 6600  C12 DPPC  443       5.584  53.453  62.289  1.00  0.00           C  
HETATM 6601  C13 DPPC  443       6.222  52.427  61.354  1.00  0.00           C  
HETATM 6602  O14 DPPC  443       5.239  51.825  60.432  1.00  0.00           O  
HETATM 6603  C15 DPPC  443       4.251  50.968  60.667  1.00  0.00           C  
HETATM 6604  O16 DPPC  443       3.965  50.713  61.857  1.00  0.00           O  
HETATM 6605  C17 DPPC  443       3.461  50.481  59.447  1.00  0.00           C  
HETATM 6606  C18 DPPC  443       3.452  49.036  58.971  1.00  0.00           C  
HETATM 6607  C19 DPPC  443       4.809  48.389  58.638  1.00  0.00           C  
HETATM 6608  C20 DPPC  443       5.457  49.030  57.390  1.00  0.00           C  
HETATM 6609  C21 DPPC  443       6.376  48.001  56.647  1.00  0.00           C  
HETATM 6610  C22 DPPC  443       5.690  46.721  56.208  1.00  0.00           C  
HETATM 6611  C23 DPPC  443       6.678  45.731  55.634  1.00  0.00           C  
HETATM 6612  C24 DPPC  443       7.532  46.520  54.638  1.00  0.00           C  
HETATM 6613  C25 DPPC  443       8.578  45.588  54.080  1.00  0.00           C  
HETATM 6614  C26 DPPC  443       9.196  46.289  52.818  1.00  0.00           C  
HETATM 6615  C27 DPPC  443      10.315  45.466  52.070  1.00  0.00           C  
HETATM 6616  C28 DPPC  443      10.992  46.340  51.060  1.00  0.00           C  
HETATM 6617  C29 DPPC  443      12.165  45.616  50.303  1.00  0.00           C  
HETATM 6618  C30 DPPC  443      13.140  45.295  51.416  1.00  0.00           C  
HETATM 6619  C31 DPPC  443      14.378  44.530  50.933  1.00  0.00           C  
HETATM 6620  C32 DPPC  443       7.206  51.539  62.155  1.00  0.00           C  
HETATM 6621  O33 DPPC  443       8.388  50.974  61.557  1.00  0.00           O  
HETATM 6622  C34 DPPC  443       9.490  51.669  61.484  1.00  0.00           C  
HETATM 6623  O35 DPPC  443       9.594  52.832  61.754  1.00  0.00           O  
HETATM 6624  C36 DPPC  443      10.644  51.022  60.721  1.00  0.00           C  
HETATM 6625  C37 DPPC  443      10.601  51.280  59.230  1.00  0.00           C  
HETATM 6626  C38 DPPC  443       9.317  50.698  58.547  1.00  0.00           C  
HETATM 6627  C39 DPPC  443       9.220  51.349  57.101  1.00  0.00           C  
HETATM 6628  C40 DPPC  443      10.477  51.206  56.205  1.00  0.00           C  
HETATM 6629  C41 DPPC  443       9.863  51.307  54.787  1.00  0.00           C  
HETATM 6630  C42 DPPC  443      10.914  51.208  53.683  1.00  0.00           C  
HETATM 6631  C43 DPPC  443      10.439  52.080  52.549  1.00  0.00           C  
HETATM 6632  C44 DPPC  443       9.017  51.638  52.385  1.00  0.00           C  
HETATM 6633  C45 DPPC  443       8.345  52.373  51.231  1.00  0.00           C  
HETATM 6634  C46 DPPC  443       8.588  53.895  51.238  1.00  0.00           C  
HETATM 6635  C47 DPPC  443       7.606  54.686  50.270  1.00  0.00           C  
HETATM 6636  C48 DPPC  443       7.825  56.233  50.336  1.00  0.00           C  
HETATM 6637  C49 DPPC  443       6.911  56.997  49.325  1.00  0.00           C  
HETATM 6638  C50 DPPC  443       7.003  58.468  49.688  1.00  0.00           C  
HETATM 6639  C1  DPPC  444      48.047  56.064  60.389  1.00  0.00           C  
HETATM 6640  C2  DPPC  444      50.073  56.391  61.817  1.00  0.00           C  
HETATM 6641  C3  DPPC  444      48.150  57.637  62.224  1.00  0.00           C  
HETATM 6642  N4  DPPC  444      48.614  56.352  61.761  1.00  0.00           N  
HETATM 6643  C5  DPPC  444      48.301  55.244  62.689  1.00  0.00           C  
HETATM 6644  C6  DPPC  444      46.801  54.985  63.062  1.00  0.00           C  
HETATM 6645  O7  DPPC  444      46.377  55.894  64.099  1.00  0.00           O  
HETATM 6646  P8  DPPC  444      44.934  55.523  64.649  1.00  0.00           P  
HETATM 6647  O9  DPPC  444      44.836  56.286  65.847  1.00  0.00           O  
HETATM 6648  O10 DPPC  444      45.078  54.082  64.716  1.00  0.00           O
[truncated: 1,874,186 more chars]
