# Supplementary material for: Identification of 5-HT2A receptor signaling pathways associated with psychedelic potential
Source: Nat Commun. 2023 Dec 15;14:8221. doi: 10.1038/s41467-023-44016-1 (PMC10724237; doi:10.1038/s41467-023-44016-1)
Supplement: Supplementary file 10 — Supplementary Dataset 7 [file 41467_2023_44016_MOESM10_ESM.txt]

TITLE     4 OBTAINED BY CRYO-ELECTRON MICROSCOPY (CRYOEM) in water
REMARK    THIS IS A SIMULATION BOX
CRYST1   56.431   56.056  114.619  90.00  90.00  90.00 P 1           1
MODEL        1
ATOM      1  N   GLN    72      44.493  49.356  71.870  1.00  0.00           N
ATOM      2  H1  GLN    72      45.046  49.372  71.037  1.00  0.00           H
ATOM      3  H2  GLN    72      44.970  49.968  72.501  1.00  0.00           H
ATOM      4  CA  GLN    72      44.307  48.001  72.453  1.00  0.00           C
ATOM      5  CB  GLN    72      43.316  48.024  73.558  1.00  0.00           C
ATOM      6  CG  GLN    72      43.879  47.537  74.865  1.00  0.00           C
ATOM      7  CD  GLN    72      42.824  47.878  75.890  1.00  0.00           C
ATOM      8  OE1 GLN    72      41.755  47.253  75.930  1.00  0.00           O
ATOM      9  NE2 GLN    72      42.907  48.984  76.640  1.00  0.00           N
ATOM     10 HE21 GLN    72      43.646  49.649  76.534  1.00  0.00           H
ATOM     11 HE22 GLN    72      42.462  48.880  77.530  1.00  0.00           H
ATOM     12  C   GLN    72      44.070  46.893  71.428  1.00  0.00           C
ATOM     13  O   GLN    72      43.438  47.088  70.383  1.00  0.00           O
ATOM     14  N   GLU    73      44.783  45.801  71.695  1.00  0.00           N
ATOM     15  H   GLU    73      45.325  45.658  72.524  1.00  0.00           H
ATOM     16  CA  GLU    73      44.853  44.617  70.732  1.00  0.00           C
ATOM     17  CB  GLU    73      45.890  43.610  71.162  1.00  0.00           C
ATOM     18  CG  GLU    73      45.586  42.726  72.339  1.00  0.00           C
ATOM     19  CD  GLU    73      45.535  43.561  73.650  1.00  0.00           C
ATOM     20  OE1 GLU    73      46.545  44.189  74.050  1.00  0.00           O
ATOM     21  OE2 GLU    73      44.380  43.934  73.965  1.00  0.00           O
ATOM     22  C   GLU    73      43.484  44.011  70.234  1.00  0.00           C
ATOM     23  O   GLU    73      43.318  43.778  69.066  1.00  0.00           O
ATOM     24  N   LYS    74      42.500  43.929  71.187  1.00  0.00           N
ATOM     25  H   LYS    74      42.777  43.766  72.134  1.00  0.00           H
ATOM     26  CA  LYS    74      41.148  43.592  70.809  1.00  0.00           C
ATOM     27  CB  LYS    74      40.252  42.960  71.985  1.00  0.00           C
ATOM     28  CG  LYS    74      40.621  41.468  72.348  1.00  0.00           C
ATOM     29  CD  LYS    74      42.099  41.094  72.704  1.00  0.00           C
ATOM     30  CE  LYS    74      42.250  39.662  73.170  1.00  0.00           C
ATOM     31  NZ  LYS    74      43.623  39.338  73.467  1.00  0.00           N
ATOM     32  HZ1 LYS    74      44.164  39.970  74.022  1.00  0.00           H
ATOM     33  HZ2 LYS    74      43.820  38.486  73.952  1.00  0.00           H
ATOM     34  HZ3 LYS    74      44.034  39.284  72.557  1.00  0.00           H
ATOM     35  C   LYS    74      40.256  44.512  69.955  1.00  0.00           C
ATOM     36  O   LYS    74      39.685  44.171  68.959  1.00  0.00           O
ATOM     37  N   ASN    75      40.205  45.752  70.367  1.00  0.00           N
ATOM     38  H   ASN    75      40.549  45.924  71.290  1.00  0.00           H
ATOM     39  CA  ASN    75      39.708  46.981  69.642  1.00  0.00           C
ATOM     40  CB  ASN    75      40.072  48.267  70.342  1.00  0.00           C
ATOM     41  CG  ASN    75      39.780  48.362  71.851  1.00  0.00           C
ATOM     42  OD1 ASN    75      39.904  47.473  72.709  1.00  0.00           O
ATOM     43  ND2 ASN    75      39.442  49.584  72.154  1.00  0.00           N
ATOM     44 HD21 ASN    75      39.490  50.271  71.428  1.00  0.00           H
ATOM     45 HD22 ASN    75      38.687  49.693  72.800  1.00  0.00           H
ATOM     46  C   ASN    75      40.253  47.059  68.204  1.00  0.00           C
ATOM     47  O   ASN    75      39.587  46.748  67.235  1.00  0.00           O
ATOM     48  N   TRP    76      41.606  46.995  68.102  1.00  0.00           N
ATOM     49  H   TRP    76      42.200  47.147  68.893  1.00  0.00           H
ATOM     50  CA  TRP    76      42.257  47.087  66.787  1.00  0.00           C
ATOM     51  CB  TRP    76      43.720  47.116  67.081  1.00  0.00           C
ATOM     52  CG  TRP    76      44.346  48.356  67.631  1.00  0.00           C
ATOM     53  CD1 TRP    76      43.676  49.556  67.693  1.00  0.00           C
ATOM     54  HD1 TRP    76      42.763  49.850  67.176  1.00  0.00           H
ATOM     55  CD2 TRP    76      45.584  48.574  68.235  1.00  0.00           C
ATOM     56  NE1 TRP    76      44.529  50.482  68.137  1.00  0.00           N
ATOM     57  HE1 TRP    76      44.308  51.457  68.170  1.00  0.00           H
ATOM     58  CE2 TRP    76      45.639  49.894  68.568  1.00  0.00           C
ATOM     59  CE3 TRP    76      46.629  47.720  68.569  1.00  0.00           C
ATOM     60  HE3 TRP    76      46.646  46.674  68.263  1.00  0.00           H
ATOM     61  CZ2 TRP    76      46.683  50.377  69.328  1.00  0.00           C
ATOM     62  HZ2 TRP    76      46.623  51.420  69.641  1.00  0.00           H
ATOM     63  CZ3 TRP    76      47.749  48.111  69.282  1.00  0.00           C
ATOM     64  HZ3 TRP    76      48.588  47.443  69.480  1.00  0.00           H
ATOM     65  CH2 TRP    76      47.718  49.489  69.720  1.00  0.00           C
ATOM     66  HH2 TRP    76      48.592  49.881  70.239  1.00  0.00           H
ATOM     67  C   TRP    76      41.914  45.991  65.767  1.00  0.00           C
ATOM     68  O   TRP    76      42.032  46.101  64.524  1.00  0.00           O
ATOM     69  N   SER    77      41.963  44.761  66.233  1.00  0.00           N
ATOM     70  H   SER    77      42.172  44.631  67.202  1.00  0.00           H
ATOM     71  CA  SER    77      41.626  43.511  65.485  1.00  0.00           C
ATOM     72  CB  SER    77      42.048  42.319  66.336  1.00  0.00           C
ATOM     73  OG  SER    77      41.480  42.346  67.601  1.00  0.00           O
ATOM     74  HG  SER    77      42.074  42.803  68.263  1.00  0.00           H
ATOM     75  C   SER    77      40.171  43.497  65.050  1.00  0.00           C
ATOM     76  O   SER    77      39.935  43.128  63.907  1.00  0.00           O
ATOM     77  N   ALA    78      39.293  43.894  65.960  1.00  0.00           N
ATOM     78  H   ALA    78      39.540  43.857  66.928  1.00  0.00           H
ATOM     79  CA  ALA    78      37.808  43.869  65.652  1.00  0.00           C
ATOM     80  CB  ALA    78      36.779  44.120  66.843  1.00  0.00           C
ATOM     81  C   ALA    78      37.620  44.984  64.628  1.00  0.00           C
ATOM     82  O   ALA    78      36.720  44.874  63.777  1.00  0.00           O
ATOM     83  N   LEU    79      38.315  46.103  64.778  1.00  0.00           N
ATOM     84  H   LEU    79      38.520  46.413  65.706  1.00  0.00           H
ATOM     85  CA  LEU    79      38.120  47.145  63.798  1.00  0.00           C
ATOM     86  CB  LEU    79      38.719  48.514  64.161  1.00  0.00           C
ATOM     87  CG  LEU    79      37.651  49.601  64.595  1.00  0.00           C
ATOM     88  CD1 LEU    79      36.686  49.737  63.447  1.00  0.00           C
ATOM     89  CD2 LEU    79      37.008  49.166  65.917  1.00  0.00           C
ATOM     90  C   LEU    79      38.586  46.730  62.385  1.00  0.00           C
ATOM     91  O   LEU    79      37.967  47.042  61.375  1.00  0.00           O
ATOM     92  N   LEU    80      39.668  45.958  62.363  1.00  0.00           N
ATOM     93  H   LEU    80      40.230  46.019  63.188  1.00  0.00           H
ATOM     94  CA  LEU    80      40.356  45.464  61.112  1.00  0.00           C
ATOM     95  CB  LEU    80      41.618  44.721  61.488  1.00  0.00           C
ATOM     96  CG  LEU    80      42.906  45.030  60.618  1.00  0.00           C
ATOM     97  CD1 LEU    80      43.512  46.347  61.219  1.00  0.00           C
ATOM     98  CD2 LEU    80      43.825  43.796  60.775  1.00  0.00           C
ATOM     99  C   LEU    80      39.470  44.524  60.235  1.00  0.00           C
ATOM    100  O   LEU    80      39.174  44.871  59.116  1.00  0.00           O
ATOM    101  N   THR    81      38.778  43.605  60.925  1.00  0.00           N
ATOM    102  H   THR    81      38.980  43.349  61.870  1.00  0.00           H
ATOM    103  CA  THR    81      37.729  42.698  60.367  1.00  0.00           C
ATOM    104  CB  THR    81      37.620  41.438  61.147  1.00  0.00           C
ATOM    105  OG1 THR    81      37.269  41.657  62.424  1.00  0.00           O
ATOM    106  HG1 THR    81      36.916  40.857  62.910  1.00  0.00           H
ATOM    107  CG2 THR    81      38.827  40.498  60.950  1.00  0.00           C
ATOM    108  C   THR    81      36.455  43.503  59.981  1.00  0.00           C
ATOM    109  O   THR    81      36.000  43.452  58.867  1.00  0.00           O
ATOM    110  N   ALA    82      36.105  44.551  60.755  1.00  0.00           N
ATOM    111  H   ALA    82      36.432  44.583  61.699  1.00  0.00           H
ATOM    112  CA  ALA    82      35.049  45.539  60.413  1.00  0.00           C
ATOM    113  CB  ALA    82      34.803  46.449  61.624  1.00  0.00           C
ATOM    114  C   ALA    82      35.356  46.290  59.064  1.00  0.00           C
ATOM    115  O   ALA    82      34.504  46.226  58.136  1.00  0.00           O
ATOM    116  N   VAL    83      36.586  46.713  58.829  1.00  0.00           N
ATOM    117  H   VAL    83      37.232  46.882  59.573  1.00  0.00           H
ATOM    118  CA  VAL    83      36.987  47.365  57.516  1.00  0.00           C
ATOM    119  CB  VAL    83      38.353  48.085  57.749  1.00  0.00           C
ATOM    120  CG1 VAL    83      38.878  48.877  56.534  1.00  0.00           C
ATOM    121  CG2 VAL    83      38.165  49.100  58.863  1.00  0.00           C
ATOM    122  C   VAL    83      37.110  46.414  56.305  1.00  0.00           C
ATOM    123  O   VAL    83      36.667  46.807  55.245  1.00  0.00           O
ATOM    124  N   VAL    84      37.349  45.093  56.517  1.00  0.00           N
ATOM    125  H   VAL    84      37.856  44.846  57.342  1.00  0.00           H
ATOM    126  CA  VAL    84      37.317  44.132  55.436  1.00  0.00           C
ATOM    127  CB  VAL    84      38.176  42.832  55.693  1.00  0.00           C
ATOM    128  CG1 VAL    84      38.252  41.917  54.432  1.00  0.00           C
ATOM    129  CG2 VAL    84      39.670  43.180  55.934  1.00  0.00           C
ATOM    130  C   VAL    84      35.895  43.826  54.893  1.00  0.00           C
ATOM    131  O   VAL    84      35.847  43.591  53.687  1.00  0.00           O
ATOM    132  N   ILE    85      34.807  43.971  55.656  1.00  0.00           N
ATOM    133  H   ILE    85      34.874  44.186  56.630  1.00  0.00           H
ATOM    134  CA  ILE    85      33.454  43.846  55.205  1.00  0.00           C
ATOM    135  CB  ILE    85      32.297  43.719  56.291  1.00  0.00           C
ATOM    136  CG1 ILE    85      32.670  43.012  57.594  1.00  0.00           C
ATOM    137  CG2 ILE    85      31.192  42.933  55.640  1.00  0.00           C
ATOM    138  CD  ILE    85      31.944  43.547  58.871  1.00  0.00           C
ATOM    139  C   ILE    85      33.042  44.856  54.119  1.00  0.00           C
ATOM    140  O   ILE    85      32.275  44.665  53.185  1.00  0.00           O
ATOM    141  N   ILE    86      33.614  46.087  54.138  1.00  0.00           N
ATOM    142  H   ILE    86      34.174  46.349  54.924  1.00  0.00           H
ATOM    143  CA  ILE    86      33.483  47.097  53.096  1.00  0.00           C
ATOM    144  CB  ILE    86      34.017  48.433  53.472  1.00  0.00           C
ATOM    145  CG1 ILE    86      32.986  49.143  54.414  1.00  0.00           C
ATOM    146  CG2 ILE    86      34.347  49.417  52.343  1.00  0.00           C
ATOM    147  CD  ILE    86      31.558  49.389  53.812  1.00  0.00           C
ATOM    148  C   ILE    86      34.003  46.537  51.726  1.00  0.00           C
ATOM    149  O   ILE    86      33.205  46.514  50.757  1.00  0.00           O
ATOM    150  N   LEU    87      35.113  45.793  51.780  1.00  0.00           N
ATOM    151  H   LEU    87      35.653  45.938  52.609  1.00  0.00           H
ATOM    152  CA  LEU    87      35.700  45.175  50.643  1.00  0.00           C
ATOM    153  CB  LEU    87      37.026  44.522  50.972  1.00  0.00           C
ATOM    154  CG  LEU    87      37.999  45.564  51.289  1.00  0.00           C
ATOM    155  CD1 LEU    87      39.276  44.993  51.888  1.00  0.00           C
ATOM    156  CD2 LEU    87      38.357  46.259  49.933  1.00  0.00           C
ATOM    157  C   LEU    87      34.760  44.092  50.161  1.00  0.00           C
ATOM    158  O   LEU    87      34.352  44.095  49.028  1.00  0.00           O
ATOM    159  N   THR    88      34.325  43.083  50.968  1.00  0.00           N
ATOM    160  H   THR    88      34.300  43.253  51.954  1.00  0.00           H
ATOM    161  CA  THR    88      33.374  42.012  50.574  1.00  0.00           C
ATOM    162  CB  THR    88      33.237  40.881  51.637  1.00  0.00           C
ATOM    163  OG1 THR    88      32.576  41.332  52.843  1.00  0.00           O
ATOM    164  HG1 THR    88      32.333  40.505  53.349  1.00  0.00           H
ATOM    165  CG2 THR    88      34.628  40.437  51.993  1.00  0.00           C
ATOM    166  C   THR    88      31.970  42.372  50.105  1.00  0.00           C
ATOM    167  O   THR    88      31.425  41.601  49.368  1.00  0.00           O
ATOM    168  N   ILE    89      31.357  43.427  50.693  1.00  0.00           N
ATOM    169  H   ILE    89      31.548  43.784  51.607  1.00  0.00           H
ATOM    170  CA  ILE    89      30.202  44.081  50.034  1.00  0.00           C
ATOM    171  CB  ILE    89      29.581  45.031  51.090  1.00  0.00           C
ATOM    172  CG1 ILE    89      29.187  44.106  52.248  1.00  0.00           C
ATOM    173  CG2 ILE    89      28.462  45.900  50.532  1.00  0.00           C
ATOM    174  CD  ILE    89      28.025  43.153  52.093  1.00  0.00           C
ATOM    175  C   ILE    89      30.369  44.595  48.589  1.00  0.00           C
ATOM    176  O   ILE    89      29.802  44.095  47.602  1.00  0.00           O
ATOM    177  N   ALA    90      31.410  45.447  48.356  1.00  0.00           N
ATOM    178  H   ALA    90      32.036  45.725  49.084  1.00  0.00           H
ATOM    179  CA  ALA    90      31.922  45.898  47.036  1.00  0.00           C
ATOM    180  CB  ALA    90      33.122  46.779  47.350  1.00  0.00           C
ATOM    181  C   ALA    90      32.448  44.716  46.192  1.00  0.00           C
ATOM    182  O   ALA    90      32.122  44.628  45.017  1.00  0.00           O
ATOM    183  N   GLY    91      33.070  43.668  46.798  1.00  0.00           N
ATOM    184  H   GLY    91      33.592  43.926  47.610  1.00  0.00           H
ATOM    185  CA  GLY    91      33.520  42.440  45.998  1.00  0.00           C
ATOM    186  C   GLY    91      32.306  41.679  45.492  1.00  0.00           C
ATOM    187  O   GLY    91      32.288  41.413  44.287  1.00  0.00           O
ATOM    188  N   ASN    92      31.318  41.481  46.325  1.00  0.00           N
ATOM    189  H   ASN    92      31.260  42.033  47.157  1.00  0.00           H
ATOM    190  CA  ASN    92      30.051  40.835  45.869  1.00  0.00           C
ATOM    191  CB  ASN    92      29.187  40.375  47.101  1.00  0.00           C
ATOM    192  CG  ASN    92      29.616  38.979  47.609  1.00  0.00           C
ATOM    193  OD1 ASN    92      29.405  37.946  47.037  1.00  0.00           O
ATOM    194  ND2 ASN    92      30.498  38.970  48.603  1.00  0.00           N
ATOM    195 HD21 ASN    92      30.665  39.893  48.949  1.00  0.00           H
ATOM    196 HD22 ASN    92      30.900  38.120  48.945  1.00  0.00           H
ATOM    197  C   ASN    92      29.120  41.590  44.926  1.00  0.00           C
ATOM    198  O   ASN    92      28.501  41.008  44.016  1.00  0.00           O
ATOM    199  N   ILE    93      29.107  42.946  45.061  1.00  0.00           N
ATOM    200  H   ILE    93      29.308  43.389  45.935  1.00  0.00           H
ATOM    201  CA  ILE    93      28.304  43.672  44.062  1.00  0.00           C
ATOM    202  CB  ILE    93      28.498  45.200  44.230  1.00  0.00           C
ATOM    203  CG1 ILE    93      27.870  45.652  45.602  1.00  0.00           C
ATOM    204  CG2 ILE    93      28.146  46.111  43.015  1.00  0.00           C
ATOM    205  CD  ILE    93      26.354  45.702  45.594  1.00  0.00           C
ATOM    206  C   ILE    93      28.713  43.276  42.628  1.00  0.00           C
ATOM    207  O   ILE    93      27.789  42.903  41.937  1.00  0.00           O
ATOM    208  N   LEU    94      29.982  43.420  42.199  1.00  0.00           N
ATOM    209  H   LEU    94      30.675  43.752  42.839  1.00  0.00           H
ATOM    210  CA  LEU    94      30.500  43.139  40.846  1.00  0.00           C
ATOM    211  CB  LEU    94      32.003  43.638  40.722  1.00  0.00           C
ATOM    212  CG  LEU    94      32.039  45.163  40.766  1.00  0.00           C
ATOM    213  CD1 LEU    94      33.575  45.478  40.695  1.00  0.00           C
ATOM    214  CD2 LEU    94      31.347  45.810  39.552  1.00  0.00           C
ATOM    215  C   LEU    94      30.483  41.633  40.392  1.00  0.00           C
ATOM    216  O   LEU    94      30.305  41.393  39.205  1.00  0.00           O
ATOM    217  N   VAL    95      30.684  40.695  41.360  1.00  0.00           N
ATOM    218  H   VAL    95      31.098  40.903  42.246  1.00  0.00           H
ATOM    219  CA  VAL    95      30.406  39.256  41.007  1.00  0.00           C
ATOM    220  CB  VAL    95      31.084  38.326  42.090  1.00  0.00           C
ATOM    221  CG1 VAL    95      30.690  36.818  41.938  1.00  0.00           C
ATOM    222  CG2 VAL    95      32.579  38.581  42.038  1.00  0.00           C
ATOM    223  C   VAL    95      28.906  38.959  40.759  1.00  0.00           C
ATOM    224  O   VAL    95      28.623  38.449  39.695  1.00  0.00           O
ATOM    225  N   ILE    96      27.924  39.317  41.636  1.00  0.00           N
ATOM    226  H   ILE    96      28.209  39.943  42.362  1.00  0.00           H
ATOM    227  CA  ILE    96      26.509  38.950  41.420  1.00  0.00           C
ATOM    228  CB  ILE    96      25.648  39.167  42.678  1.00  0.00           C
ATOM    229  CG1 ILE    96      24.347  38.438  42.446  1.00  0.00           C
ATOM    230  CG2 ILE    96      25.338  40.659  42.929  1.00  0.00           C
ATOM    231  CD  ILE    96      23.426  38.241  43.613  1.00  0.00           C
ATOM    232  C   ILE    96      26.004  39.600  40.107  1.00  0.00           C
ATOM    233  O   ILE    96      25.474  38.932  39.257  1.00  0.00           O
ATOM    234  N   MET    97      26.431  40.851  39.892  1.00  0.00           N
ATOM    235  H   MET    97      26.851  41.268  40.698  1.00  0.00           H
ATOM    236  CA  MET    97      26.081  41.693  38.674  1.00  0.00           C
ATOM    237  CB  MET    97      26.505  43.139  38.863  1.00  0.00           C
ATOM    238  CG  MET    97      25.516  43.769  39.888  1.00  0.00           C
ATOM    239  SD  MET    97      25.770  45.530  40.192  1.00  0.00           S
ATOM    240  CE  MET    97      24.650  45.886  41.557  1.00  0.00           C
ATOM    241  C   MET    97      26.656  41.076  37.411  1.00  0.00           C
ATOM    242  O   MET    97      25.982  40.925  36.359  1.00  0.00           O
ATOM    243  N   ALA    98      27.840  40.538  37.416  1.00  0.00           N
ATOM    244  H   ALA    98      28.450  40.530  38.208  1.00  0.00           H
ATOM    245  CA  ALA    98      28.376  39.928  36.146  1.00  0.00           C
ATOM    246  CB  ALA    98      29.892  40.074  35.992  1.00  0.00           C
ATOM    247  C   ALA    98      27.970  38.470  35.781  1.00  0.00           C
ATOM    248  O   ALA    98      28.241  38.055  34.631  1.00  0.00           O
ATOM    249  N   VAL    99      27.341  37.699  36.651  1.00  0.00           N
ATOM    250  H   VAL    99      27.375  37.991  37.607  1.00  0.00           H
ATOM    251  CA  VAL    99      26.939  36.287  36.427  1.00  0.00           C
ATOM    252  CB  VAL    99      27.360  35.420  37.552  1.00  0.00           C
ATOM    253  CG1 VAL    99      28.841  35.359  38.010  1.00  0.00           C
ATOM    254  CG2 VAL    99      26.549  35.781  38.807  1.00  0.00           C
ATOM    255  C   VAL    99      25.440  36.134  35.992  1.00  0.00           C
ATOM    256  O   VAL    99      24.826  35.041  36.113  1.00  0.00           O
ATOM    257  N   SER   100      24.879  37.249  35.675  1.00  0.00           N
ATOM    258  H   SER   100      25.379  38.058  35.365  1.00  0.00           H
ATOM    259  CA  SER   100      23.450  37.330  35.451  1.00  0.00           C
ATOM    260  CB  SER   100      22.841  38.677  35.727  1.00  0.00           C
ATOM    261  OG  SER   100      23.196  39.686  34.738  1.00  0.00           O
ATOM    262  HG  SER   100      22.426  39.751  34.103  1.00  0.00           H
ATOM    263  C   SER   100      22.922  36.799  34.106  1.00  0.00           C
ATOM    264  O   SER   100      22.811  37.510  33.090  1.00  0.00           O
ATOM    265  N   LEU   101      22.652  35.539  34.156  1.00  0.00           N
ATOM    266  H   LEU   101      22.763  34.983  34.980  1.00  0.00           H
ATOM    267  CA  LEU   101      21.823  34.909  33.104  1.00  0.00           C
ATOM    268  CB  LEU   101      21.876  33.414  33.312  1.00  0.00           C
ATOM    269  CG  LEU   101      23.061  32.621  32.681  1.00  0.00           C
ATOM    270  CD1 LEU   101      22.589  31.154  32.635  1.00  0.00           C
ATOM    271  CD2 LEU   101      23.308  33.034  31.209  1.00  0.00           C
ATOM    272  C   LEU   101      20.350  35.322  33.069  1.00  0.00           C
ATOM    273  O   LEU   101      19.744  35.710  34.109  1.00  0.00           O
ATOM    274  N   GLU   102      19.760  35.206  31.870  1.00  0.00           N
ATOM    275  H   GLU   102      20.380  35.201  31.086  1.00  0.00           H
ATOM    276  CA  GLU   102      18.263  35.373  31.560  1.00  0.00           C
ATOM    277  CB  GLU   102      17.901  34.893  30.114  1.00  0.00           C
ATOM    278  CG  GLU   102      16.496  35.369  29.687  1.00  0.00           C
ATOM    279  CD  GLU   102      15.391  34.352  30.008  1.00  0.00           C
ATOM    280  OE1 GLU   102      15.579  33.167  29.584  1.00  0.00           O
ATOM    281  OE2 GLU   102      14.314  34.745  30.552  1.00  0.00           O
ATOM    282  C   GLU   102      17.433  34.530  32.553  1.00  0.00           C
ATOM    283  O   GLU   102      17.618  33.348  32.704  1.00  0.00           O
ATOM    284  N   LYS   103      16.385  35.195  32.967  1.00  0.00           N
ATOM    285  H   LYS   103      16.060  35.977  32.435  1.00  0.00           H
ATOM    286  CA  LYS   103      15.518  34.608  33.998  1.00  0.00           C
ATOM    287  CB  LYS   103      14.336  35.552  34.234  1.00  0.00           C
ATOM    288  CG  LYS   103      14.742  36.525  35.359  1.00  0.00           C
ATOM    289  CD  LYS   103      13.814  37.733  35.409  1.00  0.00           C
ATOM    290  CE  LYS   103      14.315  38.813  36.389  1.00  0.00           C
ATOM    291  NZ  LYS   103      13.979  38.588  37.795  1.00  0.00           N
ATOM    292  HZ1 LYS   103      14.158  37.738  38.291  1.00  0.00           H
ATOM    293  HZ2 LYS   103      14.381  39.325  38.338  1.00  0.00           H
ATOM    294  HZ3 LYS   103      12.990  38.689  37.908  1.00  0.00           H
ATOM    295  C   LYS   103      14.886  33.161  33.884  1.00  0.00           C
ATOM    296  O   LYS   103      14.803  32.506  34.907  1.00  0.00           O
ATOM    297  N   LYS   104      14.537  32.873  32.671  1.00  0.00           N
ATOM    298  H   LYS   104      14.618  33.512  31.907  1.00  0.00           H
ATOM    299  CA  LYS   104      14.151  31.502  32.311  1.00  0.00           C
ATOM    300  CB  LYS   104      13.163  31.467  31.151  1.00  0.00           C
ATOM    301  CG  LYS   104      11.937  32.264  31.471  1.00  0.00           C
ATOM    302  CD  LYS   104      10.745  31.803  30.707  1.00  0.00           C
ATOM    303  CE  LYS   104       9.542  32.713  30.853  1.00  0.00           C
ATOM    304  NZ  LYS   104       8.968  32.840  32.160  1.00  0.00           N
ATOM    305  HZ1 LYS   104       8.120  33.326  31.949  1.00  0.00           H
ATOM    306  HZ2 LYS   104       8.784  31.959  32.597  1.00  0.00           H
ATOM    307  HZ3 LYS   104       9.589  33.385  32.724  1.00  0.00           H
ATOM    308  C   LYS   104      15.253  30.539  31.927  1.00  0.00           C
ATOM    309  O   LYS   104      15.251  29.385  32.381  1.00  0.00           O
ATOM    310  N   LEU   105      16.353  31.036  31.296  1.00  0.00           N
ATOM    311  H   LEU   105      16.326  31.877  30.757  1.00  0.00           H
ATOM    312  CA  LEU   105      17.551  30.203  30.983  1.00  0.00           C
ATOM    313  CB  LEU   105      18.474  31.174  30.260  1.00  0.00           C
ATOM    314  CG  LEU   105      19.411  30.569  29.230  1.00  0.00           C
ATOM    315  CD1 LEU   105      18.606  30.317  27.960  1.00  0.00           C
ATOM    316  CD2 LEU   105      20.563  31.484  28.874  1.00  0.00           C
ATOM    317  C   LEU   105      18.307  29.715  32.215  1.00  0.00           C
ATOM    318  O   LEU   105      18.963  28.705  32.235  1.00  0.00           O
ATOM    319  N   GLN   106      17.875  30.363  33.316  1.00  0.00           N
ATOM    320  H   GLN   106      17.108  31.005  33.314  1.00  0.00           H
ATOM    321  CA  GLN   106      18.721  30.196  34.566  1.00  0.00           C
ATOM    322  CB  GLN   106      18.332  31.208  35.691  1.00  0.00           C
ATOM    323  CG  GLN   106      18.987  31.097  37.050  1.00  0.00           C
ATOM    324  CD  GLN   106      18.717  32.202  38.027  1.00  0.00           C
ATOM    325  OE1 GLN   106      17.625  32.656  38.333  1.00  0.00           O
ATOM    326  NE2 GLN   106      19.780  32.985  38.199  1.00  0.00           N
ATOM    327 HE21 GLN   106      20.644  32.858  37.712  1.00  0.00           H
ATOM    328 HE22 GLN   106      19.758  33.720  38.877  1.00  0.00           H
ATOM    329  C   GLN   106      18.646  28.732  35.043  1.00  0.00           C
ATOM    330  O   GLN   106      17.604  28.268  35.367  1.00  0.00           O
ATOM    331  N   ASN   107      19.797  28.121  35.172  1.00  0.00           N
ATOM    332  H   ASN   107      20.637  28.578  34.881  1.00  0.00           H
ATOM    333  CA  ASN   107      19.955  26.774  35.676  1.00  0.00           C
ATOM    334  CB  ASN   107      21.042  26.160  34.724  1.00  0.00           C
ATOM    335  CG  ASN   107      22.457  26.680  34.885  1.00  0.00           C
ATOM    336  OD1 ASN   107      23.052  26.808  35.969  1.00  0.00           O
ATOM    337  ND2 ASN   107      23.144  26.792  33.871  1.00  0.00           N
ATOM    338 HD21 ASN   107      22.872  26.317  33.034  1.00  0.00           H
ATOM    339 HD22 ASN   107      24.085  27.100  34.010  1.00  0.00           H
ATOM    340  C   ASN   107      20.447  26.641  37.148  1.00  0.00           C
ATOM    341  O   ASN   107      20.749  27.621  37.818  1.00  0.00           O
ATOM    342  N   ALA   108      20.803  25.360  37.528  1.00  0.00           N
ATOM    343  H   ALA   108      21.240  24.672  36.948  1.00  0.00           H
ATOM    344  CA  ALA   108      20.921  25.062  38.967  1.00  0.00           C
ATOM    345  CB  ALA   108      20.939  23.590  39.369  1.00  0.00           C
ATOM    346  C   ALA   108      22.226  25.622  39.576  1.00  0.00           C
ATOM    347  O   ALA   108      22.134  26.212  40.637  1.00  0.00           O
ATOM    348  N   THR   109      23.236  25.667  38.708  1.00  0.00           N
ATOM    349  H   THR   109      23.272  25.131  37.865  1.00  0.00           H
ATOM    350  CA  THR   109      24.542  26.217  39.148  1.00  0.00           C
ATOM    351  CB  THR   109      25.726  25.976  38.175  1.00  0.00           C
ATOM    352  OG1 THR   109      25.581  24.648  37.630  1.00  0.00           O
ATOM    353  HG1 THR   109      25.668  24.125  38.478  1.00  0.00           H
ATOM    354  CG2 THR   109      27.039  26.278  38.906  1.00  0.00           C
ATOM    355  C   THR   109      24.467  27.753  39.375  1.00  0.00           C
ATOM    356  O   THR   109      24.647  28.183  40.512  1.00  0.00           O
ATOM    357  N   ASN   110      23.902  28.439  38.420  1.00  0.00           N
ATOM    358  H   ASN   110      23.534  27.959  37.624  1.00  0.00           H
ATOM    359  CA  ASN   110      23.527  29.879  38.389  1.00  0.00           C
ATOM    360  CB  ASN   110      22.847  30.392  37.047  1.00  0.00           C
ATOM    361  CG  ASN   110      23.053  31.899  36.917  1.00  0.00           C
ATOM    362  OD1 ASN   110      22.153  32.695  37.074  1.00  0.00           O
ATOM    363  ND2 ASN   110      24.245  32.281  36.867  1.00  0.00           N
ATOM    364 HD21 ASN   110      24.911  31.546  36.739  1.00  0.00           H
ATOM    365 HD22 ASN   110      24.370  33.227  36.569  1.00  0.00           H
ATOM    366  C   ASN   110      22.611  30.328  39.615  1.00  0.00           C
ATOM    367  O   ASN   110      22.810  31.311  40.349  1.00  0.00           O
ATOM    368  N   TYR   111      21.677  29.416  39.917  1.00  0.00           N
ATOM    369  H   TYR   111      21.640  28.524  39.465  1.00  0.00           H
ATOM    370  CA  TYR   111      20.825  29.482  41.123  1.00  0.00           C
ATOM    371  CB  TYR   111      19.740  28.462  41.274  1.00  0.00           C
ATOM    372  CG  TYR   111      18.423  28.928  40.774  1.00  0.00           C
ATOM    373  CD1 TYR   111      17.537  28.028  40.182  1.00  0.00           C
ATOM    374  HD1 TYR   111      17.693  26.967  39.987  1.00  0.00           H
ATOM    375  CD2 TYR   111      17.923  30.212  41.187  1.00  0.00           C
ATOM    376  HD2 TYR   111      18.479  30.868  41.857  1.00  0.00           H
ATOM    377  CE1 TYR   111      16.231  28.481  39.917  1.00  0.00           C
ATOM    378  HE1 TYR   111      15.455  27.795  39.578  1.00  0.00           H
ATOM    379  CE2 TYR   111      16.639  30.670  40.883  1.00  0.00           C
ATOM    380  HE2 TYR   111      16.409  31.720  41.063  1.00  0.00           H
ATOM    381  CZ  TYR   111      15.824  29.737  40.155  1.00  0.00           C
ATOM    382  OH  TYR   111      14.632  30.154  39.768  1.00  0.00           O
ATOM    383  HH  TYR   111      14.480  31.139  39.686  1.00  0.00           H
ATOM    384  C   TYR   111      21.557  29.285  42.454  1.00  0.00           C
ATOM    385  O   TYR   111      21.222  29.941  43.421  1.00  0.00           O
ATOM    386  N   PHE   112      22.269  28.175  42.659  1.00  0.00           N
ATOM    387  H   PHE   112      22.335  27.402  42.028  1.00  0.00           H
ATOM    388  CA  PHE   112      23.151  27.982  43.868  1.00  0.00           C
ATOM    389  CB  PHE   112      23.703  26.546  43.794  1.00  0.00           C
ATOM    390  CG  PHE   112      22.646  25.461  44.057  1.00  0.00           C
ATOM    391  CD1 PHE   112      22.844  24.326  43.357  1.00  0.00           C
ATOM    392  HD1 PHE   112      23.438  24.325  42.443  1.00  0.00           H
ATOM    393  CD2 PHE   112      21.755  25.475  45.106  1.00  0.00           C
ATOM    394  HD2 PHE   112      21.313  26.428  45.396  1.00  0.00           H
ATOM    395  CE1 PHE   112      22.295  23.117  43.791  1.00  0.00           C
ATOM    396  HE1 PHE   112      22.575  22.153  43.367  1.00  0.00           H
ATOM    397  CE2 PHE   112      21.041  24.354  45.419  1.00  0.00           C
ATOM    398  HE2 PHE   112      20.182  24.444  46.084  1.00  0.00           H
ATOM    399  CZ  PHE   112      21.317  23.106  44.797  1.00  0.00           C
ATOM    400  HZ  PHE   112      20.662  22.293  45.110  1.00  0.00           H
ATOM    401  C   PHE   112      24.303  29.030  43.929  1.00  0.00           C
ATOM    402  O   PHE   112      24.616  29.487  44.996  1.00  0.00           O
ATOM    403  N   LEU   113      24.805  29.454  42.757  1.00  0.00           N
ATOM    404  H   LEU   113      24.654  28.897  41.940  1.00  0.00           H
ATOM    405  CA  LEU   113      25.810  30.562  42.695  1.00  0.00           C
ATOM    406  CB  LEU   113      26.378  30.659  41.274  1.00  0.00           C
ATOM    407  CG  LEU   113      27.533  31.645  41.011  1.00  0.00           C
ATOM    408  CD1 LEU   113      28.759  31.175  41.796  1.00  0.00           C
ATOM    409  CD2 LEU   113      27.936  31.730  39.553  1.00  0.00           C
ATOM    410  C   LEU   113      25.154  31.917  43.116  1.00  0.00           C
ATOM    411  O   LEU   113      25.610  32.458  44.157  1.00  0.00           O
ATOM    412  N   MET   114      23.927  32.126  42.679  1.00  0.00           N
ATOM    413  H   MET   114      23.583  31.492  41.987  1.00  0.00           H
ATOM    414  CA  MET   114      23.221  33.357  43.035  1.00  0.00           C
ATOM    415  CB  MET   114      21.904  33.522  42.377  1.00  0.00           C
ATOM    416  CG  MET   114      21.755  34.813  41.510  1.00  0.00           C
ATOM    417  SD  MET   114      20.220  34.865  40.627  1.00  0.00           S
ATOM    418  CE  MET   114      20.249  36.550  40.122  1.00  0.00           C
ATOM    419  C   MET   114      22.765  33.472  44.589  1.00  0.00           C
ATOM    420  O   MET   114      23.040  34.482  45.311  1.00  0.00           O
ATOM    421  N   SER   115      22.365  32.304  45.113  1.00  0.00           N
ATOM    422  H   SER   115      22.253  31.565  44.448  1.00  0.00           H
ATOM    423  CA  SER   115      21.972  32.075  46.483  1.00  0.00           C
ATOM    424  CB  SER   115      21.377  30.668  46.528  1.00  0.00           C
ATOM    425  OG  SER   115      21.171  30.298  47.928  1.00  0.00           O
ATOM    426  HG  SER   115      21.231  29.308  48.058  1.00  0.00           H
ATOM    427  C   SER   115      23.228  32.154  47.412  1.00  0.00           C
ATOM    428  O   SER   115      23.152  32.688  48.557  1.00  0.00           O
ATOM    429  N   LEU   116      24.428  31.643  46.941  1.00  0.00           N
ATOM    430  H   LEU   116      24.424  31.030  46.151  1.00  0.00           H
ATOM    431  CA  LEU   116      25.649  31.846  47.801  1.00  0.00           C
ATOM    432  CB  LEU   116      26.794  31.381  46.869  1.00  0.00           C
ATOM    433  CG  LEU   116      27.294  29.928  46.928  1.00  0.00           C
ATOM    434  CD1 LEU   116      28.448  29.699  45.956  1.00  0.00           C
ATOM    435  CD2 LEU   116      27.676  29.530  48.347  1.00  0.00           C
ATOM    436  C   LEU   116      25.966  33.328  48.054  1.00  0.00           C
ATOM    437  O   LEU   116      25.826  33.814  49.167  1.00  0.00           O
ATOM    438  N   ALA   117      26.162  34.142  47.039  1.00  0.00           N
ATOM    439  H   ALA   117      26.232  33.720  46.136  1.00  0.00           H
ATOM    440  CA  ALA   117      26.197  35.644  47.148  1.00  0.00           C
ATOM    441  CB  ALA   117      26.575  36.223  45.768  1.00  0.00           C
ATOM    442  C   ALA   117      25.114  36.382  47.832  1.00  0.00           C
ATOM    443  O   ALA   117      25.459  37.163  48.714  1.00  0.00           O
ATOM    444  N   ILE   118      23.862  36.027  47.722  1.00  0.00           N
ATOM    445  H   ILE   118      23.580  35.492  46.925  1.00  0.00           H
ATOM    446  CA  ILE   118      22.831  36.692  48.578  1.00  0.00           C
ATOM    447  CB  ILE   118      21.498  36.446  47.954  1.00  0.00           C
ATOM    448  CG1 ILE   118      21.484  37.266  46.692  1.00  0.00           C
ATOM    449  CG2 ILE   118      20.356  36.949  48.818  1.00  0.00           C
ATOM    450  CD  ILE   118      21.725  38.772  46.847  1.00  0.00           C
ATOM    451  C   ILE   118      22.896  36.388  50.102  1.00  0.00           C
ATOM    452  O   ILE   118      22.816  37.292  50.962  1.00  0.00           O
ATOM    453  N   ALA   119      23.374  35.177  50.424  1.00  0.00           N
ATOM    454  H   ALA   119      23.389  34.385  49.814  1.00  0.00           H
ATOM    455  CA  ALA   119      23.538  34.802  51.817  1.00  0.00           C
ATOM    456  CB  ALA   119      23.650  33.323  51.965  1.00  0.00           C
ATOM    457  C   ALA   119      24.812  35.476  52.408  1.00  0.00           C
ATOM    458  O   ALA   119      24.685  36.217  53.396  1.00  0.00           O
ATOM    459  N   ASPH  120      25.949  35.361  51.725  1.00  0.00           N
ATOM    460  H   ASPH  120      26.038  34.765  50.927  1.00  0.00           H
ATOM    461  CA  ASPH  120      27.094  36.316  51.952  1.00  0.00           C
ATOM    462  CB  ASPH  120      28.135  36.174  50.762  1.00  0.00           C
ATOM    463  CG  ASPH  120      28.791  34.754  50.793  1.00  0.00           C
ATOM    464  OD1 ASPH  120      28.772  34.161  51.826  1.00  0.00           O
ATOM    465  OD2 ASPH  120      29.347  34.223  49.688  1.00  0.00           O
ATOM    466  HD2 ASPH  120      29.705  33.361  50.048  1.00  0.00           H
ATOM    467  C   ASPH  120      26.716  37.801  52.195  1.00  0.00           C
ATOM    468  O   ASPH  120      26.912  38.292  53.299  1.00  0.00           O
ATOM    469  N   MET   121      25.995  38.355  51.301  1.00  0.00           N
ATOM    470  H   MET   121      25.647  37.852  50.510  1.00  0.00           H
ATOM    471  CA  MET   121      25.452  39.770  51.356  1.00  0.00           C
ATOM    472  CB  MET   121      24.875  40.375  50.136  1.00  0.00           C
ATOM    473  CG  MET   121      25.973  41.208  49.479  1.00  0.00           C
ATOM    474  SD  MET   121      25.441  42.274  48.074  1.00  0.00           S
ATOM    475  CE  MET   121      25.440  40.915  46.894  1.00  0.00           C
ATOM    476  C   MET   121      24.609  39.973  52.606  1.00  0.00           C
ATOM    477  O   MET   121      24.992  40.887  53.379  1.00  0.00           O
ATOM    478  N   LEU   122      23.510  39.235  52.816  1.00  0.00           N
ATOM    479  H   LEU   122      23.209  38.565  52.138  1.00  0.00           H
ATOM    480  CA  LEU   122      22.701  39.454  54.024  1.00  0.00           C
ATOM    481  CB  LEU   122      21.486  38.600  53.595  1.00  0.00           C
ATOM    482  CG  LEU   122      20.484  39.299  52.652  1.00  0.00           C
ATOM    483  CD1 LEU   122      19.475  38.237  52.365  1.00  0.00           C
ATOM    484  CD2 LEU   122      19.984  40.623  53.253  1.00  0.00           C
ATOM    485  C   LEU   122      23.494  39.167  55.316  1.00  0.00           C
ATOM    486  O   LEU   122      23.438  39.980  56.223  1.00  0.00           O
ATOM    487  N   LEU   123      24.403  38.225  55.306  1.00  0.00           N
ATOM    488  H   LEU   123      24.447  37.577  54.545  1.00  0.00           H
ATOM    489  CA  LEU   123      25.472  38.187  56.380  1.00  0.00           C
ATOM    490  CB  LEU   123      26.492  37.053  56.033  1.00  0.00           C
ATOM    491  CG  LEU   123      27.172  36.444  57.235  1.00  0.00           C
ATOM    492  CD1 LEU   123      26.258  35.722  58.303  1.00  0.00           C
ATOM    493  CD2 LEU   123      28.349  35.530  56.748  1.00  0.00           C
ATOM    494  C   LEU   123      26.215  39.517  56.541  1.00  0.00           C
ATOM    495  O   LEU   123      26.067  40.099  57.598  1.00  0.00           O
ATOM    496  N   GLY   124      26.769  39.923  55.447  1.00  0.00           N
ATOM    497  H   GLY   124      26.789  39.327  54.644  1.00  0.00           H
ATOM    498  CA  GLY   124      27.655  41.086  55.359  1.00  0.00           C
ATOM    499  C   GLY   124      26.971  42.396  55.602  1.00  0.00           C
ATOM    500  O   GLY   124      27.521  43.315  56.246  1.00  0.00           O
ATOM    501  N   PHE   125      25.657  42.475  55.254  1.00  0.00           N
ATOM    502  H   PHE   125      25.189  41.871  54.608  1.00  0.00           H
ATOM    503  CA  PHE   125      24.886  43.734  55.586  1.00  0.00           C
ATOM    504  CB  PHE   125      23.758  44.044  54.586  1.00  0.00           C
ATOM    505  CG  PHE   125      24.204  44.603  53.182  1.00  0.00           C
ATOM    506  CD1 PHE   125      23.688  43.982  51.976  1.00  0.00           C
ATOM    507  HD1 PHE   125      22.900  43.232  52.037  1.00  0.00           H
ATOM    508  CD2 PHE   125      25.001  45.779  53.164  1.00  0.00           C
ATOM    509  HD2 PHE   125      25.254  46.325  54.073  1.00  0.00           H
ATOM    510  CE1 PHE   125      24.190  44.501  50.763  1.00  0.00           C
ATOM    511  HE1 PHE   125      23.988  43.866  49.900  1.00  0.00           H
ATOM    512  CE2 PHE   125      25.373  46.297  51.900  1.00  0.00           C
ATOM    513  HE2 PHE   125      26.148  47.062  51.853  1.00  0.00           H
ATOM    514  CZ  PHE   125      24.946  45.668  50.703  1.00  0.00           C
ATOM    515  HZ  PHE   125      25.064  46.190  49.753  1.00  0.00           H
ATOM    516  C   PHE   125      24.359  43.854  57.070  1.00  0.00           C
ATOM    517  O   PHE   125      24.458  44.892  57.670  1.00  0.00           O
ATOM    518  N   LEU   126      23.435  42.953  57.272  1.00  0.00           N
ATOM    519  H   LEU   126      23.117  42.462  56.461  1.00  0.00           H
ATOM    520  CA  LEU   126      22.756  42.755  58.614  1.00  0.00           C
ATOM    521  CB  LEU   126      21.599  41.799  58.414  1.00  0.00           C
ATOM    522  CG  LEU   126      20.341  42.268  57.685  1.00  0.00           C
ATOM    523  CD1 LEU   126      19.583  41.098  57.028  1.00  0.00           C
ATOM    524  CD2 LEU   126      19.432  43.047  58.689  1.00  0.00           C
ATOM    525  C   LEU   126      23.589  42.285  59.847  1.00  0.00           C
ATOM    526  O   LEU   126      24.012  43.037  60.760  1.00  0.00           O
ATOM    527  N   VAL   127      24.210  41.081  59.695  1.00  0.00           N
ATOM    528  H   VAL   127      24.489  40.733  58.799  1.00  0.00           H
ATOM    529  CA  VAL   127      24.902  40.317  60.779  1.00  0.00           C
ATOM    530  CB  VAL   127      24.927  38.787  60.592  1.00  0.00           C
ATOM    531  CG1 VAL   127      25.492  38.042  61.822  1.00  0.00           C
ATOM    532  CG2 VAL   127      23.553  38.153  60.175  1.00  0.00           C
ATOM    533  C   VAL   127      26.277  40.917  61.107  1.00  0.00           C
ATOM    534  O   VAL   127      26.497  41.310  62.240  1.00  0.00           O
ATOM    535  N   MET   128      27.149  40.918  60.077  1.00  0.00           N
ATOM    536  H   MET   128      26.873  40.785  59.125  1.00  0.00           H
ATOM    537  CA  MET   128      28.625  41.200  60.229  1.00  0.00           C
ATOM    538  CB  MET   128      29.343  40.921  58.939  1.00  0.00           C
ATOM    539  CG  MET   128      29.709  39.475  58.777  1.00  0.00           C
ATOM    540  SD  MET   128      30.568  38.992  57.191  1.00  0.00           S
ATOM    541  CE  MET   128      32.270  39.399  57.454  1.00  0.00           C
ATOM    542  C   MET   128      28.946  42.591  60.894  1.00  0.00           C
ATOM    543  O   MET   128      29.837  42.556  61.800  1.00  0.00           O
ATOM    544  N   PRO   129      28.210  43.728  60.591  1.00  0.00           N
ATOM    545  CA  PRO   129      28.514  44.981  61.337  1.00  0.00           C
ATOM    546  CB  PRO   129      27.644  46.099  60.731  1.00  0.00           C
ATOM    547  CG  PRO   129      27.244  45.524  59.394  1.00  0.00           C
ATOM    548  CD  PRO   129      27.458  44.098  59.421  1.00  0.00           C
ATOM    549  C   PRO   129      28.185  44.753  62.807  1.00  0.00           C
ATOM    550  O   PRO   129      29.015  44.937  63.669  1.00  0.00           O
ATOM    551  N   VAL   130      26.999  44.236  63.114  1.00  0.00           N
ATOM    552  H   VAL   130      26.463  43.744  62.428  1.00  0.00           H
ATOM    553  CA  VAL   130      26.519  44.036  64.519  1.00  0.00           C
ATOM    554  CB  VAL   130      25.084  43.568  64.602  1.00  0.00           C
ATOM    555  CG1 VAL   130      24.521  43.253  65.984  1.00  0.00           C
ATOM    556  CG2 VAL   130      24.190  44.520  63.852  1.00  0.00           C
ATOM    557  C   VAL   130      27.372  43.074  65.393  1.00  0.00           C
ATOM    558  O   VAL   130      28.044  43.438  66.349  1.00  0.00           O
ATOM    559  N   SER   131      27.605  41.974  64.753  1.00  0.00           N
ATOM    560  H   SER   131      27.420  41.815  63.784  1.00  0.00           H
ATOM    561  CA  SER   131      28.600  40.959  65.220  1.00  0.00           C
ATOM    562  CB  SER   131      28.822  39.823  64.177  1.00  0.00           C
ATOM    563  OG  SER   131      27.657  39.002  64.230  1.00  0.00           O
ATOM    564  HG  SER   131      27.921  38.113  63.855  1.00  0.00           H
ATOM    565  C   SER   131      30.005  41.345  65.777  1.00  0.00           C
ATOM    566  O   SER   131      30.321  40.899  66.902  1.00  0.00           O
ATOM    567  N   MET   132      30.616  42.326  65.117  1.00  0.00           N
ATOM    568  H   MET   132      30.089  42.991  64.587  1.00  0.00           H
ATOM    569  CA  MET   132      31.958  42.791  65.353  1.00  0.00           C
ATOM    570  CB  MET   132      32.280  43.905  64.325  1.00  0.00           C
ATOM    571  CG  MET   132      33.308  44.987  64.643  1.00  0.00           C
ATOM    572  SD  MET   132      32.650  46.364  65.546  1.00  0.00           S
ATOM    573  CE  MET   132      34.196  46.602  66.450  1.00  0.00           C
ATOM    574  C   MET   132      32.175  43.198  66.818  1.00  0.00           C
ATOM    575  O   MET   132      33.328  43.140  67.221  1.00  0.00           O
ATOM    576  N   LEU   133      31.166  43.838  67.490  1.00  0.00           N
ATOM    577  H   LEU   133      30.252  43.723  67.101  1.00  0.00           H
ATOM    578  CA  LEU   133      31.302  44.229  68.903  1.00  0.00           C
ATOM    579  CB  LEU   133      30.064  44.907  69.464  1.00  0.00           C
ATOM    580  CG  LEU   133      29.900  46.338  68.902  1.00  0.00           C
ATOM    581  CD1 LEU   133      31.135  47.261  68.863  1.00  0.00           C
ATOM    582  CD2 LEU   133      29.303  46.353  67.485  1.00  0.00           C
ATOM    583  C   LEU   133      31.667  43.036  69.835  1.00  0.00           C
ATOM    584  O   LEU   133      32.495  43.266  70.710  1.00  0.00           O
ATOM    585  N   THR   134      31.365  41.827  69.524  1.00  0.00           N
ATOM    586  H   THR   134      30.813  41.736  68.696  1.00  0.00           H
ATOM    587  CA  THR   134      31.562  40.570  70.333  1.00  0.00           C
ATOM    588  CB  THR   134      31.516  39.140  69.715  1.00  0.00           C
ATOM    589  OG1 THR   134      32.346  39.078  68.589  1.00  0.00           O
ATOM    590  HG1 THR   134      33.112  38.444  68.693  1.00  0.00           H
ATOM    591  CG2 THR   134      30.151  38.830  69.255  1.00  0.00           C
ATOM    592  C   THR   134      32.941  40.557  71.032  1.00  0.00           C
ATOM    593  O   THR   134      33.012  40.622  72.282  1.00  0.00           O
ATOM    594  N   ILE   135      33.995  40.926  70.284  1.00  0.00           N
ATOM    595  H   ILE   135      33.847  41.363  69.397  1.00  0.00           H
ATOM    596  CA  ILE   135      35.391  40.948  70.668  1.00  0.00           C
ATOM    597  CB  ILE   135      36.215  41.128  69.380  1.00  0.00           C
ATOM    598  CG1 ILE   135      35.986  40.041  68.284  1.00  0.00           C
ATOM    599  CG2 ILE   135      37.741  41.225  69.583  1.00  0.00           C
ATOM    600  CD  ILE   135      35.214  40.531  67.039  1.00  0.00           C
ATOM    601  C   ILE   135      35.767  41.961  71.771  1.00  0.00           C
ATOM    602  O   ILE   135      36.570  41.635  72.636  1.00  0.00           O
ATOM    603  N   LEU   136      34.952  42.956  71.971  1.00  0.00           N
ATOM    604  H   LEU   136      34.340  43.225  71.227  1.00  0.00           H
ATOM    605  CA  LEU   136      35.108  43.855  73.169  1.00  0.00           C
ATOM    606  CB  LEU   136      34.479  45.225  72.863  1.00  0.00           C
ATOM    607  CG  LEU   136      34.925  45.784  71.481  1.00  0.00           C
ATOM    608  CD1 LEU   136      33.996  46.843  70.919  1.00  0.00           C
ATOM    609  CD2 LEU   136      36.387  46.257  71.487  1.00  0.00           C
ATOM    610  C   LEU   136      34.602  43.266  74.510  1.00  0.00           C
ATOM    611  O   LEU   136      35.228  43.405  75.564  1.00  0.00           O
ATOM    612  N   TYR   137      33.418  42.684  74.388  1.00  0.00           N
ATOM    613  H   TYR   137      32.875  42.969  73.598  1.00  0.00           H
ATOM    614  CA  TYR   137      32.647  42.013  75.441  1.00  0.00           C
ATOM    615  CB  TYR   137      31.160  42.030  75.034  1.00  0.00           C
ATOM    616  CG  TYR   137      30.554  43.447  75.044  1.00  0.00           C
ATOM    617  CD1 TYR   137      30.014  43.906  73.884  1.00  0.00           C
ATOM    618  HD1 TYR   137      30.106  43.298  72.985  1.00  0.00           H
ATOM    619  CD2 TYR   137      30.432  44.204  76.195  1.00  0.00           C
ATOM    620  HD2 TYR   137      30.891  43.854  77.120  1.00  0.00           H
ATOM    621  CE1 TYR   137      29.321  45.146  73.831  1.00  0.00           C
ATOM    622  HE1 TYR   137      28.581  45.345  73.055  1.00  0.00           H
ATOM    623  CE2 TYR   137      29.872  45.468  76.173  1.00  0.00           C
ATOM    624  HE2 TYR   137      29.825  46.017  77.114  1.00  0.00           H
ATOM    625  CZ  TYR   137      29.344  45.910  74.989  1.00  0.00           C
ATOM    626  OH  TYR   137      28.633  47.029  74.997  1.00  0.00           O
ATOM    627  HH  TYR   137      27.779  46.896  75.500  1.00  0.00           H
ATOM    628  C   TYR   137      33.079  40.589  75.824  1.00  0.00           C
ATOM    629  O   TYR   137      32.763  40.039  76.883  1.00  0.00           O
ATOM    630  N   GLY   138      33.858  40.009  74.912  1.00  0.00           N
ATOM    631  H   GLY   138      34.000  40.398  74.001  1.00  0.00           H
ATOM    632  CA  GLY   138      34.645  38.740  75.113  1.00  0.00           C
ATOM    633  C   GLY   138      33.598  37.633  74.817  1.00  0.00           C
ATOM    634  O   GLY   138      32.958  37.699  73.762  1.00  0.00           O
ATOM    635  N   TYR   139      33.503  36.607  75.628  1.00  0.00           N
ATOM    636  H   TYR   139      34.314  36.376  76.165  1.00  0.00           H
ATOM    637  CA  TYR   139      32.342  35.619  75.639  1.00  0.00           C
ATOM    638  CB  TYR   139      32.641  34.550  76.760  1.00  0.00           C
ATOM    639  CG  TYR   139      31.871  33.207  76.783  1.00  0.00           C
ATOM    640  CD1 TYR   139      31.801  32.411  75.671  1.00  0.00           C
ATOM    641  HD1 TYR   139      32.488  32.467  74.826  1.00  0.00           H
ATOM    642  CD2 TYR   139      31.194  33.028  77.951  1.00  0.00           C
ATOM    643  HD2 TYR   139      31.606  33.364  78.903  1.00  0.00           H
ATOM    644  CE1 TYR   139      30.882  31.376  75.621  1.00  0.00           C
ATOM    645  HE1 TYR   139      30.754  30.753  74.736  1.00  0.00           H
ATOM    646  CE2 TYR   139      30.228  32.037  77.986  1.00  0.00           C
ATOM    647  HE2 TYR   139      29.856  31.655  78.936  1.00  0.00           H
ATOM    648  CZ  TYR   139      30.101  31.231  76.790  1.00  0.00           C
ATOM    649  OH  TYR   139      29.336  30.110  76.842  1.00  0.00           O
ATOM    650  HH  TYR   139      28.601  30.247  77.506  1.00  0.00           H
ATOM    651  C   TYR   139      31.014  36.213  75.869  1.00  0.00           C
ATOM    652  O   TYR   139      29.946  35.808  75.301  1.00  0.00           O
ATOM    653  N   ARG   140      31.026  37.380  76.558  1.00  0.00           N
ATOM    654  H   ARG   140      31.826  37.770  77.014  1.00  0.00           H
ATOM    655  CA  ARG   140      29.792  38.106  76.916  1.00  0.00           C
ATOM    656  CB  ARG   140      30.077  39.205  78.042  1.00  0.00           C
ATOM    657  CG  ARG   140      30.362  38.471  79.379  1.00  0.00           C
ATOM    658  CD  ARG   140      30.576  39.493  80.482  1.00  0.00           C
ATOM    659  NE  ARG   140      29.423  40.270  80.881  1.00  0.00           N
ATOM    660  HE  ARG   140      29.125  40.944  80.205  1.00  0.00           H
ATOM    661  CZ  ARG   140      28.742  40.276  82.051  1.00  0.00           C
ATOM    662  NH1 ARG   140      28.984  39.501  83.154  1.00  0.00           N
ATOM    663 HH11 ARG   140      29.724  38.838  83.266  1.00  0.00           H
ATOM    664 HH12 ARG   140      28.419  39.701  83.954  1.00  0.00           H
ATOM    665  NH2 ARG   140      27.817  41.201  82.132  1.00  0.00           N
ATOM    666 HH21 ARG   140      27.649  41.781  81.335  1.00  0.00           H
ATOM    667 HH22 ARG   140      27.473  41.480  83.028  1.00  0.00           H
ATOM    668  C   ARG   140      28.988  38.772  75.756  1.00  0.00           C
ATOM    669  O   ARG   140      29.104  40.015  75.621  1.00  0.00           O
ATOM    670  N   TRP   141      28.284  38.007  74.933  1.00  0.00           N
ATOM    671  H   TRP   141      28.158  37.038  75.148  1.00  0.00           H
ATOM    672  CA  TRP   141      27.666  38.430  73.663  1.00  0.00           C
ATOM    673  CB  TRP   141      27.018  37.270  72.956  1.00  0.00           C
ATOM    674  CG  TRP   141      27.560  36.552  71.675  1.00  0.00           C
ATOM    675  CD1 TRP   141      26.726  36.396  70.605  1.00  0.00           C
ATOM    676  HD1 TRP   141      25.707  36.762  70.478  1.00  0.00           H
ATOM    677  CD2 TRP   141      28.800  36.021  71.372  1.00  0.00           C
ATOM    678  NE1 TRP   141      27.442  35.823  69.661  1.00  0.00           N
ATOM    679  HE1 TRP   141      27.036  35.466  68.819  1.00  0.00           H
ATOM    680  CE2 TRP   141      28.688  35.591  70.078  1.00  0.00           C
ATOM    681  CE3 TRP   141      30.071  36.033  71.964  1.00  0.00           C
ATOM    682  HE3 TRP   141      30.160  36.468  72.959  1.00  0.00           H
ATOM    683  CZ2 TRP   141      29.738  35.028  69.370  1.00  0.00           C
ATOM    684  HZ2 TRP   141      29.521  34.348  68.546  1.00  0.00           H
ATOM    685  CZ3 TRP   141      31.156  35.469  71.216  1.00  0.00           C
ATOM    686  HZ3 TRP   141      32.083  35.200  71.723  1.00  0.00           H
ATOM    687  CH2 TRP   141      31.011  35.009  69.946  1.00  0.00           C
ATOM    688  HH2 TRP   141      31.912  34.785  69.376  1.00  0.00           H
ATOM    689  C   TRP   141      26.729  39.586  73.874  1.00  0.00           C
ATOM    690  O   TRP   141      26.143  39.691  74.943  1.00  0.00           O
ATOM    691  N   PRO   142      26.890  40.595  73.045  1.00  0.00           N
ATOM    692  CA  PRO   142      26.078  41.875  73.233  1.00  0.00           C
ATOM    693  CB  PRO   142      26.610  42.954  72.289  1.00  0.00           C
ATOM    694  CG  PRO   142      27.415  42.109  71.320  1.00  0.00           C
ATOM    695  CD  PRO   142      27.879  40.871  72.029  1.00  0.00           C
ATOM    696  C   PRO   142      24.568  41.507  73.134  1.00  0.00           C
ATOM    697  O   PRO   142      24.284  40.410  72.697  1.00  0.00           O
ATOM    698  N   LEU   143      23.721  42.569  73.250  1.00  0.00           N
ATOM    699  H   LEU   143      24.149  43.451  73.446  1.00  0.00           H
ATOM    700  CA  LEU   143      22.242  42.583  73.055  1.00  0.00           C
ATOM    701  CB  LEU   143      21.910  42.162  71.676  1.00  0.00           C
ATOM    702  CG  LEU   143      22.572  42.888  70.498  1.00  0.00           C
ATOM    703  CD1 LEU   143      22.068  42.317  69.141  1.00  0.00           C
ATOM    704  CD2 LEU   143      22.262  44.400  70.575  1.00  0.00           C
ATOM    705  C   LEU   143      21.459  41.731  74.108  1.00  0.00           C
ATOM    706  O   LEU   143      21.989  40.810  74.804  1.00  0.00           O
ATOM    707  N   PRO   144      20.376  42.287  74.570  1.00  0.00           N
ATOM    708  CA  PRO   144      19.327  41.586  75.370  1.00  0.00           C
ATOM    709  CB  PRO   144      18.431  42.774  75.677  1.00  0.00           C
ATOM    710  CG  PRO   144      18.482  43.748  74.540  1.00  0.00           C
ATOM    711  CD  PRO   144      19.986  43.675  74.241  1.00  0.00           C
ATOM    712  C   PRO   144      18.683  40.487  74.593  1.00  0.00           C
ATOM    713  O   PRO   144      18.662  40.607  73.368  1.00  0.00           O
ATOM    714  N   SER   145      17.907  39.583  75.259  1.00  0.00           N
ATOM    715  H   SER   145      17.420  39.958  76.047  1.00  0.00           H
ATOM    716  CA  SER   145      17.469  38.265  74.702  1.00  0.00           C
ATOM    717  CB  SER   145      16.900  37.468  75.912  1.00  0.00           C
ATOM    718  OG  SER   145      15.749  37.985  76.604  1.00  0.00           O
ATOM    719  HG  SER   145      15.691  37.583  77.518  1.00  0.00           H
ATOM    720  C   SER   145      16.496  38.142  73.526  1.00  0.00           C
ATOM    721  O   SER   145      17.021  37.678  72.558  1.00  0.00           O
ATOM    722  N   LYS   146      15.310  38.805  73.560  1.00  0.00           N
ATOM    723  H   LYS   146      15.020  39.476  74.242  1.00  0.00           H
ATOM    724  CA  LYS   146      14.408  38.751  72.409  1.00  0.00           C
ATOM    725  CB  LYS   146      12.930  39.146  72.772  1.00  0.00           C
ATOM    726  CG  LYS   146      12.305  38.626  74.005  1.00  0.00           C
ATOM    727  CD  LYS   146      10.873  39.180  74.269  1.00  0.00           C
ATOM    728  CE  LYS   146      10.881  40.718  74.211  1.00  0.00           C
ATOM    729  NZ  LYS   146       9.555  41.299  73.984  1.00  0.00           N
ATOM    730  HZ1 LYS   146       9.115  40.862  73.199  1.00  0.00           H
ATOM    731  HZ2 LYS   146       9.032  40.935  74.755  1.00  0.00           H
ATOM    732  HZ3 LYS   146       9.497  42.297  73.994  1.00  0.00           H
ATOM    733  C   LYS   146      15.010  39.461  71.137  1.00  0.00           C
ATOM    734  O   LYS   146      14.570  39.166  70.033  1.00  0.00           O
ATOM    735  N   LEU   147      15.840  40.498  71.413  1.00  0.00           N
ATOM    736  H   LEU   147      15.902  40.788  72.368  1.00  0.00           H
ATOM    737  CA  LEU   147      16.687  41.160  70.389  1.00  0.00           C
ATOM    738  CB  LEU   147      17.218  42.473  70.993  1.00  0.00           C
ATOM    739  CG  LEU   147      17.450  43.387  69.872  1.00  0.00           C
ATOM    740  CD1 LEU   147      16.054  43.899  69.459  1.00  0.00           C
ATOM    741  CD2 LEU   147      18.361  44.536  70.261  1.00  0.00           C
ATOM    742  C   LEU   147      17.758  40.211  69.947  1.00  0.00           C
ATOM    743  O   LEU   147      17.852  39.807  68.778  1.00  0.00           O
ATOM    744  N   CYS   148      18.669  39.799  70.915  1.00  0.00           N
ATOM    745  H   CYS   148      18.643  40.090  71.871  1.00  0.00           H
ATOM    746  CA  CYS   148      19.778  38.858  70.596  1.00  0.00           C
ATOM    747  CB  CYS   148      20.469  38.296  71.838  1.00  0.00           C
ATOM    748  SG  CYS   148      21.978  37.514  71.258  1.00  0.00           S
ATOM    749  C   CYS   148      19.254  37.584  69.851  1.00  0.00           C
ATOM    750  O   CYS   148      19.802  37.234  68.852  1.00  0.00           O
ATOM    751  N   ALA   149      18.039  37.181  70.129  1.00  0.00           N
ATOM    752  H   ALA   149      17.438  37.627  70.792  1.00  0.00           H
ATOM    753  CA  ALA   149      17.411  36.050  69.448  1.00  0.00           C
ATOM    754  CB  ALA   149      16.079  35.799  70.182  1.00  0.00           C
ATOM    755  C   ALA   149      17.079  36.139  67.933  1.00  0.00           C
ATOM    756  O   ALA   149      17.180  35.148  67.210  1.00  0.00           O
ATOM    757  N   VAL   150      16.721  37.348  67.477  1.00  0.00           N
ATOM    758  H   VAL   150      16.746  38.195  68.008  1.00  0.00           H
ATOM    759  CA  VAL   150      16.629  37.574  65.996  1.00  0.00           C
ATOM    760  CB  VAL   150      15.797  38.856  65.736  1.00  0.00           C
ATOM    761  CG1 VAL   150      16.638  40.116  65.991  1.00  0.00           C
ATOM    762  CG2 VAL   150      15.355  38.974  64.272  1.00  0.00           C
ATOM    763  C   VAL   150      17.958  37.573  65.240  1.00  0.00           C
ATOM    764  O   VAL   150      17.971  37.102  64.078  1.00  0.00           O
ATOM    765  N   TRP   151      18.942  38.041  65.938  1.00  0.00           N
ATOM    766  H   TRP   151      18.886  38.450  66.849  1.00  0.00           H
ATOM    767  CA  TRP   151      20.382  38.110  65.380  1.00  0.00           C
ATOM    768  CB  TRP   151      21.292  39.055  66.208  1.00  0.00           C
ATOM    769  CG  TRP   151      22.826  39.055  65.989  1.00  0.00           C
ATOM    770  CD1 TRP   151      23.465  38.944  64.877  1.00  0.00           C
ATOM    771  HD1 TRP   151      23.074  39.214  63.896  1.00  0.00           H
ATOM    772  CD2 TRP   151      23.747  38.963  67.041  1.00  0.00           C
ATOM    773  NE1 TRP   151      24.805  38.873  65.121  1.00  0.00           N
ATOM    774  HE1 TRP   151      25.503  38.930  64.408  1.00  0.00           H
ATOM    775  CE2 TRP   151      25.009  38.897  66.428  1.00  0.00           C
ATOM    776  CE3 TRP   151      23.648  38.981  68.473  1.00  0.00           C
ATOM    777  HE3 TRP   151      22.679  38.907  68.967  1.00  0.00           H
ATOM    778  CZ2 TRP   151      26.105  39.042  67.257  1.00  0.00           C
ATOM    779  HZ2 TRP   151      27.076  39.159  66.776  1.00  0.00           H
ATOM    780  CZ3 TRP   151      24.744  39.151  69.271  1.00  0.00           C
ATOM    781  HZ3 TRP   151      24.577  39.048  70.343  1.00  0.00           H
ATOM    782  CH2 TRP   151      25.998  39.192  68.628  1.00  0.00           C
ATOM    783  HH2 TRP   151      26.878  39.335  69.254  1.00  0.00           H
ATOM    784  C   TRP   151      20.946  36.633  65.246  1.00  0.00           C
ATOM    785  O   TRP   151      21.473  36.381  64.144  1.00  0.00           O
ATOM    786  N   ILE   152      20.727  35.791  66.234  1.00  0.00           N
ATOM    787  H   ILE   152      20.427  36.176  67.107  1.00  0.00           H
ATOM    788  CA  ILE   152      21.181  34.363  66.143  1.00  0.00           C
ATOM    789  CB  ILE   152      21.295  33.621  67.502  1.00  0.00           C
ATOM    790  CG1 ILE   152      21.721  34.622  68.566  1.00  0.00           C
ATOM    791  CG2 ILE   152      22.287  32.485  67.418  1.00  0.00           C
ATOM    792  CD  ILE   152      23.083  35.294  68.356  1.00  0.00           C
ATOM    793  C   ILE   152      20.309  33.655  65.156  1.00  0.00           C
ATOM    794  O   ILE   152      20.790  32.743  64.498  1.00  0.00           O
ATOM    795  N   TYR   153      19.039  34.119  64.986  1.00  0.00           N
ATOM    796  H   TYR   153      18.508  34.499  65.743  1.00  0.00           H
ATOM    797  CA  TYR   153      18.246  33.659  63.829  1.00  0.00           C
ATOM    798  CB  TYR   153      16.846  34.287  63.751  1.00  0.00           C
ATOM    799  CG  TYR   153      16.079  33.957  62.482  1.00  0.00           C
ATOM    800  CD1 TYR   153      15.448  32.805  62.042  1.00  0.00           C
ATOM    801  HD1 TYR   153      15.640  31.844  62.518  1.00  0.00           H
ATOM    802  CD2 TYR   153      15.752  35.102  61.681  1.00  0.00           C
ATOM    803  HD2 TYR   153      15.824  36.022  62.261  1.00  0.00           H
ATOM    804  CE1 TYR   153      14.611  32.782  60.969  1.00  0.00           C
ATOM    805  HE1 TYR   153      14.199  31.796  60.752  1.00  0.00           H
ATOM    806  CE2 TYR   153      14.979  35.093  60.547  1.00  0.00           C
ATOM    807  HE2 TYR   153      14.762  36.005  59.990  1.00  0.00           H
ATOM    808  CZ  TYR   153      14.357  33.872  60.192  1.00  0.00           C
ATOM    809  OH  TYR   153      13.435  33.690  59.202  1.00  0.00           O
ATOM    810  HH  TYR   153      13.477  32.725  58.940  1.00  0.00           H
ATOM    811  C   TYR   153      18.960  33.982  62.540  1.00  0.00           C
ATOM    812  O   TYR   153      19.464  33.052  61.932  1.00  0.00           O
ATOM    813  N   LEU   154      19.193  35.269  62.259  1.00  0.00           N
ATOM    814  H   LEU   154      19.020  35.998  62.921  1.00  0.00           H
ATOM    815  CA  LEU   154      19.864  35.704  61.021  1.00  0.00           C
ATOM    816  CB  LEU   154      19.826  37.231  60.797  1.00  0.00           C
ATOM    817  CG  LEU   154      18.421  37.826  60.822  1.00  0.00           C
ATOM    818  CD1 LEU   154      18.668  39.327  60.725  1.00  0.00           C
ATOM    819  CD2 LEU   154      17.593  37.321  59.610  1.00  0.00           C
ATOM    820  C   LEU   154      21.282  35.194  60.792  1.00  0.00           C
ATOM    821  O   LEU   154      21.539  34.673  59.719  1.00  0.00           O
ATOM    822  N   ASP   155      22.129  35.171  61.862  1.00  0.00           N
ATOM    823  H   ASP   155      21.834  35.454  62.775  1.00  0.00           H
ATOM    824  CA  ASP   155      23.488  34.546  61.885  1.00  0.00           C
ATOM    825  CB  ASP   155      24.122  34.831  63.290  1.00  0.00           C
ATOM    826  CG  ASP   155      25.622  34.450  63.373  1.00  0.00           C
ATOM    827  OD1 ASP   155      26.164  34.214  64.505  1.00  0.00           O
ATOM    828  OD2 ASP   155      26.372  34.811  62.430  1.00  0.00           O
ATOM    829  C   ASP   155      23.426  33.025  61.587  1.00  0.00           C
ATOM    830  O   ASP   155      23.947  32.592  60.550  1.00  0.00           O
ATOM    831  N   VAL   156      22.536  32.282  62.212  1.00  0.00           N
ATOM    832  H   VAL   156      21.936  32.670  62.912  1.00  0.00           H
ATOM    833  CA  VAL   156      22.278  30.820  61.854  1.00  0.00           C
ATOM    834  CB  VAL   156      21.940  30.003  63.135  1.00  0.00           C
ATOM    835  CG1 VAL   156      21.664  28.575  62.826  1.00  0.00           C
ATOM    836  CG2 VAL   156      23.109  30.182  64.097  1.00  0.00           C
ATOM    837  C   VAL   156      21.509  30.506  60.540  1.00  0.00           C
ATOM    838  O   VAL   156      22.054  29.671  59.800  1.00  0.00           O
ATOM    839  N   LEU   157      20.649  31.359  60.028  1.00  0.00           N
ATOM    840  H   LEU   157      20.205  32.060  60.587  1.00  0.00           H
ATOM    841  CA  LEU   157      19.930  31.249  58.732  1.00  0.00           C
ATOM    842  CB  LEU   157      18.843  32.334  58.597  1.00  0.00           C
ATOM    843  CG  LEU   157      18.131  32.370  57.290  1.00  0.00           C
ATOM    844  CD1 LEU   157      17.356  31.052  57.095  1.00  0.00           C
ATOM    845  CD2 LEU   157      17.153  33.572  57.243  1.00  0.00           C
ATOM    846  C   LEU   157      20.904  31.334  57.557  1.00  0.00           C
ATOM    847  O   LEU   157      21.014  30.349  56.819  1.00  0.00           O
ATOM    848  N   PHE   158      21.694  32.426  57.549  1.00  0.00           N
ATOM    849  H   PHE   158      21.657  33.118  58.269  1.00  0.00           H
ATOM    850  CA  PHE   158      22.645  32.641  56.414  1.00  0.00           C
ATOM    851  CB  PHE   158      22.885  34.184  56.114  1.00  0.00           C
ATOM    852  CG  PHE   158      21.687  35.165  56.044  1.00  0.00           C
ATOM    853  CD1 PHE   158      20.664  34.981  55.154  1.00  0.00           C
ATOM    854  HD1 PHE   158      20.840  34.172  54.444  1.00  0.00           H
ATOM    855  CD2 PHE   158      21.558  36.299  56.906  1.00  0.00           C
ATOM    856  HD2 PHE   158      22.221  36.283  57.771  1.00  0.00           H
ATOM    857  CE1 PHE   158      19.532  35.721  55.106  1.00  0.00           C
ATOM    858  HE1 PHE   158      18.767  35.354  54.422  1.00  0.00           H
ATOM    859  CE2 PHE   158      20.373  37.046  56.952  1.00  0.00           C
ATOM    860  HE2 PHE   158      20.353  37.921  57.602  1.00  0.00           H
ATOM    861  CZ  PHE   158      19.288  36.759  56.041  1.00  0.00           C
ATOM    862  HZ  PHE   158      18.304  37.228  56.078  1.00  0.00           H
ATOM    863  C   PHE   158      23.911  31.847  56.528  1.00  0.00           C
ATOM    864  O   PHE   158      24.521  31.416  55.500  1.00  0.00           O
ATOM    865  N   SER   159      24.416  31.565  57.748  1.00  0.00           N
ATOM    866  H   SER   159      24.334  32.206  58.511  1.00  0.00           H
ATOM    867  CA  SER   159      25.552  30.623  57.993  1.00  0.00           C
ATOM    868  CB  SER   159      26.088  30.487  59.408  1.00  0.00           C
ATOM    869  OG  SER   159      26.591  31.768  59.869  1.00  0.00           O
ATOM    870  HG  SER   159      25.835  32.243  60.318  1.00  0.00           H
ATOM    871  C   SER   159      25.437  29.198  57.469  1.00  0.00           C
ATOM    872  O   SER   159      26.265  28.754  56.670  1.00  0.00           O
ATOM    873  N   THR   160      24.284  28.608  57.854  1.00  0.00           N
ATOM    874  H   THR   160      23.696  29.030  58.545  1.00  0.00           H
ATOM    875  CA  THR   160      23.856  27.188  57.495  1.00  0.00           C
ATOM    876  CB  THR   160      22.485  26.837  58.097  1.00  0.00           C
ATOM    877  OG1 THR   160      22.624  26.591  59.496  1.00  0.00           O
ATOM    878  HG1 THR   160      22.132  27.213  60.104  1.00  0.00           H
ATOM    879  CG2 THR   160      21.795  25.569  57.475  1.00  0.00           C
ATOM    880  C   THR   160      23.637  27.218  55.964  1.00  0.00           C
ATOM    881  O   THR   160      24.192  26.382  55.230  1.00  0.00           O
ATOM    882  N   ALA   161      22.954  28.235  55.432  1.00  0.00           N
ATOM    883  H   ALA   161      22.457  28.873  56.019  1.00  0.00           H
ATOM    884  CA  ALA   161      22.770  28.511  53.965  1.00  0.00           C
ATOM    885  CB  ALA   161      22.001  29.838  53.778  1.00  0.00           C
ATOM    886  C   ALA   161      24.099  28.537  53.186  1.00  0.00           C
ATOM    887  O   ALA   161      24.112  27.992  52.072  1.00  0.00           O
ATOM    888  N   SER   162      25.102  29.298  53.693  1.00  0.00           N
ATOM    889  H   SER   162      24.785  30.109  54.185  1.00  0.00           H
ATOM    890  CA  SER   162      26.507  29.316  53.215  1.00  0.00           C
ATOM    891  CB  SER   162      27.499  30.293  53.933  1.00  0.00           C
ATOM    892  OG  SER   162      28.764  30.321  53.191  1.00  0.00           O
ATOM    893  HG  SER   162      29.370  31.006  53.594  1.00  0.00           H
ATOM    894  C   SER   162      27.103  27.898  53.264  1.00  0.00           C
ATOM    895  O   SER   162      27.276  27.222  52.222  1.00  0.00           O
ATOM    896  N   ILE   163      27.096  27.232  54.445  1.00  0.00           N
ATOM    897  H   ILE   163      26.759  27.643  55.291  1.00  0.00           H
ATOM    898  CA  ILE   163      27.700  25.885  54.589  1.00  0.00           C
ATOM    899  CB  ILE   163      27.589  25.402  56.008  1.00  0.00           C
ATOM    900  CG1 ILE   163      28.480  26.183  56.945  1.00  0.00           C
ATOM    901  CG2 ILE   163      27.927  23.867  56.246  1.00  0.00           C
ATOM    902  CD  ILE   163      28.047  26.176  58.412  1.00  0.00           C
ATOM    903  C   ILE   163      26.977  24.934  53.640  1.00  0.00           C
ATOM    904  O   ILE   163      27.644  24.281  52.831  1.00  0.00           O
ATOM    905  N   MET   164      25.624  24.834  53.611  1.00  0.00           N
ATOM    906  H   MET   164      25.159  25.379  54.308  1.00  0.00           H
ATOM    907  CA  MET   164      24.830  23.956  52.781  1.00  0.00           C
ATOM    908  CB  MET   164      23.362  23.929  53.131  1.00  0.00           C
ATOM    909  CG  MET   164      22.991  23.344  54.499  1.00  0.00           C
ATOM    910  SD  MET   164      21.138  23.190  54.606  1.00  0.00           S
ATOM    911  CE  MET   164      20.937  22.200  56.032  1.00  0.00           C
ATOM    912  C   MET   164      25.022  24.300  51.264  1.00  0.00           C
ATOM    913  O   MET   164      25.408  23.408  50.483  1.00  0.00           O
ATOM    914  N   HISD  165      25.083  25.590  50.893  1.00  0.00           N
ATOM    915  H   HISD  165      25.233  26.377  51.493  1.00  0.00           H
ATOM    916  CA  HISD  165      25.285  25.961  49.505  1.00  0.00           C
ATOM    917  CB  HISD  165      24.785  27.257  48.898  1.00  0.00           C
ATOM    918  CG  HISD  165      23.240  27.215  48.869  1.00  0.00           C
ATOM    919  ND1 HISD  165      22.394  27.260  49.909  1.00  0.00           N
ATOM    920  HD1 HISD  165      22.678  27.358  50.863  1.00  0.00           H
ATOM    921  CD2 HISD  165      22.525  27.448  47.795  1.00  0.00           C
ATOM    922  HD2 HISD  165      22.943  27.042  46.874  1.00  0.00           H
ATOM    923  CE1 HISD  165      21.156  27.451  49.426  1.00  0.00           C
ATOM    924  HE1 HISD  165      20.281  27.124  49.987  1.00  0.00           H
ATOM    925  NE2 HISD  165      21.253  27.571  48.090  1.00  0.00           N
ATOM    926  C   HISD  165      26.671  25.684  48.908  1.00  0.00           C
ATOM    927  O   HISD  165      26.816  25.271  47.743  1.00  0.00           O
ATOM    928  N   LEU   166      27.708  25.707  49.706  1.00  0.00           N
ATOM    929  H   LEU   166      27.666  26.293  50.515  1.00  0.00           H
ATOM    930  CA  LEU   166      29.043  25.229  49.275  1.00  0.00           C
ATOM    931  CB  LEU   166      30.123  25.608  50.306  1.00  0.00           C
ATOM    932  CG  LEU   166      30.866  26.950  50.127  1.00  0.00           C
ATOM    933  CD1 LEU   166      32.197  26.766  50.878  1.00  0.00           C
ATOM    934  CD2 LEU   166      31.009  27.473  48.677  1.00  0.00           C
ATOM    935  C   LEU   166      29.105  23.767  49.025  1.00  0.00           C
ATOM    936  O   LEU   166      29.874  23.313  48.199  1.00  0.00           O
ATOM    937  N   CYS   167      28.481  22.957  49.868  1.00  0.00           N
ATOM    938  H   CYS   167      28.017  23.349  50.663  1.00  0.00           H
ATOM    939  CA  CYS   167      28.225  21.505  49.623  1.00  0.00           C
ATOM    940  CB  CYS   167      27.674  20.719  50.856  1.00  0.00           C
ATOM    941  SG  CYS   167      28.040  18.939  50.988  1.00  0.00           S
ATOM    942  HG  CYS   167      28.127  18.792  52.307  1.00  0.00           H
ATOM    943  C   CYS   167      27.319  21.196  48.398  1.00  0.00           C
ATOM    944  O   CYS   167      27.625  20.153  47.718  1.00  0.00           O
ATOM    945  N   ALA   168      26.400  22.128  48.170  1.00  0.00           N
ATOM    946  H   ALA   168      25.935  22.619  48.907  1.00  0.00           H
ATOM    947  CA  ALA   168      25.755  22.174  46.843  1.00  0.00           C
ATOM    948  CB  ALA   168      24.551  23.158  46.888  1.00  0.00           C
ATOM    949  C   ALA   168      26.627  22.484  45.616  1.00  0.00           C
ATOM    950  O   ALA   168      26.523  21.818  44.564  1.00  0.00           O
ATOM    951  N   ILE   169      27.573  23.478  45.740  1.00  0.00           N
ATOM    952  H   ILE   169      27.436  24.071  46.534  1.00  0.00           H
ATOM    953  CA  ILE   169      28.653  23.772  44.740  1.00  0.00           C
ATOM    954  CB  ILE   169      29.356  25.056  45.006  1.00  0.00           C
ATOM    955  CG1 ILE   169      28.847  26.152  44.087  1.00  0.00           C
ATOM    956  CG2 ILE   169      30.857  25.117  45.071  1.00  0.00           C
ATOM    957  CD  ILE   169      27.392  26.544  44.346  1.00  0.00           C
ATOM    958  C   ILE   169      29.639  22.553  44.451  1.00  0.00           C
ATOM    959  O   ILE   169      29.638  22.097  43.331  1.00  0.00           O
ATOM    960  N   SER   170      29.996  21.777  45.499  1.00  0.00           N
ATOM    961  H   SER   170      29.681  21.934  46.435  1.00  0.00           H
ATOM    962  CA  SER   170      30.885  20.667  45.285  1.00  0.00           C
ATOM    963  CB  SER   170      31.610  20.183  46.470  1.00  0.00           C
ATOM    964  OG  SER   170      30.752  19.815  47.533  1.00  0.00           O
ATOM    965  HG  SER   170      31.183  19.810  48.435  1.00  0.00           H
ATOM    966  C   SER   170      30.184  19.427  44.766  1.00  0.00           C
ATOM    967  O   SER   170      30.742  18.630  43.973  1.00  0.00           O
ATOM    968  N   LEU   171      28.929  19.199  45.182  1.00  0.00           N
ATOM    969  H   LEU   171      28.557  19.635  46.002  1.00  0.00           H
ATOM    970  CA  LEU   171      27.992  18.230  44.613  1.00  0.00           C
ATOM    971  CB  LEU   171      26.772  18.114  45.520  1.00  0.00           C
ATOM    972  CG  LEU   171      25.950  16.793  45.532  1.00  0.00           C
ATOM    973  CD1 LEU   171      24.737  16.765  46.540  1.00  0.00           C
ATOM    974  CD2 LEU   171      25.431  16.425  44.123  1.00  0.00           C
ATOM    975  C   LEU   171      27.653  18.498  43.141  1.00  0.00           C
ATOM    976  O   LEU   171      27.810  17.549  42.307  1.00  0.00           O
ATOM    977  N   ASP   172      27.166  19.681  42.759  1.00  0.00           N
ATOM    978  H   ASP   172      26.777  20.344  43.399  1.00  0.00           H
ATOM    979  CA  ASP   172      26.987  20.053  41.349  1.00  0.00           C
ATOM    980  CB  ASP   172      26.587  21.542  41.315  1.00  0.00           C
ATOM    981  CG  ASP   172      26.109  22.125  39.940  1.00  0.00           C
ATOM    982  OD1 ASP   172      26.928  22.606  39.108  1.00  0.00           O
ATOM    983  OD2 ASP   172      24.901  22.019  39.685  1.00  0.00           O
ATOM    984  C   ASP   172      28.193  19.866  40.399  1.00  0.00           C
ATOM    985  O   ASP   172      28.014  19.292  39.325  1.00  0.00           O
ATOM    986  N   ARG   173      29.387  20.137  41.023  1.00  0.00           N
ATOM    987  H   ARG   173      29.425  20.707  41.844  1.00  0.00           H
ATOM    988  CA  ARG   173      30.746  19.808  40.355  1.00  0.00           C
ATOM    989  CB  ARG   173      31.702  20.626  41.140  1.00  0.00           C
ATOM    990  CG  ARG   173      32.343  21.815  40.469  1.00  0.00           C
ATOM    991  CD  ARG   173      33.099  21.234  39.301  1.00  0.00           C
ATOM    992  NE  ARG   173      33.467  22.266  38.301  1.00  0.00           N
ATOM    993  HE  ARG   173      34.075  22.956  38.694  1.00  0.00           H
ATOM    994  CZ  ARG   173      33.017  22.431  37.034  1.00  0.00           C
ATOM    995  NH1 ARG   173      32.086  21.627  36.520  1.00  0.00           N
ATOM    996 HH11 ARG   173      31.695  20.954  37.148  1.00  0.00           H
ATOM    997 HH12 ARG   173      31.794  21.669  35.564  1.00  0.00           H
ATOM    998  NH2 ARG   173      33.342  23.519  36.385  1.00  0.00           N
ATOM    999 HH21 ARG   173      33.792  24.214  36.946  1.00  0.00           H
ATOM   1000 HH22 ARG   173      33.185  23.579  35.399  1.00  0.00           H
ATOM   1001  C   ARG   173      31.011  18.377  40.187  1.00  0.00           C
ATOM   1002  O   ARG   173      31.233  17.909  39.057  1.00  0.00           O
ATOM   1003  N   TYR   174      30.701  17.565  41.234  1.00  0.00           N
ATOM   1004  H   TYR   174      30.136  17.814  42.021  1.00  0.00           H
ATOM   1005  CA  TYR   174      30.769  16.117  41.167  1.00  0.00           C
ATOM   1006  CB  TYR   174      30.567  15.470  42.541  1.00  0.00           C
ATOM   1007  CG  TYR   174      30.366  13.973  42.640  1.00  0.00           C
ATOM   1008  CD1 TYR   174      29.254  13.260  42.143  1.00  0.00           C
ATOM   1009  HD1 TYR   174      28.588  13.902  41.566  1.00  0.00           H
ATOM   1010  CD2 TYR   174      31.299  13.335  43.357  1.00  0.00           C
ATOM   1011  HD2 TYR   174      32.210  13.798  43.734  1.00  0.00           H
ATOM   1012  CE1 TYR   174      29.219  11.930  42.337  1.00  0.00           C
ATOM   1013  HE1 TYR   174      28.580  11.364  41.659  1.00  0.00           H
ATOM   1014  CE2 TYR   174      31.269  11.984  43.598  1.00  0.00           C
ATOM   1015  HE2 TYR   174      31.884  11.586  44.405  1.00  0.00           H
ATOM   1016  CZ  TYR   174      30.204  11.315  43.068  1.00  0.00           C
ATOM   1017  OH  TYR   174      30.281   9.965  42.942  1.00  0.00           O
ATOM   1018  HH  TYR   174      29.685   9.657  42.200  1.00  0.00           H
ATOM   1019  C   TYR   174      29.840  15.551  40.091  1.00  0.00           C
ATOM   1020  O   TYR   174      30.403  14.868  39.214  1.00  0.00           O
ATOM   1021  N   VAL   175      28.586  15.978  39.984  1.00  0.00           N
ATOM   1022  H   VAL   175      28.133  16.721  40.476  1.00  0.00           H
ATOM   1023  CA  VAL   175      27.707  15.436  38.976  1.00  0.00           C
ATOM   1024  CB  VAL   175      26.191  15.772  39.168  1.00  0.00           C
ATOM   1025  CG1 VAL   175      25.364  14.856  38.247  1.00  0.00           C
ATOM   1026  CG2 VAL   175      25.808  15.515  40.608  1.00  0.00           C
ATOM   1027  C   VAL   175      28.187  15.806  37.591  1.00  0.00           C
ATOM   1028  O   VAL   175      28.224  14.957  36.681  1.00  0.00           O
ATOM   1029  N   ALA   176      28.689  17.067  37.447  1.00  0.00           N
ATOM   1030  H   ALA   176      28.758  17.699  38.219  1.00  0.00           H
ATOM   1031  CA  ALA   176      29.133  17.572  36.140  1.00  0.00           C
ATOM   1032  CB  ALA   176      29.381  19.067  36.295  1.00  0.00           C
ATOM   1033  C   ALA   176      30.414  16.933  35.625  1.00  0.00           C
ATOM   1034  O   ALA   176      30.381  16.582  34.466  1.00  0.00           O
ATOM   1035  N   ILE   177      31.286  16.536  36.577  1.00  0.00           N
ATOM   1036  H   ILE   177      31.174  16.804  37.534  1.00  0.00           H
ATOM   1037  CA  ILE   177      32.513  15.817  36.136  1.00  0.00           C
ATOM   1038  CB  ILE   177      33.697  16.027  37.094  1.00  0.00           C
ATOM   1039  CG1 ILE   177      33.460  15.503  38.514  1.00  0.00           C
ATOM   1040  CG2 ILE   177      34.030  17.522  37.021  1.00  0.00           C
ATOM   1041  CD  ILE   177      34.604  15.832  39.479  1.00  0.00           C
ATOM   1042  C   ILE   177      32.245  14.293  35.880  1.00  0.00           C
ATOM   1043  O   ILE   177      32.692  13.764  34.864  1.00  0.00           O
ATOM   1044  N   GLN   178      31.300  13.727  36.682  1.00  0.00           N
ATOM   1045  H   GLN   178      30.899  14.194  37.470  1.00  0.00           H
ATOM   1046  CA  GLN   178      30.855  12.299  36.501  1.00  0.00           C
ATOM   1047  CB  GLN   178      30.117  11.619  37.667  1.00  0.00           C
ATOM   1048  CG  GLN   178      30.989  11.508  38.905  1.00  0.00           C
ATOM   1049  CD  GLN   178      32.210  10.632  38.673  1.00  0.00           C
ATOM   1050  OE1 GLN   178      32.408   9.658  37.976  1.00  0.00           O
ATOM   1051  NE2 GLN   178      33.230  11.220  39.266  1.00  0.00           N
ATOM   1052 HE21 GLN   178      33.129  11.914  39.978  1.00  0.00           H
ATOM   1053 HE22 GLN   178      34.090  11.003  38.805  1.00  0.00           H
ATOM   1054  C   GLN   178      30.136  12.053  35.174  1.00  0.00           C
ATOM   1055  O   GLN   178      30.694  11.406  34.255  1.00  0.00           O
ATOM   1056  N   ASN   179      29.235  12.924  34.888  1.00  0.00           N
ATOM   1057  H   ASN   179      29.138  13.759  35.429  1.00  0.00           H
ATOM   1058  CA  ASN   179      28.345  12.895  33.649  1.00  0.00           C
ATOM   1059  CB  ASN   179      27.271  11.789  33.782  1.00  0.00           C
ATOM   1060  CG  ASN   179      26.774  11.163  32.446  1.00  0.00           C
ATOM   1061  OD1 ASN   179      26.767  11.795  31.375  1.00  0.00           O
ATOM   1062  ND2 ASN   179      26.514   9.908  32.572  1.00  0.00           N
ATOM   1063 HD21 ASN   179      26.682   9.362  33.393  1.00  0.00           H
ATOM   1064 HD22 ASN   179      25.993   9.462  31.844  1.00  0.00           H
ATOM   1065  C   ASN   179      27.644  14.246  33.422  1.00  0.00           C
ATOM   1066  O   ASN   179      26.848  14.822  34.190  1.00  0.00           O
ATOM   1067  N   PRO   180      28.041  14.794  32.200  1.00  0.00           N
ATOM   1068  CA  PRO   180      27.357  15.962  31.685  1.00  0.00           C
ATOM   1069  CB  PRO   180      28.042  16.325  30.328  1.00  0.00           C
ATOM   1070  CG  PRO   180      29.405  15.730  30.575  1.00  0.00           C
ATOM   1071  CD  PRO   180      29.160  14.433  31.386  1.00  0.00           C
ATOM   1072  C   PRO   180      25.831  15.748  31.528  1.00  0.00           C
ATOM   1073  O   PRO   180      25.024  16.670  31.769  1.00  0.00           O
ATOM   1074  N   ILE   181      25.353  14.594  31.031  1.00  0.00           N
ATOM   1075  H   ILE   181      26.034  14.022  30.573  1.00  0.00           H
ATOM   1076  CA  ILE   181      23.923  14.281  30.747  1.00  0.00           C
ATOM   1077  CB  ILE   181      23.774  13.004  29.883  1.00  0.00           C
ATOM   1078  CG1 ILE   181      24.791  12.949  28.715  1.00  0.00           C
ATOM   1079  CG2 ILE   181      22.362  12.850  29.274  1.00  0.00           C
ATOM   1080  CD  ILE   181      24.772  11.689  27.857  1.00  0.00           C
ATOM   1081  C   ILE   181      23.074  14.137  32.014  1.00  0.00           C
ATOM   1082  O   ILE   181      21.969  14.700  32.055  1.00  0.00           O
ATOM   1083  N   HISD  182      23.666  13.583  33.069  1.00  0.00           N
ATOM   1084  H   HISD  182      24.425  12.948  32.924  1.00  0.00           H
ATOM   1085  CA  HISD  182      23.177  13.717  34.495  1.00  0.00           C
ATOM   1086  CB  HISD  182      23.842  12.697  35.474  1.00  0.00           C
ATOM   1087  CG  HISD  182      23.547  11.212  35.082  1.00  0.00           C
ATOM   1088  ND1 HISD  182      24.278  10.155  35.450  1.00  0.00           N
ATOM   1089  HD1 HISD  182      24.896  10.074  36.232  1.00  0.00           H
ATOM   1090  CD2 HISD  182      22.783  10.823  34.071  1.00  0.00           C
ATOM   1091  HD2 HISD  182      22.009  11.352  33.515  1.00  0.00           H
ATOM   1092  CE1 HISD  182      23.920   9.109  34.765  1.00  0.00           C
ATOM   1093  HE1 HISD  182      24.259   8.091  34.959  1.00  0.00           H
ATOM   1094  NE2 HISD  182      23.062   9.536  33.845  1.00  0.00           N
ATOM   1095  C   HISD  182      23.149  15.136  35.031  1.00  0.00           C
ATOM   1096  O   HISD  182      22.143  15.435  35.699  1.00  0.00           O
ATOM   1097  N   HISH  183      24.167  15.998  34.857  1.00  0.00           N
ATOM   1098  H   HISH  183      25.023  15.690  34.441  1.00  0.00           H
ATOM   1099  CA  HISH  183      24.054  17.437  35.161  1.00  0.00           C
ATOM   1100  CB  HISH  183      25.434  18.059  35.054  1.00  0.00           C
ATOM   1101  CG  HISH  183      25.413  19.303  35.880  1.00  0.00           C
ATOM   1102  ND1 HISH  183      25.419  20.523  35.339  1.00  0.00           N
ATOM   1103  HD1 HISH  183      25.346  20.720  34.361  1.00  0.00           H
ATOM   1104  CD2 HISH  183      25.408  19.511  37.170  1.00  0.00           C
ATOM   1105  HD2 HISH  183      25.507  18.766  37.960  1.00  0.00           H
ATOM   1106  CE1 HISH  183      25.434  21.398  36.278  1.00  0.00           C
ATOM   1107  HE1 HISH  183      25.311  22.463  36.084  1.00  0.00           H
ATOM   1108  NE2 HISH  183      25.397  20.804  37.423  1.00  0.00           N
ATOM   1109  HE2 HISH  183      25.372  21.304  38.289  1.00  0.00           H
ATOM   1110  C   HISH  183      22.941  18.229  34.382  1.00  0.00           C
ATOM   1111  O   HISH  183      22.081  18.967  34.904  1.00  0.00           O
ATOM   1112  N   SER   184      22.854  17.901  33.070  1.00  0.00           N
ATOM   1113  H   SER   184      23.587  17.368  32.647  1.00  0.00           H
ATOM   1114  CA  SER   184      21.690  18.378  32.298  1.00  0.00           C
ATOM   1115  CB  SER   184      21.830  17.733  30.910  1.00  0.00           C
ATOM   1116  OG  SER   184      20.646  18.056  30.116  1.00  0.00           O
ATOM   1117  HG  SER   184      20.838  18.927  29.664  1.00  0.00           H
ATOM   1118  C   SER   184      20.322  18.112  32.946  1.00  0.00           C
ATOM   1119  O   SER   184      19.477  18.931  33.204  1.00  0.00           O
ATOM   1120  N   ARG   185      20.065  16.856  33.414  1.00  0.00           N
ATOM   1121  H   ARG   185      20.814  16.194  33.378  1.00  0.00           H
ATOM   1122  CA  ARG   185      18.859  16.363  34.175  1.00  0.00           C
ATOM   1123  CB  ARG   185      18.917  14.832  34.499  1.00  0.00           C
ATOM   1124  CG  ARG   185      19.033  13.766  33.349  1.00  0.00           C
ATOM   1125  CD  ARG   185      17.953  14.043  32.284  1.00  0.00           C
ATOM   1126  NE  ARG   185      18.232  13.030  31.226  1.00  0.00           N
ATOM   1127  HE  ARG   185      18.335  12.090  31.553  1.00  0.00           H
ATOM   1128  CZ  ARG   185      18.408  13.173  29.877  1.00  0.00           C
ATOM   1129  NH1 ARG   185      18.727  12.150  29.092  1.00  0.00           N
ATOM   1130 HH11 ARG   185      18.781  11.238  29.498  1.00  0.00           H
ATOM   1131 HH12 ARG   185      18.807  12.339  28.114  1.00  0.00           H
ATOM   1132  NH2 ARG   185      18.032  14.365  29.323  1.00  0.00           N
ATOM   1133 HH21 ARG   185      17.570  15.027  29.914  1.00  0.00           H
ATOM   1134 HH22 ARG   185      18.267  14.613  28.383  1.00  0.00           H
ATOM   1135  C   ARG   185      18.756  17.139  35.540  1.00  0.00           C
ATOM   1136  O   ARG   185      17.835  17.926  35.707  1.00  0.00           O
ATOM   1137  N   PHE   186      19.818  17.201  36.357  1.00  0.00           N
ATOM   1138  H   PHE   186      20.636  16.712  36.055  1.00  0.00           H
ATOM   1139  CA  PHE   186      19.976  18.058  37.566  1.00  0.00           C
ATOM   1140  CB  PHE   186      21.367  17.773  38.205  1.00  0.00           C
ATOM   1141  CG  PHE   186      21.647  18.371  39.614  1.00  0.00           C
ATOM   1142  CD1 PHE   186      22.356  19.565  39.777  1.00  0.00           C
ATOM   1143  HD1 PHE   186      22.292  20.281  38.957  1.00  0.00           H
ATOM   1144  CD2 PHE   186      21.454  17.580  40.711  1.00  0.00           C
ATOM   1145  HD2 PHE   186      21.001  16.607  40.522  1.00  0.00           H
ATOM   1146  CE1 PHE   186      22.820  19.894  41.013  1.00  0.00           C
ATOM   1147  HE1 PHE   186      23.254  20.884  41.154  1.00  0.00           H
ATOM   1148  CE2 PHE   186      21.932  17.918  41.966  1.00  0.00           C
ATOM   1149  HE2 PHE   186      21.880  17.171  42.758  1.00  0.00           H
ATOM   1150  CZ  PHE   186      22.677  19.086  42.174  1.00  0.00           C
ATOM   1151  HZ  PHE   186      22.914  19.428  43.182  1.00  0.00           H
ATOM   1152  C   PHE   186      19.640  19.564  37.452  1.00  0.00           C
ATOM   1153  O   PHE   186      19.273  20.203  38.391  1.00  0.00           O
ATOM   1154  N   ASN   187      20.145  20.116  36.346  1.00  0.00           N
ATOM   1155  H   ASN   187      20.784  19.603  35.774  1.00  0.00           H
ATOM   1156  CA  ASN   187      19.903  21.496  35.799  1.00  0.00           C
ATOM   1157  CB  ASN   187      20.998  22.006  34.892  1.00  0.00           C
ATOM   1158  CG  ASN   187      22.338  22.648  35.482  1.00  0.00           C
ATOM   1159  OD1 ASN   187      22.549  22.878  36.655  1.00  0.00           O
ATOM   1160  ND2 ASN   187      23.013  23.269  34.572  1.00  0.00           N
ATOM   1161 HD21 ASN   187      22.800  23.165  33.601  1.00  0.00           H
ATOM   1162 HD22 ASN   187      23.619  24.042  34.762  1.00  0.00           H
ATOM   1163  C   ASN   187      18.491  21.887  35.236  1.00  0.00           C
ATOM   1164  O   ASN   187      18.302  23.095  35.071  1.00  0.00           O
ATOM   1165  N   SER   188      17.610  20.957  34.948  1.00  0.00           N
ATOM   1166  H   SER   188      17.865  20.002  35.098  1.00  0.00           H
ATOM   1167  CA  SER   188      16.281  21.357  34.335  1.00  0.00           C
ATOM   1168  CB  SER   188      15.438  20.060  34.202  1.00  0.00           C
ATOM   1169  OG  SER   188      14.176  20.380  33.672  1.00  0.00           O
ATOM   1170  HG  SER   188      14.223  21.028  32.913  1.00  0.00           H
ATOM   1171  C   SER   188      15.562  22.281  35.255  1.00  0.00           C
ATOM   1172  O   SER   188      15.540  22.016  36.452  1.00  0.00           O
ATOM   1173  N   ARG   189      15.001  23.381  34.725  1.00  0.00           N
ATOM   1174  H   ARG   189      14.866  23.344  33.735  1.00  0.00           H
ATOM   1175  CA  ARG   189      14.334  24.446  35.434  1.00  0.00           C
ATOM   1176  CB  ARG   189      13.383  25.262  34.536  1.00  0.00           C
ATOM   1177  CG  ARG   189      12.911  26.674  34.908  1.00  0.00           C
ATOM   1178  CD  ARG   189      13.993  27.839  34.787  1.00  0.00           C
ATOM   1179  NE  ARG   189      13.505  29.114  35.328  1.00  0.00           N
ATOM   1180  HE  ARG   189      12.732  29.522  34.842  1.00  0.00           H
ATOM   1181  CZ  ARG   189      14.052  29.822  36.341  1.00  0.00           C
ATOM   1182  NH1 ARG   189      15.076  29.343  36.946  1.00  0.00           N
ATOM   1183 HH11 ARG   189      15.633  28.609  36.556  1.00  0.00           H
ATOM   1184 HH12 ARG   189      15.284  29.753  37.834  1.00  0.00           H
ATOM   1185  NH2 ARG   189      13.299  30.754  36.997  1.00  0.00           N
ATOM   1186 HH21 ARG   189      12.363  31.026  36.776  1.00  0.00           H
ATOM   1187 HH22 ARG   189      13.748  31.343  37.669  1.00  0.00           H
ATOM   1188  C   ARG   189      13.614  24.092  36.764  1.00  0.00           C
ATOM   1189  O   ARG   189      13.947  24.667  37.798  1.00  0.00           O
ATOM   1190  N   THR   190      12.664  23.165  36.594  1.00  0.00           N
ATOM   1191  H   THR   190      12.464  22.913  35.648  1.00  0.00           H
ATOM   1192  CA  THR   190      11.799  22.611  37.650  1.00  0.00           C
ATOM   1193  CB  THR   190      10.687  21.624  37.371  1.00  0.00           C
ATOM   1194  OG1 THR   190      11.248  20.401  36.818  1.00  0.00           O
ATOM   1195  HG1 THR   190      10.618  19.807  36.318  1.00  0.00           H
ATOM   1196  CG2 THR   190       9.552  22.156  36.455  1.00  0.00           C
ATOM   1197  C   THR   190      12.699  22.063  38.819  1.00  0.00           C
ATOM   1198  O   THR   190      12.854  22.900  39.742  1.00  0.00           O
ATOM   1199  N   LYS   191      13.499  21.031  38.638  1.00  0.00           N
ATOM   1200  H   LYS   191      13.676  20.723  37.704  1.00  0.00           H
ATOM   1201  CA  LYS   191      14.427  20.511  39.607  1.00  0.00           C
ATOM   1202  CB  LYS   191      15.280  19.422  38.986  1.00  0.00           C
ATOM   1203  CG  LYS   191      14.456  18.316  38.287  1.00  0.00           C
ATOM   1204  CD  LYS   191      13.922  17.321  39.308  1.00  0.00           C
ATOM   1205  CE  LYS   191      12.974  16.293  38.682  1.00  0.00           C
ATOM   1206  NZ  LYS   191      12.752  15.260  39.610  1.00  0.00           N
ATOM   1207  HZ1 LYS   191      12.357  14.499  39.096  1.00  0.00           H
ATOM   1208  HZ2 LYS   191      13.605  15.048  40.085  1.00  0.00           H
ATOM   1209  HZ3 LYS   191      12.065  15.468  40.307  1.00  0.00           H
ATOM   1210  C   LYS   191      15.405  21.582  40.105  1.00  0.00           C
ATOM   1211  O   LYS   191      15.816  21.552  41.306  1.00  0.00           O
ATOM   1212  N   ALA   192      15.811  22.604  39.318  1.00  0.00           N
ATOM   1213  H   ALA   192      15.691  22.556  38.327  1.00  0.00           H
ATOM   1214  CA  ALA   192      16.746  23.608  39.811  1.00  0.00           C
ATOM   1215  CB  ALA   192      17.261  24.377  38.623  1.00  0.00           C
ATOM   1216  C   ALA   192      15.971  24.514  40.808  1.00  0.00           C
ATOM   1217  O   ALA   192      16.536  24.707  41.869  1.00  0.00           O
ATOM   1218  N   PHE   193      14.735  24.875  40.530  1.00  0.00           N
ATOM   1219  H   PHE   193      14.315  24.669  39.646  1.00  0.00           H
ATOM   1220  CA  PHE   193      13.952  25.700  41.379  1.00  0.00           C
ATOM   1221  CB  PHE   193      12.762  26.071  40.456  1.00  0.00           C
ATOM   1222  CG  PHE   193      11.399  26.699  40.956  1.00  0.00           C
ATOM   1223  CD1 PHE   193      11.364  27.633  41.961  1.00  0.00           C
ATOM   1224  HD1 PHE   193      12.260  28.232  42.124  1.00  0.00           H
ATOM   1225  CD2 PHE   193      10.288  25.984  40.614  1.00  0.00           C
ATOM   1226  HD2 PHE   193      10.417  25.200  39.869  1.00  0.00           H
ATOM   1227  CE1 PHE   193      10.185  27.865  42.623  1.00  0.00           C
ATOM   1228  HE1 PHE   193      10.120  28.653  43.373  1.00  0.00           H
ATOM   1229  CE2 PHE   193       9.103  26.273  41.236  1.00  0.00           C
ATOM   1230  HE2 PHE   193       8.394  25.445  41.232  1.00  0.00           H
ATOM   1231  CZ  PHE   193       9.044  27.220  42.254  1.00  0.00           C
ATOM   1232  HZ  PHE   193       8.086  27.660  42.530  1.00  0.00           H
ATOM   1233  C   PHE   193      13.608  24.949  42.667  1.00  0.00           C
ATOM   1234  O   PHE   193      13.779  25.461  43.788  1.00  0.00           O
ATOM   1235  N   LEU   194      13.181  23.703  42.565  1.00  0.00           N
ATOM   1236  H   LEU   194      12.948  23.378  41.648  1.00  0.00           H
ATOM   1237  CA  LEU   194      12.927  22.775  43.643  1.00  0.00           C
ATOM   1238  CB  LEU   194      12.662  21.350  43.119  1.00  0.00           C
ATOM   1239  CG  LEU   194      11.704  20.531  44.071  1.00  0.00           C
ATOM   1240  CD1 LEU   194      11.063  19.461  43.177  1.00  0.00           C
ATOM   1241  CD2 LEU   194      12.327  20.031  45.387  1.00  0.00           C
ATOM   1242  C   LEU   194      14.175  22.737  44.637  1.00  0.00           C
ATOM   1243  O   LEU   194      13.987  23.138  45.793  1.00  0.00           O
ATOM   1244  N   LYS   195      15.430  22.644  44.131  1.00  0.00           N
ATOM   1245  H   LYS   195      15.497  22.433  43.156  1.00  0.00           H
ATOM   1246  CA  LYS   195      16.678  22.460  44.931  1.00  0.00           C
ATOM   1247  CB  LYS   195      17.838  21.952  44.073  1.00  0.00           C
ATOM   1248  CG  LYS   195      17.575  20.476  43.742  1.00  0.00           C
ATOM   1249  CD  LYS   195      18.559  19.896  42.779  1.00  0.00           C
ATOM   1250  CE  LYS   195      18.111  18.814  41.775  1.00  0.00           C
ATOM   1251  NZ  LYS   195      17.663  17.681  42.603  1.00  0.00           N
ATOM   1252  HZ1 LYS   195      18.339  17.503  43.318  1.00  0.00           H
ATOM   1253  HZ2 LYS   195      16.748  17.851  42.970  1.00  0.00           H
ATOM   1254  HZ3 LYS   195      17.525  16.878  42.024  1.00  0.00           H
ATOM   1255  C   LYS   195      17.127  23.571  45.960  1.00  0.00           C
ATOM   1256  O   LYS   195      17.293  23.382  47.150  1.00  0.00           O
ATOM   1257  N   ILE   196      16.807  24.797  45.367  1.00  0.00           N
ATOM   1258  H   ILE   196      16.509  24.900  44.418  1.00  0.00           H
ATOM   1259  CA  ILE   196      17.051  26.108  46.014  1.00  0.00           C
ATOM   1260  CB  ILE   196      17.207  27.352  45.081  1.00  0.00           C
ATOM   1261  CG1 ILE   196      16.141  27.518  44.065  1.00  0.00           C
ATOM   1262  CG2 ILE   196      18.565  27.201  44.326  1.00  0.00           C
ATOM   1263  CD  ILE   196      15.917  29.029  43.974  1.00  0.00           C
ATOM   1264  C   ILE   196      16.199  26.417  47.260  1.00  0.00           C
ATOM   1265  O   ILE   196      16.676  26.136  48.360  1.00  0.00           O
ATOM   1266  N   ILE   197      14.892  26.292  46.996  1.00  0.00           N
ATOM   1267  H   ILE   197      14.660  26.148  46.034  1.00  0.00           H
ATOM   1268  CA  ILE   197      13.843  26.377  48.036  1.00  0.00           C
ATOM   1269  CB  ILE   197      12.493  26.679  47.384  1.00  0.00           C
ATOM   1270  CG1 ILE   197      11.931  25.648  46.437  1.00  0.00           C
ATOM   1271  CG2 ILE   197      12.518  27.968  46.583  1.00  0.00           C
ATOM   1272  CD  ILE   197      10.420  25.858  46.240  1.00  0.00           C
ATOM   1273  C   ILE   197      13.849  25.239  49.066  1.00  0.00           C
ATOM   1274  O   ILE   197      13.894  25.519  50.263  1.00  0.00           O
ATOM   1275  N   ALA   198      14.111  24.024  48.601  1.00  0.00           N
ATOM   1276  H   ALA   198      14.003  23.712  47.657  1.00  0.00           H
ATOM   1277  CA  ALA   198      14.394  22.896  49.469  1.00  0.00           C
ATOM   1278  CB  ALA   198      14.806  21.689  48.677  1.00  0.00           C
ATOM   1279  C   ALA   198      15.450  23.228  50.574  1.00  0.00           C
ATOM   1280  O   ALA   198      15.170  23.215  51.760  1.00  0.00           O
ATOM   1281  N   VAL   199      16.661  23.530  50.158  1.00  0.00           N
ATOM   1282  H   VAL   199      16.971  23.569  49.208  1.00  0.00           H
ATOM   1283  CA  VAL   199      17.725  23.927  51.165  1.00  0.00           C
ATOM   1284  CB  VAL   199      19.139  23.795  50.633  1.00  0.00           C
ATOM   1285  CG1 VAL   199      19.418  22.293  50.312  1.00  0.00           C
ATOM   1286  CG2 VAL   199      19.395  24.592  49.371  1.00  0.00           C
ATOM   1287  C   VAL   199      17.500  25.201  52.048  1.00  0.00           C
ATOM   1288  O   VAL   199      17.742  25.204  53.273  1.00  0.00           O
ATOM   1289  N   TRP   200      16.913  26.244  51.434  1.00  0.00           N
ATOM   1290  H   TRP   200      16.815  26.474  50.466  1.00  0.00           H
ATOM   1291  CA  TRP   200      16.497  27.477  52.245  1.00  0.00           C
ATOM   1292  CB  TRP   200      16.071  28.615  51.317  1.00  0.00           C
ATOM   1293  CG  TRP   200      17.364  29.361  50.735  1.00  0.00           C
ATOM   1294  CD1 TRP   200      17.987  29.101  49.556  1.00  0.00           C
ATOM   1295  HD1 TRP   200      17.806  28.284  48.857  1.00  0.00           H
ATOM   1296  CD2 TRP   200      18.076  30.360  51.320  1.00  0.00           C
ATOM   1297  NE1 TRP   200      19.027  29.899  49.424  1.00  0.00           N
ATOM   1298  HE1 TRP   200      19.709  29.809  48.699  1.00  0.00           H
ATOM   1299  CE2 TRP   200      19.097  30.645  50.457  1.00  0.00           C
ATOM   1300  CE3 TRP   200      18.004  31.081  52.543  1.00  0.00           C
ATOM   1301  HE3 TRP   200      17.329  30.751  53.333  1.00  0.00           H
ATOM   1302  CZ2 TRP   200      20.122  31.524  50.848  1.00  0.00           C
ATOM   1303  HZ2 TRP   200      20.985  31.708  50.207  1.00  0.00           H
ATOM   1304  CZ3 TRP   200      18.975  31.982  52.848  1.00  0.00           C
ATOM   1305  HZ3 TRP   200      18.886  32.560  53.769  1.00  0.00           H
ATOM   1306  CH2 TRP   200      20.079  32.152  52.097  1.00  0.00           C
ATOM   1307  HH2 TRP   200      20.956  32.604  52.560  1.00  0.00           H
ATOM   1308  C   TRP   200      15.300  27.146  53.200  1.00  0.00           C
ATOM   1309  O   TRP   200      15.477  27.509  54.309  1.00  0.00           O
ATOM   1310  N   THR   201      14.380  26.330  52.767  1.00  0.00           N
ATOM   1311  H   THR   201      14.506  25.935  51.857  1.00  0.00           H
ATOM   1312  CA  THR   201      13.326  25.798  53.614  1.00  0.00           C
ATOM   1313  CB  THR   201      12.037  25.290  52.958  1.00  0.00           C
ATOM   1314  OG1 THR   201      12.285  24.102  52.123  1.00  0.00           O
ATOM   1315  HG1 THR   201      12.993  24.378  51.472  1.00  0.00           H
ATOM   1316  CG2 THR   201      11.303  26.391  52.167  1.00  0.00           C
ATOM   1317  C   THR   201      13.812  24.825  54.721  1.00  0.00           C
ATOM   1318  O   THR   201      13.476  25.006  55.889  1.00  0.00           O
ATOM   1319  N   ILE   202      14.912  24.096  54.502  1.00  0.00           N
ATOM   1320  H   ILE   202      15.185  23.886  53.564  1.00  0.00           H
ATOM   1321  CA  ILE   202      15.632  23.377  55.652  1.00  0.00           C
ATOM   1322  CB  ILE   202      16.636  22.285  55.233  1.00  0.00           C
ATOM   1323  CG1 ILE   202      16.039  21.270  54.304  1.00  0.00           C
ATOM   1324  CG2 ILE   202      17.135  21.504  56.472  1.00  0.00           C
ATOM   1325  CD  ILE   202      17.062  20.722  53.294  1.00  0.00           C
ATOM   1326  C   ILE   202      16.331  24.403  56.582  1.00  0.00           C
ATOM   1327  O   ILE   202      15.835  24.598  57.686  1.00  0.00           O
ATOM   1328  N   SER   203      17.114  25.384  56.118  1.00  0.00           N
ATOM   1329  H   SER   203      17.523  25.294  55.210  1.00  0.00           H
ATOM   1330  CA  SER   203      17.701  26.506  56.918  1.00  0.00           C
ATOM   1331  CB  SER   203      18.386  27.571  56.018  1.00  0.00           C
ATOM   1332  OG  SER   203      19.271  26.883  55.089  1.00  0.00           O
ATOM   1333  HG  SER   203      18.743  26.569  54.300  1.00  0.00           H
ATOM   1334  C   SER   203      16.673  27.315  57.676  1.00  0.00           C
ATOM   1335  O   SER   203      16.975  27.692  58.786  1.00  0.00           O
ATOM   1336  N   VAL   204      15.542  27.601  57.056  1.00  0.00           N
ATOM   1337  H   VAL   204      15.578  27.851  56.088  1.00  0.00           H
ATOM   1338  CA  VAL   204      14.432  28.226  57.799  1.00  0.00           C
ATOM   1339  CB  VAL   204      13.339  28.741  56.875  1.00  0.00           C
ATOM   1340  CG1 VAL   204      12.143  29.337  57.703  1.00  0.00           C
ATOM   1341  CG2 VAL   204      13.837  29.867  55.917  1.00  0.00           C
ATOM   1342  C   VAL   204      13.874  27.408  58.961  1.00  0.00           C
ATOM   1343  O   VAL   204      13.924  27.782  60.109  1.00  0.00           O
ATOM   1344  N   GLY   205      13.578  26.128  58.653  1.00  0.00           N
ATOM   1345  H   GLY   205      13.397  25.838  57.714  1.00  0.00           H
ATOM   1346  CA  GLY   205      13.176  25.077  59.661  1.00  0.00           C
ATOM   1347  C   GLY   205      14.097  24.995  60.929  1.00  0.00           C
ATOM   1348  O   GLY   205      13.732  24.942  62.123  1.00  0.00           O
ATOM   1349  N   ILE   206      15.396  24.925  60.641  1.00  0.00           N
ATOM   1350  H   ILE   206      15.650  24.824  59.679  1.00  0.00           H
ATOM   1351  CA  ILE   206      16.587  24.874  61.622  1.00  0.00           C
ATOM   1352  CB  ILE   206      17.771  24.153  60.999  1.00  0.00           C
ATOM   1353  CG1 ILE   206      18.430  23.121  61.976  1.00  0.00           C
ATOM   1354  CG2 ILE   206      18.804  24.990  60.260  1.00  0.00           C
ATOM   1355  CD  ILE   206      17.310  22.254  62.651  1.00  0.00           C
ATOM   1356  C   ILE   206      16.970  26.220  62.282  1.00  0.00           C
ATOM   1357  O   ILE   206      17.444  26.220  63.435  1.00  0.00           O
ATOM   1358  N   SER   207      16.492  27.323  61.698  1.00  0.00           N
ATOM   1359  H   SER   207      16.130  27.611  60.811  1.00  0.00           H
ATOM   1360  CA  SER   207      16.702  28.617  62.368  1.00  0.00           C
ATOM   1361  CB  SER   207      17.343  29.693  61.526  1.00  0.00           C
ATOM   1362  OG  SER   207      16.425  29.833  60.521  1.00  0.00           O
ATOM   1363  HG  SER   207      16.923  29.608  59.683  1.00  0.00           H
ATOM   1364  C   SER   207      15.519  29.142  63.119  1.00  0.00           C
ATOM   1365  O   SER   207      15.732  29.801  64.117  1.00  0.00           O
ATOM   1366  N   MET   208      14.327  28.823  62.647  1.00  0.00           N
ATOM   1367  H   MET   208      14.138  28.492  61.723  1.00  0.00           H
ATOM   1368  CA  MET   208      13.047  29.191  63.236  1.00  0.00           C
ATOM   1369  CB  MET   208      11.748  29.009  62.465  1.00  0.00           C
ATOM   1370  CG  MET   208      11.425  30.501  62.241  1.00  0.00           C
ATOM   1371  SD  MET   208       9.811  30.853  61.497  1.00  0.00           S
ATOM   1372  CE  MET   208      10.375  32.340  60.686  1.00  0.00           C
ATOM   1373  C   MET   208      12.656  28.762  64.706  1.00  0.00           C
ATOM   1374  O   MET   208      11.791  29.380  65.313  1.00  0.00           O
ATOM   1375  N   PRO   209      13.493  27.879  65.330  1.00  0.00           N
ATOM   1376  CA  PRO   209      13.542  27.723  66.799  1.00  0.00           C
ATOM   1377  CB  PRO   209      14.307  26.503  67.115  1.00  0.00           C
ATOM   1378  CG  PRO   209      14.155  25.664  65.872  1.00  0.00           C
ATOM   1379  CD  PRO   209      13.968  26.624  64.716  1.00  0.00           C
ATOM   1380  C   PRO   209      14.032  29.036  67.574  1.00  0.00           C
ATOM   1381  O   PRO   209      13.365  29.456  68.541  1.00  0.00           O
ATOM   1382  N   ILE   210      15.132  29.606  67.097  1.00  0.00           N
ATOM   1383  H   ILE   210      15.499  29.323  66.210  1.00  0.00           H
ATOM   1384  CA  ILE   210      15.898  30.579  67.804  1.00  0.00           C
ATOM   1385  CB  ILE   210      17.207  30.834  67.216  1.00  0.00           C
ATOM   1386  CG1 ILE   210      18.131  29.639  66.931  1.00  0.00           C
ATOM   1387  CG2 ILE   210      18.002  31.917  68.007  1.00  0.00           C
ATOM   1388  CD  ILE   210      19.203  30.010  65.865  1.00  0.00           C
ATOM   1389  C   ILE   210      15.070  31.898  68.157  1.00  0.00           C
ATOM   1390  O   ILE   210      15.139  32.238  69.359  1.00  0.00           O
ATOM   1391  N   PRO   211      14.176  32.321  67.246  1.00  0.00           N
ATOM   1392  CA  PRO   211      13.220  33.358  67.676  1.00  0.00           C
ATOM   1393  CB  PRO   211      12.401  33.768  66.415  1.00  0.00           C
ATOM   1394  CG  PRO   211      12.804  32.732  65.358  1.00  0.00           C
ATOM   1395  CD  PRO   211      14.136  32.156  65.774  1.00  0.00           C
ATOM   1396  C   PRO   211      12.272  32.933  68.846  1.00  0.00           C
ATOM   1397  O   PRO   211      12.136  33.570  69.865  1.00  0.00           O
ATOM   1398  N   VAL   212      11.692  31.727  68.781  1.00  0.00           N
ATOM   1399  H   VAL   212      11.800  31.026  68.076  1.00  0.00           H
ATOM   1400  CA  VAL   212      10.829  31.203  69.862  1.00  0.00           C
ATOM   1401  CB  VAL   212      10.081  29.919  69.571  1.00  0.00           C
ATOM   1402  CG1 VAL   212       9.114  29.442  70.654  1.00  0.00           C
ATOM   1403  CG2 VAL   212       9.364  29.731  68.212  1.00  0.00           C
ATOM   1404  C   VAL   212      11.509  31.133  71.186  1.00  0.00           C
ATOM   1405  O   VAL   212      10.935  31.468  72.171  1.00  0.00           O
ATOM   1406  N   PHE   213      12.657  30.497  71.184  1.00  0.00           N
ATOM   1407  H   PHE   213      12.919  29.994  70.360  1.00  0.00           H
ATOM   1408  CA  PHE   213      13.537  30.438  72.406  1.00  0.00           C
ATOM   1409  CB  PHE   213      14.919  29.952  71.980  1.00  0.00           C
ATOM   1410  CG  PHE   213      14.949  28.461  71.693  1.00  0.00           C
ATOM   1411  CD1 PHE   213      13.917  27.600  71.330  1.00  0.00           C
ATOM   1412  HD1 PHE   213      12.903  27.699  71.718  1.00  0.00           H
ATOM   1413  CD2 PHE   213      16.204  28.001  71.430  1.00  0.00           C
ATOM   1414  HD2 PHE   213      17.028  28.496  71.943  1.00  0.00           H
ATOM   1415  CE1 PHE   213      14.143  26.365  70.714  1.00  0.00           C
ATOM   1416  HE1 PHE   213      13.411  25.560  70.646  1.00  0.00           H
ATOM   1417  CE2 PHE   213      16.494  26.735  70.770  1.00  0.00           C
ATOM   1418  HE2 PHE   213      17.540  26.561  70.518  1.00  0.00           H
ATOM   1419  CZ  PHE   213      15.416  25.892  70.412  1.00  0.00           C
ATOM   1420  HZ  PHE   213      15.614  25.336  69.496  1.00  0.00           H
ATOM   1421  C   PHE   213      13.748  31.810  73.081  1.00  0.00           C
ATOM   1422  O   PHE   213      13.480  31.920  74.250  1.00  0.00           O
ATOM   1423  N   GLY   214      13.988  32.742  72.183  1.00  0.00           N
ATOM   1424  H   GLY   214      14.076  32.575  71.200  1.00  0.00           H
ATOM   1425  CA  GLY   214      14.181  34.172  72.585  1.00  0.00           C
ATOM   1426  C   GLY   214      12.974  34.676  73.357  1.00  0.00           C
ATOM   1427  O   GLY   214      13.113  35.468  74.284  1.00  0.00           O
ATOM   1428  N   LEU   215      11.840  34.574  72.605  1.00  0.00           N
ATOM   1429  H   LEU   215      11.867  34.341  71.633  1.00  0.00           H
ATOM   1430  CA  LEU   215      10.492  34.913  73.045  1.00  0.00           C
ATOM   1431  CB  LEU   215       9.547  34.896  71.885  1.00  0.00           C
ATOM   1432  CG  LEU   215       9.881  35.724  70.630  1.00  0.00           C
ATOM   1433  CD1 LEU   215       8.742  35.442  69.590  1.00  0.00           C
ATOM   1434  CD2 LEU   215       9.967  37.249  70.851  1.00  0.00           C
ATOM   1435  C   LEU   215       9.849  34.218  74.270  1.00  0.00           C
ATOM   1436  O   LEU   215       8.891  34.775  74.879  1.00  0.00           O
ATOM   1437  N   GLN   216      10.196  32.905  74.442  1.00  0.00           N
ATOM   1438  H   GLN   216      10.404  32.323  73.656  1.00  0.00           H
ATOM   1439  CA  GLN   216       9.816  32.148  75.648  1.00  0.00           C
ATOM   1440  CB  GLN   216      10.122  30.647  75.384  1.00  0.00           C
ATOM   1441  CG  GLN   216       8.860  29.884  74.905  1.00  0.00           C
ATOM   1442  CD  GLN   216       8.006  29.621  76.140  1.00  0.00           C
ATOM   1443  OE1 GLN   216       8.415  29.023  77.066  1.00  0.00           O
ATOM   1444  NE2 GLN   216       6.626  29.724  75.886  1.00  0.00           N
ATOM   1445 HE21 GLN   216       6.151  29.993  75.048  1.00  0.00           H
ATOM   1446 HE22 GLN   216       5.980  29.398  76.576  1.00  0.00           H
ATOM   1447  C   GLN   216      10.606  32.585  76.900  1.00  0.00           C
ATOM   1448  O   GLN   216       9.985  32.645  77.984  1.00  0.00           O
ATOM   1449  N   ASP   217      11.941  32.526  76.779  1.00  0.00           N
ATOM   1450  H   ASP   217      12.379  32.020  76.036  1.00  0.00           H
ATOM   1451  CA  ASP   217      12.800  32.997  77.887  1.00  0.00           C
ATOM   1452  CB  ASP   217      12.682  32.113  79.139  1.00  0.00           C
ATOM   1453  CG  ASP   217      13.373  32.618  80.420  1.00  0.00           C
ATOM   1454  OD1 ASP   217      14.514  32.204  80.664  1.00  0.00           O
ATOM   1455  OD2 ASP   217      12.769  33.464  81.185  1.00  0.00           O
ATOM   1456  C   ASP   217      14.297  33.115  77.598  1.00  0.00           C
ATOM   1457  O   ASP   217      15.044  32.491  76.824  1.00  0.00           O
ATOM   1458  N   ASP   218      14.867  34.116  78.273  1.00  0.00           N
ATOM   1459  H   ASP   218      14.211  34.690  78.764  1.00  0.00           H
ATOM   1460  CA  ASP   218      16.330  34.588  78.312  1.00  0.00           C
ATOM   1461  CB  ASP   218      16.674  35.489  79.484  1.00  0.00           C
ATOM   1462  CG  ASP   218      16.117  36.901  79.366  1.00  0.00           C
ATOM   1463  OD1 ASP   218      16.818  37.864  79.554  1.00  0.00           O
ATOM   1464  OD2 ASP   218      14.912  36.961  79.200  1.00  0.00           O
ATOM   1465  C   ASP   218      17.390  33.434  78.366  1.00  0.00           C
ATOM   1466  O   ASP   218      18.359  33.481  77.596  1.00  0.00           O
ATOM   1467  N   SER   219      17.164  32.508  79.279  1.00  0.00           N
ATOM   1468  H   SER   219      16.439  32.576  79.963  1.00  0.00           H
ATOM   1469  CA  SER   219      17.998  31.299  79.508  1.00  0.00           C
ATOM   1470  CB  SER   219      17.474  30.576  80.771  1.00  0.00           C
ATOM   1471  OG  SER   219      16.189  30.070  80.491  1.00  0.00           O
ATOM   1472  HG  SER   219      15.480  30.774  80.517  1.00  0.00           H
ATOM   1473  C   SER   219      18.024  30.281  78.397  1.00  0.00           C
ATOM   1474  O   SER   219      18.663  29.260  78.664  1.00  0.00           O
ATOM   1475  N   LYS   220      17.108  30.283  77.475  1.00  0.00           N
ATOM   1476  H   LYS   220      16.162  30.550  77.657  1.00  0.00           H
ATOM   1477  CA  LYS   220      17.378  29.465  76.269  1.00  0.00           C
ATOM   1478  CB  LYS   220      15.969  29.196  75.599  1.00  0.00           C
ATOM   1479  CG  LYS   220      15.296  28.120  76.394  1.00  0.00           C
ATOM   1480  CD  LYS   220      13.933  27.722  75.874  1.00  0.00           C
ATOM   1481  CE  LYS   220      13.964  26.628  74.802  1.00  0.00           C
ATOM   1482  NZ  LYS   220      14.431  25.399  75.340  1.00  0.00           N
ATOM   1483  HZ1 LYS   220      14.311  24.583  74.774  1.00  0.00           H
ATOM   1484  HZ2 LYS   220      15.384  25.370  75.643  1.00  0.00           H
ATOM   1485  HZ3 LYS   220      14.006  25.227  76.229  1.00  0.00           H
ATOM   1486  C   LYS   220      18.501  29.931  75.321  1.00  0.00           C
ATOM   1487  O   LYS   220      19.186  29.112  74.676  1.00  0.00           O
ATOM   1488  N   VAL   221      18.845  31.201  75.419  1.00  0.00           N
ATOM   1489  H   VAL   221      18.319  31.913  75.885  1.00  0.00           H
ATOM   1490  CA  VAL   221      19.892  31.765  74.532  1.00  0.00           C
ATOM   1491  CB  VAL   221      19.598  32.998  73.681  1.00  0.00           C
ATOM   1492  CG1 VAL   221      18.747  32.775  72.431  1.00  0.00           C
ATOM   1493  CG2 VAL   221      18.986  34.068  74.565  1.00  0.00           C
ATOM   1494  C   VAL   221      21.221  31.865  75.317  1.00  0.00           C
ATOM   1495  O   VAL   221      22.050  31.011  74.976  1.00  0.00           O
ATOM   1496  N   PHE   222      21.434  32.815  76.259  1.00  0.00           N
ATOM   1497  H   PHE   222      20.713  33.451  76.533  1.00  0.00           H
ATOM   1498  CA  PHE   222      22.746  32.944  76.916  1.00  0.00           C
ATOM   1499  CB  PHE   222      22.684  34.140  77.857  1.00  0.00           C
ATOM   1500  CG  PHE   222      22.545  35.564  77.170  1.00  0.00           C
ATOM   1501  CD1 PHE   222      21.330  36.103  76.892  1.00  0.00           C
ATOM   1502  HD1 PHE   222      20.489  35.884  77.549  1.00  0.00           H
ATOM   1503  CD2 PHE   222      23.653  36.051  76.480  1.00  0.00           C
ATOM   1504  HD2 PHE   222      24.645  35.669  76.720  1.00  0.00           H
ATOM   1505  CE1 PHE   222      21.237  37.110  75.921  1.00  0.00           C
ATOM   1506  HE1 PHE   222      20.245  37.561  75.952  1.00  0.00           H
ATOM   1507  CE2 PHE   222      23.596  36.971  75.470  1.00  0.00           C
ATOM   1508  HE2 PHE   222      24.478  37.527  75.149  1.00  0.00           H
ATOM   1509  CZ  PHE   222      22.322  37.568  75.189  1.00  0.00           C
ATOM   1510  HZ  PHE   222      22.157  38.259  74.363  1.00  0.00           H
ATOM   1511  C   PHE   222      23.161  31.723  77.784  1.00  0.00           C
ATOM   1512  O   PHE   222      22.604  31.434  78.815  1.00  0.00           O
ATOM   1513  N   LYS   223      24.282  31.193  77.357  1.00  0.00           N
ATOM   1514  H   LYS   223      24.564  31.251  76.399  1.00  0.00           H
ATOM   1515  CA  LYS   223      24.999  30.151  78.103  1.00  0.00           C
ATOM   1516  CB  LYS   223      25.200  28.890  77.201  1.00  0.00           C
ATOM   1517  CG  LYS   223      26.055  29.226  76.000  1.00  0.00           C
ATOM   1518  CD  LYS   223      26.137  27.968  75.105  1.00  0.00           C
ATOM   1519  CE  LYS   223      27.078  28.116  73.956  1.00  0.00           C
ATOM   1520  NZ  LYS   223      26.871  27.033  72.967  1.00  0.00           N
ATOM   1521  HZ1 LYS   223      27.423  27.203  72.150  1.00  0.00           H
ATOM   1522  HZ2 LYS   223      27.103  26.165  73.404  1.00  0.00           H
ATOM   1523  HZ3 LYS   223      25.930  27.040  72.629  1.00  0.00           H
ATOM   1524  C   LYS   223      26.181  30.761  78.848  1.00  0.00           C
ATOM   1525  O   LYS   223      27.297  30.992  78.316  1.00  0.00           O
ATOM   1526  N   GLU   224      25.898  31.132  80.108  1.00  0.00           N
ATOM   1527  H   GLU   224      25.011  30.888  80.500  1.00  0.00           H
ATOM   1528  CA  GLU   224      26.775  31.885  80.954  1.00  0.00           C
ATOM   1529  CB  GLU   224      27.729  30.821  81.590  1.00  0.00           C
ATOM   1530  CG  GLU   224      27.019  29.881  82.581  1.00  0.00           C
ATOM   1531  CD  GLU   224      27.873  29.733  83.834  1.00  0.00           C
ATOM   1532  OE1 GLU   224      27.394  29.705  85.001  1.00  0.00           O
ATOM   1533  OE2 GLU   224      29.119  29.697  83.731  1.00  0.00           O
ATOM   1534  C   GLU   224      27.524  33.045  80.202  1.00  0.00           C
ATOM   1535  O   GLU   224      28.722  33.290  80.416  1.00  0.00           O
ATOM   1536  N   GLY   225      26.739  33.804  79.406  1.00  0.00           N
ATOM   1537  H   GLY   225      25.752  33.827  79.566  1.00  0.00           H
ATOM   1538  CA  GLY   225      27.281  34.978  78.674  1.00  0.00           C
ATOM   1539  C   GLY   225      27.137  35.018  77.132  1.00  0.00           C
ATOM   1540  O   GLY   225      26.957  36.137  76.680  1.00  0.00           O
ATOM   1541  N   SER   226      27.477  33.914  76.459  1.00  0.00           N
ATOM   1542  H   SER   226      27.802  33.093  76.929  1.00  0.00           H
ATOM   1543  CA  SER   226      27.272  33.848  74.981  1.00  0.00           C
ATOM   1544  CB  SER   226      28.115  32.921  74.173  1.00  0.00           C
ATOM   1545  OG  SER   226      27.824  32.988  72.814  1.00  0.00           O
ATOM   1546  HG  SER   226      28.558  33.535  72.412  1.00  0.00           H
ATOM   1547  C   SER   226      25.859  33.429  74.613  1.00  0.00           C
ATOM   1548  O   SER   226      25.347  32.375  74.934  1.00  0.00           O
ATOM   1549  N   CYS   227      25.408  34.241  73.655  1.00  0.00           N
ATOM   1550  H   CYS   227      25.898  34.994  73.216  1.00  0.00           H
ATOM   1551  CA  CYS   227      24.029  34.056  73.112  1.00  0.00           C
ATOM   1552  CB  CYS   227      23.682  35.355  72.378  1.00  0.00           C
ATOM   1553  SG  CYS   227      21.922  35.634  72.094  1.00  0.00           S
ATOM   1554  C   CYS   227      23.877  32.894  72.152  1.00  0.00           C
ATOM   1555  O   CYS   227      22.708  32.552  71.745  1.00  0.00           O
ATOM   1556  N   LEU   228      25.041  32.311  71.782  1.00  0.00           N
ATOM   1557  H   LEU   228      25.940  32.565  72.140  1.00  0.00           H
ATOM   1558  CA  LEU   228      25.048  31.024  71.022  1.00  0.00           C
ATOM   1559  CB  LEU   228      26.501  30.748  70.698  1.00  0.00           C
ATOM   1560  CG  LEU   228      27.178  31.668  69.664  1.00  0.00           C
ATOM   1561  CD1 LEU   228      28.559  31.170  69.164  1.00  0.00           C
ATOM   1562  CD2 LEU   228      26.258  31.669  68.441  1.00  0.00           C
ATOM   1563  C   LEU   228      24.443  29.721  71.583  1.00  0.00           C
ATOM   1564  O   LEU   228      24.993  28.634  71.640  1.00  0.00           O
ATOM   1565  N   LEU   229      23.230  29.972  72.011  1.00  0.00           N
ATOM   1566  H   LEU   229      22.888  30.904  71.895  1.00  0.00           H
ATOM   1567  CA  LEU   229      22.227  28.966  72.540  1.00  0.00           C
ATOM   1568  CB  LEU   229      21.762  28.252  71.335  1.00  0.00           C
ATOM   1569  CG  LEU   229      20.935  29.133  70.341  1.00  0.00           C
ATOM   1570  CD1 LEU   229      21.010  28.419  68.992  1.00  0.00           C
ATOM   1571  CD2 LEU   229      19.444  29.225  70.700  1.00  0.00           C
ATOM   1572  C   LEU   229      22.657  28.009  73.681  1.00  0.00           C
ATOM   1573  O   LEU   229      23.645  27.273  73.517  1.00  0.00           O
ATOM   1574  N   ALA   230      21.780  27.937  74.688  1.00  0.00           N
ATOM   1575  H   ALA   230      20.997  28.558  74.665  1.00  0.00           H
ATOM   1576  CA  ALA   230      21.925  27.132  75.894  1.00  0.00           C
ATOM   1577  CB  ALA   230      21.253  27.913  77.053  1.00  0.00           C
ATOM   1578  C   ALA   230      21.408  25.667  75.962  1.00  0.00           C
ATOM   1579  O   ALA   230      21.802  24.978  76.902  1.00  0.00           O
ATOM   1580  N   ASP   231      20.372  25.411  75.221  1.00  0.00           N
ATOM   1581  H   ASP   231      19.760  26.091  74.817  1.00  0.00           H
ATOM   1582  CA  ASP   231      19.894  23.976  75.009  1.00  0.00           C
ATOM   1583  CB  ASP   231      18.475  23.977  74.419  1.00  0.00           C
ATOM   1584  CG  ASP   231      17.469  24.525  75.466  1.00  0.00           C
ATOM   1585  OD1 ASP   231      16.931  23.789  76.303  1.00  0.00           O
ATOM   1586  OD2 ASP   231      17.471  25.753  75.645  1.00  0.00           O
ATOM   1587  C   ASP   231      20.802  23.018  74.316  1.00  0.00           C
ATOM   1588  O   ASP   231      21.068  23.160  73.124  1.00  0.00           O
ATOM   1589  N   ASP   232      21.123  21.955  75.088  1.00  0.00           N
ATOM   1590  H   ASP   232      20.552  21.642  75.847  1.00  0.00           H
ATOM   1591  CA  ASP   232      22.254  20.997  74.823  1.00  0.00           C
ATOM   1592  CB  ASP   232      22.479  20.173  76.050  1.00  0.00           C
ATOM   1593  CG  ASP   232      21.154  19.938  76.955  1.00  0.00           C
ATOM   1594  OD1 ASP   232      20.409  18.962  76.649  1.00  0.00           O
ATOM   1595  OD2 ASP   232      20.961  20.786  77.842  1.00  0.00           O
ATOM   1596  C   ASP   232      21.978  20.045  73.672  1.00  0.00           C
ATOM   1597  O   ASP   232      22.680  19.972  72.689  1.00  0.00           O
ATOM   1598  N   ASN   233      20.753  19.548  73.766  1.00  0.00           N
ATOM   1599  H   ASN   233      20.382  19.362  74.676  1.00  0.00           H
ATOM   1600  CA  ASN   233      19.954  18.935  72.717  1.00  0.00           C
ATOM   1601  CB  ASN   233      18.744  18.289  73.328  1.00  0.00           C
ATOM   1602  CG  ASN   233      17.753  19.276  73.841  1.00  0.00           C
ATOM   1603  OD1 ASN   233      18.010  20.442  74.047  1.00  0.00           O
ATOM   1604  ND2 ASN   233      16.519  19.000  73.890  1.00  0.00           N
ATOM   1605 HD21 ASN   233      16.160  18.073  73.781  1.00  0.00           H
ATOM   1606 HD22 ASN   233      15.968  19.823  74.027  1.00  0.00           H
ATOM   1607  C   ASN   233      19.663  19.709  71.385  1.00  0.00           C
ATOM   1608  O   ASN   233      19.968  19.182  70.292  1.00  0.00           O
ATOM   1609  N   PHE   234      19.283  21.033  71.483  1.00  0.00           N
ATOM   1610  H   PHE   234      19.072  21.462  72.362  1.00  0.00           H
ATOM   1611  CA  PHE   234      19.243  21.932  70.326  1.00  0.00           C
ATOM   1612  CB  PHE   234      18.673  23.247  70.655  1.00  0.00           C
ATOM   1613  CG  PHE   234      18.310  24.074  69.460  1.00  0.00           C
ATOM   1614  CD1 PHE   234      17.314  23.690  68.542  1.00  0.00           C
ATOM   1615  HD1 PHE   234      16.560  22.941  68.786  1.00  0.00           H
ATOM   1616  CD2 PHE   234      19.195  25.095  69.086  1.00  0.00           C
ATOM   1617  HD2 PHE   234      20.050  25.358  69.710  1.00  0.00           H
ATOM   1618  CE1 PHE   234      17.174  24.409  67.354  1.00  0.00           C
ATOM   1619  HE1 PHE   234      16.550  23.949  66.588  1.00  0.00           H
ATOM   1620  CE2 PHE   234      19.019  25.773  67.894  1.00  0.00           C
ATOM   1621  HE2 PHE   234      19.842  26.313  67.428  1.00  0.00           H
ATOM   1622  CZ  PHE   234      17.999  25.479  67.011  1.00  0.00           C
ATOM   1623  HZ  PHE   234      17.670  26.088  66.169  1.00  0.00           H
ATOM   1624  C   PHE   234      20.596  22.114  69.609  1.00  0.00           C
ATOM   1625  O   PHE   234      20.604  21.690  68.526  1.00  0.00           O
ATOM   1626  N   VAL   235      21.622  22.517  70.321  1.00  0.00           N
ATOM   1627  H   VAL   235      21.642  22.419  71.316  1.00  0.00           H
ATOM   1628  CA  VAL   235      22.916  22.730  69.657  1.00  0.00           C
ATOM   1629  CB  VAL   235      23.810  23.591  70.592  1.00  0.00           C
ATOM   1630  CG1 VAL   235      23.198  24.921  70.982  1.00  0.00           C
ATOM   1631  CG2 VAL   235      24.254  22.850  71.804  1.00  0.00           C
ATOM   1632  C   VAL   235      23.659  21.551  69.076  1.00  0.00           C
ATOM   1633  O   VAL   235      24.172  21.648  68.027  1.00  0.00           O
ATOM   1634  N   LEU   236      23.273  20.397  69.595  1.00  0.00           N
ATOM   1635  H   LEU   236      22.791  20.543  70.459  1.00  0.00           H
ATOM   1636  CA  LEU   236      23.560  19.045  69.151  1.00  0.00           C
ATOM   1637  CB  LEU   236      22.967  18.108  70.202  1.00  0.00           C
ATOM   1638  CG  LEU   236      23.856  17.040  70.719  1.00  0.00           C
ATOM   1639  CD1 LEU   236      25.043  17.585  71.561  1.00  0.00           C
ATOM   1640  CD2 LEU   236      23.120  16.026  71.613  1.00  0.00           C
ATOM   1641  C   LEU   236      22.810  18.809  67.815  1.00  0.00           C
ATOM   1642  O   LEU   236      23.476  18.860  66.793  1.00  0.00           O
ATOM   1643  N   ILE   237      21.445  18.746  67.733  1.00  0.00           N
ATOM   1644  H   ILE   237      20.932  18.784  68.590  1.00  0.00           H
ATOM   1645  CA  ILE   237      20.595  18.685  66.535  1.00  0.00           C
ATOM   1646  CB  ILE   237      19.074  18.604  66.889  1.00  0.00           C
ATOM   1647  CG1 ILE   237      18.779  17.255  67.520  1.00  0.00           C
ATOM   1648  CG2 ILE   237      18.094  19.142  65.844  1.00  0.00           C
ATOM   1649  CD  ILE   237      17.712  17.456  68.674  1.00  0.00           C
ATOM   1650  C   ILE   237      20.855  19.804  65.532  1.00  0.00           C
ATOM   1651  O   ILE   237      21.041  19.518  64.361  1.00  0.00           O
ATOM   1652  N   GLY   238      21.034  20.993  66.031  1.00  0.00           N
ATOM   1653  H   GLY   238      21.031  21.162  67.016  1.00  0.00           H
ATOM   1654  CA  GLY   238      21.469  22.121  65.191  1.00  0.00           C
ATOM   1655  C   GLY   238      22.812  21.875  64.494  1.00  0.00           C
ATOM   1656  O   GLY   238      22.932  21.931  63.252  1.00  0.00           O
ATOM   1657  N   SER   239      23.820  21.568  65.250  1.00  0.00           N
ATOM   1658  H   SER   239      23.607  21.292  66.187  1.00  0.00           H
ATOM   1659  CA  SER   239      25.129  21.229  64.660  1.00  0.00           C
ATOM   1660  CB  SER   239      26.252  20.882  65.636  1.00  0.00           C
ATOM   1661  OG  SER   239      26.472  21.978  66.570  1.00  0.00           O
ATOM   1662  HG  SER   239      25.733  21.941  67.243  1.00  0.00           H
ATOM   1663  C   SER   239      25.098  20.071  63.668  1.00  0.00           C
ATOM   1664  O   SER   239      25.666  20.180  62.591  1.00  0.00           O
ATOM   1665  N   PHE   240      24.370  18.991  63.932  1.00  0.00           N
ATOM   1666  H   PHE   240      23.927  18.908  64.824  1.00  0.00           H
ATOM   1667  CA  PHE   240      24.205  17.834  63.011  1.00  0.00           C
ATOM   1668  CB  PHE   240      23.328  16.797  63.661  1.00  0.00           C
ATOM   1669  CG  PHE   240      24.001  15.996  64.763  1.00  0.00           C
ATOM   1670  CD1 PHE   240      25.282  15.545  64.706  1.00  0.00           C
ATOM   1671  HD1 PHE   240      25.925  15.706  63.841  1.00  0.00           H
ATOM   1672  CD2 PHE   240      23.221  15.596  65.893  1.00  0.00           C
ATOM   1673  HD2 PHE   240      22.162  15.841  65.965  1.00  0.00           H
ATOM   1674  CE1 PHE   240      25.791  14.743  65.673  1.00  0.00           C
ATOM   1675  HE1 PHE   240      26.844  14.477  65.576  1.00  0.00           H
ATOM   1676  CE2 PHE   240      23.811  14.860  66.938  1.00  0.00           C
ATOM   1677  HE2 PHE   240      23.227  14.398  67.734  1.00  0.00           H
ATOM   1678  CZ  PHE   240      25.084  14.438  66.798  1.00  0.00           C
ATOM   1679  HZ  PHE   240      25.627  14.063  67.665  1.00  0.00           H
ATOM   1680  C   PHE   240      23.566  18.266  61.671  1.00  0.00           C
ATOM   1681  O   PHE   240      24.130  17.894  60.642  1.00  0.00           O
ATOM   1682  N   VAL   241      22.566  19.132  61.658  1.00  0.00           N
ATOM   1683  H   VAL   241      21.912  19.064  62.412  1.00  0.00           H
ATOM   1684  CA  VAL   241      21.941  19.653  60.421  1.00  0.00           C
ATOM   1685  CB  VAL   241      20.508  20.319  60.506  1.00  0.00           C
ATOM   1686  CG1 VAL   241      19.961  20.913  59.259  1.00  0.00           C
ATOM   1687  CG2 VAL   241      19.487  19.220  60.957  1.00  0.00           C
ATOM   1688  C   VAL   241      22.757  20.804  59.761  1.00  0.00           C
ATOM   1689  O   VAL   241      23.191  20.606  58.643  1.00  0.00           O
ATOM   1690  N   SER   242      23.180  21.791  60.500  1.00  0.00           N
ATOM   1691  H   SER   242      23.030  21.814  61.488  1.00  0.00           H
ATOM   1692  CA  SER   242      23.924  22.986  60.000  1.00  0.00           C
ATOM   1693  CB  SER   242      24.162  24.092  60.962  1.00  0.00           C
ATOM   1694  OG  SER   242      24.959  23.640  62.148  1.00  0.00           O
ATOM   1695  HG  SER   242      24.265  23.299  62.782  1.00  0.00           H
ATOM   1696  C   SER   242      25.298  22.715  59.397  1.00  0.00           C
ATOM   1697  O   SER   242      25.823  23.389  58.522  1.00  0.00           O
ATOM   1698  N   PHE   243      25.980  21.694  59.985  1.00  0.00           N
ATOM   1699  H   PHE   243      25.803  21.153  60.807  1.00  0.00           H
ATOM   1700  CA  PHE   243      27.369  21.391  59.531  1.00  0.00           C
ATOM   1701  CB  PHE   243      28.382  21.977  60.438  1.00  0.00           C
ATOM   1702  CG  PHE   243      29.898  21.848  60.095  1.00  0.00           C
ATOM   1703  CD1 PHE   243      30.525  22.712  59.225  1.00  0.00           C
ATOM   1704  HD1 PHE   243      29.962  23.500  58.724  1.00  0.00           H
ATOM   1705  CD2 PHE   243      30.633  20.814  60.695  1.00  0.00           C
ATOM   1706  HD2 PHE   243      30.178  20.102  61.383  1.00  0.00           H
ATOM   1707  CE1 PHE   243      31.844  22.577  58.846  1.00  0.00           C
ATOM   1708  HE1 PHE   243      32.211  23.140  57.987  1.00  0.00           H
ATOM   1709  CE2 PHE   243      31.990  20.648  60.274  1.00  0.00           C
ATOM   1710  HE2 PHE   243      32.471  19.689  60.466  1.00  0.00           H
ATOM   1711  CZ  PHE   243      32.591  21.553  59.397  1.00  0.00           C
ATOM   1712  HZ  PHE   243      33.477  21.193  58.874  1.00  0.00           H
ATOM   1713  C   PHE   243      27.704  19.929  59.266  1.00  0.00           C
ATOM   1714  O   PHE   243      28.281  19.468  58.214  1.00  0.00           O
ATOM   1715  N   PHE   244      27.397  19.023  60.179  1.00  0.00           N
ATOM   1716  H   PHE   244      26.965  19.213  61.060  1.00  0.00           H
ATOM   1717  CA  PHE   244      27.840  17.554  60.094  1.00  0.00           C
ATOM   1718  CB  PHE   244      27.608  16.985  61.529  1.00  0.00           C
ATOM   1719  CG  PHE   244      28.683  17.511  62.506  1.00  0.00           C
ATOM   1720  CD1 PHE   244      28.306  17.646  63.850  1.00  0.00           C
ATOM   1721  HD1 PHE   244      27.278  17.889  64.119  1.00  0.00           H
ATOM   1722  CD2 PHE   244      30.001  17.518  62.063  1.00  0.00           C
ATOM   1723  HD2 PHE   244      30.370  17.306  61.060  1.00  0.00           H
ATOM   1724  CE1 PHE   244      29.323  17.659  64.829  1.00  0.00           C
ATOM   1725  HE1 PHE   244      29.192  17.817  65.900  1.00  0.00           H
ATOM   1726  CE2 PHE   244      30.995  17.550  63.055  1.00  0.00           C
ATOM   1727  HE2 PHE   244      32.043  17.596  62.759  1.00  0.00           H
ATOM   1728  CZ  PHE   244      30.672  17.523  64.423  1.00  0.00           C
ATOM   1729  HZ  PHE   244      31.468  17.533  65.167  1.00  0.00           H
ATOM   1730  C   PHE   244      27.227  16.672  58.956  1.00  0.00           C
ATOM   1731  O   PHE   244      27.834  15.754  58.392  1.00  0.00           O
ATOM   1732  N   ILE   245      25.946  16.921  58.642  1.00  0.00           N
ATOM   1733  H   ILE   245      25.396  17.520  59.223  1.00  0.00           H
ATOM   1734  CA  ILE   245      25.203  16.364  57.490  1.00  0.00           C
ATOM   1735  CB  ILE   245      23.647  16.259  57.515  1.00  0.00           C
ATOM   1736  CG1 ILE   245      23.083  15.546  58.766  1.00  0.00           C
ATOM   1737  CG2 ILE   245      23.203  15.493  56.290  1.00  0.00           C
ATOM   1738  CD  ILE   245      23.682  14.175  58.956  1.00  0.00           C
ATOM   1739  C   ILE   245      25.819  16.749  56.137  1.00  0.00           C
ATOM   1740  O   ILE   245      26.155  15.875  55.258  1.00  0.00           O
ATOM   1741  N   PRO   246      26.030  18.102  55.973  1.00  0.00           N
ATOM   1742  CA  PRO   246      26.872  18.549  54.825  1.00  0.00           C
ATOM   1743  CB  PRO   246      26.823  20.033  54.833  1.00  0.00           C
ATOM   1744  CG  PRO   246      25.407  20.326  55.421  1.00  0.00           C
ATOM   1745  CD  PRO   246      25.313  19.228  56.543  1.00  0.00           C
ATOM   1746  C   PRO   246      28.291  17.975  54.727  1.00  0.00           C
ATOM   1747  O   PRO   246      28.849  17.893  53.646  1.00  0.00           O
ATOM   1748  N   LEU   247      28.902  17.799  55.867  1.00  0.00           N
ATOM   1749  H   LEU   247      28.495  18.281  56.644  1.00  0.00           H
ATOM   1750  CA  LEU   247      30.264  17.178  56.009  1.00  0.00           C
ATOM   1751  CB  LEU   247      30.712  17.410  57.445  1.00  0.00           C
ATOM   1752  CG  LEU   247      32.263  17.154  57.517  1.00  0.00           C
ATOM   1753  CD1 LEU   247      33.115  18.368  57.040  1.00  0.00           C
ATOM   1754  CD2 LEU   247      32.763  16.911  58.941  1.00  0.00           C
ATOM   1755  C   LEU   247      30.353  15.749  55.542  1.00  0.00           C
ATOM   1756  O   LEU   247      31.062  15.543  54.579  1.00  0.00           O
ATOM   1757  N   THR   248      29.450  14.824  55.897  1.00  0.00           N
ATOM   1758  H   THR   248      28.744  15.012  56.581  1.00  0.00           H
ATOM   1759  CA  THR   248      29.442  13.393  55.351  1.00  0.00           C
ATOM   1760  CB  THR   248      28.376  12.504  56.017  1.00  0.00           C
ATOM   1761  OG1 THR   248      27.059  12.946  55.668  1.00  0.00           O
ATOM   1762  HG1 THR   248      26.462  12.148  55.759  1.00  0.00           H
ATOM   1763  CG2 THR   248      28.725  12.201  57.497  1.00  0.00           C
ATOM   1764  C   THR   248      29.180  13.459  53.868  1.00  0.00           C
ATOM   1765  O   THR   248      29.751  12.603  53.185  1.00  0.00           O
ATOM   1766  N   ILE   249      28.317  14.301  53.275  1.00  0.00           N
ATOM   1767  H   ILE   249      27.580  14.603  53.880  1.00  0.00           H
ATOM   1768  CA  ILE   249      28.161  14.462  51.817  1.00  0.00           C
ATOM   1769  CB  ILE   249      27.046  15.432  51.546  1.00  0.00           C
ATOM   1770  CG1 ILE   249      25.807  15.138  52.336  1.00  0.00           C
ATOM   1771  CG2 ILE   249      26.613  15.510  50.095  1.00  0.00           C
ATOM   1772  CD  ILE   249      24.818  16.417  52.226  1.00  0.00           C
ATOM   1773  C   ILE   249      29.394  15.074  51.106  1.00  0.00           C
ATOM   1774  O   ILE   249      29.955  14.354  50.240  1.00  0.00           O
ATOM   1775  N   MET   250      30.100  15.966  51.777  1.00  0.00           N
ATOM   1776  H   MET   250      29.623  16.540  52.443  1.00  0.00           H
ATOM   1777  CA  MET   250      31.386  16.579  51.337  1.00  0.00           C
ATOM   1778  CB  MET   250      31.609  17.847  52.234  1.00  0.00           C
ATOM   1779  CG  MET   250      32.599  18.928  51.750  1.00  0.00           C
ATOM   1780  SD  MET   250      32.311  19.641  50.041  1.00  0.00           S
ATOM   1781  CE  MET   250      33.655  18.693  49.297  1.00  0.00           C
ATOM   1782  C   MET   250      32.486  15.618  51.439  1.00  0.00           C
ATOM   1783  O   MET   250      33.449  15.747  50.744  1.00  0.00           O
ATOM   1784  N   VAL   251      32.540  14.777  52.432  1.00  0.00           N
ATOM   1785  H   VAL   251      32.182  15.073  53.317  1.00  0.00           H
ATOM   1786  CA  VAL   251      33.559  13.782  52.526  1.00  0.00           C
ATOM   1787  CB  VAL   251      33.605  13.132  53.919  1.00  0.00           C
ATOM   1788  CG1 VAL   251      34.518  11.943  53.996  1.00  0.00           C
ATOM   1789  CG2 VAL   251      34.087  14.100  55.001  1.00  0.00           C
ATOM   1790  C   VAL   251      33.308  12.694  51.468  1.00  0.00           C
ATOM   1791  O   VAL   251      34.172  12.648  50.655  1.00  0.00           O
ATOM   1792  N   ILE   252      32.076  12.234  51.368  1.00  0.00           N
ATOM   1793  H   ILE   252      31.301  12.424  51.971  1.00  0.00           H
ATOM   1794  CA  ILE   252      31.860  11.145  50.347  1.00  0.00           C
ATOM   1795  CB  ILE   252      30.440  10.504  50.400  1.00  0.00           C
ATOM   1796  CG1 ILE   252      30.125   9.777  51.753  1.00  0.00           C
ATOM   1797  CG2 ILE   252      30.243   9.657  49.164  1.00  0.00           C
ATOM   1798  CD  ILE   252      31.146   8.690  52.128  1.00  0.00           C
ATOM   1799  C   ILE   252      32.246  11.598  48.915  1.00  0.00           C
ATOM   1800  O   ILE   252      33.294  11.232  48.408  1.00  0.00           O
ATOM   1801  N   THR   253      31.691  12.719  48.495  1.00  0.00           N
ATOM   1802  H   THR   253      30.841  13.093  48.868  1.00  0.00           H
ATOM   1803  CA  THR   253      31.977  13.361  47.162  1.00  0.00           C
ATOM   1804  CB  THR   253      31.029  14.564  46.926  1.00  0.00           C
ATOM   1805  OG1 THR   253      31.303  15.534  47.882  1.00  0.00           O
ATOM   1806  HG1 THR   253      30.707  16.328  47.765  1.00  0.00           H
ATOM   1807  CG2 THR   253      29.499  14.313  46.792  1.00  0.00           C
ATOM   1808  C   THR   253      33.410  13.691  46.744  1.00  0.00           C
ATOM   1809  O   THR   253      33.870  13.342  45.644  1.00  0.00           O
ATOM   1810  N   TYR   254      34.171  14.198  47.663  1.00  0.00           N
ATOM   1811  H   TYR   254      33.832  14.429  48.575  1.00  0.00           H
ATOM   1812  CA  TYR   254      35.619  14.376  47.409  1.00  0.00           C
ATOM   1813  CB  TYR   254      36.110  15.580  48.203  1.00  0.00           C
ATOM   1814  CG  TYR   254      37.504  16.145  47.791  1.00  0.00           C
ATOM   1815  CD1 TYR   254      37.916  16.182  46.464  1.00  0.00           C
ATOM   1816  HD1 TYR   254      37.254  15.927  45.636  1.00  0.00           H
ATOM   1817  CD2 TYR   254      38.284  16.642  48.790  1.00  0.00           C
ATOM   1818  HD2 TYR   254      37.878  16.908  49.766  1.00  0.00           H
ATOM   1819  CE1 TYR   254      39.161  16.700  46.222  1.00  0.00           C
ATOM   1820  HE1 TYR   254      39.460  16.699  45.174  1.00  0.00           H
ATOM   1821  CE2 TYR   254      39.584  17.136  48.503  1.00  0.00           C
ATOM   1822  HE2 TYR   254      40.231  17.431  49.330  1.00  0.00           H
ATOM   1823  CZ  TYR   254      40.008  17.192  47.201  1.00  0.00           C
ATOM   1824  OH  TYR   254      41.187  17.771  46.925  1.00  0.00           O
ATOM   1825  HH  TYR   254      41.233  17.589  45.943  1.00  0.00           H
ATOM   1826  C   TYR   254      36.549  13.080  47.572  1.00  0.00           C
ATOM   1827  O   TYR   254      37.190  12.664  46.577  1.00  0.00           O
ATOM   1828  N   PHE   255      36.221  12.177  48.505  1.00  0.00           N
ATOM   1829  H   PHE   255      35.538  12.351  49.214  1.00  0.00           H
ATOM   1830  CA  PHE   255      36.863  10.864  48.675  1.00  0.00           C
ATOM   1831  CB  PHE   255      36.346  10.286  50.013  1.00  0.00           C
ATOM   1832  CG  PHE   255      36.291   8.818  50.239  1.00  0.00           C
ATOM   1833  CD1 PHE   255      37.333   7.924  50.017  1.00  0.00           C
ATOM   1834  HD1 PHE   255      38.341   8.210  49.719  1.00  0.00           H
ATOM   1835  CD2 PHE   255      35.041   8.306  50.561  1.00  0.00           C
ATOM   1836  HD2 PHE   255      34.302   9.035  50.895  1.00  0.00           H
ATOM   1837  CE1 PHE   255      37.150   6.548  50.189  1.00  0.00           C
ATOM   1838  HE1 PHE   255      37.810   5.850  49.673  1.00  0.00           H
ATOM   1839  CE2 PHE   255      34.764   6.974  50.795  1.00  0.00           C
ATOM   1840  HE2 PHE   255      33.766   6.584  50.998  1.00  0.00           H
ATOM   1841  CZ  PHE   255      35.873   6.135  50.630  1.00  0.00           C
ATOM   1842  HZ  PHE   255      35.841   5.137  51.068  1.00  0.00           H
ATOM   1843  C   PHE   255      36.626   9.982  47.444  1.00  0.00           C
ATOM   1844  O   PHE   255      37.573   9.325  46.918  1.00  0.00           O
ATOM   1845  N   LEU   256      35.337   9.924  46.997  1.00  0.00           N
ATOM   1846  H   LEU   256      34.653  10.294  47.625  1.00  0.00           H
ATOM   1847  CA  LEU   256      34.813   9.359  45.724  1.00  0.00           C
ATOM   1848  CB  LEU   256      33.323   9.180  45.722  1.00  0.00           C
ATOM   1849  CG  LEU   256      32.947   7.738  45.913  1.00  0.00           C
ATOM   1850  CD1 LEU   256      32.891   7.299  47.389  1.00  0.00           C
ATOM   1851  CD2 LEU   256      31.621   7.448  45.301  1.00  0.00           C
ATOM   1852  C   LEU   256      35.266   9.885  44.347  1.00  0.00           C
ATOM   1853  O   LEU   256      34.912   9.268  43.382  1.00  0.00           O
ATOM   1854  N   THR   257      36.050  10.965  44.393  1.00  0.00           N
ATOM   1855  H   THR   257      36.172  11.502  45.228  1.00  0.00           H
ATOM   1856  CA  THR   257      36.701  11.529  43.158  1.00  0.00           C
ATOM   1857  CB  THR   257      36.226  12.928  42.801  1.00  0.00           C
ATOM   1858  OG1 THR   257      36.165  13.746  43.984  1.00  0.00           O
ATOM   1859  HG1 THR   257      35.320  13.609  44.501  1.00  0.00           H
ATOM   1860  CG2 THR   257      34.883  13.010  42.046  1.00  0.00           C
ATOM   1861  C   THR   257      38.198  11.655  42.939  1.00  0.00           C
ATOM   1862  O   THR   257      38.656  11.330  41.867  1.00  0.00           O
ATOM   1863  N   ILE   258      38.917  11.659  44.049  1.00  0.00           N
ATOM   1864  H   ILE   258      38.489  11.724  44.950  1.00  0.00           H
ATOM   1865  CA  ILE   258      40.348  12.094  44.099  1.00  0.00           C
ATOM   1866  CB  ILE   258      40.905  12.161  45.521  1.00  0.00           C
ATOM   1867  CG1 ILE   258      42.253  12.815  45.789  1.00  0.00           C
ATOM   1868  CG2 ILE   258      40.607  10.893  46.305  1.00  0.00           C
ATOM   1869  CD  ILE   258      43.055  12.457  47.086  1.00  0.00           C
ATOM   1870  C   ILE   258      41.266  11.228  43.225  1.00  0.00           C
ATOM   1871  O   ILE   258      42.138  11.735  42.509  1.00  0.00           O
ATOM   1872  N   LYS   259      40.977   9.940  43.151  1.00  0.00           N
ATOM   1873  H   LYS   259      40.446   9.434  43.830  1.00  0.00           H
ATOM   1874  CA  LYS   259      41.997   9.071  42.485  1.00  0.00           C
ATOM   1875  CB  LYS   259      41.969   7.560  42.867  1.00  0.00           C
ATOM   1876  CG  LYS   259      43.254   6.741  42.439  1.00  0.00           C
ATOM   1877  CD  LYS   259      43.080   5.196  42.526  1.00  0.00           C
ATOM   1878  CE  LYS   259      42.394   4.730  41.318  1.00  0.00           C
ATOM   1879  NZ  LYS   259      42.592   3.265  41.039  1.00  0.00           N
ATOM   1880  HZ1 LYS   259      43.576   3.090  41.048  1.00  0.00           H
ATOM   1881  HZ2 LYS   259      42.080   2.753  41.729  1.00  0.00           H
ATOM   1882  HZ3 LYS   259      42.126   3.170  40.159  1.00  0.00           H
ATOM   1883  C   LYS   259      42.039   9.240  40.990  1.00  0.00           C
ATOM   1884  O   LYS   259      42.963   9.805  40.426  1.00  0.00           O
ATOM   1885  N   SER   260      40.805   9.282  40.450  1.00  0.00           N
ATOM   1886  H   SER   260      39.962   9.152  40.972  1.00  0.00           H
ATOM   1887  CA  SER   260      40.594   9.497  38.984  1.00  0.00           C
ATOM   1888  CB  SER   260      39.127   9.463  38.494  1.00  0.00           C
ATOM   1889  OG  SER   260      38.132   9.750  39.493  1.00  0.00           O
ATOM   1890  HG  SER   260      38.109   9.061  40.217  1.00  0.00           H
ATOM   1891  C   SER   260      41.115  10.818  38.403  1.00  0.00           C
ATOM   1892  O   SER   260      41.592  10.879  37.272  1.00  0.00           O
ATOM   1893  N   LEU   261      41.077  11.823  39.241  1.00  0.00           N
ATOM   1894  H   LEU   261      40.989  11.604  40.212  1.00  0.00           H
ATOM   1895  CA  LEU   261      41.484  13.228  39.020  1.00  0.00           C
ATOM   1896  CB  LEU   261      40.629  14.030  40.006  1.00  0.00           C
ATOM   1897  CG  LEU   261      39.259  14.536  39.547  1.00  0.00           C
ATOM   1898  CD1 LEU   261      38.280  13.388  39.253  1.00  0.00           C
ATOM   1899  CD2 LEU   261      38.690  15.502  40.532  1.00  0.00           C
ATOM   1900  C   LEU   261      42.962  13.496  39.005  1.00  0.00           C
ATOM   1901  O   LEU   261      43.515  14.084  38.106  1.00  0.00           O
ATOM   1902  N   GLN   262      43.675  12.714  39.827  1.00  0.00           N
ATOM   1903  H   GLN   262      43.395  11.962  40.424  1.00  0.00           H
ATOM   1904  CA  GLN   262      45.134  12.851  39.939  1.00  0.00           C
ATOM   1905  CB  GLN   262      45.685  12.913  41.443  1.00  0.00           C
ATOM   1906  CG  GLN   262      44.958  14.141  42.050  1.00  0.00           C
ATOM   1907  CD  GLN   262      45.209  15.557  41.492  1.00  0.00           C
ATOM   1908  OE1 GLN   262      44.299  16.382  41.527  1.00  0.00           O
ATOM   1909  NE2 GLN   262      46.413  15.946  41.226  1.00  0.00           N
ATOM   1910 HE21 GLN   262      47.255  15.487  41.511  1.00  0.00           H
ATOM   1911 HE22 GLN   262      46.365  16.843  40.786  1.00  0.00           H
ATOM   1912  C   GLN   262      45.929  11.765  39.197  1.00  0.00           C
ATOM   1913  O   GLN   262      47.025  12.024  38.771  1.00  0.00           O
ATOM   1914  N   LYS   263      45.375  10.513  39.095  1.00  0.00           N
ATOM   1915  H   LYS   263      44.617  10.251  39.692  1.00  0.00           H
ATOM   1916  CA  LYS   263      46.240   9.420  38.559  1.00  0.00           C
ATOM   1917  CB  LYS   263      45.798   8.071  39.197  1.00  0.00           C
ATOM   1918  CG  LYS   263      46.764   6.821  38.971  1.00  0.00           C
ATOM   1919  CD  LYS   263      48.192   7.217  39.363  1.00  0.00           C
ATOM   1920  CE  LYS   263      49.082   6.075  39.815  1.00  0.00           C
ATOM   1921  NZ  LYS   263      50.308   6.635  40.432  1.00  0.00           N
ATOM   1922  HZ1 LYS   263      50.149   7.135  41.283  1.00  0.00           H
ATOM   1923  HZ2 LYS   263      50.987   5.910  40.549  1.00  0.00           H
ATOM   1924  HZ3 LYS   263      50.750   7.293  39.823  1.00  0.00           H
ATOM   1925  C   LYS   263      46.148   9.239  37.028  1.00  0.00           C
ATOM   1926  O   LYS   263      45.148   9.494  36.381  1.00  0.00           O
ATOM   1927  N   GLU   264      47.331   8.980  36.437  1.00  0.00           N
ATOM   1928  H   GLU   264      48.209   9.142  36.886  1.00  0.00           H
ATOM   1929  CA  GLU   264      47.408   8.665  35.019  1.00  0.00           C
ATOM   1930  CB  GLU   264      48.793   8.831  34.550  1.00  0.00           C
ATOM   1931  CG  GLU   264      49.107   9.162  33.057  1.00  0.00           C
ATOM   1932  CD  GLU   264      50.527   8.761  32.882  1.00  0.00           C
ATOM   1933  OE1 GLU   264      51.440   9.536  32.803  1.00  0.00           O
ATOM   1934  OE2 GLU   264      50.730   7.542  32.722  1.00  0.00           O
ATOM   1935  C   GLU   264      46.751   7.359  34.482  1.00  0.00           C
ATOM   1936  OT  GLU   264      46.028   7.400  33.491  1.00  0.00           O
ATOM   1937  O   GLU   264      46.931   6.246  35.244  1.00  0.00           O
ATOM   1938  HO  GLU   264      46.581   5.391  34.861  1.00  0.00           H
ATOM   1939  N   SER   316      45.594  21.179  33.826  1.00  0.00           N
ATOM   1940  H1  SER   316      45.554  21.394  34.802  1.00  0.00           H
ATOM   1941  H2  SER   316      45.530  22.073  33.383  1.00  0.00           H
ATOM   1942  CA  SER   316      44.416  20.323  33.372  1.00  0.00           C
ATOM   1943  CB  SER   316      44.845  18.824  33.461  1.00  0.00           C
ATOM   1944  OG  SER   316      43.877  17.977  32.880  1.00  0.00           O
ATOM   1945  HG  SER   316      43.550  17.417  33.641  1.00  0.00           H
ATOM   1946  C   SER   316      43.057  20.580  34.112  1.00  0.00           C
ATOM   1947  O   SER   316      43.039  20.936  35.296  1.00  0.00           O
ATOM   1948  N   ASN   317      42.029  20.326  33.366  1.00  0.00           N
ATOM   1949  H   ASN   317      42.078  19.852  32.486  1.00  0.00           H
ATOM   1950  CA  ASN   317      40.614  20.437  33.752  1.00  0.00           C
ATOM   1951  CB  ASN   317      39.580  20.134  32.650  1.00  0.00           C
ATOM   1952  CG  ASN   317      39.268  21.109  31.555  1.00  0.00           C
ATOM   1953  OD1 ASN   317      38.596  22.100  31.529  1.00  0.00           O
ATOM   1954  ND2 ASN   317      39.946  20.835  30.457  1.00  0.00           N
ATOM   1955 HD21 ASN   317      40.533  20.028  30.401  1.00  0.00           H
ATOM   1956 HD22 ASN   317      39.815  21.538  29.758  1.00  0.00           H
ATOM   1957  C   ASN   317      40.211  19.547  34.958  1.00  0.00           C
ATOM   1958  O   ASN   317      39.667  20.177  35.852  1.00  0.00           O
ATOM   1959  N   GLU   318      40.527  18.292  35.189  1.00  0.00           N
ATOM   1960  H   GLU   318      41.108  17.822  34.524  1.00  0.00           H
ATOM   1961  CA  GLU   318      40.007  17.461  36.324  1.00  0.00           C
ATOM   1962  CB  GLU   318      39.987  15.936  35.938  1.00  0.00           C
ATOM   1963  CG  GLU   318      41.315  15.307  35.611  1.00  0.00           C
ATOM   1964  CD  GLU   318      42.269  15.850  34.537  1.00  0.00           C
ATOM   1965  OE1 GLU   318      41.848  15.979  33.385  1.00  0.00           O
ATOM   1966  OE2 GLU   318      43.392  16.185  34.962  1.00  0.00           O
ATOM   1967  C   GLU   318      40.739  17.802  37.598  1.00  0.00           C
ATOM   1968  O   GLU   318      40.152  18.073  38.612  1.00  0.00           O
ATOM   1969  N   GLN   319      42.035  18.071  37.317  1.00  0.00           N
ATOM   1970  H   GLN   319      42.453  17.619  36.529  1.00  0.00           H
ATOM   1971  CA  GLN   319      42.965  18.669  38.332  1.00  0.00           C
ATOM   1972  CB  GLN   319      44.359  18.897  37.688  1.00  0.00           C
ATOM   1973  CG  GLN   319      45.065  17.584  37.457  1.00  0.00           C
ATOM   1974  CD  GLN   319      46.603  17.685  37.317  1.00  0.00           C
ATOM   1975  OE1 GLN   319      47.151  17.539  36.228  1.00  0.00           O
ATOM   1976  NE2 GLN   319      47.288  18.037  38.348  1.00  0.00           N
ATOM   1977 HE21 GLN   319      46.917  18.210  39.261  1.00  0.00           H
ATOM   1978 HE22 GLN   319      48.281  18.004  38.235  1.00  0.00           H
ATOM   1979  C   GLN   319      42.438  20.028  38.816  1.00  0.00           C
ATOM   1980  O   GLN   319      42.543  20.386  40.020  1.00  0.00           O
ATOM   1981  N   LYS   320      41.794  20.846  37.998  1.00  0.00           N
ATOM   1982  H   LYS   320      42.209  20.997  37.100  1.00  0.00           H
ATOM   1983  CA  LYS   320      41.007  22.040  38.383  1.00  0.00           C
ATOM   1984  CB  LYS   320      40.715  22.837  37.155  1.00  0.00           C
ATOM   1985  CG  LYS   320      41.592  24.127  36.968  1.00  0.00           C
ATOM   1986  CD  LYS   320      43.031  23.916  36.472  1.00  0.00           C
ATOM   1987  CE  LYS   320      43.624  25.268  36.085  1.00  0.00           C
ATOM   1988  NZ  LYS   320      44.989  25.117  35.782  1.00  0.00           N
ATOM   1989  HZ1 LYS   320      45.142  24.339  35.173  1.00  0.00           H
ATOM   1990  HZ2 LYS   320      45.335  25.905  35.272  1.00  0.00           H
ATOM   1991  HZ3 LYS   320      45.580  25.024  36.583  1.00  0.00           H
ATOM   1992  C   LYS   320      39.701  21.674  39.170  1.00  0.00           C
ATOM   1993  O   LYS   320      39.501  22.324  40.178  1.00  0.00           O
ATOM   1994  N   ALA   321      38.887  20.761  38.571  1.00  0.00           N
ATOM   1995  H   ALA   321      38.958  20.542  37.598  1.00  0.00           H
ATOM   1996  CA  ALA   321      37.689  20.396  39.338  1.00  0.00           C
ATOM   1997  CB  ALA   321      36.839  19.392  38.621  1.00  0.00           C
ATOM   1998  C   ALA   321      38.013  19.838  40.782  1.00  0.00           C
ATOM   1999  O   ALA   321      37.307  20.066  41.773  1.00  0.00           O
ATOM   2000  N   CYS   322      39.179  19.164  40.867  1.00  0.00           N
ATOM   2001  H   CYS   322      39.577  18.757  40.044  1.00  0.00           H
ATOM   2002  CA  CYS   322      39.974  18.827  42.115  1.00  0.00           C
ATOM   2003  CB  CYS   322      41.163  17.859  41.842  1.00  0.00           C
ATOM   2004  SG  CYS   322      41.713  16.949  43.368  1.00  0.00           S
ATOM   2005  HG  CYS   322      42.892  16.547  42.903  1.00  0.00           H
ATOM   2006  C   CYS   322      40.274  19.932  43.081  1.00  0.00           C
ATOM   2007  O   CYS   322      40.100  19.827  44.286  1.00  0.00           O
ATOM   2008  N   LYS   323      40.783  20.974  42.551  1.00  0.00           N
ATOM   2009  H   LYS   323      41.277  20.870  41.687  1.00  0.00           H
ATOM   2010  CA  LYS   323      41.094  22.162  43.358  1.00  0.00           C
ATOM   2011  CB  LYS   323      41.885  23.097  42.410  1.00  0.00           C
ATOM   2012  CG  LYS   323      42.560  24.150  43.229  1.00  0.00           C
ATOM   2013  CD  LYS   323      43.295  25.190  42.341  1.00  0.00           C
ATOM   2014  CE  LYS   323      44.558  24.567  41.741  1.00  0.00           C
ATOM   2015  NZ  LYS   323      45.218  25.565  40.928  1.00  0.00           N
ATOM   2016  HZ1 LYS   323      45.953  25.298  40.305  1.00  0.00           H
ATOM   2017  HZ2 LYS   323      44.533  26.003  40.346  1.00  0.00           H
ATOM   2018  HZ3 LYS   323      45.659  26.254  41.503  1.00  0.00           H
ATOM   2019  C   LYS   323      39.858  22.829  43.937  1.00  0.00           C
ATOM   2020  O   LYS   323      39.814  23.152  45.134  1.00  0.00           O
ATOM   2021  N   VAL   324      38.754  23.000  43.193  1.00  0.00           N
ATOM   2022  H   VAL   324      38.716  22.645  42.260  1.00  0.00           H
ATOM   2023  CA  VAL   324      37.403  23.444  43.739  1.00  0.00           C
ATOM   2024  CB  VAL   324      36.314  23.514  42.661  1.00  0.00           C
ATOM   2025  CG1 VAL   324      35.037  24.304  43.029  1.00  0.00           C
ATOM   2026  CG2 VAL   324      36.796  23.920  41.303  1.00  0.00           C
ATOM   2027  C   VAL   324      36.865  22.549  44.795  1.00  0.00           C
ATOM   2028  O   VAL   324      36.758  22.995  45.946  1.00  0.00           O
ATOM   2029  N   LEU   325      36.798  21.213  44.515  1.00  0.00           N
ATOM   2030  H   LEU   325      36.517  20.903  43.607  1.00  0.00           H
ATOM   2031  CA  LEU   325      36.597  20.212  45.597  1.00  0.00           C
ATOM   2032  CB  LEU   325      36.455  18.760  45.120  1.00  0.00           C
ATOM   2033  CG  LEU   325      35.425  18.330  44.019  1.00  0.00           C
ATOM   2034  CD1 LEU   325      35.840  17.081  43.336  1.00  0.00           C
ATOM   2035  CD2 LEU   325      34.054  18.087  44.665  1.00  0.00           C
ATOM   2036  C   LEU   325      37.556  20.297  46.787  1.00  0.00           C
ATOM   2037  O   LEU   325      37.148  20.389  47.947  1.00  0.00           O
ATOM   2038  N   GLY   326      38.889  20.429  46.550  1.00  0.00           N
ATOM   2039  H   GLY   326      39.410  20.073  45.774  1.00  0.00           H
ATOM   2040  CA  GLY   326      39.788  20.892  47.599  1.00  0.00           C
ATOM   2041  C   GLY   326      39.332  22.080  48.410  1.00  0.00           C
ATOM   2042  O   GLY   326      39.173  21.966  49.642  1.00  0.00           O
ATOM   2043  N   ILE   327      39.397  23.255  47.754  1.00  0.00           N
ATOM   2044  H   ILE   327      39.493  23.245  46.759  1.00  0.00           H
ATOM   2045  CA  ILE   327      39.028  24.597  48.412  1.00  0.00           C
ATOM   2046  CB  ILE   327      39.090  25.799  47.438  1.00  0.00           C
ATOM   2047  CG1 ILE   327      40.453  26.179  46.849  1.00  0.00           C
ATOM   2048  CG2 ILE   327      38.589  27.077  48.131  1.00  0.00           C
ATOM   2049  CD  ILE   327      40.566  27.133  45.660  1.00  0.00           C
ATOM   2050  C   ILE   327      37.700  24.558  49.150  1.00  0.00           C
ATOM   2051  O   ILE   327      37.728  24.814  50.352  1.00  0.00           O
ATOM   2052  N   VAL   328      36.673  23.918  48.553  1.00  0.00           N
ATOM   2053  H   VAL   328      36.810  23.419  47.698  1.00  0.00           H
ATOM   2054  CA  VAL   328      35.319  23.800  49.237  1.00  0.00           C
ATOM   2055  CB  VAL   328      34.221  23.380  48.356  1.00  0.00           C
ATOM   2056  CG1 VAL   328      32.925  23.262  49.122  1.00  0.00           C
ATOM   2057  CG2 VAL   328      33.965  24.304  47.155  1.00  0.00           C
ATOM   2058  C   VAL   328      35.394  22.944  50.574  1.00  0.00           C
ATOM   2059  O   VAL   328      35.108  23.469  51.688  1.00  0.00           O
ATOM   2060  N   PHE   329      36.103  21.809  50.417  1.00  0.00           N
ATOM   2061  H   PHE   329      36.619  21.652  49.575  1.00  0.00           H
ATOM   2062  CA  PHE   329      36.332  20.797  51.393  1.00  0.00           C
ATOM   2063  CB  PHE   329      36.919  19.588  50.801  1.00  0.00           C
ATOM   2064  CG  PHE   329      37.583  18.648  51.827  1.00  0.00           C
ATOM   2065  CD1 PHE   329      38.952  18.589  51.952  1.00  0.00           C
ATOM   2066  HD1 PHE   329      39.562  19.249  51.335  1.00  0.00           H
ATOM   2067  CD2 PHE   329      36.750  17.848  52.612  1.00  0.00           C
ATOM   2068  HD2 PHE   329      35.665  17.945  52.567  1.00  0.00           H
ATOM   2069  CE1 PHE   329      39.523  17.833  52.961  1.00  0.00           C
ATOM   2070  HE1 PHE   329      40.584  17.782  53.209  1.00  0.00           H
ATOM   2071  CE2 PHE   329      37.315  16.928  53.526  1.00  0.00           C
ATOM   2072  HE2 PHE   329      36.786  16.275  54.219  1.00  0.00           H
ATOM   2073  CZ  PHE   329      38.689  17.001  53.680  1.00  0.00           C
ATOM   2074  HZ  PHE   329      39.093  16.430  54.516  1.00  0.00           H
ATOM   2075  C   PHE   329      37.193  21.372  52.565  1.00  0.00           C
ATOM   2076  O   PHE   329      36.960  20.982  53.729  1.00  0.00           O
ATOM   2077  N   PHE   330      38.163  22.285  52.290  1.00  0.00           N
ATOM   2078  H   PHE   330      38.305  22.649  51.370  1.00  0.00           H
ATOM   2079  CA  PHE   330      38.996  22.798  53.427  1.00  0.00           C
ATOM   2080  CB  PHE   330      40.355  23.284  52.903  1.00  0.00           C
ATOM   2081  CG  PHE   330      41.399  22.224  52.884  1.00  0.00           C
ATOM   2082  CD1 PHE   330      41.503  21.443  51.738  1.00  0.00           C
ATOM   2083  HD1 PHE   330      41.310  22.002  50.822  1.00  0.00           H
ATOM   2084  CD2 PHE   330      41.924  21.731  54.114  1.00  0.00           C
ATOM   2085  HD2 PHE   330      42.016  22.468  54.911  1.00  0.00           H
ATOM   2086  CE1 PHE   330      41.985  20.165  51.743  1.00  0.00           C
ATOM   2087  HE1 PHE   330      42.060  19.779  50.726  1.00  0.00           H
ATOM   2088  CE2 PHE   330      42.500  20.453  54.169  1.00  0.00           C
ATOM   2089  HE2 PHE   330      43.098  20.198  55.044  1.00  0.00           H
ATOM   2090  CZ  PHE   330      42.495  19.623  53.003  1.00  0.00           C
ATOM   2091  HZ  PHE   330      42.837  18.596  53.132  1.00  0.00           H
ATOM   2092  C   PHE   330      38.317  23.931  54.192  1.00  0.00           C
ATOM   2093  O   PHE   330      38.532  24.116  55.351  1.00  0.00           O
ATOM   2094  N   LEU   331      37.361  24.540  53.560  1.00  0.00           N
ATOM   2095  H   LEU   331      37.204  24.428  52.579  1.00  0.00           H
ATOM   2096  CA  LEU   331      36.469  25.631  54.147  1.00  0.00           C
ATOM   2097  CB  LEU   331      35.750  26.511  53.143  1.00  0.00           C
ATOM   2098  CG  LEU   331      36.615  27.314  52.157  1.00  0.00           C
ATOM   2099  CD1 LEU   331      35.774  27.952  51.131  1.00  0.00           C
ATOM   2100  CD2 LEU   331      37.562  28.316  52.946  1.00  0.00           C
ATOM   2101  C   LEU   331      35.528  25.042  55.259  1.00  0.00           C
ATOM   2102  O   LEU   331      35.555  25.527  56.418  1.00  0.00           O
ATOM   2103  N   PHE   332      34.953  23.927  54.960  1.00  0.00           N
ATOM   2104  H   PHE   332      34.894  23.718  53.984  1.00  0.00           H
ATOM   2105  CA  PHE   332      34.401  22.926  55.846  1.00  0.00           C
ATOM   2106  CB  PHE   332      33.837  21.663  55.155  1.00  0.00           C
ATOM   2107  CG  PHE   332      32.367  21.772  54.794  1.00  0.00           C
ATOM   2108  CD1 PHE   332      31.370  21.136  55.551  1.00  0.00           C
ATOM   2109  HD1 PHE   332      31.700  20.552  56.410  1.00  0.00           H
ATOM   2110  CD2 PHE   332      32.181  22.377  53.551  1.00  0.00           C
ATOM   2111  HD2 PHE   332      32.984  22.964  53.107  1.00  0.00           H
ATOM   2112  CE1 PHE   332      30.126  21.211  54.966  1.00  0.00           C
ATOM   2113  HE1 PHE   332      29.308  20.714  55.487  1.00  0.00           H
ATOM   2114  CE2 PHE   332      30.918  22.357  53.034  1.00  0.00           C
ATOM   2115  HE2 PHE   332      30.705  22.691  52.019  1.00  0.00           H
ATOM   2116  CZ  PHE   332      29.822  21.793  53.712  1.00  0.00           C
ATOM   2117  HZ  PHE   332      28.770  21.925  53.461  1.00  0.00           H
ATOM   2118  C   PHE   332      35.250  22.418  56.958  1.00  0.00           C
ATOM   2119  O   PHE   332      35.238  22.932  58.071  1.00  0.00           O
ATOM   2120  N   VAL   333      36.336  21.669  56.631  1.00  0.00           N
ATOM   2121  H   VAL   333      36.633  21.490  55.694  1.00  0.00           H
ATOM   2122  CA  VAL   333      37.100  20.911  57.638  1.00  0.00           C
ATOM   2123  CB  VAL   333      37.783  19.684  57.064  1.00  0.00           C
ATOM   2124  CG1 VAL   333      38.845  19.012  57.925  1.00  0.00           C
ATOM   2125  CG2 VAL   333      36.735  18.677  56.691  1.00  0.00           C
ATOM   2126  C   VAL   333      38.127  21.729  58.469  1.00  0.00           C
ATOM   2127  O   VAL   333      37.964  21.770  59.692  1.00  0.00           O
ATOM   2128  N   VAL   334      38.845  22.681  57.885  1.00  0.00           N
ATOM   2129  H   VAL   334      38.683  22.911  56.926  1.00  0.00           H
ATOM   2130  CA  VAL   334      39.810  23.553  58.587  1.00  0.00           C
ATOM   2131  CB  VAL   334      41.265  23.693  58.047  1.00  0.00           C
ATOM   2132  CG1 VAL   334      42.060  22.375  58.172  1.00  0.00           C
ATOM   2133  CG2 VAL   334      41.437  24.372  56.635  1.00  0.00           C
ATOM   2134  C   VAL   334      39.271  24.875  59.010  1.00  0.00           C
ATOM   2135  O   VAL   334      39.399  25.122  60.184  1.00  0.00           O
ATOM   2136  N   MET   335      38.699  25.686  58.148  1.00  0.00           N
ATOM   2137  H   MET   335      38.729  25.420  57.185  1.00  0.00           H
ATOM   2138  CA  MET   335      38.073  27.014  58.434  1.00  0.00           C
ATOM   2139  CB  MET   335      37.810  27.900  57.192  1.00  0.00           C
ATOM   2140  CG  MET   335      39.110  28.328  56.500  1.00  0.00           C
ATOM   2141  SD  MET   335      39.854  27.026  55.505  1.00  0.00           S
ATOM   2142  CE  MET   335      41.420  27.680  55.074  1.00  0.00           C
ATOM   2143  C   MET   335      36.878  26.950  59.450  1.00  0.00           C
ATOM   2144  O   MET   335      36.802  27.845  60.299  1.00  0.00           O
ATOM   2145  N   TRP   336      36.047  25.881  59.332  1.00  0.00           N
ATOM   2146  H   TRP   336      36.008  25.427  58.441  1.00  0.00           H
ATOM   2147  CA  TRP   336      34.787  25.908  60.149  1.00  0.00           C
ATOM   2148  CB  TRP   336      33.572  26.029  59.190  1.00  0.00           C
ATOM   2149  CG  TRP   336      33.616  27.117  58.093  1.00  0.00           C
ATOM   2150  CD1 TRP   336      34.011  28.384  58.198  1.00  0.00           C
ATOM   2151  HD1 TRP   336      34.601  28.800  59.014  1.00  0.00           H
ATOM   2152  CD2 TRP   336      33.023  27.051  56.848  1.00  0.00           C
ATOM   2153  NE1 TRP   336      33.860  29.071  57.039  1.00  0.00           N
ATOM   2154  HE1 TRP   336      34.396  29.863  56.747  1.00  0.00           H
ATOM   2155  CE2 TRP   336      33.314  28.221  56.137  1.00  0.00           C
ATOM   2156  CE3 TRP   336      32.161  26.041  56.375  1.00  0.00           C
ATOM   2157  HE3 TRP   336      32.130  25.055  56.838  1.00  0.00           H
ATOM   2158  CZ2 TRP   336      32.704  28.439  54.891  1.00  0.00           C
ATOM   2159  HZ2 TRP   336      33.052  29.245  54.245  1.00  0.00           H
ATOM   2160  CZ3 TRP   336      31.543  26.284  55.130  1.00  0.00           C
ATOM   2161  HZ3 TRP   336      31.087  25.421  54.644  1.00  0.00           H
ATOM   2162  CH2 TRP   336      31.800  27.453  54.439  1.00  0.00           C
ATOM   2163  HH2 TRP   336      31.250  27.684  53.526  1.00  0.00           H
ATOM   2164  C   TRP   336      34.677  24.803  61.215  1.00  0.00           C
ATOM   2165  O   TRP   336      34.219  25.081  62.346  1.00  0.00           O
ATOM   2166  N   CYS   337      35.231  23.618  61.052  1.00  0.00           N
ATOM   2167  H   CYS   337      35.638  23.343  60.181  1.00  0.00           H
ATOM   2168  CA  CYS   337      35.046  22.518  62.059  1.00  0.00           C
ATOM   2169  CB  CYS   337      35.611  21.197  61.533  1.00  0.00           C
ATOM   2170  SG  CYS   337      35.125  19.817  62.646  1.00  0.00           S
ATOM   2171  HG  CYS   337      34.655  20.583  63.627  1.00  0.00           H
ATOM   2172  C   CYS   337      35.397  22.818  63.500  1.00  0.00           C
ATOM   2173  O   CYS   337      34.532  22.404  64.292  1.00  0.00           O
ATOM   2174  N   PRO   338      36.518  23.411  63.836  1.00  0.00           N
ATOM   2175  CA  PRO   338      36.817  23.780  65.271  1.00  0.00           C
ATOM   2176  CB  PRO   338      38.171  24.415  65.217  1.00  0.00           C
ATOM   2177  CG  PRO   338      38.857  23.896  63.909  1.00  0.00           C
ATOM   2178  CD  PRO   338      37.710  23.583  62.950  1.00  0.00           C
ATOM   2179  C   PRO   338      35.834  24.752  66.014  1.00  0.00           C
ATOM   2180  O   PRO   338      35.513  24.353  67.141  1.00  0.00           O
ATOM   2181  N   PHE   339      35.005  25.493  65.270  1.00  0.00           N
ATOM   2182  H   PHE   339      35.106  25.568  64.278  1.00  0.00           H
ATOM   2183  CA  PHE   339      33.829  26.191  65.860  1.00  0.00           C
ATOM   2184  CB  PHE   339      33.452  27.303  64.915  1.00  0.00           C
ATOM   2185  CG  PHE   339      32.073  28.000  65.294  1.00  0.00           C
ATOM   2186  CD1 PHE   339      31.995  28.923  66.363  1.00  0.00           C
ATOM   2187  HD1 PHE   339      32.799  29.091  67.080  1.00  0.00           H
ATOM   2188  CD2 PHE   339      30.939  27.570  64.664  1.00  0.00           C
ATOM   2189  HD2 PHE   339      30.976  26.694  64.017  1.00  0.00           H
ATOM   2190  CE1 PHE   339      30.717  29.398  66.740  1.00  0.00           C
ATOM   2191  HE1 PHE   339      30.612  30.142  67.529  1.00  0.00           H
ATOM   2192  CE2 PHE   339      29.661  28.014  65.042  1.00  0.00           C
ATOM   2193  HE2 PHE   339      28.747  27.466  64.811  1.00  0.00           H
ATOM   2194  CZ  PHE   339      29.628  28.958  66.079  1.00  0.00           C
ATOM   2195  HZ  PHE   339      28.599  29.287  66.229  1.00  0.00           H
ATOM   2196  C   PHE   339      32.697  25.225  66.325  1.00  0.00           C
ATOM   2197  O   PHE   339      32.321  25.326  67.509  1.00  0.00           O
ATOM   2198  N   PHE   340      32.099  24.294  65.546  1.00  0.00           N
ATOM   2199  H   PHE   340      32.276  24.185  64.568  1.00  0.00           H
ATOM   2200  CA  PHE   340      31.038  23.360  66.002  1.00  0.00           C
ATOM   2201  CB  PHE   340      30.472  22.418  64.890  1.00  0.00           C
ATOM   2202  CG  PHE   340      29.946  23.173  63.707  1.00  0.00           C
ATOM   2203  CD1 PHE   340      30.894  23.732  62.827  1.00  0.00           C
ATOM   2204  HD1 PHE   340      31.666  23.046  62.476  1.00  0.00           H
ATOM   2205  CD2 PHE   340      28.639  23.697  63.742  1.00  0.00           C
ATOM   2206  HD2 PHE   340      27.913  23.279  64.439  1.00  0.00           H
ATOM   2207  CE1 PHE   340      30.550  24.833  62.043  1.00  0.00           C
ATOM   2208  HE1 PHE   340      31.274  25.321  61.390  1.00  0.00           H
ATOM   2209  CE2 PHE   340      28.270  24.730  62.909  1.00  0.00           C
ATOM   2210  HE2 PHE   340      27.231  25.020  62.752  1.00  0.00           H
ATOM   2211  CZ  PHE   340      29.227  25.256  62.061  1.00  0.00           C
ATOM   2212  HZ  PHE   340      28.939  25.912  61.240  1.00  0.00           H
ATOM   2213  C   PHE   340      31.415  22.671  67.292  1.00  0.00           C
ATOM   2214  O   PHE   340      30.637  22.855  68.214  1.00  0.00           O
ATOM   2215  N   ILE   341      32.679  22.276  67.473  1.00  0.00           N
ATOM   2216  H   ILE   341      33.112  22.238  66.572  1.00  0.00           H
ATOM   2217  CA  ILE   341      33.372  21.697  68.696  1.00  0.00           C
ATOM   2218  CB  ILE   341      34.742  21.131  68.204  1.00  0.00           C
ATOM   2219  CG1 ILE   341      34.573  20.110  67.077  1.00  0.00           C
ATOM   2220  CG2 ILE   341      35.435  20.453  69.321  1.00  0.00           C
ATOM   2221  CD  ILE   341      35.713  19.772  66.088  1.00  0.00           C
ATOM   2222  C   ILE   341      33.597  22.601  69.955  1.00  0.00           C
ATOM   2223  O   ILE   341      33.184  22.253  71.030  1.00  0.00           O
ATOM   2224  N   THR   342      34.071  23.829  69.690  1.00  0.00           N
ATOM   2225  H   THR   342      34.071  24.117  68.733  1.00  0.00           H
ATOM   2226  CA  THR   342      34.231  24.949  70.643  1.00  0.00           C
ATOM   2227  CB  THR   342      35.192  26.063  70.308  1.00  0.00           C
ATOM   2228  OG1 THR   342      34.931  26.507  68.971  1.00  0.00           O
ATOM   2229  HG1 THR   342      35.232  25.755  68.384  1.00  0.00           H
ATOM   2230  CG2 THR   342      36.643  25.534  70.492  1.00  0.00           C
ATOM   2231  C   THR   342      32.911  25.582  71.139  1.00  0.00           C
ATOM   2232  O   THR   342      32.768  25.709  72.347  1.00  0.00           O
ATOM   2233  N   ASN   343      31.847  25.663  70.273  1.00  0.00           N
ATOM   2234  H   ASN   343      32.063  25.730  69.299  1.00  0.00           H
ATOM   2235  CA  ASN   343      30.486  25.993  70.670  1.00  0.00           C
ATOM   2236  CB  ASN   343      29.713  26.344  69.397  1.00  0.00           C
ATOM   2237  CG  ASN   343      28.242  26.804  69.588  1.00  0.00           C
ATOM   2238  OD1 ASN   343      27.846  27.547  70.448  1.00  0.00           O
ATOM   2239  ND2 ASN   343      27.364  26.152  68.809  1.00  0.00           N
ATOM   2240 HD21 ASN   343      27.558  25.391  68.189  1.00  0.00           H
ATOM   2241 HD22 ASN   343      26.395  26.386  68.878  1.00  0.00           H
ATOM   2242  C   ASN   343      29.830  24.831  71.437  1.00  0.00           C
ATOM   2243  O   ASN   343      29.239  25.164  72.459  1.00  0.00           O
ATOM   2244  N   ILE   344      29.919  23.570  71.076  1.00  0.00           N
ATOM   2245  H   ILE   344      30.129  23.330  70.128  1.00  0.00           H
ATOM   2246  CA  ILE   344      29.392  22.478  71.858  1.00  0.00           C
ATOM   2247  CB  ILE   344      29.148  21.197  70.976  1.00  0.00           C
ATOM   2248  CG1 ILE   344      28.199  21.439  69.804  1.00  0.00           C
ATOM   2249  CG2 ILE   344      28.589  19.998  71.877  1.00  0.00           C
ATOM   2250  CD  ILE   344      28.234  20.223  68.876  1.00  0.00           C
ATOM   2251  C   ILE   344      30.091  22.311  73.264  1.00  0.00           C
ATOM   2252  O   ILE   344      29.374  22.161  74.263  1.00  0.00           O
ATOM   2253  N   MET   345      31.405  22.462  73.320  1.00  0.00           N
ATOM   2254  H   MET   345      32.032  22.411  72.542  1.00  0.00           H
ATOM   2255  CA  MET   345      32.144  22.288  74.527  1.00  0.00           C
ATOM   2256  CB  MET   345      33.640  22.475  74.227  1.00  0.00           C
ATOM   2257  CG  MET   345      34.591  21.575  75.032  1.00  0.00           C
ATOM   2258  SD  MET   345      36.342  21.779  74.698  1.00  0.00           S
ATOM   2259  CE  MET   345      36.233  21.452  72.954  1.00  0.00           C
ATOM   2260  C   MET   345      31.689  23.257  75.653  1.00  0.00           C
ATOM   2261  O   MET   345      31.564  22.812  76.801  1.00  0.00           O
ATOM   2262  N   ALA   346      31.428  24.535  75.318  1.00  0.00           N
ATOM   2263  H   ALA   346      31.512  24.885  74.385  1.00  0.00           H
ATOM   2264  CA  ALA   346      30.955  25.559  76.348  1.00  0.00           C
ATOM   2265  CB  ALA   346      30.566  26.809  75.557  1.00  0.00           C
ATOM   2266  C   ALA   346      29.686  25.084  77.081  1.00  0.00           C
ATOM   2267  O   ALA   346      28.699  24.617  76.561  1.00  0.00           O
ATOM   2268  N   VAL   347      29.761  25.134  78.440  1.00  0.00           N
ATOM   2269  H   VAL   347      30.533  25.676  78.771  1.00  0.00           H
ATOM   2270  CA  VAL   347      28.834  24.586  79.504  1.00  0.00           C
ATOM   2271  CB  VAL   347      27.570  25.482  79.805  1.00  0.00           C
ATOM   2272  CG1 VAL   347      27.859  26.752  80.590  1.00  0.00           C
ATOM   2273  CG2 VAL   347      26.634  25.700  78.577  1.00  0.00           C
ATOM   2274  C   VAL   347      28.540  23.099  79.517  1.00  0.00           C
ATOM   2275  O   VAL   347      28.473  22.462  80.575  1.00  0.00           O
ATOM   2276  N   ILE   348      28.518  22.447  78.364  1.00  0.00           N
ATOM   2277  H   ILE   348      28.901  22.879  77.547  1.00  0.00           H
ATOM   2278  CA  ILE   348      27.980  21.109  78.228  1.00  0.00           C
ATOM   2279  CB  ILE   348      27.493  20.923  76.811  1.00  0.00           C
ATOM   2280  CG1 ILE   348      26.178  21.752  76.594  1.00  0.00           C
ATOM   2281  CG2 ILE   348      27.251  19.468  76.461  1.00  0.00           C
ATOM   2282  CD  ILE   348      25.541  21.907  75.228  1.00  0.00           C
ATOM   2283  C   ILE   348      29.035  20.107  78.647  1.00  0.00           C
ATOM   2284  O   ILE   348      28.681  19.065  79.220  1.00  0.00           O
ATOM   2285  N   CYS   349      30.340  20.463  78.492  1.00  0.00           N
ATOM   2286  H   CYS   349      30.593  21.418  78.333  1.00  0.00           H
ATOM   2287  CA  CYS   349      31.527  19.568  78.734  1.00  0.00           C
ATOM   2288  CB  CYS   349      32.920  20.261  78.452  1.00  0.00           C
ATOM   2289  SG  CYS   349      33.073  21.978  79.159  1.00  0.00           S
ATOM   2290  C   CYS   349      31.619  18.893  80.086  1.00  0.00           C
ATOM   2291  O   CYS   349      31.217  19.558  81.031  1.00  0.00           O
ATOM   2292  N   LYS   350      32.103  17.734  80.175  1.00  0.00           N
ATOM   2293  H   LYS   350      32.769  17.323  79.553  1.00  0.00           H
ATOM   2294  CA  LYS   350      32.042  17.058  81.468  1.00  0.00           C
ATOM   2295  CB  LYS   350      32.464  15.564  81.514  1.00  0.00           C
ATOM   2296  CG  LYS   350      31.509  14.609  80.871  1.00  0.00           C
ATOM   2297  CD  LYS   350      30.219  14.178  81.544  1.00  0.00           C
ATOM   2298  CE  LYS   350      29.751  12.821  81.002  1.00  0.00           C
ATOM   2299  NZ  LYS   350      29.200  12.810  79.659  1.00  0.00           N
ATOM   2300  HZ1 LYS   350      29.158  11.843  79.408  1.00  0.00           H
ATOM   2301  HZ2 LYS   350      28.283  13.206  79.633  1.00  0.00           H
ATOM   2302  HZ3 LYS   350      29.764  13.263  78.969  1.00  0.00           H
ATOM   2303  C   LYS   350      33.027  17.775  82.411  1.00  0.00           C
ATOM   2304  O   LYS   350      32.656  18.218  83.488  1.00  0.00           O
ATOM   2305  N   GLU   351      34.236  18.093  81.892  1.00  0.00           N
ATOM   2306  H   GLU   351      34.543  17.739  81.009  1.00  0.00           H
ATOM   2307  CA  GLU   351      35.225  18.851  82.645  1.00  0.00           C
ATOM   2308  CB  GLU   351      36.642  18.620  82.141  1.00  0.00           C
ATOM   2309  CG  GLU   351      37.188  17.312  82.808  1.00  0.00           C
ATOM   2310  CD  GLU   351      38.549  16.803  82.257  1.00  0.00           C
ATOM   2311  OE1 GLU   351      39.270  17.773  82.040  1.00  0.00           O
ATOM   2312  OE2 GLU   351      38.730  15.589  82.009  1.00  0.00           O
ATOM   2313  C   GLU   351      34.932  20.291  82.434  1.00  0.00           C
ATOM   2314  O   GLU   351      34.473  20.735  81.374  1.00  0.00           O
ATOM   2315  N   SER   352      35.406  21.120  83.388  1.00  0.00           N
ATOM   2316  H   SER   352      35.884  20.765  84.192  1.00  0.00           H
ATOM   2317  CA  SER   352      35.258  22.633  83.398  1.00  0.00           C
ATOM   2318  CB  SER   352      35.356  23.218  84.818  1.00  0.00           C
ATOM   2319  OG  SER   352      34.722  24.526  84.939  1.00  0.00           O
ATOM   2320  HG  SER   352      34.965  24.893  85.837  1.00  0.00           H
ATOM   2321  C   SER   352      35.993  23.416  82.285  1.00  0.00           C
ATOM   2322  O   SER   352      37.211  23.252  82.098  1.00  0.00           O
ATOM   2323  N   CYS   353      35.241  23.873  81.303  1.00  0.00           N
ATOM   2324  H   CYS   353      34.250  23.751  81.249  1.00  0.00           H
ATOM   2325  CA  CYS   353      35.776  24.664  80.228  1.00  0.00           C
ATOM   2326  CB  CYS   353      34.874  24.567  78.977  1.00  0.00           C
ATOM   2327  SG  CYS   353      34.635  22.866  78.193  1.00  0.00           S
ATOM   2328  C   CYS   353      36.070  26.086  80.692  1.00  0.00           C
ATOM   2329  O   CYS   353      35.497  26.740  81.533  1.00  0.00           O
ATOM   2330  N   ASN   354      37.219  26.537  80.167  1.00  0.00           N
ATOM   2331  H   ASN   354      37.755  25.964  79.546  1.00  0.00           H
ATOM   2332  CA  ASN   354      37.854  27.805  80.440  1.00  0.00           C
ATOM   2333  CB  ASN   354      39.408  27.692  80.237  1.00  0.00           C
ATOM   2334  CG  ASN   354      40.174  28.957  80.729  1.00  0.00           C
ATOM   2335  OD1 ASN   354      40.123  29.980  80.011  1.00  0.00           O
ATOM   2336  ND2 ASN   354      40.655  28.952  81.930  1.00  0.00           N
ATOM   2337 HD21 ASN   354      40.571  28.074  82.400  1.00  0.00           H
ATOM   2338 HD22 ASN   354      41.187  29.750  82.216  1.00  0.00           H
ATOM   2339  C   ASN   354      37.173  28.980  79.740  1.00  0.00           C
ATOM   2340  O   ASN   354      37.240  29.025  78.502  1.00  0.00           O
ATOM   2341  N   GLU   355      36.653  29.973  80.418  1.00  0.00           N
ATOM   2342  H   GLU   355      36.922  30.112  81.371  1.00  0.00           H
ATOM   2343  CA  GLU   355      35.778  30.996  79.775  1.00  0.00           C
ATOM   2344  CB  GLU   355      35.062  31.710  80.913  1.00  0.00           C
ATOM   2345  CG  GLU   355      35.817  32.439  82.074  1.00  0.00           C
ATOM   2346  CD  GLU   355      36.361  31.392  83.141  1.00  0.00           C
ATOM   2347  OE1 GLU   355      35.629  31.018  84.047  1.00  0.00           O
ATOM   2348  OE2 GLU   355      37.632  31.172  83.155  1.00  0.00           O
ATOM   2349  C   GLU   355      36.505  31.981  78.847  1.00  0.00           C
ATOM   2350  O   GLU   355      36.079  32.182  77.697  1.00  0.00           O
ATOM   2351  N   ASP   356      37.756  32.273  79.232  1.00  0.00           N
ATOM   2352  H   ASP   356      38.234  31.889  80.023  1.00  0.00           H
ATOM   2353  CA  ASP   356      38.715  33.118  78.434  1.00  0.00           C
ATOM   2354  CB  ASP   356      40.005  33.499  79.196  1.00  0.00           C
ATOM   2355  CG  ASP   356      39.802  34.471  80.360  1.00  0.00           C
ATOM   2356  OD1 ASP   356      40.763  35.270  80.480  1.00  0.00           O
ATOM   2357  OD2 ASP   356      38.696  34.778  80.852  1.00  0.00           O
ATOM   2358  C   ASP   356      39.142  32.384  77.118  1.00  0.00           C
ATOM   2359  O   ASP   356      38.686  32.895  76.070  1.00  0.00           O
ATOM   2360  N   VAL   357      39.479  31.050  77.142  1.00  0.00           N
ATOM   2361  H   VAL   357      39.818  30.723  78.024  1.00  0.00           H
ATOM   2362  CA  VAL   357      39.861  30.271  75.943  1.00  0.00           C
ATOM   2363  CB  VAL   357      40.518  28.932  76.306  1.00  0.00           C
ATOM   2364  CG1 VAL   357      41.214  28.442  74.997  1.00  0.00           C
ATOM   2365  CG2 VAL   357      41.610  29.096  77.406  1.00  0.00           C
ATOM   2366  C   VAL   357      38.619  30.022  75.070  1.00  0.00           C
ATOM   2367  O   VAL   357      38.739  30.004  73.831  1.00  0.00           O
ATOM   2368  N   ILE   358      37.521  29.503  75.622  1.00  0.00           N
ATOM   2369  H   ILE   358      37.570  29.257  76.590  1.00  0.00           H
ATOM   2370  CA  ILE   358      36.320  29.285  74.865  1.00  0.00           C
ATOM   2371  CB  ILE   358      35.240  28.523  75.651  1.00  0.00           C
ATOM   2372  CG1 ILE   358      35.750  27.130  76.026  1.00  0.00           C
ATOM   2373  CG2 ILE   358      33.930  28.456  74.923  1.00  0.00           C
ATOM   2374  CD  ILE   358      36.370  26.343  74.847  1.00  0.00           C
ATOM   2375  C   ILE   358      35.764  30.564  74.205  1.00  0.00           C
ATOM   2376  O   ILE   358      35.342  30.578  73.058  1.00  0.00           O
ATOM   2377  N   GLY   359      35.867  31.732  74.888  1.00  0.00           N
ATOM   2378  H   GLY   359      36.031  31.801  75.873  1.00  0.00           H
ATOM   2379  CA  GLY   359      35.565  32.978  74.253  1.00  0.00           C
ATOM   2380  C   GLY   359      36.436  33.289  73.122  1.00  0.00           C
ATOM   2381  O   GLY   359      35.993  33.756  72.091  1.00  0.00           O
ATOM   2382  N   ALA   360      37.758  33.111  73.273  1.00  0.00           N
ATOM   2383  H   ALA   360      38.072  33.107  74.222  1.00  0.00           H
ATOM   2384  CA  ALA   360      38.707  33.489  72.253  1.00  0.00           C
ATOM   2385  CB  ALA   360      40.096  33.165  72.845  1.00  0.00           C
ATOM   2386  C   ALA   360      38.479  32.591  71.046  1.00  0.00           C
ATOM   2387  O   ALA   360      38.337  33.065  69.864  1.00  0.00           O
ATOM   2388  N   LEU   361      38.403  31.243  71.210  1.00  0.00           N
ATOM   2389  H   LEU   361      38.501  30.670  72.024  1.00  0.00           H
ATOM   2390  CA  LEU   361      38.081  30.375  70.053  1.00  0.00           C
ATOM   2391  CB  LEU   361      38.231  28.957  70.476  1.00  0.00           C
ATOM   2392  CG  LEU   361      39.775  28.669  70.616  1.00  0.00           C
ATOM   2393  CD1 LEU   361      39.985  27.221  70.995  1.00  0.00           C
ATOM   2394  CD2 LEU   361      40.692  28.984  69.438  1.00  0.00           C
ATOM   2395  C   LEU   361      36.679  30.520  69.326  1.00  0.00           C
ATOM   2396  O   LEU   361      36.619  30.668  68.093  1.00  0.00           O
ATOM   2397  N   LEU   362      35.671  30.801  70.135  1.00  0.00           N
ATOM   2398  H   LEU   362      35.643  30.783  71.135  1.00  0.00           H
ATOM   2399  CA  LEU   362      34.374  31.365  69.655  1.00  0.00           C
ATOM   2400  CB  LEU   362      33.546  31.769  70.873  1.00  0.00           C
ATOM   2401  CG  LEU   362      32.182  31.096  70.962  1.00  0.00           C
ATOM   2402  CD1 LEU   362      32.443  29.639  71.150  1.00  0.00           C
ATOM   2403  CD2 LEU   362      31.257  31.753  71.898  1.00  0.00           C
ATOM   2404  C   LEU   362      34.521  32.612  68.721  1.00  0.00           C
ATOM   2405  O   LEU   362      34.212  32.519  67.498  1.00  0.00           O
ATOM   2406  N   ASN   363      35.116  33.591  69.264  1.00  0.00           N
ATOM   2407  H   ASN   363      35.533  33.493  70.167  1.00  0.00           H
ATOM   2408  CA  ASN   363      35.376  34.858  68.547  1.00  0.00           C
ATOM   2409  CB  ASN   363      35.958  35.941  69.488  1.00  0.00           C
ATOM   2410  CG  ASN   363      34.816  36.579  70.301  1.00  0.00           C
ATOM   2411  OD1 ASN   363      34.200  37.538  69.916  1.00  0.00           O
ATOM   2412  ND2 ASN   363      34.537  36.102  71.521  1.00  0.00           N
ATOM   2413 HD21 ASN   363      34.929  35.220  71.782  1.00  0.00           H
ATOM   2414 HD22 ASN   363      34.053  36.810  72.035  1.00  0.00           H
ATOM   2415  C   ASN   363      36.320  34.778  67.364  1.00  0.00           C
ATOM   2416  O   ASN   363      35.877  35.169  66.241  1.00  0.00           O
ATOM   2417  N   VAL   364      37.450  34.054  67.473  1.00  0.00           N
ATOM   2418  H   VAL   364      37.724  33.722  68.375  1.00  0.00           H
ATOM   2419  CA  VAL   364      38.402  33.771  66.329  1.00  0.00           C
ATOM   2420  CB  VAL   364      39.586  32.972  66.834  1.00  0.00           C
ATOM   2421  CG1 VAL   364      40.524  32.296  65.825  1.00  0.00           C
ATOM   2422  CG2 VAL   364      40.348  33.944  67.773  1.00  0.00           C
ATOM   2423  C   VAL   364      37.673  33.032  65.199  1.00  0.00           C
ATOM   2424  O   VAL   364      37.444  33.560  64.133  1.00  0.00           O
ATOM   2425  N   PHE   365      37.159  31.832  65.497  1.00  0.00           N
ATOM   2426  H   PHE   365      37.173  31.508  66.443  1.00  0.00           H
ATOM   2427  CA  PHE   365      36.481  30.979  64.525  1.00  0.00           C
ATOM   2428  CB  PHE   365      36.311  29.574  65.101  1.00  0.00           C
ATOM   2429  CG  PHE   365      37.589  28.697  64.861  1.00  0.00           C
ATOM   2430  CD1 PHE   365      37.884  28.064  63.621  1.00  0.00           C
ATOM   2431  HD1 PHE   365      37.147  28.034  62.819  1.00  0.00           H
ATOM   2432  CD2 PHE   365      38.476  28.636  65.901  1.00  0.00           C
ATOM   2433  HD2 PHE   365      38.166  28.917  66.907  1.00  0.00           H
ATOM   2434  CE1 PHE   365      39.107  27.482  63.403  1.00  0.00           C
ATOM   2435  HE1 PHE   365      39.343  27.162  62.388  1.00  0.00           H
ATOM   2436  CE2 PHE   365      39.692  27.992  65.647  1.00  0.00           C
ATOM   2437  HE2 PHE   365      40.564  28.112  66.290  1.00  0.00           H
ATOM   2438  CZ  PHE   365      40.062  27.386  64.448  1.00  0.00           C
ATOM   2439  HZ  PHE   365      40.890  26.683  64.352  1.00  0.00           H
ATOM   2440  C   PHE   365      35.162  31.540  64.020  1.00  0.00           C
ATOM   2441  O   PHE   365      34.745  31.173  62.915  1.00  0.00           O
ATOM   2442  N   VAL   366      34.459  32.532  64.649  1.00  0.00           N
ATOM   2443  H   VAL   366      34.483  32.607  65.646  1.00  0.00           H
ATOM   2444  CA  VAL   366      33.439  33.322  63.938  1.00  0.00           C
ATOM   2445  CB  VAL   366      32.369  34.039  64.772  1.00  0.00           C
ATOM   2446  CG1 VAL   366      31.450  33.035  65.544  1.00  0.00           C
ATOM   2447  CG2 VAL   366      32.903  35.135  65.690  1.00  0.00           C
ATOM   2448  C   VAL   366      33.991  34.192  62.842  1.00  0.00           C
ATOM   2449  O   VAL   366      33.579  34.108  61.656  1.00  0.00           O
ATOM   2450  N   TRP   367      34.982  35.088  63.185  1.00  0.00           N
ATOM   2451  H   TRP   367      35.174  35.297  64.144  1.00  0.00           H
ATOM   2452  CA  TRP   367      35.568  35.961  62.154  1.00  0.00           C
ATOM   2453  CB  TRP   367      36.303  37.183  62.644  1.00  0.00           C
ATOM   2454  CG  TRP   367      35.281  38.124  63.312  1.00  0.00           C
ATOM   2455  CD1 TRP   367      34.821  38.286  64.545  1.00  0.00           C
ATOM   2456  HD1 TRP   367      35.251  37.718  65.371  1.00  0.00           H
ATOM   2457  CD2 TRP   367      34.416  38.930  62.561  1.00  0.00           C
ATOM   2458  NE1 TRP   367      33.717  39.081  64.547  1.00  0.00           N
ATOM   2459  HE1 TRP   367      33.076  39.059  65.315  1.00  0.00           H
ATOM   2460  CE2 TRP   367      33.447  39.491  63.338  1.00  0.00           C
ATOM   2461  CE3 TRP   367      34.451  39.191  61.204  1.00  0.00           C
ATOM   2462  HE3 TRP   367      35.080  38.615  60.525  1.00  0.00           H
ATOM   2463  CZ2 TRP   367      32.540  40.344  62.750  1.00  0.00           C
ATOM   2464  HZ2 TRP   367      31.643  40.528  63.341  1.00  0.00           H
ATOM   2465  CZ3 TRP   367      33.535  40.055  60.621  1.00  0.00           C
ATOM   2466  HZ3 TRP   367      33.678  40.547  59.659  1.00  0.00           H
ATOM   2467  CH2 TRP   367      32.554  40.629  61.432  1.00  0.00           C
ATOM   2468  HH2 TRP   367      31.775  41.297  61.064  1.00  0.00           H
ATOM   2469  C   TRP   367      36.298  35.391  60.978  1.00  0.00           C
ATOM   2470  O   TRP   367      36.178  35.818  59.851  1.00  0.00           O
ATOM   2471  N   ILE   368      37.039  34.309  61.237  1.00  0.00           N
ATOM   2472  H   ILE   368      37.269  34.058  62.178  1.00  0.00           H
ATOM   2473  CA  ILE   368      37.544  33.342  60.175  1.00  0.00           C
ATOM   2474  CB  ILE   368      38.464  32.289  60.772  1.00  0.00           C
ATOM   2475  CG1 ILE   368      39.335  32.729  62.001  1.00  0.00           C
ATOM   2476  CG2 ILE   368      39.279  31.642  59.666  1.00  0.00           C
ATOM   2477  CD  ILE   368      40.406  31.726  62.409  1.00  0.00           C
ATOM   2478  C   ILE   368      36.362  32.757  59.359  1.00  0.00           C
ATOM   2479  O   ILE   368      36.337  32.867  58.136  1.00  0.00           O
ATOM   2480  N   GLY   369      35.319  32.206  60.015  1.00  0.00           N
ATOM   2481  H   GLY   369      35.414  32.177  61.010  1.00  0.00           H
ATOM   2482  CA  GLY   369      34.110  31.671  59.414  1.00  0.00           C
ATOM   2483  C   GLY   369      33.368  32.798  58.596  1.00  0.00           C
ATOM   2484  O   GLY   369      32.695  32.425  57.620  1.00  0.00           O
ATOM   2485  N   TYR   370      33.309  34.012  59.060  1.00  0.00           N
ATOM   2486  H   TYR   370      33.362  34.032  60.059  1.00  0.00           H
ATOM   2487  CA  TYR   370      32.769  35.196  58.343  1.00  0.00           C
ATOM   2488  CB  TYR   370      32.487  36.399  59.279  1.00  0.00           C
ATOM   2489  CG  TYR   370      31.452  36.211  60.375  1.00  0.00           C
ATOM   2490  CD1 TYR   370      30.183  35.612  60.162  1.00  0.00           C
ATOM   2491  HD1 TYR   370      30.052  34.876  59.369  1.00  0.00           H
ATOM   2492  CD2 TYR   370      31.593  36.859  61.562  1.00  0.00           C
ATOM   2493  HD2 TYR   370      32.526  37.402  61.717  1.00  0.00           H
ATOM   2494  CE1 TYR   370      29.158  35.721  61.099  1.00  0.00           C
ATOM   2495  HE1 TYR   370      28.180  35.381  60.758  1.00  0.00           H
ATOM   2496  CE2 TYR   370      30.626  36.875  62.545  1.00  0.00           C
ATOM   2497  HE2 TYR   370      30.984  37.105  63.548  1.00  0.00           H
ATOM   2498  CZ  TYR   370      29.368  36.320  62.298  1.00  0.00           C
ATOM   2499  OH  TYR   370      28.434  36.418  63.238  1.00  0.00           O
ATOM   2500  HH  TYR   370      27.610  35.970  62.890  1.00  0.00           H
ATOM   2501  C   TYR   370      33.495  35.524  57.080  1.00  0.00           C
ATOM   2502  O   TYR   370      33.044  35.187  56.044  1.00  0.00           O
ATOM   2503  N   LEU   371      34.791  35.777  57.186  1.00  0.00           N
ATOM   2504  H   LEU   371      35.230  35.738  58.083  1.00  0.00           H
ATOM   2505  CA  LEU   371      35.694  36.117  56.082  1.00  0.00           C
ATOM   2506  CB  LEU   371      37.088  36.450  56.601  1.00  0.00           C
ATOM   2507  CG  LEU   371      37.253  37.919  56.994  1.00  0.00           C
ATOM   2508  CD1 LEU   371      36.634  38.255  58.336  1.00  0.00           C
ATOM   2509  CD2 LEU   371      38.695  38.314  56.593  1.00  0.00           C
ATOM   2510  C   LEU   371      35.873  35.068  54.949  1.00  0.00           C
ATOM   2511  O   LEU   371      35.915  35.329  53.725  1.00  0.00           O
ATOM   2512  N   SER   372      35.706  33.783  55.360  1.00  0.00           N
ATOM   2513  H   SER   372      35.450  33.404  56.249  1.00  0.00           H
ATOM   2514  CA  SER   372      36.019  32.668  54.415  1.00  0.00           C
ATOM   2515  CB  SER   372      36.336  31.345  55.186  1.00  0.00           C
ATOM   2516  OG  SER   372      35.429  31.023  56.263  1.00  0.00           O
ATOM   2517  HG  SER   372      35.804  31.445  57.089  1.00  0.00           H
ATOM   2518  C   SER   372      34.857  32.492  53.541  1.00  0.00           C
ATOM   2519  O   SER   372      34.842  32.683  52.319  1.00  0.00           O
ATOM   2520  N   SER   373      33.674  32.594  54.266  1.00  0.00           N
ATOM   2521  H   SER   373      33.618  32.787  55.246  1.00  0.00           H
ATOM   2522  CA  SER   373      32.312  32.513  53.566  1.00  0.00           C
ATOM   2523  CB  SER   373      31.218  32.479  54.629  1.00  0.00           C
ATOM   2524  OG  SER   373      29.958  32.363  54.047  1.00  0.00           O
ATOM   2525  HG  SER   373      29.711  33.174  53.518  1.00  0.00           H
ATOM   2526  C   SER   373      32.006  33.671  52.616  1.00  0.00           C
ATOM   2527  O   SER   373      31.380  33.432  51.549  1.00  0.00           O
ATOM   2528  N   ALA   374      32.347  34.813  53.208  1.00  0.00           N
ATOM   2529  H   ALA   374      32.733  34.930  54.123  1.00  0.00           H
ATOM   2530  CA  ALA   374      32.238  36.165  52.484  1.00  0.00           C
ATOM   2531  CB  ALA   374      33.068  37.151  53.271  1.00  0.00           C
ATOM   2532  C   ALA   374      32.757  36.117  51.057  1.00  0.00           C
ATOM   2533  O   ALA   374      32.009  36.528  50.156  1.00  0.00           O
ATOM   2534  N   VAL   375      33.859  35.416  50.817  1.00  0.00           N
ATOM   2535  H   VAL   375      34.547  35.338  51.539  1.00  0.00           H
ATOM   2536  CA  VAL   375      34.404  35.124  49.452  1.00  0.00           C
ATOM   2537  CB  VAL   375      35.908  35.311  49.402  1.00  0.00           C
ATOM   2538  CG1 VAL   375      36.239  36.794  49.630  1.00  0.00           C
ATOM   2539  CG2 VAL   375      36.646  34.430  50.445  1.00  0.00           C
ATOM   2540  C   VAL   375      34.015  33.845  48.680  1.00  0.00           C
ATOM   2541  O   VAL   375      34.389  33.797  47.544  1.00  0.00           O
ATOM   2542  N   ASN   376      33.184  32.985  49.232  1.00  0.00           N
ATOM   2543  H   ASN   376      32.533  33.220  49.953  1.00  0.00           H
ATOM   2544  CA  ASN   376      32.838  31.782  48.379  1.00  0.00           C
ATOM   2545  CB  ASN   376      32.113  30.671  49.143  1.00  0.00           C
ATOM   2546  CG  ASN   376      30.855  30.998  49.930  1.00  0.00           C
ATOM   2547  OD1 ASN   376      30.016  31.712  49.407  1.00  0.00           O
ATOM   2548  ND2 ASN   376      30.785  30.465  51.185  1.00  0.00           N
ATOM   2549 HD21 ASN   376      31.651  30.079  51.501  1.00  0.00           H
ATOM   2550 HD22 ASN   376      29.931  30.591  51.690  1.00  0.00           H
ATOM   2551  C   ASN   376      32.260  31.870  46.935  1.00  0.00           C
ATOM   2552  O   ASN   376      32.569  30.866  46.238  1.00  0.00           O
ATOM   2553  N   PRO   377      31.554  32.884  46.474  1.00  0.00           N
ATOM   2554  CA  PRO   377      31.261  32.985  45.038  1.00  0.00           C
ATOM   2555  CB  PRO   377      29.964  33.826  44.962  1.00  0.00           C
ATOM   2556  CG  PRO   377      30.039  34.739  46.180  1.00  0.00           C
ATOM   2557  CD  PRO   377      30.892  34.022  47.227  1.00  0.00           C
ATOM   2558  C   PRO   377      32.446  33.582  44.179  1.00  0.00           C
ATOM   2559  O   PRO   377      32.810  33.078  43.078  1.00  0.00           O
ATOM   2560  N   LEU   378      33.160  34.488  44.854  1.00  0.00           N
ATOM   2561  H   LEU   378      32.956  34.727  45.803  1.00  0.00           H
ATOM   2562  CA  LEU   378      34.434  34.982  44.327  1.00  0.00           C
ATOM   2563  CB  LEU   378      35.048  36.010  45.184  1.00  0.00           C
ATOM   2564  CG  LEU   378      34.387  37.427  45.331  1.00  0.00           C
ATOM   2565  CD1 LEU   378      33.023  37.416  46.023  1.00  0.00           C
ATOM   2566  CD2 LEU   378      35.409  38.334  46.030  1.00  0.00           C
ATOM   2567  C   LEU   378      35.421  33.837  44.049  1.00  0.00           C
ATOM   2568  O   LEU   378      35.838  33.783  42.948  1.00  0.00           O
ATOM   2569  N   VAL   379      35.562  32.979  45.046  1.00  0.00           N
ATOM   2570  H   VAL   379      35.454  33.276  45.995  1.00  0.00           H
ATOM   2571  CA  VAL   379      36.345  31.712  44.847  1.00  0.00           C
ATOM   2572  CB  VAL   379      36.420  30.825  46.042  1.00  0.00           C
ATOM   2573  CG1 VAL   379      37.346  29.590  45.837  1.00  0.00           C
ATOM   2574  CG2 VAL   379      37.068  31.567  47.189  1.00  0.00           C
ATOM   2575  C   VAL   379      35.850  30.814  43.687  1.00  0.00           C
ATOM   2576  O   VAL   379      36.680  30.507  42.809  1.00  0.00           O
ATOM   2577  N   TYR   380      34.613  30.373  43.631  1.00  0.00           N
ATOM   2578  H   TYR   380      33.920  30.519  44.337  1.00  0.00           H
ATOM   2579  CA  TYR   380      34.056  29.538  42.540  1.00  0.00           C
ATOM   2580  CB  TYR   380      32.510  29.394  42.651  1.00  0.00           C
ATOM   2581  CG  TYR   380      31.960  28.355  41.806  1.00  0.00           C
ATOM   2582  CD1 TYR   380      32.018  27.063  42.096  1.00  0.00           C
ATOM   2583  HD1 TYR   380      32.172  26.872  43.158  1.00  0.00           H
ATOM   2584  CD2 TYR   380      31.410  28.788  40.578  1.00  0.00           C
ATOM   2585  HD2 TYR   380      31.158  29.844  40.476  1.00  0.00           H
ATOM   2586  CE1 TYR   380      31.799  26.077  41.163  1.00  0.00           C
ATOM   2587  HE1 TYR   380      32.075  25.035  41.329  1.00  0.00           H
ATOM   2588  CE2 TYR   380      31.043  27.792  39.662  1.00  0.00           C
ATOM   2589  HE2 TYR   380      30.666  28.127  38.695  1.00  0.00           H
ATOM   2590  CZ  TYR   380      31.245  26.469  39.955  1.00  0.00           C
ATOM   2591  OH  TYR   380      30.315  25.614  39.399  1.00  0.00           O
ATOM   2592  HH  TYR   380      29.997  25.084  40.184  1.00  0.00           H
ATOM   2593  C   TYR   380      34.238  30.108  41.170  1.00  0.00           C
ATOM   2594  O   TYR   380      34.777  29.411  40.297  1.00  0.00           O
ATOM   2595  N   THR   381      33.933  31.368  41.075  1.00  0.00           N
ATOM   2596  H   THR   381      33.373  31.873  41.731  1.00  0.00           H
ATOM   2597  CA  THR   381      34.036  32.109  39.735  1.00  0.00           C
ATOM   2598  CB  THR   381      33.373  33.493  39.728  1.00  0.00           C
ATOM   2599  OG1 THR   381      33.779  34.151  40.930  1.00  0.00           O
ATOM   2600  HG1 THR   381      32.920  34.232  41.436  1.00  0.00           H
ATOM   2601  CG2 THR   381      31.800  33.372  39.674  1.00  0.00           C
ATOM   2602  C   THR   381      35.456  32.349  39.228  1.00  0.00           C
ATOM   2603  O   THR   381      35.662  32.386  38.003  1.00  0.00           O
ATOM   2604  N   LEU   382      36.472  32.368  40.139  1.00  0.00           N
ATOM   2605  H   LEU   382      36.263  32.592  41.091  1.00  0.00           H
ATOM   2606  CA  LEU   382      37.908  32.486  39.785  1.00  0.00           C
ATOM   2607  CB  LEU   382      38.708  32.891  41.066  1.00  0.00           C
ATOM   2608  CG  LEU   382      39.548  34.222  40.940  1.00  0.00           C
ATOM   2609  CD1 LEU   382      38.777  35.331  40.317  1.00  0.00           C
ATOM   2610  CD2 LEU   382      40.193  34.473  42.262  1.00  0.00           C
ATOM   2611  C   LEU   382      38.574  31.301  39.039  1.00  0.00           C
ATOM   2612  O   LEU   382      39.585  31.356  38.399  1.00  0.00           O
ATOM   2613  N   PHE   383      37.761  30.278  38.733  1.00  0.00           N
ATOM   2614  H   PHE   383      37.057  29.997  39.385  1.00  0.00           H
ATOM   2615  CA  PHE   383      38.121  29.152  37.882  1.00  0.00           C
ATOM   2616  CB  PHE   383      37.568  27.785  38.258  1.00  0.00           C
ATOM   2617  CG  PHE   383      38.141  27.267  39.606  1.00  0.00           C
ATOM   2618  CD1 PHE   383      39.120  26.324  39.423  1.00  0.00           C
ATOM   2619  HD1 PHE   383      39.201  25.852  38.444  1.00  0.00           H
ATOM   2620  CD2 PHE   383      37.768  27.639  40.870  1.00  0.00           C
ATOM   2621  HD2 PHE   383      37.082  28.480  40.972  1.00  0.00           H
ATOM   2622  CE1 PHE   383      39.833  25.736  40.485  1.00  0.00           C
ATOM   2623  HE1 PHE   383      40.689  25.148  40.154  1.00  0.00           H
ATOM   2624  CE2 PHE   383      38.453  27.072  41.917  1.00  0.00           C
ATOM   2625  HE2 PHE   383      38.049  27.346  42.892  1.00  0.00           H
ATOM   2626  CZ  PHE   383      39.506  26.127  41.792  1.00  0.00           C
ATOM   2627  HZ  PHE   383      40.167  25.988  42.648  1.00  0.00           H
ATOM   2628  C   PHE   383      37.876  29.542  36.416  1.00  0.00           C
ATOM   2629  O   PHE   383      38.785  29.616  35.574  1.00  0.00           O
ATOM   2630  N   ASN   384      36.705  30.136  36.161  1.00  0.00           N
ATOM   2631  H   ASN   384      36.021  30.450  36.819  1.00  0.00           H
ATOM   2632  CA  ASN   384      36.338  30.394  34.783  1.00  0.00           C
ATOM   2633  CB  ASN   384      34.887  30.253  34.500  1.00  0.00           C
ATOM   2634  CG  ASN   384      34.663  30.096  33.014  1.00  0.00           C
ATOM   2635  OD1 ASN   384      35.385  30.502  32.125  1.00  0.00           O
ATOM   2636  ND2 ASN   384      33.481  29.542  32.754  1.00  0.00           N
ATOM   2637 HD21 ASN   384      32.859  29.351  33.513  1.00  0.00           H
ATOM   2638 HD22 ASN   384      33.094  29.666  31.840  1.00  0.00           H
ATOM   2639  C   ASN   384      36.874  31.791  34.311  1.00  0.00           C
ATOM   2640  O   ASN   384      36.488  32.892  34.725  1.00  0.00           O
ATOM   2641  N   LYS   385      37.685  31.661  33.286  1.00  0.00           N
ATOM   2642  H   LYS   385      37.732  30.742  32.894  1.00  0.00           H
ATOM   2643  CA  LYS   385      38.321  32.713  32.428  1.00  0.00           C
ATOM   2644  CB  LYS   385      38.844  31.960  31.193  1.00  0.00           C
ATOM   2645  CG  LYS   385      40.169  31.068  31.513  1.00  0.00           C
ATOM   2646  CD  LYS   385      41.454  31.863  31.935  1.00  0.00           C
ATOM   2647  CE  LYS   385      42.654  30.837  32.091  1.00  0.00           C
ATOM   2648  NZ  LYS   385      43.877  31.419  32.706  1.00  0.00           N
ATOM   2649  HZ1 LYS   385      44.131  32.312  32.336  1.00  0.00           H
ATOM   2650  HZ2 LYS   385      43.662  31.574  33.671  1.00  0.00           H
ATOM   2651  HZ3 LYS   385      44.685  30.830  32.739  1.00  0.00           H
ATOM   2652  C   LYS   385      37.263  33.789  31.953  1.00  0.00           C
ATOM   2653  O   LYS   385      37.498  34.964  32.230  1.00  0.00           O
ATOM   2654  N   THR   386      36.078  33.343  31.553  1.00  0.00           N
ATOM   2655  H   THR   386      35.788  32.425  31.822  1.00  0.00           H
ATOM   2656  CA  THR   386      34.942  34.166  31.132  1.00  0.00           C
ATOM   2657  CB  THR   386      33.738  33.431  30.557  1.00  0.00           C
ATOM   2658  OG1 THR   386      33.286  32.289  31.335  1.00  0.00           O
ATOM   2659  HG1 THR   386      32.888  31.517  30.840  1.00  0.00           H
ATOM   2660  CG2 THR   386      34.015  32.911  29.149  1.00  0.00           C
ATOM   2661  C   THR   386      34.454  35.114  32.247  1.00  0.00           C
ATOM   2662  O   THR   386      34.632  36.325  32.045  1.00  0.00           O
ATOM   2663  N   TYR   387      34.109  34.508  33.343  1.00  0.00           N
ATOM   2664  H   TYR   387      34.227  33.528  33.504  1.00  0.00           H
ATOM   2665  CA  TYR   387      33.810  35.230  34.591  1.00  0.00           C
ATOM   2666  CB  TYR   387      33.551  34.185  35.629  1.00  0.00           C
ATOM   2667  CG  TYR   387      32.298  33.308  35.436  1.00  0.00           C
ATOM   2668  CD1 TYR   387      31.038  33.793  35.167  1.00  0.00           C
ATOM   2669  HD1 TYR   387      30.785  34.829  34.942  1.00  0.00           H
ATOM   2670  CD2 TYR   387      32.437  31.963  35.922  1.00  0.00           C
ATOM   2671  HD2 TYR   387      33.469  31.639  36.054  1.00  0.00           H
ATOM   2672  CE1 TYR   387      29.922  32.984  35.418  1.00  0.00           C
ATOM   2673  HE1 TYR   387      28.928  33.380  35.210  1.00  0.00           H
ATOM   2674  CE2 TYR   387      31.390  31.123  36.046  1.00  0.00           C
ATOM   2675  HE2 TYR   387      31.575  30.096  36.361  1.00  0.00           H
ATOM   2676  CZ  TYR   387      30.133  31.689  35.873  1.00  0.00           C
ATOM   2677  OH  TYR   387      28.959  30.993  36.148  1.00  0.00           O
ATOM   2678  HH  TYR   387      29.256  30.074  36.406  1.00  0.00           H
ATOM   2679  C   TYR   387      34.869  36.255  35.163  1.00  0.00           C
ATOM   2680  O   TYR   387      34.542  37.340  35.658  1.00  0.00           O
ATOM   2681  N   ARG   388      36.164  35.879  35.120  1.00  0.00           N
ATOM   2682  H   ARG   388      36.395  34.911  35.022  1.00  0.00           H
ATOM   2683  CA  ARG   388      37.281  36.757  35.561  1.00  0.00           C
ATOM   2684  CB  ARG   388      38.528  35.906  35.706  1.00  0.00           C
ATOM   2685  CG  ARG   388      38.383  34.664  36.557  1.00  0.00           C
ATOM   2686  CD  ARG   388      39.657  33.766  36.644  1.00  0.00           C
ATOM   2687  NE  ARG   388      40.775  34.531  37.100  1.00  0.00           N
ATOM   2688  HE  ARG   388      40.804  35.529  37.049  1.00  0.00           H
ATOM   2689  CZ  ARG   388      41.888  33.998  37.581  1.00  0.00           C
ATOM   2690  NH1 ARG   388      42.000  32.685  37.732  1.00  0.00           N
ATOM   2691 HH11 ARG   388      41.217  32.075  37.612  1.00  0.00           H
ATOM   2692 HH12 ARG   388      42.860  32.309  38.077  1.00  0.00           H
ATOM   2693  NH2 ARG   388      42.885  34.828  37.901  1.00  0.00           N
ATOM   2694 HH21 ARG   388      42.759  35.818  37.837  1.00  0.00           H
ATOM   2695 HH22 ARG   388      43.776  34.431  38.121  1.00  0.00           H
ATOM   2696  C   ARG   388      37.449  37.917  34.583  1.00  0.00           C
ATOM   2697  O   ARG   388      37.571  39.098  34.940  1.00  0.00           O
ATOM   2698  N   SER   389      37.147  37.646  33.282  1.00  0.00           N
ATOM   2699  H   SER   389      37.332  36.764  32.847  1.00  0.00           H
ATOM   2700  CA  SER   389      37.013  38.708  32.253  1.00  0.00           C
ATOM   2701  CB  SER   389      37.127  37.971  30.966  1.00  0.00           C
ATOM   2702  OG  SER   389      38.518  37.610  30.782  1.00  0.00           O
ATOM   2703  HG  SER   389      39.214  38.260  30.476  1.00  0.00           H
ATOM   2704  C   SER   389      35.757  39.577  32.297  1.00  0.00           C
ATOM   2705  O   SER   389      35.822  40.755  31.935  1.00  0.00           O
ATOM   2706  N   ALA   390      34.714  38.922  32.912  1.00  0.00           N
ATOM   2707  H   ALA   390      34.706  37.922  32.905  1.00  0.00           H
ATOM   2708  CA  ALA   390      33.482  39.631  33.322  1.00  0.00           C
ATOM   2709  CB  ALA   390      32.385  38.637  33.733  1.00  0.00           C
ATOM   2710  C   ALA   390      33.556  40.689  34.435  1.00  0.00           C
ATOM   2711  O   ALA   390      33.060  41.828  34.320  1.00  0.00           O
ATOM   2712  N   PHE   391      34.309  40.332  35.485  1.00  0.00           N
ATOM   2713  H   PHE   391      34.433  39.351  35.638  1.00  0.00           H
ATOM   2714  CA  PHE   391      34.744  41.186  36.600  1.00  0.00           C
ATOM   2715  CB  PHE   391      35.472  40.415  37.706  1.00  0.00           C
ATOM   2716  CG  PHE   391      34.560  39.454  38.496  1.00  0.00           C
ATOM   2717  CD1 PHE   391      33.180  39.412  38.320  1.00  0.00           C
ATOM   2718  HD1 PHE   391      32.544  40.293  38.236  1.00  0.00           H
ATOM   2719  CD2 PHE   391      35.229  38.289  38.927  1.00  0.00           C
ATOM   2720  HD2 PHE   391      36.316  38.267  39.007  1.00  0.00           H
ATOM   2721  CE1 PHE   391      32.501  38.196  38.378  1.00  0.00           C
ATOM   2722  HE1 PHE   391      31.415  38.220  38.288  1.00  0.00           H
ATOM   2723  CE2 PHE   391      34.516  37.099  39.095  1.00  0.00           C
ATOM   2724  HE2 PHE   391      35.063  36.219  39.433  1.00  0.00           H
ATOM   2725  CZ  PHE   391      33.180  37.034  38.745  1.00  0.00           C
ATOM   2726  HZ  PHE   391      32.720  36.062  38.567  1.00  0.00           H
ATOM   2727  C   PHE   391      35.674  42.242  36.107  1.00  0.00           C
ATOM   2728  O   PHE   391      35.508  43.422  36.497  1.00  0.00           O
ATOM   2729  N   SER   392      36.619  41.879  35.271  1.00  0.00           N
ATOM   2730  H   SER   392      36.975  40.954  35.141  1.00  0.00           H
ATOM   2731  CA  SER   392      37.401  42.857  34.518  1.00  0.00           C
ATOM   2732  CB  SER   392      38.618  42.291  33.757  1.00  0.00           C
ATOM   2733  OG  SER   392      39.122  43.054  32.667  1.00  0.00           O
ATOM   2734  HG  SER   392      39.825  42.452  32.288  1.00  0.00           H
ATOM   2735  C   SER   392      36.662  43.953  33.705  1.00  0.00           C
ATOM   2736  O   SER   392      36.615  45.131  34.010  1.00  0.00           O
ATOM   2737  N   ARG   393      35.841  43.477  32.809  1.00  0.00           N
ATOM   2738  H   ARG   393      35.904  42.550  32.439  1.00  0.00           H
ATOM   2739  CA  ARG   393      34.824  44.349  32.103  1.00  0.00           C
ATOM   2740  CB  ARG   393      34.223  43.703  30.902  1.00  0.00           C
ATOM   2741  CG  ARG   393      35.293  43.931  29.780  1.00  0.00           C
ATOM   2742  CD  ARG   393      35.135  45.331  29.164  1.00  0.00           C
ATOM   2743  NE  ARG   393      33.740  45.644  28.650  1.00  0.00           N
ATOM   2744  HE  ARG   393      33.050  45.590  29.372  1.00  0.00           H
ATOM   2745  CZ  ARG   393      33.277  45.561  27.391  1.00  0.00           C
ATOM   2746  NH1 ARG   393      34.063  45.188  26.423  1.00  0.00           N
ATOM   2747 HH11 ARG   393      35.021  45.230  26.708  1.00  0.00           H
ATOM   2748 HH12 ARG   393      33.753  44.846  25.536  1.00  0.00           H
ATOM   2749  NH2 ARG   393      32.068  45.980  27.090  1.00  0.00           N
ATOM   2750 HH21 ARG   393      31.361  46.260  27.739  1.00  0.00           H
ATOM   2751 HH22 ARG   393      31.840  46.086  26.122  1.00  0.00           H
ATOM   2752  C   ARG   393      33.626  44.986  32.882  1.00  0.00           C
ATOM   2753  O   ARG   393      33.145  46.074  32.476  1.00  0.00           O
ATOM   2754  N   TYR   394      33.270  44.486  34.061  1.00  0.00           N
ATOM   2755  H   TYR   394      33.499  43.548  34.322  1.00  0.00           H
ATOM   2756  CA  TYR   394      32.455  45.204  34.991  1.00  0.00           C
ATOM   2757  CB  TYR   394      31.684  44.357  36.035  1.00  0.00           C
ATOM   2758  CG  TYR   394      30.373  43.988  35.430  1.00  0.00           C
ATOM   2759  CD1 TYR   394      30.127  43.059  34.401  1.00  0.00           C
ATOM   2760  HD1 TYR   394      30.904  42.363  34.086  1.00  0.00           H
ATOM   2761  CD2 TYR   394      29.287  44.571  36.104  1.00  0.00           C
ATOM   2762  HD2 TYR   394      29.442  45.293  36.906  1.00  0.00           H
ATOM   2763  CE1 TYR   394      28.774  42.778  34.101  1.00  0.00           C
ATOM   2764  HE1 TYR   394      28.640  42.255  33.154  1.00  0.00           H
ATOM   2765  CE2 TYR   394      27.967  44.377  35.704  1.00  0.00           C
ATOM   2766  HE2 TYR   394      27.283  45.100  36.148  1.00  0.00           H
ATOM   2767  CZ  TYR   394      27.691  43.421  34.755  1.00  0.00           C
ATOM   2768  OH  TYR   394      26.434  43.354  34.272  1.00  0.00           O
ATOM   2769  HH  TYR   394      26.015  44.140  34.727  1.00  0.00           H
ATOM   2770  C   TYR   394      33.211  46.380  35.565  1.00  0.00           C
ATOM   2771  O   TYR   394      32.837  47.492  35.129  1.00  0.00           O
ATOM   2772  N   ILE   395      34.453  46.188  36.047  1.00  0.00           N
ATOM   2773  H   ILE   395      34.712  45.307  36.442  1.00  0.00           H
ATOM   2774  CA  ILE   395      35.249  47.276  36.511  1.00  0.00           C
ATOM   2775  CB  ILE   395      36.203  46.772  37.592  1.00  0.00           C
ATOM   2776  CG1 ILE   395      36.882  47.915  38.381  1.00  0.00           C
ATOM   2777  CG2 ILE   395      37.325  45.866  37.111  1.00  0.00           C
ATOM   2778  CD  ILE   395      35.816  48.632  39.160  1.00  0.00           C
ATOM   2779  C   ILE   395      35.806  48.244  35.385  1.00  0.00           C
ATOM   2780  O   ILE   395      36.035  49.431  35.688  1.00  0.00           O
ATOM   2781  N   GLN   396      35.990  47.866  34.116  1.00  0.00           N
ATOM   2782  H   GLN   396      36.363  46.959  33.925  1.00  0.00           H
ATOM   2783  CA  GLN   396      36.302  48.792  33.001  1.00  0.00           C
ATOM   2784  CB  GLN   396      36.715  47.975  31.771  1.00  0.00           C
ATOM   2785  CG  GLN   396      38.049  47.169  31.853  1.00  0.00           C
ATOM   2786  CD  GLN   396      38.140  46.295  30.724  1.00  0.00           C
ATOM   2787  OE1 GLN   396      38.092  46.750  29.570  1.00  0.00           O
ATOM   2788  NE2 GLN   396      38.532  45.061  30.936  1.00  0.00           N
ATOM   2789 HE21 GLN   396      38.797  44.630  31.798  1.00  0.00           H
ATOM   2790 HE22 GLN   396      38.703  44.491  30.132  1.00  0.00           H
ATOM   2791  C   GLN   396      35.168  49.717  32.527  1.00  0.00           C
ATOM   2792  O   GLN   396      35.415  50.900  32.352  1.00  0.00           O
ATOM   2793  N   CYS   397      33.922  49.205  32.417  1.00  0.00           N
ATOM   2794  H   CYS   397      33.704  48.235  32.310  1.00  0.00           H
ATOM   2795  CA  CYS   397      32.820  50.168  32.117  1.00  0.00           C
ATOM   2796  CB  CYS   397      32.526  50.319  30.617  1.00  0.00           C
ATOM   2797  SG  CYS   397      32.518  48.687  29.743  1.00  0.00           S
ATOM   2798  HG  CYS   397      32.418  49.174  28.509  1.00  0.00           H
ATOM   2799  C   CYS   397      31.532  49.769  32.868  1.00  0.00           C
ATOM   2800  O   CYS   397      30.744  50.669  33.199  1.00  0.00           O
ATOM   2801  N   GLN   398      31.121  48.449  32.930  1.00  0.00           N
ATOM   2802  H   GLN   398      31.709  47.750  32.524  1.00  0.00           H
ATOM   2803  CA  GLN   398      29.783  48.041  33.396  1.00  0.00           C
ATOM   2804  CB  GLN   398      29.613  46.636  32.839  1.00  0.00           C
ATOM   2805  CG  GLN   398      29.628  46.644  31.232  1.00  0.00           C
ATOM   2806  CD  GLN   398      30.389  45.456  30.685  1.00  0.00           C
ATOM   2807  OE1 GLN   398      31.490  45.559  30.139  1.00  0.00           O
ATOM   2808  NE2 GLN   398      29.724  44.328  30.771  1.00  0.00           N
ATOM   2809 HE21 GLN   398      28.774  44.314  31.084  1.00  0.00           H
ATOM   2810 HE22 GLN   398      30.010  43.455  30.376  1.00  0.00           H
ATOM   2811  C   GLN   398      29.293  48.212  34.804  1.00  0.00           C
ATOM   2812  O   GLN   398      28.124  47.995  35.071  1.00  0.00           O
ATOM   2813  N   TYR   399      30.149  48.924  35.557  1.00  0.00           N
ATOM   2814  H   TYR   399      31.101  49.022  35.267  1.00  0.00           H
ATOM   2815  CA  TYR   399      29.878  49.355  36.985  1.00  0.00           C
ATOM   2816  CB  TYR   399      30.978  49.372  38.034  1.00  0.00           C
ATOM   2817  CG  TYR   399      32.324  50.216  37.876  1.00  0.00           C
ATOM   2818  CD1 TYR   399      32.966  50.450  36.687  1.00  0.00           C
ATOM   2819  HD1 TYR   399      32.741  49.952  35.744  1.00  0.00           H
ATOM   2820  CD2 TYR   399      32.771  50.838  39.069  1.00  0.00           C
ATOM   2821  HD2 TYR   399      32.218  50.781  40.006  1.00  0.00           H
ATOM   2822  CE1 TYR   399      33.985  51.404  36.673  1.00  0.00           C
ATOM   2823  HE1 TYR   399      34.369  51.786  35.727  1.00  0.00           H
ATOM   2824  CE2 TYR   399      33.819  51.732  39.012  1.00  0.00           C
ATOM   2825  HE2 TYR   399      34.139  52.171  39.956  1.00  0.00           H
ATOM   2826  CZ  TYR   399      34.429  52.029  37.832  1.00  0.00           C
ATOM   2827  OH  TYR   399      35.358  53.069  37.757  1.00  0.00           O
ATOM   2828  HH  TYR   399      35.737  53.281  38.658  1.00  0.00           H
ATOM   2829  C   TYR   399      29.078  50.696  37.018  1.00  0.00           C
ATOM   2830  O   TYR   399      29.263  51.660  36.313  1.00  0.00           O
ATOM   2831  N   LYS   400      28.153  50.643  37.952  1.00  0.00           N
ATOM   2832  H   LYS   400      28.025  49.830  38.519  1.00  0.00           H
ATOM   2833  CA  LYS   400      27.269  51.784  38.149  1.00  0.00           C
ATOM   2834  CB  LYS   400      25.894  51.549  38.727  1.00  0.00           C
ATOM   2835  CG  LYS   400      25.153  50.850  37.609  1.00  0.00           C
ATOM   2836  CD  LYS   400      23.837  50.255  38.215  1.00  0.00           C
ATOM   2837  CE  LYS   400      22.791  49.762  37.227  1.00  0.00           C
ATOM   2838  NZ  LYS   400      21.487  49.461  37.823  1.00  0.00           N
ATOM   2839  HZ1 LYS   400      21.744  48.922  38.625  1.00  0.00           H
ATOM   2840  HZ2 LYS   400      21.056  50.320  38.099  1.00  0.00           H
ATOM   2841  HZ3 LYS   400      20.890  48.867  37.285  1.00  0.00           H
ATOM   2842  C   LYS   400      27.890  53.055  38.773  1.00  0.00           C
ATOM   2843  OT  LYS   400      27.482  54.123  38.383  1.00  0.00           O
ATOM   2844  O   LYS   400      28.877  52.956  39.681  1.00  0.00           O
ATOM   2845  HO  LYS   400      29.269  53.804  40.039  1.00  0.00           H
ATOM   2846  O4  NAP   401      24.633  25.211  66.721  1.00  0.00            
ATOM   2847  N1  NAP   401      24.393  25.733  65.655  1.00  0.00            
ATOM   2848  O3  NAP   401      23.766  25.089  64.868  1.00  0.00            
ATOM   2849  C4  NAP   401      25.168  26.927  65.164  1.00  0.00            
ATOM   2850  C3  NAP   401      25.485  26.959  63.781  1.00  0.00            
ATOM   2851  H1  NAP   401      25.152  26.191  63.083  1.00  0.00           H
ATOM   2852  C2  NAP   401      26.070  28.072  63.210  1.00  0.00            
ATOM   2853  O1  NAP   401      26.156  28.394  61.825  1.00  0.00           O
ATOM   2854  C9  NAP   401      25.577  27.541  60.855  1.00  0.00            
ATOM   2855  H6  NAP   401      25.766  27.904  59.845  1.00  0.00           H
ATOM   2856  H7  NAP   401      25.901  26.511  61.003  1.00  0.00           H
ATOM   2857  H8  NAP   401      24.501  27.598  61.024  1.00  0.00           H
ATOM   2858  C1  NAP   401      26.423  29.245  64.043  1.00  0.00            
ATOM   2859  C6  NAP   401      26.166  29.161  65.385  1.00  0.00            
ATOM   2860  H2  NAP   401      26.532  29.914  66.083  1.00  0.00           H
ATOM   2861  C5  NAP   401      25.572  28.058  65.964  1.00  0.00            
ATOM   2862  O2  NAP   401      25.282  28.169  67.277  1.00  0.00           O
ATOM   2863  C8  NAP   401      24.132  28.800  67.793  1.00  0.00            
ATOM   2864  H3  NAP   401      23.273  28.254  67.404  1.00  0.00           H
ATOM   2865  H4  NAP   401      24.154  29.845  67.486  1.00  0.00           H
ATOM   2866  H5  NAP   401      24.202  28.786  68.881  1.00  0.00           H
ATOM   2867  C7  NAP   401      26.727  30.617  63.345  1.00  0.00            
ATOM   2868  H9  NAP   401      26.009  30.821  62.550  1.00  0.00           H
ATOM   2869  H10 NAP   401      26.446  31.398  64.052  1.00  0.00           H
ATOM   2870  C10 NAP   401      28.152  30.841  62.871  1.00  0.00            
ATOM   2871  H11 NAP   401      28.862  30.735  63.691  1.00  0.00           H
ATOM   2872  H12 NAP   401      28.431  30.110  62.112  1.00  0.00           H
ATOM   2873  N2  NAP   401      28.274  32.154  62.256  1.00  0.00           N
ATOM   2874  H13 NAP   401      27.476  32.303  61.622  1.00  0.00            
ATOM   2875  H23 NAP   401      28.081  32.960  62.868  1.00  0.00            
ATOM   2876  C11 NAP   401      29.552  32.565  61.510  1.00  0.00            
ATOM   2877  H14 NAP   401      29.176  33.221  60.724  1.00  0.00           H
ATOM   2878  H15 NAP   401      30.156  33.090  62.250  1.00  0.00           H
ATOM   2879  C13 NAP   401      30.386  31.418  61.053  1.00  0.00            
ATOM   2880  C14 NAP   401      31.209  30.762  61.982  1.00  0.00            
ATOM   2881  H17 NAP   401      31.270  31.189  62.983  1.00  0.00           H
ATOM   2882  C15 NAP   401      31.723  29.568  61.618  1.00  0.00            
ATOM   2883  H18 NAP   401      32.222  28.958  62.372  1.00  0.00           H
ATOM   2884  C12 NAP   401      31.425  28.917  60.460  1.00  0.00            
ATOM   2885  H16 NAP   401      31.630  27.862  60.278  1.00  0.00           H
ATOM   2886  C16 NAP   401      30.545  29.578  59.513  1.00  0.00            
ATOM   2887  C17 NAP   401      30.045  30.852  59.774  1.00  0.00            
ATOM   2888  C18 NAP   401      29.389  31.581  58.696  1.00  0.00            
ATOM   2889  H19 NAP   401      28.826  32.483  58.936  1.00  0.00           H
ATOM   2890  C19 NAP   401      29.393  31.094  57.364  1.00  0.00            
ATOM   2891  H20 NAP   401      28.953  31.681  56.558  1.00  0.00           H
ATOM   2892  C20 NAP   401      29.933  29.827  57.151  1.00  0.00            
ATOM   2893  H21 NAP   401      29.620  29.270  56.268  1.00  0.00           H
ATOM   2894  C21 NAP   401      30.442  29.076  58.193  1.00  0.00            
ATOM   2895  H22 NAP   401      30.962  28.123  58.098  1.00  0.00           H
ATOM   2896  C1  DPPC  402      44.119  42.317  76.409  1.00  0.00           C
ATOM   2897  C2  DPPC  402      45.175  44.120  77.542  1.00  0.00           C
ATOM   2898  C3  DPPC  402      44.892  42.265  78.683  1.00  0.00           C
ATOM   2899  N4  DPPC  402      45.195  42.692  77.296  1.00  0.00           N
ATOM   2900  C5  DPPC  402      46.478  42.184  76.881  1.00  0.00           C
ATOM   2901  C6  DPPC  402      46.590  40.685  76.521  1.00  0.00           C
ATOM   2902  O7  DPPC  402      46.050  40.130  75.298  1.00  0.00           O
ATOM   2903  P8  DPPC  402      46.585  38.616  75.214  1.00  0.00           P
ATOM   2904  O9  DPPC  402      45.494  37.960  74.498  1.00  0.00           O
ATOM   2905  O10 DPPC  402      46.980  38.163  76.561  1.00  0.00           O
ATOM   2906  O11 DPPC  402      47.886  38.840  74.297  1.00  0.00           O
ATOM   2907  C12 DPPC  402      47.810  38.361  72.978  1.00  0.00           C
ATOM   2908  C13 DPPC  402      47.591  39.371  71.859  1.00  0.00           C
ATOM   2909  O14 DPPC  402      47.049  38.805  70.632  1.00  0.00           O
ATOM   2910  C15 DPPC  402      45.733  38.947  70.319  1.00  0.00           C
ATOM   2911  O16 DPPC  402      44.952  39.381  71.154  1.00  0.00           O
ATOM   2912  C17 DPPC  402      45.268  38.425  68.931  1.00  0.00           C
ATOM   2913  C18 DPPC  402      44.981  39.511  67.847  1.00  0.00           C
ATOM   2914  C19 DPPC  402      46.246  40.312  67.430  1.00  0.00           C
ATOM   2915  C20 DPPC  402      45.864  41.582  66.576  1.00  0.00           C
ATOM   2916  C21 DPPC  402      46.397  42.806  67.199  1.00  0.00           C
ATOM   2917  C22 DPPC  402      46.177  44.068  66.380  1.00  0.00           C
ATOM   2918  C23 DPPC  402      46.620  43.953  64.982  1.00  0.00           C
ATOM   2919  C24 DPPC  402      46.366  45.188  64.226  1.00  0.00           C
ATOM   2920  C25 DPPC  402      47.060  46.438  64.836  1.00  0.00           C
ATOM   2921  C26 DPPC  402      46.581  47.619  64.023  1.00  0.00           C
ATOM   2922  C27 DPPC  402      47.010  48.905  64.638  1.00  0.00           C
ATOM   2923  C28 DPPC  402      46.599  50.229  64.011  1.00  0.00           C
ATOM   2924  C29 DPPC  402      47.605  51.208  64.544  1.00  0.00           C
ATOM   2925  C30 DPPC  402      47.572  51.536  66.053  1.00  0.00           C
ATOM   2926  C31 DPPC  402      48.554  52.659  66.324  1.00  0.00           C
ATOM   2927  C32 DPPC  402      48.908  40.113  71.631  1.00  0.00           C
ATOM   2928  O33 DPPC  402      50.153  39.411  71.548  1.00  0.00           O
ATOM   2929  C34 DPPC  402      51.120  40.163  70.943  1.00  0.00           C
ATOM   2930  O35 DPPC  402      51.092  41.404  70.993  1.00  0.00           O
ATOM   2931  C36 DPPC  402      52.419  39.419  70.651  1.00  0.00           C
ATOM   2932  C37 DPPC  402      52.602  39.018  69.121  1.00  0.00           C
ATOM   2933  C38 DPPC  402      54.025  38.498  68.864  1.00  0.00           C
ATOM   2934  C39 DPPC  402      54.146  38.066  67.425  1.00  0.00           C
ATOM   2935  C40 DPPC  402      55.554  37.611  67.081  1.00  0.00           C
ATOM   2936  C41 DPPC  402      55.462  36.953  65.711  1.00  0.00           C
ATOM   2937  C42 DPPC  402      55.404  38.023  64.700  1.00  0.00           C
ATOM   2938  C43 DPPC  402      55.439  37.382  63.299  1.00  0.00           C
ATOM   2939  C44 DPPC  402      55.347  38.340  62.171  1.00  0.00           C
ATOM   2940  C45 DPPC  402      55.191  37.552  60.837  1.00  0.00           C
ATOM   2941  C46 DPPC  402      54.562  38.366  59.685  1.00  0.00           C
ATOM   2942  C47 DPPC  402      54.499  37.625  58.373  1.00  0.00           C
ATOM   2943  C48 DPPC  402      54.142  38.479  57.181  1.00  0.00           C
ATOM   2944  C49 DPPC  402      54.088  37.496  56.024  1.00  0.00           C
ATOM   2945  C50 DPPC  402      54.238  38.068  54.600  1.00  0.00           C
ATOM   2946  C1  DPPC  403      39.061  48.789  76.281  1.00  0.00           C
ATOM   2947  C2  DPPC  403      38.695  46.615  77.001  1.00  0.00           C
ATOM   2948  C3  DPPC  403      37.048  48.362  77.313  1.00  0.00           C
ATOM   2949  N4  DPPC  403      37.983  47.759  76.393  1.00  0.00           N
ATOM   2950  C5  DPPC  403      37.297  47.233  75.126  1.00  0.00           C
ATOM   2951  C6  DPPC  403      36.481  48.207  74.204  1.00  0.00           C
ATOM   2952  O7  DPPC  403      37.136  49.369  73.697  1.00  0.00           O
ATOM   2953  P8  DPPC  403      35.988  50.389  73.267  1.00  0.00           P
ATOM   2954  O9  DPPC  403      36.853  51.601  73.284  1.00  0.00           O
ATOM   2955  O10 DPPC  403      34.850  50.198  74.234  1.00  0.00           O
ATOM   2956  O11 DPPC  403      35.623  50.062  71.770  1.00  0.00           O
ATOM   2957  C12 DPPC  403      36.499  50.924  71.070  1.00  0.00           C
ATOM   2958  C13 DPPC  403      36.495  50.936  69.537  1.00  0.00           C
ATOM   2959  O14 DPPC  403      37.351  51.947  68.974  1.00  0.00           O
ATOM   2960  C15 DPPC  403      38.718  51.973  69.108  1.00  0.00           C
ATOM   2961  O16 DPPC  403      39.306  51.246  69.956  1.00  0.00           O
ATOM   2962  C17 DPPC  403      39.432  53.027  68.341  1.00  0.00           C
ATOM   2963  C18 DPPC  403      40.184  52.325  67.276  1.00  0.00           C
ATOM   2964  C19 DPPC  403      41.184  53.247  66.609  1.00  0.00           C
ATOM   2965  C20 DPPC  403      42.260  52.396  66.059  1.00  0.00           C
ATOM   2966  C21 DPPC  403      41.681  51.439  65.021  1.00  0.00           C
ATOM   2967  C22 DPPC  403      42.881  51.006  64.196  1.00  0.00           C
ATOM   2968  C23 DPPC  403      42.424  49.805  63.432  1.00  0.00           C
ATOM   2969  C24 DPPC  403      41.275  50.185  62.490  1.00  0.00           C
ATOM   2970  C25 DPPC  403      41.928  50.927  61.307  1.00  0.00           C
ATOM   2971  C26 DPPC  403      40.798  51.282  60.269  1.00  0.00           C
ATOM   2972  C27 DPPC  403      41.417  51.929  59.036  1.00  0.00           C
ATOM   2973  C28 DPPC  403      42.060  53.282  59.339  1.00  0.00           C
ATOM   2974  C29 DPPC  403      43.055  53.789  58.307  1.00  0.00           C
ATOM   2975  C30 DPPC  403      42.199  53.777  57.013  1.00  0.00           C
ATOM   2976  C31 DPPC  403      42.991  54.301  55.836  1.00  0.00           C
ATOM   2977  C32 DPPC  403      35.044  51.238  69.297  1.00  0.00           C
ATOM   2978  O33 DPPC  403      34.659  50.809  67.993  1.00  0.00           O
ATOM   2979  C34 DPPC  403      33.399  51.170  67.641  1.00  0.00           C
ATOM   2980  O35 DPPC  403      32.695  51.985  68.305  1.00  0.00           O
ATOM   2981  C36 DPPC  403      32.854  50.581  66.327  1.00  0.00           C
ATOM   2982  C37 DPPC  403      33.039  51.422  65.028  1.00  0.00           C
ATOM   2983  C38 DPPC  403      32.886  50.469  63.874  1.00  0.00           C
ATOM   2984  C39 DPPC  403      33.081  51.224  62.549  1.00  0.00           C
ATOM   2985  C40 DPPC  403      33.044  50.328  61.288  1.00  0.00           C
ATOM   2986  C41 DPPC  403      33.275  51.058  59.921  1.00  0.00           C
ATOM   2987  C42 DPPC  403      33.187  50.052  58.783  1.00  0.00           C
ATOM   2988  C43 DPPC  403      31.757  49.457  58.757  1.00  0.00           C
ATOM   2989  C44 DPPC  403      31.416  48.357  57.809  1.00  0.00           C
ATOM   2990  C45 DPPC  403      29.954  48.561  57.301  1.00  0.00           C
ATOM   2991  C46 DPPC  403      29.726  47.511  56.262  1.00  0.00           C
ATOM   2992  C47 DPPC  403      28.300  47.559  55.716  1.00  0.00           C
ATOM   2993  C48 DPPC  403      28.094  48.962  55.030  1.00  0.00           C
ATOM   2994  C49 DPPC  403      26.720  49.142  54.410  1.00  0.00           C
ATOM   2995  C50 DPPC  403      26.425  50.612  53.962  1.00  0.00           C
ATOM   2996  C1  DPPC  404       2.567  25.435  82.754  1.00  0.00           C
ATOM   2997  C2  DPPC  404       3.980  24.694  80.958  1.00  0.00           C
ATOM   2998  C3  DPPC  404       4.196  23.979  83.160  1.00  0.00           C
ATOM   2999  N4  DPPC  404       3.210  24.282  82.117  1.00  0.00           N
ATOM   3000  C5  DPPC  404       2.178  23.224  81.820  1.00  0.00           C
ATOM   3001  C6  DPPC  404       2.648  22.057  80.903  1.00  0.00           C
ATOM   3002  O7  DPPC  404       3.695  21.305  81.540  1.00  0.00           O
ATOM   3003  P8  DPPC  404       4.464  20.315  80.588  1.00  0.00           P
ATOM   3004  O9  DPPC  404       5.087  19.242  81.427  1.00  0.00           O
ATOM   3005  O10 DPPC  404       3.661  19.957  79.406  1.00  0.00           O
ATOM   3006  O11 DPPC  404       5.473  21.421  80.228  1.00  0.00           O
ATOM   3007  C12 DPPC  404       5.448  21.799  78.852  1.00  0.00           C
ATOM   3008  C13 DPPC  404       6.519  22.909  78.485  1.00  0.00           C
ATOM   3009  O14 DPPC  404       6.137  23.846  77.401  1.00  0.00           O
ATOM   3010  C15 DPPC  404       6.895  24.986  77.263  1.00  0.00           C
ATOM   3011  O16 DPPC  404       8.128  24.997  77.337  1.00  0.00           O
ATOM   3012  C17 DPPC  404       6.034  25.910  76.354  1.00  0.00           C
ATOM   3013  C18 DPPC  404       6.603  26.108  74.942  1.00  0.00           C
ATOM   3014  C19 DPPC  404       5.666  26.865  74.001  1.00  0.00           C
ATOM   3015  C20 DPPC  404       6.379  27.022  72.637  1.00  0.00           C
ATOM   3016  C21 DPPC  404       5.456  27.663  71.626  1.00  0.00           C
ATOM   3017  C22 DPPC  404       5.946  27.636  70.199  1.00  0.00           C
ATOM   3018  C23 DPPC  404       4.927  28.112  69.149  1.00  0.00           C
ATOM   3019  C24 DPPC  404       5.710  27.951  67.827  1.00  0.00           C
ATOM   3020  C25 DPPC  404       4.862  28.319  66.622  1.00  0.00           C
ATOM   3021  C26 DPPC  404       5.681  28.190  65.334  1.00  0.00           C
ATOM   3022  C27 DPPC  404       4.886  28.490  64.044  1.00  0.00           C
ATOM   3023  C28 DPPC  404       5.825  28.153  62.871  1.00  0.00           C
ATOM   3024  C29 DPPC  404       5.108  28.209  61.555  1.00  0.00           C
ATOM   3025  C30 DPPC  404       6.090  27.864  60.470  1.00  0.00           C
ATOM   3026  C31 DPPC  404       5.578  28.408  59.109  1.00  0.00           C
ATOM   3027  C32 DPPC  404       7.697  22.018  78.015  1.00  0.00           C
ATOM   3028  O33 DPPC  404       7.322  20.979  77.096  1.00  0.00           O
ATOM   3029  C34 DPPC  404       8.313  20.197  76.656  1.00  0.00           C
ATOM   3030  O35 DPPC  404       9.414  20.140  77.313  1.00  0.00           O
ATOM   3031  C36 DPPC  404       7.828  19.109  75.705  1.00  0.00           C
ATOM   3032  C37 DPPC  404       8.907  18.178  75.239  1.00  0.00           C
ATOM   3033  C38 DPPC  404       9.676  18.770  74.015  1.00  0.00           C
ATOM   3034  C39 DPPC  404       8.767  19.070  72.785  1.00  0.00           C
ATOM   3035  C40 DPPC  404       9.584  19.644  71.551  1.00  0.00           C
ATOM   3036  C41 DPPC  404       8.773  19.746  70.301  1.00  0.00           C
ATOM   3037  C42 DPPC  404       9.374  20.368  69.098  1.00  0.00           C
ATOM   3038  C43 DPPC  404       8.493  20.128  67.844  1.00  0.00           C
ATOM   3039  C44 DPPC  404       9.198  20.735  66.583  1.00  0.00           C
ATOM   3040  C45 DPPC  404       8.416  20.568  65.256  1.00  0.00           C
ATOM   3041  C46 DPPC  404       9.300  21.001  64.099  1.00  0.00           C
ATOM   3042  C47 DPPC  404       8.546  20.623  62.826  1.00  0.00           C
ATOM   3043  C48 DPPC  404       9.292  21.210  61.607  1.00  0.00           C
ATOM   3044  C49 DPPC  404       8.709  20.838  60.201  1.00  0.00           C
ATOM   3045  C50 DPPC  404       9.482  21.344  58.951  1.00  0.00           C
ATOM   3046  C1  DPPC  405      38.142  27.967  86.785  1.00  0.00           C
ATOM   3047  C2  DPPC  405      37.682  28.331  84.419  1.00  0.00           C
ATOM   3048  C3  DPPC  405      38.062  30.007  85.947  1.00  0.00           C
ATOM   3049  N4  DPPC  405      38.524  28.655  85.570  1.00  0.00           N
ATOM   3050  C5  DPPC  405      40.025  28.587  85.433  1.00  0.00           C
ATOM   3051  C6  DPPC  405      40.718  27.222  85.012  1.00  0.00           C
ATOM   3052  O7  DPPC  405      40.540  26.762  83.622  1.00  0.00           O
ATOM   3053  P8  DPPC  405      41.444  25.493  83.437  1.00  0.00           P
ATOM   3054  O9  DPPC  405      42.842  25.915  83.398  1.00  0.00           O
ATOM   3055  O10 DPPC  405      41.034  24.390  84.256  1.00  0.00           O
ATOM   3056  O11 DPPC  405      41.032  25.159  81.955  1.00  0.00           O
ATOM   3057  C12 DPPC  405      42.089  24.411  81.453  1.00  0.00           C
ATOM   3058  C13 DPPC  405      41.760  23.927  80.037  1.00  0.00           C
ATOM   3059  O14 DPPC  405      42.256  24.942  79.089  1.00  0.00           O
ATOM   3060  C15 DPPC  405      43.415  24.823  78.426  1.00  0.00           C
ATOM   3061  O16 DPPC  405      44.262  24.106  78.948  1.00  0.00           O
ATOM   3062  C17 DPPC  405      43.580  25.829  77.345  1.00  0.00           C
ATOM   3063  C18 DPPC  405      43.633  25.108  75.985  1.00  0.00           C
ATOM   3064  C19 DPPC  405      43.778  26.063  74.871  1.00  0.00           C
ATOM   3065  C20 DPPC  405      44.236  25.119  73.708  1.00  0.00           C
ATOM   3066  C21 DPPC  405      44.394  26.017  72.522  1.00  0.00           C
ATOM   3067  C22 DPPC  405      44.714  25.117  71.333  1.00  0.00           C
ATOM   3068  C23 DPPC  405      44.730  25.932  70.027  1.00  0.00           C
ATOM   3069  C24 DPPC  405      45.174  25.053  68.896  1.00  0.00           C
ATOM   3070  C25 DPPC  405      44.861  25.672  67.567  1.00  0.00           C
ATOM   3071  C26 DPPC  405      44.953  24.829  66.290  1.00  0.00           C
ATOM   3072  C27 DPPC  405      44.020  23.625  66.291  1.00  0.00           C
ATOM   3073  C28 DPPC  405      42.904  23.826  65.334  1.00  0.00           C
ATOM   3074  C29 DPPC  405      43.485  23.354  63.965  1.00  0.00           C
ATOM   3075  C30 DPPC  405      42.471  23.326  62.812  1.00  0.00           C
ATOM   3076  C31 DPPC  405      41.924  24.763  62.479  1.00  0.00           C
ATOM   3077  C32 DPPC  405      40.311  23.621  79.934  1.00  0.00           C
ATOM   3078  O33 DPPC  405      39.875  23.157  78.690  1.00  0.00           O
ATOM   3079  C34 DPPC  405      39.545  24.059  77.808  1.00  0.00           C
ATOM   3080  O35 DPPC  405      38.996  25.125  78.130  1.00  0.00           O
ATOM   3081  C36 DPPC  405      39.286  23.618  76.328  1.00  0.00           C
ATOM   3082  C37 DPPC  405      40.517  23.854  75.395  1.00  0.00           C
ATOM   3083  C38 DPPC  405      40.524  22.916  74.182  1.00  0.00           C
ATOM   3084  C39 DPPC  405      40.151  23.891  73.044  1.00  0.00           C
ATOM   3085  C40 DPPC  405      40.331  23.181  71.643  1.00  0.00           C
ATOM   3086  C41 DPPC  405      39.250  22.064  71.562  1.00  0.00           C
ATOM   3087  C42 DPPC  405      39.437  21.304  70.170  1.00  0.00           C
ATOM   3088  C43 DPPC  405      39.166  22.278  69.013  1.00  0.00           C
ATOM   3089  C44 DPPC  405      39.233  21.414  67.719  1.00  0.00           C
ATOM   3090  C45 DPPC  405      40.609  20.804  67.534  1.00  0.00           C
ATOM   3091  C46 DPPC  405      40.627  19.858  66.310  1.00  0.00           C
ATOM   3092  C47 DPPC  405      40.319  20.601  64.996  1.00  0.00           C
ATOM   3093  C48 DPPC  405      40.594  19.622  63.828  1.00  0.00           C
ATOM   3094  C49 DPPC  405      40.685  20.280  62.429  1.00  0.00           C
ATOM   3095  C50 DPPC  405      40.725  19.360  61.236  1.00  0.00           C
ATOM   3096  C1  DPPC  406      48.530   0.655  76.267  1.00  0.00           C
ATOM   3097  C2  DPPC  406      49.224  -1.651  76.093  1.00  0.00           C
ATOM   3098  C3  DPPC  406      50.537  -0.056  75.230  1.00  0.00           C
ATOM   3099  N4  DPPC  406      49.686  -0.282  76.366  1.00  0.00           N
ATOM   3100  C5  DPPC  406      50.306  -0.253  77.712  1.00  0.00           C
ATOM   3101  C6  DPPC  406      50.948   1.003  78.340  1.00  0.00           C
ATOM   3102  O7  DPPC  406      52.096   1.495  77.674  1.00  0.00           O
ATOM   3103  P8  DPPC  406      52.599   2.902  78.241  1.00  0.00           P
ATOM   3104  O9  DPPC  406      53.942   2.778  78.623  1.00  0.00           O
ATOM   3105  O10 DPPC  406      51.535   3.310  79.194  1.00  0.00           O
ATOM   3106  O11 DPPC  406      52.205   3.616  76.945  1.00  0.00           O
ATOM   3107  C12 DPPC  406      52.923   2.970  75.893  1.00  0.00           C
ATOM   3108  C13 DPPC  406      52.522   3.169  74.460  1.00  0.00           C
ATOM   3109  O14 DPPC  406      53.103   2.193  73.531  1.00  0.00           O
ATOM   3110  C15 DPPC  406      52.272   1.999  72.441  1.00  0.00           C
ATOM   3111  O16 DPPC  406      51.094   2.324  72.567  1.00  0.00           O
ATOM   3112  C17 DPPC  406      52.759   1.126  71.303  1.00  0.00           C
ATOM   3113  C18 DPPC  406      53.255   2.142  70.276  1.00  0.00           C
ATOM   3114  C19 DPPC  406      53.852   1.534  69.057  1.00  0.00           C
ATOM   3115  C20 DPPC  406      54.511   2.692  68.337  1.00  0.00           C
ATOM   3116  C21 DPPC  406      55.274   2.152  67.148  1.00  0.00           C
ATOM   3117  C22 DPPC  406      54.354   1.633  66.007  1.00  0.00           C
ATOM   3118  C23 DPPC  406      55.272   0.786  65.130  1.00  0.00           C
ATOM   3119  C24 DPPC  406      54.510  -0.150  64.222  1.00  0.00           C
ATOM   3120  C25 DPPC  406      55.450  -0.964  63.291  1.00  0.00           C
ATOM   3121  C26 DPPC  406      54.749  -1.899  62.242  1.00  0.00           C
ATOM   3122  C27 DPPC  406      55.826  -2.779  61.658  1.00  0.00           C
ATOM   3123  C28 DPPC  406      55.075  -3.800  60.821  1.00  0.00           C
ATOM   3124  C29 DPPC  406      56.139  -4.788  60.293  1.00  0.00           C
ATOM   3125  C30 DPPC  406      55.658  -5.976  59.495  1.00  0.00           C
ATOM   3126  C31 DPPC  406      55.752  -5.710  57.977  1.00  0.00           C
ATOM   3127  C32 DPPC  406      53.048   4.588  74.121  1.00  0.00           C
ATOM   3128  O33 DPPC  406      52.636   5.181  72.820  1.00  0.00           O
ATOM   3129  C34 DPPC  406      52.948   6.508  72.620  1.00  0.00           C
ATOM   3130  O35 DPPC  406      53.305   7.229  73.540  1.00  0.00           O
ATOM   3131  C36 DPPC  406      52.742   7.071  71.235  1.00  0.00           C
ATOM   3132  C37 DPPC  406      54.003   7.011  70.444  1.00  0.00           C
ATOM   3133  C38 DPPC  406      53.789   7.253  68.984  1.00  0.00           C
ATOM   3134  C39 DPPC  406      54.987   6.833  68.102  1.00  0.00           C
ATOM   3135  C40 DPPC  406      54.749   7.187  66.642  1.00  0.00           C
ATOM   3136  C41 DPPC  406      55.968   6.982  65.727  1.00  0.00           C
ATOM   3137  C42 DPPC  406      55.503   6.844  64.234  1.00  0.00           C
ATOM   3138  C43 DPPC  406      56.730   6.483  63.473  1.00  0.00           C
ATOM   3139  C44 DPPC  406      56.440   5.996  62.045  1.00  0.00           C
ATOM   3140  C45 DPPC  406      57.734   5.823  61.275  1.00  0.00           C
ATOM   3141  C46 DPPC  406      57.455   5.263  59.873  1.00  0.00           C
ATOM   3142  C47 DPPC  406      56.823   3.893  60.033  1.00  0.00           C
ATOM   3143  C48 DPPC  406      56.554   3.248  58.649  1.00  0.00           C
ATOM   3144  C49 DPPC  406      56.093   1.866  58.879  1.00  0.00           C
ATOM   3145  C50 DPPC  406      55.741   1.130  57.567  1.00  0.00           C
ATOM   3146  C1  DPPC  407       0.049  18.446  81.961  1.00  0.00           C
ATOM   3147  C2  DPPC  407      -1.509  16.966  83.163  1.00  0.00           C
ATOM   3148  C3  DPPC  407      -1.809  19.207  82.955  1.00  0.00           C
ATOM   3149  N4  DPPC  407      -1.348  18.059  82.188  1.00  0.00           N
ATOM   3150  C5  DPPC  407      -2.132  17.965  80.893  1.00  0.00           C
ATOM   3151  C6  DPPC  407      -1.497  16.902  79.940  1.00  0.00           C
ATOM   3152  O7  DPPC  407      -2.357  15.794  80.011  1.00  0.00           O
ATOM   3153  P8  DPPC  407      -1.707  14.540  79.316  1.00  0.00           P
ATOM   3154  O9  DPPC  407      -2.782  13.544  79.498  1.00  0.00           O
ATOM   3155  O10 DPPC  407      -0.376  14.462  79.974  1.00  0.00           O
ATOM   3156  O11 DPPC  407      -1.623  15.018  77.882  1.00  0.00           O
ATOM   3157  C12 DPPC  407      -2.832  14.607  77.239  1.00  0.00           C
ATOM   3158  C13 DPPC  407      -2.963  15.053  75.779  1.00  0.00           C
ATOM   3159  O14 DPPC  407      -4.048  14.470  75.110  1.00  0.00           O
ATOM   3160  C15 DPPC  407      -4.592  15.269  74.199  1.00  0.00           C
ATOM   3161  O16 DPPC  407      -4.873  16.416  74.543  1.00  0.00           O
ATOM   3162  C17 DPPC  407      -5.305  14.576  73.056  1.00  0.00           C
ATOM   3163  C18 DPPC  407      -4.516  14.544  71.771  1.00  0.00           C
ATOM   3164  C19 DPPC  407      -5.307  14.100  70.519  1.00  0.00           C
ATOM   3165  C20 DPPC  407      -4.488  14.400  69.273  1.00  0.00           C
ATOM   3166  C21 DPPC  407      -5.231  14.070  67.967  1.00  0.00           C
ATOM   3167  C22 DPPC  407      -4.272  14.386  66.861  1.00  0.00           C
ATOM   3168  C23 DPPC  407      -4.586  13.918  65.452  1.00  0.00           C
ATOM   3169  C24 DPPC  407      -3.517  14.315  64.467  1.00  0.00           C
ATOM   3170  C25 DPPC  407      -3.737  13.651  63.083  1.00  0.00           C
ATOM   3171  C26 DPPC  407      -2.551  13.918  62.162  1.00  0.00           C
ATOM   3172  C27 DPPC  407      -2.644  13.256  60.794  1.00  0.00           C
ATOM   3173  C28 DPPC  407      -1.481  13.592  59.908  1.00  0.00           C
ATOM   3174  C29 DPPC  407      -1.664  13.031  58.477  1.00  0.00           C
ATOM   3175  C30 DPPC  407      -1.666  11.514  58.369  1.00  0.00           C
ATOM   3176  C31 DPPC  407      -1.862  11.102  56.912  1.00  0.00           C
ATOM   3177  C32 DPPC  407      -1.554  14.738  75.138  1.00  0.00           C
ATOM   3178  O33 DPPC  407      -1.300  15.339  73.856  1.00  0.00           O
ATOM   3179  C34 DPPC  407      -1.076  16.594  73.834  1.00  0.00           C
ATOM   3180  O35 DPPC  407      -0.962  17.352  74.782  1.00  0.00           O
ATOM   3181  C36 DPPC  407      -0.893  17.027  72.380  1.00  0.00           C
ATOM   3182  C37 DPPC  407      -0.896  15.825  71.383  1.00  0.00           C
ATOM   3183  C38 DPPC  407      -0.938  16.542  69.985  1.00  0.00           C
ATOM   3184  C39 DPPC  407      -0.453  15.658  68.812  1.00  0.00           C
ATOM   3185  C40 DPPC  407      -0.321  16.586  67.573  1.00  0.00           C
ATOM   3186  C41 DPPC  407       0.032  15.723  66.367  1.00  0.00           C
ATOM   3187  C42 DPPC  407       0.478  16.672  65.249  1.00  0.00           C
ATOM   3188  C43 DPPC  407       0.894  15.613  64.221  1.00  0.00           C
ATOM   3189  C44 DPPC  407       1.230  16.159  62.861  1.00  0.00           C
ATOM   3190  C45 DPPC  407       1.465  14.912  62.011  1.00  0.00           C
ATOM   3191  C46 DPPC  407       1.525  15.480  60.557  1.00  0.00           C
ATOM   3192  C47 DPPC  407       1.979  14.311  59.678  1.00  0.00           C
ATOM   3193  C48 DPPC  407       2.337  14.857  58.304  1.00  0.00           C
ATOM   3194  C49 DPPC  407       2.148  13.663  57.361  1.00  0.00           C
ATOM   3195  C50 DPPC  407       2.855  14.112  56.095  1.00  0.00           C
ATOM   3196  C1  DPPC  408      44.347   7.135  73.558  1.00  0.00           C
ATOM   3197  C2  DPPC  408      43.733   6.095  75.582  1.00  0.00           C
ATOM   3198  C3  DPPC  408      42.350   5.954  73.576  1.00  0.00           C
ATOM   3199  N4  DPPC  408      43.746   5.910  74.142  1.00  0.00           N
ATOM   3200  C5  DPPC  408      44.387   4.604  73.847  1.00  0.00           C
ATOM   3201  C6  DPPC  408      45.722   4.216  74.425  1.00  0.00           C
ATOM   3202  O7  DPPC  408      46.784   5.100  73.991  1.00  0.00           O
ATOM   3203  P8  DPPC  408      48.133   4.375  74.315  1.00  0.00           P
ATOM   3204  O9  DPPC  408      48.134   4.196  75.789  1.00  0.00           O
ATOM   3205  O10 DPPC  408      48.100   3.251  73.359  1.00  0.00           O
ATOM   3206  O11 DPPC  408      49.062   5.563  73.786  1.00  0.00           O
ATOM   3207  C12 DPPC  408      49.662   5.182  72.488  1.00  0.00           C
ATOM   3208  C13 DPPC  408      48.647   5.456  71.374  1.00  0.00           C
ATOM   3209  O14 DPPC  408      49.257   5.143  70.086  1.00  0.00           O
ATOM   3210  C15 DPPC  408      48.964   3.887  69.633  1.00  0.00           C
ATOM   3211  O16 DPPC  408      48.400   3.011  70.317  1.00  0.00           O
ATOM   3212  C17 DPPC  408      49.598   3.625  68.215  1.00  0.00           C
ATOM   3213  C18 DPPC  408      48.470   3.613  67.207  1.00  0.00           C
ATOM   3214  C19 DPPC  408      48.977   3.477  65.719  1.00  0.00           C
ATOM   3215  C20 DPPC  408      47.849   3.315  64.661  1.00  0.00           C
ATOM   3216  C21 DPPC  408      48.437   3.223  63.267  1.00  0.00           C
ATOM   3217  C22 DPPC  408      47.266   2.931  62.374  1.00  0.00           C
ATOM   3218  C23 DPPC  408      47.566   2.287  61.042  1.00  0.00           C
ATOM   3219  C24 DPPC  408      46.451   2.687  60.090  1.00  0.00           C
ATOM   3220  C25 DPPC  408      46.140   1.628  58.973  1.00  0.00           C
ATOM   3221  C26 DPPC  408      47.390   1.171  58.194  1.00  0.00           C
ATOM   3222  C27 DPPC  408      47.061   0.353  56.937  1.00  0.00           C
ATOM   3223  C28 DPPC  408      48.393   0.002  56.372  1.00  0.00           C
ATOM   3224  C29 DPPC  408      48.353  -0.587  54.934  1.00  0.00           C
ATOM   3225  C30 DPPC  408      49.713  -1.129  54.373  1.00  0.00           C
ATOM   3226  C31 DPPC  408      49.478  -1.861  53.014  1.00  0.00           C
ATOM   3227  C32 DPPC  408      48.031   6.848  71.523  1.00  0.00           C
ATOM   3228  O33 DPPC  408      48.960   7.897  71.844  1.00  0.00           O
ATOM   3229  C34 DPPC  408      48.369   9.117  71.859  1.00  0.00           C
ATOM   3230  O35 DPPC  408      47.168   9.220  72.033  1.00  0.00           O
ATOM   3231  C36 DPPC  408      49.271  10.368  71.621  1.00  0.00           C
ATOM   3232  C37 DPPC  408      50.148  10.134  70.402  1.00  0.00           C
ATOM   3233  C38 DPPC  408      49.298  10.431  69.212  1.00  0.00           C
ATOM   3234  C39 DPPC  408      49.966  10.096  67.885  1.00  0.00           C
ATOM   3235  C40 DPPC  408      50.084   8.591  67.589  1.00  0.00           C
ATOM   3236  C41 DPPC  408      50.912   8.630  66.342  1.00  0.00           C
ATOM   3237  C42 DPPC  408      50.877   7.262  65.753  1.00  0.00           C
ATOM   3238  C43 DPPC  408      51.440   7.390  64.305  1.00  0.00           C
ATOM   3239  C44 DPPC  408      51.713   5.983  63.859  1.00  0.00           C
ATOM   3240  C45 DPPC  408      52.639   5.051  64.675  1.00  0.00           C
ATOM   3241  C46 DPPC  408      52.738   3.738  63.976  1.00  0.00           C
ATOM   3242  C47 DPPC  408      53.276   3.972  62.563  1.00  0.00           C
ATOM   3243  C48 DPPC  408      53.334   2.689  61.813  1.00  0.00           C
ATOM   3244  C49 DPPC  408      52.022   2.347  61.174  1.00  0.00           C
ATOM   3245  C50 DPPC  408      51.551   3.274  60.030  1.00  0.00           C
ATOM   3246  C1  DPPC  409      54.965  31.490  79.314  1.00  0.00           C
ATOM   3247  C2  DPPC  409      57.232  32.105  79.006  1.00  0.00           C
ATOM   3248  C3  DPPC  409      56.307  31.457  81.188  1.00  0.00           C
ATOM   3249  N4  DPPC  409      56.292  31.188  79.765  1.00  0.00           N
ATOM   3250  C5  DPPC  409      56.669  29.820  79.428  1.00  0.00           C
ATOM   3251  C6  DPPC  409      58.174  29.433  79.649  1.00  0.00           C
ATOM   3252  O7  DPPC  409      58.977  29.488  78.502  1.00  0.00           O
ATOM   3253  P8  DPPC  409      60.047  28.356  78.450  1.00  0.00           P
ATOM   3254  O9  DPPC  409      60.313  28.029  79.823  1.00  0.00           O
ATOM   3255  O10 DPPC  409      61.161  28.773  77.554  1.00  0.00           O
ATOM   3256  O11 DPPC  409      59.043  27.396  77.829  1.00  0.00           O
ATOM   3257  C12 DPPC  409      59.004  27.567  76.377  1.00  0.00           C
ATOM   3258  C13 DPPC  409      58.070  26.548  75.638  1.00  0.00           C
ATOM   3259  O14 DPPC  409      56.612  26.926  75.613  1.00  0.00           O
ATOM   3260  C15 DPPC  409      56.257  27.554  74.413  1.00  0.00           C
ATOM   3261  O16 DPPC  409      55.316  28.317  74.516  1.00  0.00           O
ATOM   3262  C17 DPPC  409      57.006  27.337  73.070  1.00  0.00           C
ATOM   3263  C18 DPPC  409      56.195  27.325  71.786  1.00  0.00           C
ATOM   3264  C19 DPPC  409      56.923  26.707  70.587  1.00  0.00           C
ATOM   3265  C20 DPPC  409      56.468  27.370  69.268  1.00  0.00           C
ATOM   3266  C21 DPPC  409      57.599  27.065  68.250  1.00  0.00           C
ATOM   3267  C22 DPPC  409      57.122  27.307  66.787  1.00  0.00           C
ATOM   3268  C23 DPPC  409      57.753  26.192  65.906  1.00  0.00           C
ATOM   3269  C24 DPPC  409      57.453  26.810  64.529  1.00  0.00           C
ATOM   3270  C25 DPPC  409      58.269  26.144  63.410  1.00  0.00           C
ATOM   3271  C26 DPPC  409      57.655  26.744  62.146  1.00  0.00           C
ATOM   3272  C27 DPPC  409      58.330  26.306  60.885  1.00  0.00           C
ATOM   3273  C28 DPPC  409      57.599  26.809  59.633  1.00  0.00           C
ATOM   3274  C29 DPPC  409      58.214  26.027  58.399  1.00  0.00           C
ATOM   3275  C30 DPPC  409      57.666  26.683  57.158  1.00  0.00           C
ATOM   3276  C31 DPPC  409      57.617  25.789  55.908  1.00  0.00           C
ATOM   3277  C32 DPPC  409      58.411  25.170  76.162  1.00  0.00           C
ATOM   3278  O33 DPPC  409      59.509  24.469  75.578  1.00  0.00           O
ATOM   3279  C34 DPPC  409      59.747  23.144  75.817  1.00  0.00           C
ATOM   3280  O35 DPPC  409      59.068  22.628  76.640  1.00  0.00           O
ATOM   3281  C36 DPPC  409      60.713  22.397  74.871  1.00  0.00           C
ATOM   3282  C37 DPPC  409      60.593  22.956  73.434  1.00  0.00           C
ATOM   3283  C38 DPPC  409      61.486  22.248  72.442  1.00  0.00           C
ATOM   3284  C39 DPPC  409      61.514  22.869  71.036  1.00  0.00           C
ATOM   3285  C40 DPPC  409      62.561  22.248  70.104  1.00  0.00           C
ATOM   3286  C41 DPPC  409      62.827  23.067  68.820  1.00  0.00           C
ATOM   3287  C42 DPPC  409      61.624  22.804  67.892  1.00  0.00           C
ATOM   3288  C43 DPPC  409      62.121  23.375  66.527  1.00  0.00           C
ATOM   3289  C44 DPPC  409      61.584  22.619  65.278  1.00  0.00           C
ATOM   3290  C45 DPPC  409      61.674  23.546  64.071  1.00  0.00           C
ATOM   3291  C46 DPPC  409      60.866  22.944  62.855  1.00  0.00           C
ATOM   3292  C47 DPPC  409      61.340  23.779  61.635  1.00  0.00           C
ATOM   3293  C48 DPPC  409      61.870  22.888  60.543  1.00  0.00           C
ATOM   3294  C49 DPPC  409      62.639  23.582  59.430  1.00  0.00           C
ATOM   3295  C50 DPPC  409      61.697  23.777  58.299  1.00  0.00           C
ATOM   3296  C1  DPPC  410      37.657  12.386  81.880  1.00  0.00           C
ATOM   3297  C2  DPPC  410      35.488  11.337  81.344  1.00  0.00           C
ATOM   3298  C3  DPPC  410      35.968  13.663  81.181  1.00  0.00           C
ATOM   3299  N4  DPPC  410      36.504  12.344  81.008  1.00  0.00           N
ATOM   3300  C5  DPPC  410      36.902  12.200  79.591  1.00  0.00           C
ATOM   3301  C6  DPPC  410      37.788  13.282  78.930  1.00  0.00           C
ATOM   3302  O7  DPPC  410      38.166  13.124  77.547  1.00  0.00           O
ATOM   3303  P8  DPPC  410      39.147  14.224  77.088  1.00  0.00           P
ATOM   3304  O9  DPPC  410      39.772  14.780  78.245  1.00  0.00           O
ATOM   3305  O10 DPPC  410      39.794  13.479  76.138  1.00  0.00           O
ATOM   3306  O11 DPPC  410      37.902  15.100  76.661  1.00  0.00           O
ATOM   3307  C12 DPPC  410      37.353  14.394  75.507  1.00  0.00           C
ATOM   3308  C13 DPPC  410      36.136  15.156  74.937  1.00  0.00           C
ATOM   3309  O14 DPPC  410      35.304  14.496  73.969  1.00  0.00           O
ATOM   3310  C15 DPPC  410      34.415  13.411  74.279  1.00  0.00           C
ATOM   3311  O16 DPPC  410      34.320  12.872  75.391  1.00  0.00           O
ATOM   3312  C17 DPPC  410      33.562  12.955  73.092  1.00  0.00           C
ATOM   3313  C18 DPPC  410      34.401  12.551  71.896  1.00  0.00           C
ATOM   3314  C19 DPPC  410      33.422  12.531  70.682  1.00  0.00           C
ATOM   3315  C20 DPPC  410      34.114  11.980  69.457  1.00  0.00           C
ATOM   3316  C21 DPPC  410      33.450  12.159  68.112  1.00  0.00           C
ATOM   3317  C22 DPPC  410      34.272  11.318  67.067  1.00  0.00           C
ATOM   3318  C23 DPPC  410      33.477  11.497  65.809  1.00  0.00           C
ATOM   3319  C24 DPPC  410      34.147  10.530  64.791  1.00  0.00           C
ATOM   3320  C25 DPPC  410      33.741  10.685  63.344  1.00  0.00           C
ATOM   3321  C26 DPPC  410      33.903   9.415  62.610  1.00  0.00           C
ATOM   3322  C27 DPPC  410      33.593   9.528  61.138  1.00  0.00           C
ATOM   3323  C28 DPPC  410      32.116   9.824  61.045  1.00  0.00           C
ATOM   3324  C29 DPPC  410      31.571   9.416  59.687  1.00  0.00           C
ATOM   3325  C30 DPPC  410      32.110  10.263  58.552  1.00  0.00           C
ATOM   3326  C31 DPPC  410      31.710   9.816  57.150  1.00  0.00           C
ATOM   3327  C32 DPPC  410      36.584  16.666  74.625  1.00  0.00           C
ATOM   3328  O33 DPPC  410      37.665  16.804  73.651  1.00  0.00           O
ATOM   3329  C34 DPPC  410      38.176  17.953  73.293  1.00  0.00           C
ATOM   3330  O35 DPPC  410      38.478  18.741  74.144  1.00  0.00           O
ATOM   3331  C36 DPPC  410      38.945  17.848  72.062  1.00  0.00           C
ATOM   3332  C37 DPPC  410      38.119  17.623  70.789  1.00  0.00           C
ATOM   3333  C38 DPPC  410      38.988  17.480  69.523  1.00  0.00           C
ATOM   3334  C39 DPPC  410      38.158  16.983  68.270  1.00  0.00           C
ATOM   3335  C40 DPPC  410      38.948  17.040  66.950  1.00  0.00           C
ATOM   3336  C41 DPPC  410      38.096  16.875  65.631  1.00  0.00           C
ATOM   3337  C42 DPPC  410      38.860  16.621  64.335  1.00  0.00           C
ATOM   3338  C43 DPPC  410      37.880  16.064  63.314  1.00  0.00           C
ATOM   3339  C44 DPPC  410      38.499  15.977  61.902  1.00  0.00           C
ATOM   3340  C45 DPPC  410      39.749  15.139  61.848  1.00  0.00           C
ATOM   3341  C46 DPPC  410      40.656  15.875  60.846  1.00  0.00           C
ATOM   3342  C47 DPPC  410      41.452  14.880  60.073  1.00  0.00           C
ATOM   3343  C48 DPPC  410      41.986  15.485  58.812  1.00  0.00           C
ATOM   3344  C49 DPPC  410      40.754  15.568  57.875  1.00  0.00           C
ATOM   3345  C50 DPPC  410      41.228  16.080  56.451  1.00  0.00           C
ATOM   3346  C1  DPPC  411       0.897   6.125  82.321  1.00  0.00           C
ATOM   3347  C2  DPPC  411       3.205   6.793  82.232  1.00  0.00           C
ATOM   3348  C3  DPPC  411       2.826   4.644  81.842  1.00  0.00           C
ATOM   3349  N4  DPPC  411       2.143   5.955  81.643  1.00  0.00           N
ATOM   3350  C5  DPPC  411       1.945   6.069  80.209  1.00  0.00           C
ATOM   3351  C6  DPPC  411       1.845   7.380  79.346  1.00  0.00           C
ATOM   3352  O7  DPPC  411       3.089   8.105  79.268  1.00  0.00           O
ATOM   3353  P8  DPPC  411       2.757   9.326  78.328  1.00  0.00           P
ATOM   3354  O9  DPPC  411       2.853  10.495  79.258  1.00  0.00           O
ATOM   3355  O10 DPPC  411       1.502   9.075  77.583  1.00  0.00           O
ATOM   3356  O11 DPPC  411       4.037   9.150  77.432  1.00  0.00           O
ATOM   3357  C12 DPPC  411       3.620   8.695  76.179  1.00  0.00           C
ATOM   3358  C13 DPPC  411       4.592   8.626  74.998  1.00  0.00           C
ATOM   3359  O14 DPPC  411       5.709   7.664  75.235  1.00  0.00           O
ATOM   3360  C15 DPPC  411       6.212   6.893  74.204  1.00  0.00           C
ATOM   3361  O16 DPPC  411       7.095   6.031  74.449  1.00  0.00           O
ATOM   3362  C17 DPPC  411       5.856   7.228  72.788  1.00  0.00           C
ATOM   3363  C18 DPPC  411       6.172   6.043  71.900  1.00  0.00           C
ATOM   3364  C19 DPPC  411       5.904   6.361  70.427  1.00  0.00           C
ATOM   3365  C20 DPPC  411       6.238   5.259  69.414  1.00  0.00           C
ATOM   3366  C21 DPPC  411       6.031   5.592  67.923  1.00  0.00           C
ATOM   3367  C22 DPPC  411       6.274   4.388  66.967  1.00  0.00           C
ATOM   3368  C23 DPPC  411       5.962   4.864  65.491  1.00  0.00           C
ATOM   3369  C24 DPPC  411       6.502   3.643  64.688  1.00  0.00           C
ATOM   3370  C25 DPPC  411       6.227   3.797  63.200  1.00  0.00           C
ATOM   3371  C26 DPPC  411       6.910   2.745  62.391  1.00  0.00           C
ATOM   3372  C27 DPPC  411       6.598   3.053  60.879  1.00  0.00           C
ATOM   3373  C28 DPPC  411       7.240   1.949  60.012  1.00  0.00           C
ATOM   3374  C29 DPPC  411       6.451   1.783  58.785  1.00  0.00           C
ATOM   3375  C30 DPPC  411       7.072   0.572  58.115  1.00  0.00           C
ATOM   3376  C31 DPPC  411       6.439   0.522  56.792  1.00  0.00           C
ATOM   3377  C32 DPPC  411       5.112  10.066  74.871  1.00  0.00           C
ATOM   3378  O33 DPPC  411       5.421  10.358  73.515  1.00  0.00           O
ATOM   3379  C34 DPPC  411       5.684  11.661  73.394  1.00  0.00           C
ATOM   3380  O35 DPPC  411       5.875  12.439  74.325  1.00  0.00           O
ATOM   3381  C36 DPPC  411       5.746  12.220  71.993  1.00  0.00           C
ATOM   3382  C37 DPPC  411       6.341  11.206  70.994  1.00  0.00           C
ATOM   3383  C38 DPPC  411       6.333  11.722  69.553  1.00  0.00           C
ATOM   3384  C39 DPPC  411       6.905  10.694  68.606  1.00  0.00           C
ATOM   3385  C40 DPPC  411       7.384  11.300  67.319  1.00  0.00           C
ATOM   3386  C41 DPPC  411       7.807  10.323  66.194  1.00  0.00           C
ATOM   3387  C42 DPPC  411       7.884  11.230  64.998  1.00  0.00           C
ATOM   3388  C43 DPPC  411       8.201  10.435  63.702  1.00  0.00           C
ATOM   3389  C44 DPPC  411       9.474   9.605  63.790  1.00  0.00           C
ATOM   3390  C45 DPPC  411       9.517   8.699  62.528  1.00  0.00           C
ATOM   3391  C46 DPPC  411       9.453   9.445  61.180  1.00  0.00           C
ATOM   3392  C47 DPPC  411       9.012   8.407  60.077  1.00  0.00           C
ATOM   3393  C48 DPPC  411       9.033   8.937  58.645  1.00  0.00           C
ATOM   3394  C49 DPPC  411      10.243   9.740  58.259  1.00  0.00           C
ATOM   3395  C50 DPPC  411      10.312   9.992  56.767  1.00  0.00           C
ATOM   3396  C1  DPPC  412      37.940  39.421  78.383  1.00  0.00           C
ATOM   3397  C2  DPPC  412      39.195  40.635  79.933  1.00  0.00           C
ATOM   3398  C3  DPPC  412      37.276  39.179  80.483  1.00  0.00           C
ATOM   3399  N4  DPPC  412      38.529  39.299  79.695  1.00  0.00           N
ATOM   3400  C5  DPPC  412      39.421  38.124  79.729  1.00  0.00           C
ATOM   3401  C6  DPPC  412      40.881  38.371  79.212  1.00  0.00           C
ATOM   3402  O7  DPPC  412      41.014  38.815  77.848  1.00  0.00           O
ATOM   3403  P8  DPPC  412      42.531  38.734  77.431  1.00  0.00           P
ATOM   3404  O9  DPPC  412      43.200  39.321  78.590  1.00  0.00           O
ATOM   3405  O10 DPPC  412      42.785  39.229  76.105  1.00  0.00           O
ATOM   3406  O11 DPPC  412      42.757  37.201  77.586  1.00  0.00           O
ATOM   3407  C12 DPPC  412      43.118  36.476  76.456  1.00  0.00           C
ATOM   3408  C13 DPPC  412      42.476  35.107  76.617  1.00  0.00           C
ATOM   3409  O14 DPPC  412      43.148  34.037  75.831  1.00  0.00           O
ATOM   3410  C15 DPPC  412      43.101  32.794  76.326  1.00  0.00           C
ATOM   3411  O16 DPPC  412      42.491  32.693  77.386  1.00  0.00           O
ATOM   3412  C17 DPPC  412      43.721  31.647  75.542  1.00  0.00           C
ATOM   3413  C18 DPPC  412      43.374  31.661  74.064  1.00  0.00           C
ATOM   3414  C19 DPPC  412      44.130  30.624  73.258  1.00  0.00           C
ATOM   3415  C20 DPPC  412      43.628  30.687  71.818  1.00  0.00           C
ATOM   3416  C21 DPPC  412      44.469  29.928  70.789  1.00  0.00           C
ATOM   3417  C22 DPPC  412      44.223  30.459  69.355  1.00  0.00           C
ATOM   3418  C23 DPPC  412      44.926  29.595  68.272  1.00  0.00           C
ATOM   3419  C24 DPPC  412      44.260  30.044  66.931  1.00  0.00           C
ATOM   3420  C25 DPPC  412      44.609  29.085  65.747  1.00  0.00           C
ATOM   3421  C26 DPPC  412      43.750  29.384  64.465  1.00  0.00           C
ATOM   3422  C27 DPPC  412      44.061  28.722  63.112  1.00  0.00           C
ATOM   3423  C28 DPPC  412      43.001  29.030  62.062  1.00  0.00           C
ATOM   3424  C29 DPPC  412      43.413  28.255  60.808  1.00  0.00           C
ATOM   3425  C30 DPPC  412      42.485  28.587  59.637  1.00  0.00           C
ATOM   3426  C31 DPPC  412      42.943  27.841  58.454  1.00  0.00           C
ATOM   3427  C32 DPPC  412      40.958  35.376  76.292  1.00  0.00           C
ATOM   3428  O33 DPPC  412      40.788  36.187  75.082  1.00  0.00           O
ATOM   3429  C34 DPPC  412      39.648  36.773  74.850  1.00  0.00           C
ATOM   3430  O35 DPPC  412      38.777  36.668  75.740  1.00  0.00           O
ATOM   3431  C36 DPPC  412      39.484  37.460  73.505  1.00  0.00           C
ATOM   3432  C37 DPPC  412      38.092  37.350  73.059  1.00  0.00           C
ATOM   3433  C38 DPPC  412      38.200  38.051  71.700  1.00  0.00           C
ATOM   3434  C39 DPPC  412      39.048  37.301  70.759  1.00  0.00           C
ATOM   3435  C40 DPPC  412      39.317  38.036  69.449  1.00  0.00           C
ATOM   3436  C41 DPPC  412      40.398  37.435  68.629  1.00  0.00           C
ATOM   3437  C42 DPPC  412      40.670  38.254  67.387  1.00  0.00           C
ATOM   3438  C43 DPPC  412      39.415  38.119  66.598  1.00  0.00           C
ATOM   3439  C44 DPPC  412      39.420  39.085  65.322  1.00  0.00           C
ATOM   3440  C45 DPPC  412      40.436  38.886  64.247  1.00  0.00           C
ATOM   3441  C46 DPPC  412      40.328  37.564  63.452  1.00  0.00           C
ATOM   3442  C47 DPPC  412      40.762  37.865  62.011  1.00  0.00           C
ATOM   3443  C48 DPPC  412      40.636  36.758  60.997  1.00  0.00           C
ATOM   3444  C49 DPPC  412      40.838  37.281  59.552  1.00  0.00           C
ATOM   3445  C50 DPPC  412      42.186  38.026  59.601  1.00  0.00           C
ATOM   3446  C1  DPPC  413      43.820  36.070  82.261  1.00  0.00           C
ATOM   3447  C2  DPPC  413      45.594  34.470  82.146  1.00  0.00           C
ATOM   3448  C3  DPPC  413      43.410  33.798  81.756  1.00  0.00           C
ATOM   3449  N4  DPPC  413      44.356  34.903  81.515  1.00  0.00           N
ATOM   3450  C5  DPPC  413      44.286  35.294  80.096  1.00  0.00           C
ATOM   3451  C6  DPPC  413      45.077  34.426  79.110  1.00  0.00           C
ATOM   3452  O7  DPPC  413      46.408  34.834  78.953  1.00  0.00           O
ATOM   3453  P8  DPPC  413      47.122  34.157  77.726  1.00  0.00           P
ATOM   3454  O9  DPPC  413      48.559  34.374  77.708  1.00  0.00           O
ATOM   3455  O10 DPPC  413      46.617  32.777  77.597  1.00  0.00           O
ATOM   3456  O11 DPPC  413      46.517  34.917  76.503  1.00  0.00           O
ATOM   3457  C12 DPPC  413      47.282  34.478  75.374  1.00  0.00           C
ATOM   3458  C13 DPPC  413      46.559  33.990  74.113  1.00  0.00           C
ATOM   3459  O14 DPPC  413      47.596  33.534  73.124  1.00  0.00           O
ATOM   3460  C15 DPPC  413      48.038  32.231  73.222  1.00  0.00           C
ATOM   3461  O16 DPPC  413      47.928  31.605  74.273  1.00  0.00           O
ATOM   3462  C17 DPPC  413      49.042  31.721  72.183  1.00  0.00           C
ATOM   3463  C18 DPPC  413      48.222  31.255  70.994  1.00  0.00           C
ATOM   3464  C19 DPPC  413      49.112  31.301  69.755  1.00  0.00           C
ATOM   3465  C20 DPPC  413      48.336  31.001  68.460  1.00  0.00           C
ATOM   3466  C21 DPPC  413      49.159  31.180  67.208  1.00  0.00           C
ATOM   3467  C22 DPPC  413      48.099  31.032  66.113  1.00  0.00           C
ATOM   3468  C23 DPPC  413      48.604  30.540  64.749  1.00  0.00           C
ATOM   3469  C24 DPPC  413      48.156  31.387  63.566  1.00  0.00           C
ATOM   3470  C25 DPPC  413      49.171  31.229  62.479  1.00  0.00           C
ATOM   3471  C26 DPPC  413      48.799  32.280  61.477  1.00  0.00           C
ATOM   3472  C27 DPPC  413      49.917  32.693  60.470  1.00  0.00           C
ATOM   3473  C28 DPPC  413      49.363  33.362  59.213  1.00  0.00           C
ATOM   3474  C29 DPPC  413      50.505  33.787  58.247  1.00  0.00           C
ATOM   3475  C30 DPPC  413      49.975  34.535  57.010  1.00  0.00           C
ATOM   3476  C31 DPPC  413      51.179  34.831  56.114  1.00  0.00           C
ATOM   3477  C32 DPPC  413      45.615  35.100  73.565  1.00  0.00           C
ATOM   3478  O33 DPPC  413      44.547  34.663  72.641  1.00  0.00           O
ATOM   3479  C34 DPPC  413      43.838  35.550  71.961  1.00  0.00           C
ATOM   3480  O35 DPPC  413      43.838  36.680  72.422  1.00  0.00           O
ATOM   3481  C36 DPPC  413      42.799  34.942  70.982  1.00  0.00           C
ATOM   3482  C37 DPPC  413      43.402  34.876  69.594  1.00  0.00           C
ATOM   3483  C38 DPPC  413      44.781  34.245  69.385  1.00  0.00           C
ATOM   3484  C39 DPPC  413      45.330  34.520  67.992  1.00  0.00           C
ATOM   3485  C40 DPPC  413      44.433  33.913  66.921  1.00  0.00           C
ATOM   3486  C41 DPPC  413      45.035  34.382  65.523  1.00  0.00           C
ATOM   3487  C42 DPPC  413      44.318  33.623  64.406  1.00  0.00           C
ATOM   3488  C43 DPPC  413      44.515  34.186  62.981  1.00  0.00           C
ATOM   3489  C44 DPPC  413      44.099  33.118  61.932  1.00  0.00           C
ATOM   3490  C45 DPPC  413      43.881  33.782  60.664  1.00  0.00           C
ATOM   3491  C46 DPPC  413      43.317  32.879  59.567  1.00  0.00           C
ATOM   3492  C47 DPPC  413      43.339  33.436  58.149  1.00  0.00           C
ATOM   3493  C48 DPPC  413      42.686  32.340  57.364  1.00  0.00           C
ATOM   3494  C49 DPPC  413      42.530  32.773  55.915  1.00  0.00           C
ATOM   3495  C50 DPPC  413      41.922  31.649  55.013  1.00  0.00           C
ATOM   3496  C1  DPPC  414      11.234   3.639  79.296  1.00  0.00           C
ATOM   3497  C2  DPPC  414      10.098   2.008  80.538  1.00  0.00           C
ATOM   3498  C3  DPPC  414       8.972   2.785  78.824  1.00  0.00           C
ATOM   3499  N4  DPPC  414      10.348   2.467  79.166  1.00  0.00           N
ATOM   3500  C5  DPPC  414      10.840   1.504  78.145  1.00  0.00           C
ATOM   3501  C6  DPPC  414      11.943   0.453  78.609  1.00  0.00           C
ATOM   3502  O7  DPPC  414      13.087   1.124  79.249  1.00  0.00           O
ATOM   3503  P8  DPPC  414      14.108   0.083  79.771  1.00  0.00           P
ATOM   3504  O9  DPPC  414      13.299  -1.046  80.300  1.00  0.00           O
ATOM   3505  O10 DPPC  414      15.178   0.594  80.629  1.00  0.00           O
ATOM   3506  O11 DPPC  414      14.695  -0.305  78.401  1.00  0.00           O
ATOM   3507  C12 DPPC  414      15.913   0.491  78.213  1.00  0.00           C
ATOM   3508  C13 DPPC  414      16.141   0.744  76.651  1.00  0.00           C
ATOM   3509  O14 DPPC  414      15.190   1.735  76.034  1.00  0.00           O
ATOM   3510  C15 DPPC  414      15.460   3.035  76.383  1.00  0.00           C
ATOM   3511  O16 DPPC  414      16.321   3.267  77.219  1.00  0.00           O
ATOM   3512  C17 DPPC  414      14.721   4.014  75.513  1.00  0.00           C
ATOM   3513  C18 DPPC  414      15.583   4.587  74.361  1.00  0.00           C
ATOM   3514  C19 DPPC  414      14.540   5.204  73.452  1.00  0.00           C
ATOM   3515  C20 DPPC  414      15.251   6.038  72.317  1.00  0.00           C
ATOM   3516  C21 DPPC  414      14.297   6.617  71.246  1.00  0.00           C
ATOM   3517  C22 DPPC  414      15.189   7.056  70.139  1.00  0.00           C
ATOM   3518  C23 DPPC  414      14.443   8.088  69.302  1.00  0.00           C
ATOM   3519  C24 DPPC  414      15.091   8.537  67.970  1.00  0.00           C
ATOM   3520  C25 DPPC  414      16.459   9.253  68.229  1.00  0.00           C
ATOM   3521  C26 DPPC  414      16.874  10.019  66.989  1.00  0.00           C
ATOM   3522  C27 DPPC  414      17.094   9.157  65.749  1.00  0.00           C
ATOM   3523  C28 DPPC  414      17.484  10.019  64.545  1.00  0.00           C
ATOM   3524  C29 DPPC  414      17.738   9.379  63.133  1.00  0.00           C
ATOM   3525  C30 DPPC  414      18.405  10.328  62.186  1.00  0.00           C
ATOM   3526  C31 DPPC  414      18.682   9.679  60.804  1.00  0.00           C
ATOM   3527  C32 DPPC  414      16.178  -0.661  75.943  1.00  0.00           C
ATOM   3528  O33 DPPC  414      16.596  -0.766  74.584  1.00  0.00           O
ATOM   3529  C34 DPPC  414      16.631  -2.044  74.054  1.00  0.00           C
ATOM   3530  O35 DPPC  414      16.347  -2.994  74.770  1.00  0.00           O
ATOM   3531  C36 DPPC  414      16.945  -2.176  72.580  1.00  0.00           C
ATOM   3532  C37 DPPC  414      15.913  -3.048  71.858  1.00  0.00           C
ATOM   3533  C38 DPPC  414      16.707  -3.458  70.580  1.00  0.00           C
ATOM   3534  C39 DPPC  414      15.658  -4.124  69.687  1.00  0.00           C
ATOM   3535  C40 DPPC  414      16.259  -4.643  68.329  1.00  0.00           C
ATOM   3536  C41 DPPC  414      16.234  -3.543  67.276  1.00  0.00           C
ATOM   3537  C42 DPPC  414      16.693  -4.325  66.002  1.00  0.00           C
ATOM   3538  C43 DPPC  414      15.821  -5.504  65.629  1.00  0.00           C
ATOM   3539  C44 DPPC  414      16.253  -6.187  64.284  1.00  0.00           C
ATOM   3540  C45 DPPC  414      15.185  -7.192  63.814  1.00  0.00           C
ATOM   3541  C46 DPPC  414      15.472  -7.916  62.554  1.00  0.00           C
ATOM   3542  C47 DPPC  414      16.742  -8.692  62.862  1.00  0.00           C
ATOM   3543  C48 DPPC  414      16.833  -9.752  61.723  1.00  0.00           C
ATOM   3544  C49 DPPC  414      17.534  -9.221  60.529  1.00  0.00           C
ATOM   3545  C50 DPPC  414      17.596 -10.289  59.457  1.00  0.00           C
ATOM   3546  C1  DPPC  415      32.547  52.271  75.402  1.00  0.00           C
ATOM   3547  C2  DPPC  415      32.842  54.175  76.821  1.00  0.00           C
ATOM   3548  C3  DPPC  415      34.153  52.006  76.939  1.00  0.00           C
ATOM   3549  N4  DPPC  415      33.595  53.083  76.104  1.00  0.00           N
ATOM   3550  C5  DPPC  415      34.718  53.540  75.209  1.00  0.00           C
ATOM   3551  C6  DPPC  415      35.477  54.790  75.639  1.00  0.00           C
ATOM   3552  O7  DPPC  415      36.428  55.351  74.718  1.00  0.00           O
ATOM   3553  P8  DPPC  415      37.983  55.175  75.207  1.00  0.00           P
ATOM   3554  O9  DPPC  415      38.028  54.160  76.254  1.00  0.00           O
ATOM   3555  O10 DPPC  415      38.572  56.500  75.415  1.00  0.00           O
ATOM   3556  O11 DPPC  415      38.499  54.665  73.787  1.00  0.00           O
ATOM   3557  C12 DPPC  415      38.012  55.720  72.851  1.00  0.00           C
ATOM   3558  C13 DPPC  415      37.986  55.220  71.421  1.00  0.00           C
ATOM   3559  O14 DPPC  415      38.187  56.249  70.507  1.00  0.00           O
ATOM   3560  C15 DPPC  415      39.377  56.816  70.207  1.00  0.00           C
ATOM   3561  O16 DPPC  415      40.395  56.442  70.831  1.00  0.00           O
ATOM   3562  C17 DPPC  415      39.336  57.729  68.956  1.00  0.00           C
ATOM   3563  C18 DPPC  415      39.776  56.852  67.780  1.00  0.00           C
ATOM   3564  C19 DPPC  415      39.587  57.627  66.458  1.00  0.00           C
ATOM   3565  C20 DPPC  415      39.860  56.566  65.396  1.00  0.00           C
ATOM   3566  C21 DPPC  415      39.861  57.146  63.981  1.00  0.00           C
ATOM   3567  C22 DPPC  415      38.426  57.460  63.533  1.00  0.00           C
ATOM   3568  C23 DPPC  415      38.410  57.902  62.068  1.00  0.00           C
ATOM   3569  C24 DPPC  415      37.053  58.066  61.425  1.00  0.00           C
ATOM   3570  C25 DPPC  415      37.196  58.561  60.071  1.00  0.00           C
ATOM   3571  C26 DPPC  415      38.086  59.809  59.996  1.00  0.00           C
ATOM   3572  C27 DPPC  415      38.285  60.244  58.500  1.00  0.00           C
ATOM   3573  C28 DPPC  415      39.023  59.218  57.652  1.00  0.00           C
ATOM   3574  C29 DPPC  415      40.387  58.999  58.299  1.00  0.00           C
ATOM   3575  C30 DPPC  415      41.165  57.726  57.766  1.00  0.00           C
ATOM   3576  C31 DPPC  415      41.156  57.831  56.244  1.00  0.00           C
ATOM   3577  C32 DPPC  415      36.538  54.667  71.190  1.00  0.00           C
ATOM   3578  O33 DPPC  415      35.469  55.521  71.599  1.00  0.00           O
ATOM   3579  C34 DPPC  415      34.246  54.950  71.539  1.00  0.00           C
ATOM   3580  O35 DPPC  415      34.139  53.724  71.494  1.00  0.00           O
ATOM   3581  C36 DPPC  415      33.004  55.859  71.586  1.00  0.00           C
ATOM   3582  C37 DPPC  415      32.412  56.251  70.176  1.00  0.00           C
ATOM   3583  C38 DPPC  415      31.999  55.001  69.426  1.00  0.00           C
ATOM   3584  C39 DPPC  415      31.497  55.480  68.064  1.00  0.00           C
ATOM   3585  C40 DPPC  415      30.707  54.464  67.289  1.00  0.00           C
ATOM   3586  C41 DPPC  415      30.369  55.208  65.962  1.00  0.00           C
ATOM   3587  C42 DPPC  415      30.292  54.243  64.730  1.00  0.00           C
ATOM   3588  C43 DPPC  415      29.547  54.932  63.620  1.00  0.00           C
ATOM   3589  C44 DPPC  415      29.354  54.056  62.357  1.00  0.00           C
ATOM   3590  C45 DPPC  415      30.669  54.069  61.565  1.00  0.00           C
ATOM   3591  C46 DPPC  415      30.234  53.463  60.255  1.00  0.00           C
ATOM   3592  C47 DPPC  415      30.933  54.092  59.077  1.00  0.00           C
ATOM   3593  C48 DPPC  415      30.333  53.539  57.826  1.00  0.00           C
ATOM   3594  C49 DPPC  415      30.729  54.259  56.516  1.00  0.00           C
ATOM   3595  C50 DPPC  415      30.255  53.494  55.300  1.00  0.00           C
ATOM   3596  C1  DPPC  416      50.549  39.461  76.495  1.00  0.00           C
ATOM   3597  C2  DPPC  416      50.159  37.145  76.361  1.00  0.00           C
ATOM   3598  C3  DPPC  416      51.900  38.187  75.082  1.00  0.00           C
ATOM   3599  N4  DPPC  416      51.234  38.138  76.401  1.00  0.00           N
ATOM   3600  C5  DPPC  416      52.157  37.990  77.568  1.00  0.00           C
ATOM   3601  C6  DPPC  416      52.914  36.623  77.625  1.00  0.00           C
ATOM   3602  O7  DPPC  416      54.069  36.509  76.744  1.00  0.00           O
ATOM   3603  P8  DPPC  416      54.771  35.046  76.921  1.00  0.00           P
ATOM   3604  O9  DPPC  416      54.897  35.030  78.369  1.00  0.00           O
ATOM   3605  O10 DPPC  416      55.986  35.064  76.051  1.00  0.00           O
ATOM   3606  O11 DPPC  416      53.632  34.220  76.221  1.00  0.00           O
ATOM   3607  C12 DPPC  416      53.876  33.616  74.961  1.00  0.00           C
ATOM   3608  C13 DPPC  416      52.719  32.701  74.527  1.00  0.00           C
ATOM   3609  O14 DPPC  416      53.108  31.526  73.770  1.00  0.00           O
ATOM   3610  C15 DPPC  416      52.451  30.355  73.460  1.00  0.00           C
ATOM   3611  O16 DPPC  416      51.765  29.707  74.278  1.00  0.00           O
ATOM   3612  C17 DPPC  416      53.308  29.571  72.436  1.00  0.00           C
ATOM   3613  C18 DPPC  416      52.846  29.826  70.995  1.00  0.00           C
ATOM   3614  C19 DPPC  416      53.619  29.010  69.895  1.00  0.00           C
ATOM   3615  C20 DPPC  416      52.854  29.426  68.635  1.00  0.00           C
ATOM   3616  C21 DPPC  416      53.593  28.895  67.347  1.00  0.00           C
ATOM   3617  C22 DPPC  416      52.562  28.912  66.306  1.00  0.00           C
ATOM   3618  C23 DPPC  416      52.852  28.192  64.970  1.00  0.00           C
ATOM   3619  C24 DPPC  416      54.019  28.867  64.220  1.00  0.00           C
ATOM   3620  C25 DPPC  416      54.293  28.031  62.955  1.00  0.00           C
ATOM   3621  C26 DPPC  416      53.090  28.067  62.073  1.00  0.00           C
ATOM   3622  C27 DPPC  416      53.621  27.774  60.657  1.00  0.00           C
ATOM   3623  C28 DPPC  416      52.488  27.944  59.629  1.00  0.00           C
ATOM   3624  C29 DPPC  416      53.070  27.788  58.292  1.00  0.00           C
ATOM   3625  C30 DPPC  416      52.017  27.981  57.186  1.00  0.00           C
ATOM   3626  C31 DPPC  416      52.595  27.737  55.834  1.00  0.00           C
ATOM   3627  C32 DPPC  416      51.561  33.693  74.115  1.00  0.00           C
ATOM   3628  O33 DPPC  416      51.557  34.166  72.744  1.00  0.00           O
ATOM   3629  C34 DPPC  416      50.676  35.098  72.340  1.00  0.00           C
ATOM   3630  O35 DPPC  416      50.208  35.634  73.285  1.00  0.00           O
ATOM   3631  C36 DPPC  416      50.610  35.734  70.968  1.00  0.00           C
ATOM   3632  C37 DPPC  416      49.199  35.780  70.441  1.00  0.00           C
ATOM   3633  C38 DPPC  416      49.073  36.546  69.124  1.00  0.00           C
ATOM   3634  C39 DPPC  416      49.512  35.679  67.890  1.00  0.00           C
ATOM   3635  C40 DPPC  416      49.351  36.376  66.639  1.00  0.00           C
ATOM   3636  C41 DPPC  416      49.926  35.836  65.358  1.00  0.00           C
ATOM   3637  C42 DPPC  416      49.586  36.657  64.049  1.00  0.00           C
ATOM   3638  C43 DPPC  416      50.486  36.191  62.902  1.00  0.00           C
ATOM   3639  C44 DPPC  416      50.336  37.283  61.759  1.00  0.00           C
ATOM   3640  C45 DPPC  416      49.085  36.962  61.099  1.00  0.00           C
ATOM   3641  C46 DPPC  416      48.995  37.962  59.971  1.00  0.00           C
ATOM   3642  C47 DPPC  416      47.613  37.949  59.302  1.00  0.00           C
ATOM   3643  C48 DPPC  416      47.650  38.840  58.090  1.00  0.00           C
ATOM   3644  C49 DPPC  416      46.271  39.369  57.647  1.00  0.00           C
ATOM   3645  C50 DPPC  416      45.646  40.016  58.875  1.00  0.00           C
ATOM   3646  C1  DPPC  417      26.364  55.644  77.611  1.00  0.00           C
ATOM   3647  C2  DPPC  417      24.151  55.618  78.244  1.00  0.00           C
ATOM   3648  C3  DPPC  417      25.835  57.000  79.424  1.00  0.00           C
ATOM   3649  N4  DPPC  417      25.314  56.548  78.152  1.00  0.00           N
ATOM   3650  C5  DPPC  417      25.097  57.556  77.061  1.00  0.00           C
ATOM   3651  C6  DPPC  417      24.119  58.758  77.318  1.00  0.00           C
ATOM   3652  O7  DPPC  417      22.718  58.356  77.188  1.00  0.00           O
ATOM   3653  P8  DPPC  417      21.865  59.607  77.573  1.00  0.00           P
ATOM   3654  O9  DPPC  417      22.356  60.179  78.839  1.00  0.00           O
ATOM   3655  O10 DPPC  417      20.583  59.212  77.217  1.00  0.00           O
ATOM   3656  O11 DPPC  417      22.442  60.604  76.434  1.00  0.00           O
ATOM   3657  C12 DPPC  417      21.401  60.885  75.505  1.00  0.00           C
ATOM   3658  C13 DPPC  417      21.818  61.718  74.371  1.00  0.00           C
ATOM   3659  O14 DPPC  417      20.716  62.097  73.429  1.00  0.00           O
ATOM   3660  C15 DPPC  417      19.761  63.001  73.753  1.00  0.00           C
ATOM   3661  O16 DPPC  417      19.905  63.829  74.658  1.00  0.00           O
ATOM   3662  C17 DPPC  417      18.771  63.349  72.669  1.00  0.00           C
ATOM   3663  C18 DPPC  417      19.078  64.796  72.053  1.00  0.00           C
ATOM   3664  C19 DPPC  417      20.397  64.854  71.257  1.00  0.00           C
ATOM   3665  C20 DPPC  417      20.159  64.139  69.996  1.00  0.00           C
ATOM   3666  C21 DPPC  417      21.454  63.971  69.212  1.00  0.00           C
ATOM   3667  C22 DPPC  417      21.057  63.654  67.752  1.00  0.00           C
ATOM   3668  C23 DPPC  417      22.224  63.055  66.930  1.00  0.00           C
ATOM   3669  C24 DPPC  417      21.779  62.448  65.602  1.00  0.00           C
ATOM   3670  C25 DPPC  417      22.980  61.997  64.761  1.00  0.00           C
ATOM   3671  C26 DPPC  417      22.630  61.743  63.250  1.00  0.00           C
ATOM   3672  C27 DPPC  417      22.035  63.023  62.555  1.00  0.00           C
ATOM   3673  C28 DPPC  417      21.841  62.625  61.084  1.00  0.00           C
ATOM   3674  C29 DPPC  417      23.141  62.669  60.369  1.00  0.00           C
ATOM   3675  C30 DPPC  417      23.572  61.389  59.716  1.00  0.00           C
ATOM   3676  C31 DPPC  417      22.444  60.745  58.945  1.00  0.00           C
ATOM   3677  C32 DPPC  417      22.913  60.966  73.667  1.00  0.00           C
ATOM   3678  O33 DPPC  417      22.520  59.653  73.219  1.00  0.00           O
ATOM   3679  C34 DPPC  417      23.571  59.101  72.618  1.00  0.00           C
ATOM   3680  O35 DPPC  417      24.701  59.401  72.972  1.00  0.00           O
ATOM   3681  C36 DPPC  417      23.202  58.033  71.485  1.00  0.00           C
ATOM   3682  C37 DPPC  417      23.436  58.633  70.096  1.00  0.00           C
ATOM   3683  C38 DPPC  417      22.857  57.797  68.943  1.00  0.00           C
ATOM   3684  C39 DPPC  417      22.841  58.499  67.555  1.00  0.00           C
ATOM   3685  C40 DPPC  417      22.065  57.640  66.551  1.00  0.00           C
ATOM   3686  C41 DPPC  417      21.911  58.516  65.311  1.00  0.00           C
ATOM   3687  C42 DPPC  417      21.267  57.761  64.190  1.00  0.00           C
ATOM   3688  C43 DPPC  417      21.228  58.617  62.944  1.00  0.00           C
ATOM   3689  C44 DPPC  417      20.779  57.730  61.815  1.00  0.00           C
ATOM   3690  C45 DPPC  417      19.320  57.341  61.980  1.00  0.00           C
ATOM   3691  C46 DPPC  417      18.957  56.494  60.785  1.00  0.00           C
ATOM   3692  C47 DPPC  417      17.499  56.265  61.000  1.00  0.00           C
ATOM   3693  C48 DPPC  417      16.647  57.503  61.100  1.00  0.00           C
ATOM   3694  C49 DPPC  417      15.183  57.217  61.402  1.00  0.00           C
ATOM   3695  C50 DPPC  417      14.505  56.375  60.342  1.00  0.00           C
ATOM   3696  C1  DPPC  418      15.622   4.356  82.362  1.00  0.00           C
ATOM   3697  C2  DPPC  418      16.828   5.772  81.177  1.00  0.00           C
ATOM   3698  C3  DPPC  418      15.120   4.786  79.955  1.00  0.00           C
ATOM   3699  N4  DPPC  418      15.441   5.330  81.259  1.00  0.00           N
ATOM   3700  C5  DPPC  418      14.420   6.155  81.957  1.00  0.00           C
ATOM   3701  C6  DPPC  418      13.754   7.267  81.126  1.00  0.00           C
ATOM   3702  O7  DPPC  418      12.777   6.783  80.258  1.00  0.00           O
ATOM   3703  P8  DPPC  418      12.022   8.025  79.779  1.00  0.00           P
ATOM   3704  O9  DPPC  418      12.984   8.755  78.966  1.00  0.00           O
ATOM   3705  O10 DPPC  418      11.534   8.606  81.075  1.00  0.00           O
ATOM   3706  O11 DPPC  418      10.968   7.234  78.905  1.00  0.00           O
ATOM   3707  C12 DPPC  418      11.565   6.922  77.634  1.00  0.00           C
ATOM   3708  C13 DPPC  418      10.603   6.146  76.758  1.00  0.00           C
ATOM   3709  O14 DPPC  418      11.214   5.155  75.884  1.00  0.00           O
ATOM   3710  C15 DPPC  418      10.318   4.295  75.418  1.00  0.00           C
ATOM   3711  O16 DPPC  418       9.371   4.085  76.170  1.00  0.00           O
ATOM   3712  C17 DPPC  418      10.685   3.265  74.380  1.00  0.00           C
ATOM   3713  C18 DPPC  418      10.392   3.576  72.911  1.00  0.00           C
ATOM   3714  C19 DPPC  418      10.812   4.952  72.385  1.00  0.00           C
ATOM   3715  C20 DPPC  418      10.369   5.165  70.943  1.00  0.00           C
ATOM   3716  C21 DPPC  418      10.510   6.635  70.505  1.00  0.00           C
ATOM   3717  C22 DPPC  418       9.994   6.731  69.012  1.00  0.00           C
ATOM   3718  C23 DPPC  418      10.733   5.760  68.092  1.00  0.00           C
ATOM   3719  C24 DPPC  418      10.088   5.863  66.688  1.00  0.00           C
ATOM   3720  C25 DPPC  418      10.843   6.784  65.723  1.00  0.00           C
ATOM   3721  C26 DPPC  418      12.382   6.541  65.873  1.00  0.00           C
ATOM   3722  C27 DPPC  418      13.187   7.549  64.979  1.00  0.00           C
ATOM   3723  C28 DPPC  418      13.040   7.164  63.541  1.00  0.00           C
ATOM   3724  C29 DPPC  418      13.326   8.292  62.464  1.00  0.00           C
ATOM   3725  C30 DPPC  418      13.486   7.671  61.081  1.00  0.00           C
ATOM   3726  C31 DPPC  418      13.793   8.716  59.865  1.00  0.00           C
ATOM   3727  C32 DPPC  418       9.746   7.151  76.091  1.00  0.00           C
ATOM   3728  O33 DPPC  418      10.297   8.199  75.383  1.00  0.00           O
ATOM   3729  C34 DPPC  418       9.483   9.280  75.147  1.00  0.00           C
ATOM   3730  O35 DPPC  418       8.372   9.358  75.752  1.00  0.00           O
ATOM   3731  C36 DPPC  418       9.879  10.261  74.029  1.00  0.00           C
ATOM   3732  C37 DPPC  418       9.676   9.696  72.572  1.00  0.00           C
ATOM   3733  C38 DPPC  418      10.385  10.645  71.620  1.00  0.00           C
ATOM   3734  C39 DPPC  418      10.391  10.290  70.121  1.00  0.00           C
ATOM   3735  C40 DPPC  418      10.895  11.446  69.233  1.00  0.00           C
ATOM   3736  C41 DPPC  418      11.704  10.998  68.002  1.00  0.00           C
ATOM   3737  C42 DPPC  418      11.937  12.260  67.147  1.00  0.00           C
ATOM   3738  C43 DPPC  418      12.692  11.815  65.886  1.00  0.00           C
ATOM   3739  C44 DPPC  418      12.301  12.674  64.685  1.00  0.00           C
ATOM   3740  C45 DPPC  418      13.296  12.471  63.499  1.00  0.00           C
ATOM   3741  C46 DPPC  418      12.808  13.201  62.229  1.00  0.00           C
ATOM   3742  C47 DPPC  418      13.707  12.975  61.053  1.00  0.00           C
ATOM   3743  C48 DPPC  418      13.431  13.809  59.787  1.00  0.00           C
ATOM   3744  C49 DPPC  418      14.250  13.544  58.521  1.00  0.00           C
ATOM   3745  C50 DPPC  418      14.029  12.101  57.954  1.00  0.00           C
ATOM   3746  C1  DPPC  419      52.160  10.154  84.433  1.00  0.00           C
ATOM   3747  C2  DPPC  419      50.071  10.545  83.400  1.00  0.00           C
ATOM   3748  C3  DPPC  419      51.737  12.078  83.003  1.00  0.00           C
ATOM   3749  N4  DPPC  419      51.536  10.615  83.189  1.00  0.00           N
ATOM   3750  C5  DPPC  419      51.858   9.921  81.939  1.00  0.00           C
ATOM   3751  C6  DPPC  419      53.327   9.867  81.666  1.00  0.00           C
ATOM   3752  O7  DPPC  419      53.637   9.082  80.453  1.00  0.00           O
ATOM   3753  P8  DPPC  419      55.184   9.121  80.215  1.00  0.00           P
ATOM   3754  O9  DPPC  419      55.334   7.960  79.347  1.00  0.00           O
ATOM   3755  O10 DPPC  419      56.013   9.365  81.386  1.00  0.00           O
ATOM   3756  O11 DPPC  419      55.327  10.346  79.302  1.00  0.00           O
ATOM   3757  C12 DPPC  419      54.844  10.016  78.012  1.00  0.00           C
ATOM   3758  C13 DPPC  419      54.984  11.188  77.114  1.00  0.00           C
ATOM   3759  O14 DPPC  419      54.469  10.960  75.799  1.00  0.00           O
ATOM   3760  C15 DPPC  419      53.074  10.956  75.631  1.00  0.00           C
ATOM   3761  O16 DPPC  419      52.295  11.157  76.593  1.00  0.00           O
ATOM   3762  C17 DPPC  419      52.486  11.000  74.280  1.00  0.00           C
ATOM   3763  C18 DPPC  419      53.431  11.826  73.331  1.00  0.00           C
ATOM   3764  C19 DPPC  419      53.452  11.102  71.957  1.00  0.00           C
ATOM   3765  C20 DPPC  419      54.532  11.579  70.990  1.00  0.00           C
ATOM   3766  C21 DPPC  419      54.131  10.877  69.703  1.00  0.00           C
ATOM   3767  C22 DPPC  419      55.187  11.288  68.719  1.00  0.00           C
ATOM   3768  C23 DPPC  419      54.796  11.175  67.234  1.00  0.00           C
ATOM   3769  C24 DPPC  419      56.131  11.335  66.408  1.00  0.00           C
ATOM   3770  C25 DPPC  419      55.849  11.168  64.919  1.00  0.00           C
ATOM   3771  C26 DPPC  419      57.064  11.152  64.031  1.00  0.00           C
ATOM   3772  C27 DPPC  419      56.681  10.697  62.628  1.00  0.00           C
ATOM   3773  C28 DPPC  419      57.849  10.599  61.769  1.00  0.00           C
ATOM   3774  C29 DPPC  419      57.588   9.772  60.463  1.00  0.00           C
ATOM   3775  C30 DPPC  419      58.637   9.734  59.416  1.00  0.00           C
ATOM   3776  C31 DPPC  419      58.359   8.915  58.172  1.00  0.00           C
ATOM   3777  C32 DPPC  419      56.530  11.475  77.086  1.00  0.00           C
ATOM   3778  O33 DPPC  419      56.893  12.503  76.071  1.00  0.00           O
ATOM   3779  C34 DPPC  419      58.191  12.629  75.901  1.00  0.00           C
ATOM   3780  O35 DPPC  419      58.987  11.862  76.340  1.00  0.00           O
ATOM   3781  C36 DPPC  419      58.614  13.696  74.815  1.00  0.00           C
ATOM   3782  C37 DPPC  419      58.359  13.284  73.377  1.00  0.00           C
ATOM   3783  C38 DPPC  419      58.974  14.175  72.338  1.00  0.00           C
ATOM   3784  C39 DPPC  419      58.543  13.543  71.006  1.00  0.00           C
ATOM   3785  C40 DPPC  419      59.524  13.994  69.935  1.00  0.00           C
ATOM   3786  C41 DPPC  419      59.047  13.250  68.658  1.00  0.00           C
ATOM   3787  C42 DPPC  419      60.025  13.590  67.495  1.00  0.00           C
ATOM   3788  C43 DPPC  419      59.801  12.785  66.237  1.00  0.00           C
ATOM   3789  C44 DPPC  419      60.958  12.913  65.253  1.00  0.00           C
ATOM   3790  C45 DPPC  419      60.775  12.042  64.017  1.00  0.00           C
ATOM   3791  C46 DPPC  419      60.934  12.803  62.700  1.00  0.00           C
ATOM   3792  C47 DPPC  419      61.215  11.822  61.546  1.00  0.00           C
ATOM   3793  C48 DPPC  419      61.642  12.643  60.324  1.00  0.00           C
ATOM   3794  C49 DPPC  419      62.241  11.804  59.253  1.00  0.00           C
ATOM   3795  C50 DPPC  419      62.402  12.727  58.033  1.00  0.00           C
ATOM   3796  C1  DPPC  420       2.888  47.805  81.350  1.00  0.00           C
ATOM   3797  C2  DPPC  420       3.249  45.767  80.561  1.00  0.00           C
ATOM   3798  C3  DPPC  420       1.291  46.245  81.970  1.00  0.00           C
ATOM   3799  N4  DPPC  420       2.152  46.624  80.844  1.00  0.00           N
ATOM   3800  C5  DPPC  420       1.344  47.223  79.774  1.00  0.00           C
ATOM   3801  C6  DPPC  420       1.063  46.238  78.580  1.00  0.00           C
ATOM   3802  O7  DPPC  420       0.180  45.095  78.857  1.00  0.00           O
ATOM   3803  P8  DPPC  420      -0.991  45.347  77.825  1.00  0.00           P
ATOM   3804  O9  DPPC  420      -2.075  44.446  78.201  1.00  0.00           O
ATOM   3805  O10 DPPC  420      -1.320  46.713  77.707  1.00  0.00           O
ATOM   3806  O11 DPPC  420      -0.367  44.937  76.405  1.00  0.00           O
ATOM   3807  C12 DPPC  420      -0.288  43.566  76.207  1.00  0.00           C
ATOM   3808  C13 DPPC  420       0.187  43.097  74.789  1.00  0.00           C
ATOM   3809  O14 DPPC  420       0.409  41.715  74.713  1.00  0.00           O
ATOM   3810  C15 DPPC  420      -0.608  40.848  74.754  1.00  0.00           C
ATOM   3811  O16 DPPC  420      -1.604  41.063  75.476  1.00  0.00           O
ATOM   3812  C17 DPPC  420      -0.222  39.406  74.603  1.00  0.00           C
ATOM   3813  C18 DPPC  420      -0.774  38.736  73.354  1.00  0.00           C
ATOM   3814  C19 DPPC  420      -0.891  37.200  73.330  1.00  0.00           C
ATOM   3815  C20 DPPC  420      -1.359  36.848  71.836  1.00  0.00           C
ATOM   3816  C21 DPPC  420      -1.662  35.376  71.581  1.00  0.00           C
ATOM   3817  C22 DPPC  420      -1.962  35.189  70.043  1.00  0.00           C
ATOM   3818  C23 DPPC  420      -2.443  33.758  69.970  1.00  0.00           C
ATOM   3819  C24 DPPC  420      -2.411  33.229  68.546  1.00  0.00           C
ATOM   3820  C25 DPPC  420      -3.209  33.903  67.392  1.00  0.00           C
ATOM   3821  C26 DPPC  420      -3.014  32.924  66.230  1.00  0.00           C
ATOM   3822  C27 DPPC  420      -3.449  33.399  64.847  1.00  0.00           C
ATOM   3823  C28 DPPC  420      -3.167  32.315  63.769  1.00  0.00           C
ATOM   3824  C29 DPPC  420      -3.511  32.677  62.345  1.00  0.00           C
ATOM   3825  C30 DPPC  420      -2.723  33.900  62.046  1.00  0.00           C
ATOM   3826  C31 DPPC  420      -2.652  34.377  60.611  1.00  0.00           C
ATOM   3827  C32 DPPC  420       1.497  43.901  74.552  1.00  0.00           C
ATOM   3828  O33 DPPC  420       1.749  44.192  73.148  1.00  0.00           O
ATOM   3829  C34 DPPC  420       2.771  45.050  72.787  1.00  0.00           C
ATOM   3830  O35 DPPC  420       3.388  45.738  73.574  1.00  0.00           O
ATOM   3831  C36 DPPC  420       2.853  45.225  71.275  1.00  0.00           C
ATOM   3832  C37 DPPC  420       4.012  44.557  70.507  1.00  0.00           C
ATOM   3833  C38 DPPC  420       4.033  45.359  69.164  1.00  0.00           C
ATOM   3834  C39 DPPC  420       4.511  44.500  67.967  1.00  0.00           C
ATOM   3835  C40 DPPC  420       4.389  45.197  66.591  1.00  0.00           C
ATOM   3836  C41 DPPC  420       4.949  44.363  65.384  1.00  0.00           C
ATOM   3837  C42 DPPC  420       4.625  45.394  64.284  1.00  0.00           C
ATOM   3838  C43 DPPC  420       5.029  44.777  62.927  1.00  0.00           C
ATOM   3839  C44 DPPC  420       4.566  45.741  61.846  1.00  0.00           C
ATOM   3840  C45 DPPC  420       4.903  45.286  60.436  1.00  0.00           C
ATOM   3841  C46 DPPC  420       6.410  45.390  60.176  1.00  0.00           C
ATOM   3842  C47 DPPC  420       6.818  44.846  58.838  1.00  0.00           C
ATOM   3843  C48 DPPC  420       8.311  45.037  58.459  1.00  0.00           C
ATOM   3844  C49 DPPC  420       8.819  46.495  58.353  1.00  0.00           C
ATOM   3845  C50 DPPC  420       8.044  47.282  57.235  1.00  0.00           C
ATOM   3846  C1  DPPC  421      50.099   6.194  77.266  1.00  0.00           C
ATOM   3847  C2  DPPC  421      50.766   8.319  78.110  1.00  0.00           C
ATOM   3848  C3  DPPC  421      52.150   7.200  76.506  1.00  0.00           C
ATOM   3849  N4  DPPC  421      50.719   7.448  76.919  1.00  0.00           N
ATOM   3850  C5  DPPC  421      50.147   8.031  75.644  1.00  0.00           C
ATOM   3851  C6  DPPC  421      48.608   8.334  75.829  1.00  0.00           C
ATOM   3852  O7  DPPC  421      48.200   9.405  76.563  1.00  0.00           O
ATOM   3853  P8  DPPC  421      46.685   9.168  76.877  1.00  0.00           P
ATOM   3854  O9  DPPC  421      46.307  10.091  77.881  1.00  0.00           O
ATOM   3855  O10 DPPC  421      46.438   7.759  77.003  1.00  0.00           O
ATOM   3856  O11 DPPC  421      46.132   9.441  75.426  1.00  0.00           O
ATOM   3857  C12 DPPC  421      45.154  10.481  75.560  1.00  0.00           C
ATOM   3858  C13 DPPC  421      44.443  11.206  74.344  1.00  0.00           C
ATOM   3859  O14 DPPC  421      43.670  10.276  73.507  1.00  0.00           O
ATOM   3860  C15 DPPC  421      42.692  10.863  72.810  1.00  0.00           C
ATOM   3861  O16 DPPC  421      42.216  12.018  73.047  1.00  0.00           O
ATOM   3862  C17 DPPC  421      42.222   9.951  71.687  1.00  0.00           C
ATOM   3863  C18 DPPC  421      42.687  10.600  70.358  1.00  0.00           C
ATOM   3864  C19 DPPC  421      41.894  10.090  69.182  1.00  0.00           C
ATOM   3865  C20 DPPC  421      42.042  10.948  67.924  1.00  0.00           C
ATOM   3866  C21 DPPC  421      41.711  10.130  66.667  1.00  0.00           C
ATOM   3867  C22 DPPC  421      42.463  10.685  65.420  1.00  0.00           C
ATOM   3868  C23 DPPC  421      42.203  10.049  64.072  1.00  0.00           C
ATOM   3869  C24 DPPC  421      43.194  10.599  62.981  1.00  0.00           C
ATOM   3870  C25 DPPC  421      42.910  10.034  61.647  1.00  0.00           C
ATOM   3871  C26 DPPC  421      43.863  10.579  60.591  1.00  0.00           C
ATOM   3872  C27 DPPC  421      43.381  10.030  59.273  1.00  0.00           C
ATOM   3873  C28 DPPC  421      44.425  10.383  58.148  1.00  0.00           C
ATOM   3874  C29 DPPC  421      43.919   9.722  56.839  1.00  0.00           C
ATOM   3875  C30 DPPC  421      44.825   9.834  55.656  1.00  0.00           C
ATOM   3876  C31 DPPC  421      44.439   8.833  54.558  1.00  0.00           C
ATOM   3877  C32 DPPC  421      45.747  11.830  73.759  1.00  0.00           C
ATOM   3878  O33 DPPC  421      45.522  12.712  72.703  1.00  0.00           O
ATOM   3879  C34 DPPC  421      46.567  13.210  72.061  1.00  0.00           C
ATOM   3880  O35 DPPC  421      47.635  13.437  72.660  1.00  0.00           O
ATOM   3881  C36 DPPC  421      46.214  13.715  70.665  1.00  0.00           C
ATOM   3882  C37 DPPC  421      46.076  12.529  69.696  1.00  0.00           C
ATOM   3883  C38 DPPC  421      46.152  13.019  68.270  1.00  0.00           C
ATOM   3884  C39 DPPC  421      46.457  11.832  67.329  1.00  0.00           C
ATOM   3885  C40 DPPC  421      46.278  12.283  65.876  1.00  0.00           C
ATOM   3886  C41 DPPC  421      46.905  11.280  64.924  1.00  0.00           C
ATOM   3887  C42 DPPC  421      48.414  11.519  64.803  1.00  0.00           C
ATOM   3888  C43 DPPC  421      48.825  10.522  63.757  1.00  0.00           C
ATOM   3889  C44 DPPC  421      50.236  10.887  63.230  1.00  0.00           C
ATOM   3890  C45 DPPC  421      50.542  10.139  61.884  1.00  0.00           C
ATOM   3891  C46 DPPC  421      52.039  10.017  61.609  1.00  0.00           C
ATOM   3892  C47 DPPC  421      52.346   9.347  60.234  1.00  0.00           C
ATOM   3893  C48 DPPC  421      53.650   8.621  60.476  1.00  0.00           C
ATOM   3894  C49 DPPC  421      53.964   7.538  59.425  1.00  0.00           C
ATOM   3895  C50 DPPC  421      52.905   6.464  59.131  1.00  0.00           C
ATOM   3896  C1  DPPC  422       7.326  51.242  83.262  1.00  0.00           C
ATOM   3897  C2  DPPC  422       7.537  52.669  81.359  1.00  0.00           C
ATOM   3898  C3  DPPC  422       9.451  51.739  82.601  1.00  0.00           C
ATOM   3899  N4  DPPC  422       8.100  51.489  82.044  1.00  0.00           N
ATOM   3900  C5  DPPC  422       7.995  50.252  81.216  1.00  0.00           C
ATOM   3901  C6  DPPC  422       9.117  50.047  80.131  1.00  0.00           C
ATOM   3902  O7  DPPC  422       8.791  48.990  79.250  1.00  0.00           O
ATOM   3903  P8  DPPC  422       9.914  48.261  78.475  1.00  0.00           P
ATOM   3904  O9  DPPC  422       9.826  46.884  78.805  1.00  0.00           O
ATOM   3905  O10 DPPC  422      11.126  49.138  78.588  1.00  0.00           O
ATOM   3906  O11 DPPC  422       9.283  48.706  77.066  1.00  0.00           O
ATOM   3907  C12 DPPC  422       8.044  48.066  76.847  1.00  0.00           C
ATOM   3908  C13 DPPC  422       7.269  48.682  75.699  1.00  0.00           C
ATOM   3909  O14 DPPC  422       7.162  47.797  74.565  1.00  0.00           O
ATOM   3910  C15 DPPC  422       6.237  48.031  73.591  1.00  0.00           C
ATOM   3911  O16 DPPC  422       5.039  48.305  73.769  1.00  0.00           O
ATOM   3912  C17 DPPC  422       6.833  47.880  72.154  1.00  0.00           C
ATOM   3913  C18 DPPC  422       5.949  47.995  70.883  1.00  0.00           C
ATOM   3914  C19 DPPC  422       6.869  48.222  69.689  1.00  0.00           C
ATOM   3915  C20 DPPC  422       5.970  48.751  68.537  1.00  0.00           C
ATOM   3916  C21 DPPC  422       6.558  48.562  67.164  1.00  0.00           C
ATOM   3917  C22 DPPC  422       8.041  49.144  67.093  1.00  0.00           C
ATOM   3918  C23 DPPC  422       8.579  48.845  65.673  1.00  0.00           C
ATOM   3919  C24 DPPC  422       7.695  49.585  64.644  1.00  0.00           C
ATOM   3920  C25 DPPC  422       8.413  49.417  63.287  1.00  0.00           C
ATOM   3921  C26 DPPC  422       8.716  47.908  63.073  1.00  0.00           C
ATOM   3922  C27 DPPC  422       9.634  47.598  61.878  1.00  0.00           C
ATOM   3923  C28 DPPC  422      10.937  48.317  62.004  1.00  0.00           C
ATOM   3924  C29 DPPC  422      11.759  48.161  60.726  1.00  0.00           C
ATOM   3925  C30 DPPC  422      12.779  47.020  60.828  1.00  0.00           C
ATOM   3926  C31 DPPC  422      13.406  46.676  59.496  1.00  0.00           C
ATOM   3927  C32 DPPC  422       7.915  50.083  75.292  1.00  0.00           C
ATOM   3928  O33 DPPC  422       7.315  50.906  74.278  1.00  0.00           O
ATOM   3929  C34 DPPC  422       7.907  52.082  73.847  1.00  0.00           C
ATOM   3930  O35 DPPC  422       9.058  52.357  74.207  1.00  0.00           O
ATOM   3931  C36 DPPC  422       7.121  52.759  72.767  1.00  0.00           C
ATOM   3932  C37 DPPC  422       7.958  52.616  71.490  1.00  0.00           C
ATOM   3933  C38 DPPC  422       7.121  53.141  70.322  1.00  0.00           C
ATOM   3934  C39 DPPC  422       7.971  52.979  69.008  1.00  0.00           C
ATOM   3935  C40 DPPC  422       7.139  53.666  67.910  1.00  0.00           C
ATOM   3936  C41 DPPC  422       7.263  53.028  66.525  1.00  0.00           C
ATOM   3937  C42 DPPC  422       6.812  53.995  65.517  1.00  0.00           C
ATOM   3938  C43 DPPC  422       7.023  53.412  64.086  1.00  0.00           C
ATOM   3939  C44 DPPC  422       6.520  54.463  63.107  1.00  0.00           C
ATOM   3940  C45 DPPC  422       6.096  53.766  61.770  1.00  0.00           C
ATOM   3941  C46 DPPC  422       7.136  53.022  61.000  1.00  0.00           C
ATOM   3942  C47 DPPC  422       6.592  52.855  59.585  1.00  0.00           C
ATOM   3943  C48 DPPC  422       7.437  51.843  58.762  1.00  0.00           C
ATOM   3944  C49 DPPC  422       6.771  51.769  57.367  1.00  0.00           C
ATOM   3945  C50 DPPC  422       7.587  50.830  56.441  1.00  0.00           C
ATOM   3946  C1  DPPC  423       3.020  40.023  79.547  1.00  0.00           C
ATOM   3947  C2  DPPC  423       2.914  39.138  77.213  1.00  0.00           C
ATOM   3948  C3  DPPC  423       1.021  39.561  78.491  1.00  0.00           C
ATOM   3949  N4  DPPC  423       2.376  40.037  78.237  1.00  0.00           N
ATOM   3950  C5  DPPC  423       2.211  41.457  77.798  1.00  0.00           C
ATOM   3951  C6  DPPC  423       3.521  42.302  77.544  1.00  0.00           C
ATOM   3952  O7  DPPC  423       3.331  43.585  76.997  1.00  0.00           O
ATOM   3953  P8  DPPC  423       4.790  44.284  77.096  1.00  0.00           P
ATOM   3954  O9  DPPC  423       5.445  43.955  78.391  1.00  0.00           O
ATOM   3955  O10 DPPC  423       4.586  45.719  76.661  1.00  0.00           O
ATOM   3956  O11 DPPC  423       5.368  43.284  75.915  1.00  0.00           O
ATOM   3957  C12 DPPC  423       5.614  44.032  74.737  1.00  0.00           C
ATOM   3958  C13 DPPC  423       6.271  43.040  73.830  1.00  0.00           C
ATOM   3959  O14 DPPC  423       6.970  43.452  72.624  1.00  0.00           O
ATOM   3960  C15 DPPC  423       8.216  43.953  72.741  1.00  0.00           C
ATOM   3961  O16 DPPC  423       8.824  43.703  73.756  1.00  0.00           O
ATOM   3962  C17 DPPC  423       8.996  44.571  71.614  1.00  0.00           C
ATOM   3963  C18 DPPC  423       8.892  43.725  70.425  1.00  0.00           C
ATOM   3964  C19 DPPC  423       9.525  44.501  69.296  1.00  0.00           C
ATOM   3965  C20 DPPC  423       9.368  43.701  68.027  1.00  0.00           C
ATOM   3966  C21 DPPC  423       9.308  44.600  66.789  1.00  0.00           C
ATOM   3967  C22 DPPC  423       9.064  43.654  65.613  1.00  0.00           C
ATOM   3968  C23 DPPC  423       9.176  44.402  64.282  1.00  0.00           C
ATOM   3969  C24 DPPC  423       8.705  43.496  63.175  1.00  0.00           C
ATOM   3970  C25 DPPC  423       9.683  42.510  62.697  1.00  0.00           C
ATOM   3971  C26 DPPC  423       9.109  41.640  61.538  1.00  0.00           C
ATOM   3972  C27 DPPC  423      10.194  40.739  61.100  1.00  0.00           C
ATOM   3973  C28 DPPC  423      10.048  40.326  59.642  1.00  0.00           C
ATOM   3974  C29 DPPC  423      10.338  41.553  58.803  1.00  0.00           C
ATOM   3975  C30 DPPC  423      11.763  41.977  58.772  1.00  0.00           C
ATOM   3976  C31 DPPC  423      11.788  43.205  57.917  1.00  0.00           C
ATOM   3977  C32 DPPC  423       5.240  41.929  73.737  1.00  0.00           C
ATOM   3978  O33 DPPC  423       3.913  42.090  73.132  1.00  0.00           O
ATOM   3979  C34 DPPC  423       3.161  41.036  73.284  1.00  0.00           C
ATOM   3980  O35 DPPC  423       3.110  40.341  74.299  1.00  0.00           O
ATOM   3981  C36 DPPC  423       2.161  40.718  72.152  1.00  0.00           C
ATOM   3982  C37 DPPC  423       2.791  40.955  70.761  1.00  0.00           C
ATOM   3983  C38 DPPC  423       1.896  40.433  69.621  1.00  0.00           C
ATOM   3984  C39 DPPC  423       2.658  40.693  68.318  1.00  0.00           C
ATOM   3985  C40 DPPC  423       1.774  40.452  67.136  1.00  0.00           C
ATOM   3986  C41 DPPC  423       2.552  40.437  65.868  1.00  0.00           C
ATOM   3987  C42 DPPC  423       1.685  40.142  64.664  1.00  0.00           C
ATOM   3988  C43 DPPC  423       2.536  40.093  63.412  1.00  0.00           C
ATOM   3989  C44 DPPC  423       3.209  41.372  62.878  1.00  0.00           C
ATOM   3990  C45 DPPC  423       3.484  41.298  61.323  1.00  0.00           C
ATOM   3991  C46 DPPC  423       2.207  41.711  60.596  1.00  0.00           C
ATOM   3992  C47 DPPC  423       2.276  41.411  59.087  1.00  0.00           C
ATOM   3993  C48 DPPC  423       2.509  39.905  58.944  1.00  0.00           C
ATOM   3994  C49 DPPC  423       2.240  39.437  57.492  1.00  0.00           C
ATOM   3995  C50 DPPC  423       2.792  38.075  57.204  1.00  0.00           C
ATOM   3996  C1  DPPC  424      53.029  23.401  84.557  1.00  0.00           C
ATOM   3997  C2  DPPC  424      51.892  24.690  82.960  1.00  0.00           C
ATOM   3998  C3  DPPC  424      53.943  25.561  83.974  1.00  0.00           C
ATOM   3999  N4  DPPC  424      53.254  24.418  83.477  1.00  0.00           N
ATOM   4000  C5  DPPC  424      54.009  23.642  82.498  1.00  0.00           C
ATOM   4001  C6  DPPC  424      54.542  24.404  81.255  1.00  0.00           C
ATOM   4002  O7  DPPC  424      55.541  23.857  80.419  1.00  0.00           O
ATOM   4003  P8  DPPC  424      55.921  24.989  79.384  1.00  0.00           P
ATOM   4004  O9  DPPC  424      55.384  26.304  79.834  1.00  0.00           O
ATOM   4005  O10 DPPC  424      57.306  24.663  79.267  1.00  0.00           O
ATOM   4006  O11 DPPC  424      55.007  24.334  78.205  1.00  0.00           O
ATOM   4007  C12 DPPC  424      55.863  23.608  77.324  1.00  0.00           C
ATOM   4008  C13 DPPC  424      55.036  23.134  76.108  1.00  0.00           C
ATOM   4009  O14 DPPC  424      55.785  22.599  74.996  1.00  0.00           O
ATOM   4010  C15 DPPC  424      55.406  21.340  74.636  1.00  0.00           C
ATOM   4011  O16 DPPC  424      54.749  20.621  75.423  1.00  0.00           O
ATOM   4012  C17 DPPC  424      56.099  20.770  73.374  1.00  0.00           C
ATOM   4013  C18 DPPC  424      55.661  21.421  72.063  1.00  0.00           C
ATOM   4014  C19 DPPC  424      56.439  21.143  70.802  1.00  0.00           C
ATOM   4015  C20 DPPC  424      55.991  21.755  69.469  1.00  0.00           C
ATOM   4016  C21 DPPC  424      57.194  21.724  68.537  1.00  0.00           C
ATOM   4017  C22 DPPC  424      56.753  22.104  67.097  1.00  0.00           C
ATOM   4018  C23 DPPC  424      57.135  21.010  66.141  1.00  0.00           C
ATOM   4019  C24 DPPC  424      56.939  21.516  64.713  1.00  0.00           C
ATOM   4020  C25 DPPC  424      57.573  20.388  63.974  1.00  0.00           C
ATOM   4021  C26 DPPC  424      57.535  20.677  62.452  1.00  0.00           C
ATOM   4022  C27 DPPC  424      58.578  19.810  61.714  1.00  0.00           C
ATOM   4023  C28 DPPC  424      58.354  19.960  60.213  1.00  0.00           C
ATOM   4024  C29 DPPC  424      57.074  19.170  59.906  1.00  0.00           C
ATOM   4025  C30 DPPC  424      56.699  19.239  58.453  1.00  0.00           C
ATOM   4026  C31 DPPC  424      55.492  18.420  58.207  1.00  0.00           C
ATOM   4027  C32 DPPC  424      54.438  24.472  75.688  1.00  0.00           C
ATOM   4028  O33 DPPC  424      53.610  24.388  74.514  1.00  0.00           O
ATOM   4029  C34 DPPC  424      52.906  25.455  74.172  1.00  0.00           C
ATOM   4030  O35 DPPC  424      53.023  26.507  74.850  1.00  0.00           O
ATOM   4031  C36 DPPC  424      52.064  25.362  72.904  1.00  0.00           C
ATOM   4032  C37 DPPC  424      53.015  25.540  71.714  1.00  0.00           C
ATOM   4033  C38 DPPC  424      52.386  25.300  70.377  1.00  0.00           C
ATOM   4034  C39 DPPC  424      53.452  25.019  69.259  1.00  0.00           C
ATOM   4035  C40 DPPC  424      52.848  24.617  67.864  1.00  0.00           C
ATOM   4036  C41 DPPC  424      53.890  24.574  66.761  1.00  0.00           C
ATOM   4037  C42 DPPC  424      53.178  24.523  65.364  1.00  0.00           C
ATOM   4038  C43 DPPC  424      54.155  24.272  64.196  1.00  0.00           C
ATOM   4039  C44 DPPC  424      53.362  24.013  62.899  1.00  0.00           C
ATOM   4040  C45 DPPC  424      54.418  23.850  61.857  1.00  0.00           C
ATOM   4041  C46 DPPC  424      53.852  23.357  60.542  1.00  0.00           C
ATOM   4042  C47 DPPC  424      54.963  23.055  59.587  1.00  0.00           C
ATOM   4043  C48 DPPC  424      54.392  22.903  58.179  1.00  0.00           C
ATOM   4044  C49 DPPC  424      55.336  22.341  57.178  1.00  0.00           C
ATOM   4045  C50 DPPC  424      54.873  22.454  55.701  1.00  0.00           C
ATOM   4046  C1  DPPC  425       8.499  14.606  83.862  1.00  0.00           C
ATOM   4047  C2  DPPC  425       8.848  15.919  85.847  1.00  0.00           C
ATOM   4048  C3  DPPC  425       9.962  14.023  85.643  1.00  0.00           C
ATOM   4049  N4  DPPC  425       9.524  15.098  84.797  1.00  0.00           N
ATOM   4050  C5  DPPC  425      10.611  15.815  84.090  1.00  0.00           C
ATOM   4051  C6  DPPC  425      11.721  15.039  83.309  1.00  0.00           C
ATOM   4052  O7  DPPC  425      11.315  14.212  82.225  1.00  0.00           O
ATOM   4053  P8  DPPC  425      12.597  14.120  81.372  1.00  0.00           P
ATOM   4054  O9  DPPC  425      12.448  12.929  80.545  1.00  0.00           O
ATOM   4055  O10 DPPC  425      13.742  14.281  82.190  1.00  0.00           O
ATOM   4056  O11 DPPC  425      12.526  15.471  80.585  1.00  0.00           O
ATOM   4057  C12 DPPC  425      11.336  15.318  79.802  1.00  0.00           C
ATOM   4058  C13 DPPC  425      10.885  16.731  79.337  1.00  0.00           C
ATOM   4059  O14 DPPC  425       9.498  16.758  78.831  1.00  0.00           O
ATOM   4060  C15 DPPC  425       8.502  16.889  79.732  1.00  0.00           C
ATOM   4061  O16 DPPC  425       8.650  17.380  80.868  1.00  0.00           O
ATOM   4062  C17 DPPC  425       7.045  17.115  79.154  1.00  0.00           C
ATOM   4063  C18 DPPC  425       6.319  15.758  78.926  1.00  0.00           C
ATOM   4064  C19 DPPC  425       4.904  15.991  78.604  1.00  0.00           C
ATOM   4065  C20 DPPC  425       5.004  16.705  77.295  1.00  0.00           C
ATOM   4066  C21 DPPC  425       5.097  15.788  76.046  1.00  0.00           C
ATOM   4067  C22 DPPC  425       5.023  16.758  74.831  1.00  0.00           C
ATOM   4068  C23 DPPC  425       3.730  17.567  75.039  1.00  0.00           C
ATOM   4069  C24 DPPC  425       3.409  18.430  73.770  1.00  0.00           C
ATOM   4070  C25 DPPC  425       3.250  17.746  72.444  1.00  0.00           C
ATOM   4071  C26 DPPC  425       3.342  18.699  71.203  1.00  0.00           C
ATOM   4072  C27 DPPC  425       3.473  17.973  69.852  1.00  0.00           C
ATOM   4073  C28 DPPC  425       3.755  19.043  68.715  1.00  0.00           C
ATOM   4074  C29 DPPC  425       3.943  18.405  67.310  1.00  0.00           C
ATOM   4075  C30 DPPC  425       4.663  19.212  66.268  1.00  0.00           C
ATOM   4076  C31 DPPC  425       4.438  18.632  64.911  1.00  0.00           C
ATOM   4077  C32 DPPC  425      11.960  17.232  78.374  1.00  0.00           C
ATOM   4078  O33 DPPC  425      12.228  16.476  77.156  1.00  0.00           O
ATOM   4079  C34 DPPC  425      12.965  17.074  76.193  1.00  0.00           C
ATOM   4080  O35 DPPC  425      13.951  17.697  76.509  1.00  0.00           O
ATOM   4081  C36 DPPC  425      12.893  16.362  74.798  1.00  0.00           C
ATOM   4082  C37 DPPC  425      12.973  17.266  73.555  1.00  0.00           C
ATOM   4083  C38 DPPC  425      12.671  16.458  72.289  1.00  0.00           C
ATOM   4084  C39 DPPC  425      12.758  17.278  70.975  1.00  0.00           C
ATOM   4085  C40 DPPC  425      12.200  16.523  69.718  1.00  0.00           C
ATOM   4086  C41 DPPC  425      12.292  17.416  68.396  1.00  0.00           C
ATOM   4087  C42 DPPC  425      11.845  16.681  67.155  1.00  0.00           C
ATOM   4088  C43 DPPC  425      11.767  17.603  65.947  1.00  0.00           C
ATOM   4089  C44 DPPC  425      11.440  16.823  64.753  1.00  0.00           C
ATOM   4090  C45 DPPC  425      11.487  17.699  63.519  1.00  0.00           C
ATOM   4091  C46 DPPC  425      11.320  16.802  62.286  1.00  0.00           C
ATOM   4092  C47 DPPC  425      10.786  17.565  61.087  1.00  0.00           C
ATOM   4093  C48 DPPC  425      10.321  16.624  59.981  1.00  0.00           C
ATOM   4094  C49 DPPC  425       9.359  17.120  58.848  1.00  0.00           C
ATOM   4095  C50 DPPC  425       9.161  16.083  57.696  1.00  0.00           C
ATOM   4096  C1  DPPC  426      25.623  38.998  77.890  1.00  0.00           C
ATOM   4097  C2  DPPC  426      23.694  39.008  79.208  1.00  0.00           C
ATOM   4098  C3  DPPC  426      25.355  40.674  79.487  1.00  0.00           C
ATOM   4099  N4  DPPC  426      24.663  39.880  78.516  1.00  0.00           N
ATOM   4100  C5  DPPC  426      23.882  40.629  77.422  1.00  0.00           C
ATOM   4101  C6  DPPC  426      22.815  41.638  77.793  1.00  0.00           C
ATOM   4102  O7  DPPC  426      23.347  42.853  78.313  1.00  0.00           O
ATOM   4103  P8  DPPC  426      22.177  43.721  78.871  1.00  0.00           P
ATOM   4104  O9  DPPC  426      22.883  44.515  79.876  1.00  0.00           O
ATOM   4105  O10 DPPC  426      21.122  42.835  79.406  1.00  0.00           O
ATOM   4106  O11 DPPC  426      21.671  44.419  77.535  1.00  0.00           O
ATOM   4107  C12 DPPC  426      22.726  45.190  76.979  1.00  0.00           C
ATOM   4108  C13 DPPC  426      22.138  46.034  75.800  1.00  0.00           C
ATOM   4109  O14 DPPC  426      23.123  46.850  75.155  1.00  0.00           O
ATOM   4110  C15 DPPC  426      24.043  46.314  74.301  1.00  0.00           C
ATOM   4111  O16 DPPC  426      24.153  45.092  74.199  1.00  0.00           O
ATOM   4112  C17 DPPC  426      24.552  47.306  73.287  1.00  0.00           C
ATOM   4113  C18 DPPC  426      24.611  46.798  71.848  1.00  0.00           C
ATOM   4114  C19 DPPC  426      25.959  47.190  71.252  1.00  0.00           C
ATOM   4115  C20 DPPC  426      25.915  46.942  69.755  1.00  0.00           C
ATOM   4116  C21 DPPC  426      24.814  47.740  69.029  1.00  0.00           C
ATOM   4117  C22 DPPC  426      25.253  47.726  67.568  1.00  0.00           C
ATOM   4118  C23 DPPC  426      24.053  48.364  66.802  1.00  0.00           C
ATOM   4119  C24 DPPC  426      23.933  48.056  65.293  1.00  0.00           C
ATOM   4120  C25 DPPC  426      23.033  48.980  64.462  1.00  0.00           C
ATOM   4121  C26 DPPC  426      22.871  48.422  63.040  1.00  0.00           C
ATOM   4122  C27 DPPC  426      21.320  48.158  62.963  1.00  0.00           C
ATOM   4123  C28 DPPC  426      21.059  47.196  61.762  1.00  0.00           C
ATOM   4124  C29 DPPC  426      21.902  47.520  60.536  1.00  0.00           C
ATOM   4125  C30 DPPC  426      21.420  46.768  59.272  1.00  0.00           C
ATOM   4126  C31 DPPC  426      21.977  47.455  58.047  1.00  0.00           C
ATOM   4127  C32 DPPC  426      20.894  46.874  76.220  1.00  0.00           C
ATOM   4128  O33 DPPC  426      19.906  47.392  75.291  1.00  0.00           O
ATOM   4129  C34 DPPC  426      18.911  48.122  75.865  1.00  0.00           C
ATOM   4130  O35 DPPC  426      18.715  48.238  77.090  1.00  0.00           O
ATOM   4131  C36 DPPC  426      17.811  48.586  74.866  1.00  0.00           C
ATOM   4132  C37 DPPC  426      17.618  47.825  73.544  1.00  0.00           C
ATOM   4133  C38 DPPC  426      16.349  48.305  72.886  1.00  0.00           C
ATOM   4134  C39 DPPC  426      16.172  47.632  71.529  1.00  0.00           C
ATOM   4135  C40 DPPC  426      14.937  48.215  70.760  1.00  0.00           C
ATOM   4136  C41 DPPC  426      15.077  47.759  69.313  1.00  0.00           C
ATOM   4137  C42 DPPC  426      13.755  47.631  68.688  1.00  0.00           C
ATOM   4138  C43 DPPC  426      13.790  47.198  67.243  1.00  0.00           C
ATOM   4139  C44 DPPC  426      12.351  46.975  66.753  1.00  0.00           C
ATOM   4140  C45 DPPC  426      12.479  46.477  65.267  1.00  0.00           C
ATOM   4141  C46 DPPC  426      13.320  45.263  65.331  1.00  0.00           C
ATOM   4142  C47 DPPC  426      13.495  44.782  63.934  1.00  0.00           C
ATOM   4143  C48 DPPC  426      14.585  43.704  63.750  1.00  0.00           C
ATOM   4144  C49 DPPC  426      14.364  43.066  62.424  1.00  0.00           C
ATOM   4145  C50 DPPC  426      15.601  42.293  61.875  1.00  0.00           C
ATOM   4146  C1  DPPC  427      45.959  27.781  79.305  1.00  0.00           C
ATOM   4147  C2  DPPC  427      44.537  27.892  81.157  1.00  0.00           C
ATOM   4148  C3  DPPC  427      45.948  26.049  81.004  1.00  0.00           C
ATOM   4149  N4  DPPC  427      45.871  27.505  80.775  1.00  0.00           N
ATOM   4150  C5  DPPC  427      46.865  28.243  81.611  1.00  0.00           C
ATOM   4151  C6  DPPC  427      48.357  28.410  81.105  1.00  0.00           C
ATOM   4152  O7  DPPC  427      49.051  27.172  80.946  1.00  0.00           O
ATOM   4153  P8  DPPC  427      50.535  27.476  80.551  1.00  0.00           P
ATOM   4154  O9  DPPC  427      51.210  27.850  81.828  1.00  0.00           O
ATOM   4155  O10 DPPC  427      50.604  28.368  79.358  1.00  0.00           O
ATOM   4156  O11 DPPC  427      50.969  26.016  80.101  1.00  0.00           O
ATOM   4157  C12 DPPC  427      51.127  25.941  78.698  1.00  0.00           C
ATOM   4158  C13 DPPC  427      50.210  24.826  78.162  1.00  0.00           C
ATOM   4159  O14 DPPC  427      50.747  24.061  77.113  1.00  0.00           O
ATOM   4160  C15 DPPC  427      51.337  22.907  77.449  1.00  0.00           C
ATOM   4161  O16 DPPC  427      51.177  22.477  78.614  1.00  0.00           O
ATOM   4162  C17 DPPC  427      51.882  22.111  76.279  1.00  0.00           C
ATOM   4163  C18 DPPC  427      51.023  22.134  74.961  1.00  0.00           C
ATOM   4164  C19 DPPC  427      51.623  20.912  74.239  1.00  0.00           C
ATOM   4165  C20 DPPC  427      51.058  20.728  72.828  1.00  0.00           C
ATOM   4166  C21 DPPC  427      51.756  19.451  72.256  1.00  0.00           C
ATOM   4167  C22 DPPC  427      51.339  19.112  70.863  1.00  0.00           C
ATOM   4168  C23 DPPC  427      51.683  20.351  70.038  1.00  0.00           C
ATOM   4169  C24 DPPC  427      51.907  19.899  68.582  1.00  0.00           C
ATOM   4170  C25 DPPC  427      53.080  18.888  68.442  1.00  0.00           C
ATOM   4171  C26 DPPC  427      53.162  18.503  66.970  1.00  0.00           C
ATOM   4172  C27 DPPC  427      53.554  19.720  66.072  1.00  0.00           C
ATOM   4173  C28 DPPC  427      53.122  19.292  64.682  1.00  0.00           C
ATOM   4174  C29 DPPC  427      53.933  18.063  64.185  1.00  0.00           C
ATOM   4175  C30 DPPC  427      53.504  17.840  62.805  1.00  0.00           C
ATOM   4176  C31 DPPC  427      53.387  19.133  61.989  1.00  0.00           C
ATOM   4177  C32 DPPC  427      48.842  25.414  77.726  1.00  0.00           C
ATOM   4178  O33 DPPC  427      49.080  26.519  76.811  1.00  0.00           O
ATOM   4179  C34 DPPC  427      48.018  26.857  76.038  1.00  0.00           C
ATOM   4180  O35 DPPC  427      46.916  26.383  76.285  1.00  0.00           O
ATOM   4181  C36 DPPC  427      48.363  27.761  74.857  1.00  0.00           C
ATOM   4182  C37 DPPC  427      48.574  27.004  73.524  1.00  0.00           C
ATOM   4183  C38 DPPC  427      48.840  27.937  72.329  1.00  0.00           C
ATOM   4184  C39 DPPC  427      48.555  27.094  71.100  1.00  0.00           C
ATOM   4185  C40 DPPC  427      48.908  27.688  69.726  1.00  0.00           C
ATOM   4186  C41 DPPC  427      48.810  26.578  68.672  1.00  0.00           C
ATOM   4187  C42 DPPC  427      49.056  27.184  67.324  1.00  0.00           C
ATOM   4188  C43 DPPC  427      49.176  26.158  66.223  1.00  0.00           C
ATOM   4189  C44 DPPC  427      49.545  26.698  64.827  1.00  0.00           C
ATOM   4190  C45 DPPC  427      49.595  25.540  63.817  1.00  0.00           C
ATOM   4191  C46 DPPC  427      48.227  24.971  63.462  1.00  0.00           C
ATOM   4192  C47 DPPC  427      47.540  26.045  62.533  1.00  0.00           C
ATOM   4193  C48 DPPC  427      46.321  25.401  61.958  1.00  0.00           C
ATOM   4194  C49 DPPC  427      46.791  24.266  60.918  1.00  0.00           C
ATOM   4195  C50 DPPC  427      45.526  23.458  60.581  1.00  0.00           C
ATOM   4196  C1  DPPC  428      39.327  18.683  79.305  1.00  0.00           C
ATOM   4197  C2  DPPC  428      37.733  20.424  79.037  1.00  0.00           C
ATOM   4198  C3  DPPC  428      39.629  19.828  77.391  1.00  0.00           C
ATOM   4199  N4  DPPC  428      38.546  19.402  78.317  1.00  0.00           N
ATOM   4200  C5  DPPC  428      37.612  18.608  77.548  1.00  0.00           C
ATOM   4201  C6  DPPC  428      36.778  17.567  78.264  1.00  0.00           C
ATOM   4202  O7  DPPC  428      35.676  17.254  77.453  1.00  0.00           O
ATOM   4203  P8  DPPC  428      34.780  16.382  78.388  1.00  0.00           P
ATOM   4204  O9  DPPC  428      34.876  17.019  79.705  1.00  0.00           O
ATOM   4205  O10 DPPC  428      34.965  14.939  78.340  1.00  0.00           O
ATOM   4206  O11 DPPC  428      33.370  16.789  77.858  1.00  0.00           O
ATOM   4207  C12 DPPC  428      32.953  15.685  76.973  1.00  0.00           C
ATOM   4208  C13 DPPC  428      31.636  15.844  76.277  1.00  0.00           C
ATOM   4209  O14 DPPC  428      31.046  14.661  75.732  1.00  0.00           O
ATOM   4210  C15 DPPC  428      30.524  13.718  76.464  1.00  0.00           C
ATOM   4211  O16 DPPC  428      30.206  13.928  77.629  1.00  0.00           O
ATOM   4212  C17 DPPC  428      30.128  12.489  75.638  1.00  0.00           C
ATOM   4213  C18 DPPC  428      28.625  12.208  75.671  1.00  0.00           C
ATOM   4214  C19 DPPC  428      28.510  11.034  74.823  1.00  0.00           C
ATOM   4215  C20 DPPC  428      29.247  11.333  73.499  1.00  0.00           C
ATOM   4216  C21 DPPC  428      29.207  10.127  72.502  1.00  0.00           C
ATOM   4217  C22 DPPC  428      29.912  10.427  71.253  1.00  0.00           C
ATOM   4218  C23 DPPC  428      29.741   9.240  70.322  1.00  0.00           C
ATOM   4219  C24 DPPC  428      30.266   9.481  68.889  1.00  0.00           C
ATOM   4220  C25 DPPC  428      30.199   8.278  67.943  1.00  0.00           C
ATOM   4221  C26 DPPC  428      30.727   8.827  66.575  1.00  0.00           C
ATOM   4222  C27 DPPC  428      30.288   7.737  65.589  1.00  0.00           C
ATOM   4223  C28 DPPC  428      30.854   7.753  64.156  1.00  0.00           C
ATOM   4224  C29 DPPC  428      30.373   6.425  63.463  1.00  0.00           C
ATOM   4225  C30 DPPC  428      30.780   6.405  61.999  1.00  0.00           C
ATOM   4226  C31 DPPC  428      29.908   5.553  61.092  1.00  0.00           C
ATOM   4227  C32 DPPC  428      31.835  17.042  75.301  1.00  0.00           C
ATOM   4228  O33 DPPC  428      32.811  16.837  74.369  1.00  0.00           O
ATOM   4229  C34 DPPC  428      33.182  17.826  73.586  1.00  0.00           C
ATOM   4230  O35 DPPC  428      32.883  18.972  73.900  1.00  0.00           O
ATOM   4231  C36 DPPC  428      34.200  17.558  72.463  1.00  0.00           C
ATOM   4232  C37 DPPC  428      33.552  16.812  71.276  1.00  0.00           C
ATOM   4233  C38 DPPC  428      34.420  16.730  70.017  1.00  0.00           C
ATOM   4234  C39 DPPC  428      33.447  16.270  68.925  1.00  0.00           C
ATOM   4235  C40 DPPC  428      34.236  15.798  67.675  1.00  0.00           C
ATOM   4236  C41 DPPC  428      33.244  15.607  66.465  1.00  0.00           C
ATOM   4237  C42 DPPC  428      34.236  15.407  65.373  1.00  0.00           C
ATOM   4238  C43 DPPC  428      33.418  15.316  64.121  1.00  0.00           C
ATOM   4239  C44 DPPC  428      34.173  14.494  63.047  1.00  0.00           C
ATOM   4240  C45 DPPC  428      33.373  14.519  61.711  1.00  0.00           C
ATOM   4241  C46 DPPC  428      33.923  13.583  60.627  1.00  0.00           C
ATOM   4242  C47 DPPC  428      35.420  13.729  60.489  1.00  0.00           C
ATOM   4243  C48 DPPC  428      35.756  13.152  59.096  1.00  0.00           C
ATOM   4244  C49 DPPC  428      37.136  13.602  58.762  1.00  0.00           C
ATOM   4245  C50 DPPC  428      37.461  13.053  57.351  1.00  0.00           C
ATOM   4246  C1  DPPC  429      38.152   3.621  80.486  1.00  0.00           C
ATOM   4247  C2  DPPC  429      39.741   4.706  79.056  1.00  0.00           C
ATOM   4248  C3  DPPC  429      39.824   2.419  79.031  1.00  0.00           C
ATOM   4249  N4  DPPC  429      38.830   3.511  79.165  1.00  0.00           N
ATOM   4250  C5  DPPC  429      37.924   3.222  77.987  1.00  0.00           C
ATOM   4251  C6  DPPC  429      37.069   1.985  78.106  1.00  0.00           C
ATOM   4252  O7  DPPC  429      35.766   2.368  78.620  1.00  0.00           O
ATOM   4253  P8  DPPC  429      34.858   1.094  78.808  1.00  0.00           P
ATOM   4254  O9  DPPC  429      34.031   1.667  79.855  1.00  0.00           O
ATOM   4255  O10 DPPC  429      35.754  -0.047  78.992  1.00  0.00           O
ATOM   4256  O11 DPPC  429      34.072   0.990  77.476  1.00  0.00           O
ATOM   4257  C12 DPPC  429      33.320   2.133  77.150  1.00  0.00           C
ATOM   4258  C13 DPPC  429      32.905   2.121  75.645  1.00  0.00           C
ATOM   4259  O14 DPPC  429      32.091   1.021  75.210  1.00  0.00           O
ATOM   4260  C15 DPPC  429      30.729   1.053  75.378  1.00  0.00           C
ATOM   4261  O16 DPPC  429      30.235   1.357  76.426  1.00  0.00           O
ATOM   4262  C17 DPPC  429      29.926   0.222  74.387  1.00  0.00           C
ATOM   4263  C18 DPPC  429      28.572   0.860  74.303  1.00  0.00           C
ATOM   4264  C19 DPPC  429      27.590   0.178  73.271  1.00  0.00           C
ATOM   4265  C20 DPPC  429      28.176   0.489  71.927  1.00  0.00           C
ATOM   4266  C21 DPPC  429      27.332   0.075  70.720  1.00  0.00           C
ATOM   4267  C22 DPPC  429      27.840   0.785  69.505  1.00  0.00           C
ATOM   4268  C23 DPPC  429      26.849   0.741  68.331  1.00  0.00           C
ATOM   4269  C24 DPPC  429      26.754  -0.675  67.906  1.00  0.00           C
ATOM   4270  C25 DPPC  429      26.021  -0.763  66.580  1.00  0.00           C
ATOM   4271  C26 DPPC  429      25.966  -2.091  65.893  1.00  0.00           C
ATOM   4272  C27 DPPC  429      25.045  -2.132  64.679  1.00  0.00           C
ATOM   4273  C28 DPPC  429      25.197  -3.410  63.818  1.00  0.00           C
ATOM   4274  C29 DPPC  429      23.937  -3.422  62.935  1.00  0.00           C
ATOM   4275  C30 DPPC  429      23.718  -2.074  62.174  1.00  0.00           C
ATOM   4276  C31 DPPC  429      22.695  -2.119  60.989  1.00  0.00           C
ATOM   4277  C32 DPPC  429      34.121   2.421  74.781  1.00  0.00           C
ATOM   4278  O33 DPPC  429      33.870   2.595  73.338  1.00  0.00           O
ATOM   4279  C34 DPPC  429      34.974   2.706  72.624  1.00  0.00           C
ATOM   4280  O35 DPPC  429      36.114   2.703  73.171  1.00  0.00           O
ATOM   4281  C36 DPPC  429      34.807   3.244  71.159  1.00  0.00           C
ATOM   4282  C37 DPPC  429      35.248   2.324  70.041  1.00  0.00           C
ATOM   4283  C38 DPPC  429      35.082   3.176  68.826  1.00  0.00           C
ATOM   4284  C39 DPPC  429      35.761   2.330  67.791  1.00  0.00           C
ATOM   4285  C40 DPPC  429      35.252   0.855  67.756  1.00  0.00           C
ATOM   4286  C41 DPPC  429      36.103   0.005  66.790  1.00  0.00           C
ATOM   4287  C42 DPPC  429      36.018  -1.511  67.090  1.00  0.00           C
ATOM   4288  C43 DPPC  429      36.637  -2.355  65.990  1.00  0.00           C
ATOM   4289  C44 DPPC  429      35.912  -1.919  64.726  1.00  0.00           C
ATOM   4290  C45 DPPC  429      36.199  -2.779  63.521  1.00  0.00           C
ATOM   4291  C46 DPPC  429      36.096  -1.958  62.212  1.00  0.00           C
ATOM   4292  C47 DPPC  429      36.287  -2.762  60.890  1.00  0.00           C
ATOM   4293  C48 DPPC  429      36.544  -1.836  59.648  1.00  0.00           C
ATOM   4294  C49 DPPC  429      37.372  -2.545  58.555  1.00  0.00           C
ATOM   4295  C50 DPPC  429      37.916  -1.507  57.682  1.00  0.00           C
ATOM   4296  C1  DPPC  430      32.193   7.528  80.742  1.00  0.00           C
ATOM   4297  C2  DPPC  430      32.502   7.233  83.179  1.00  0.00           C
ATOM   4298  C3  DPPC  430      31.792   9.229  82.334  1.00  0.00           C
ATOM   4299  N4  DPPC  430      31.688   7.800  82.074  1.00  0.00           N
ATOM   4300  C5  DPPC  430      30.299   7.250  82.198  1.00  0.00           C
ATOM   4301  C6  DPPC  430      29.198   7.407  81.075  1.00  0.00           C
ATOM   4302  O7  DPPC  430      29.285   8.719  80.530  1.00  0.00           O
ATOM   4303  P8  DPPC  430      28.287   9.094  79.440  1.00  0.00           P
ATOM   4304  O9  DPPC  430      28.502  10.543  79.169  1.00  0.00           O
ATOM   4305  O10 DPPC  430      26.989   8.588  79.993  1.00  0.00           O
ATOM   4306  O11 DPPC  430      28.785   8.139  78.317  1.00  0.00           O
ATOM   4307  C12 DPPC  430      29.779   8.796  77.641  1.00  0.00           C
ATOM   4308  C13 DPPC  430      30.635   7.828  76.808  1.00  0.00           C
ATOM   4309  O14 DPPC  430      31.225   8.500  75.666  1.00  0.00           O
ATOM   4310  C15 DPPC  430      32.464   9.011  75.842  1.00  0.00           C
ATOM   4311  O16 DPPC  430      33.117   8.715  76.853  1.00  0.00           O
ATOM   4312  C17 DPPC  430      33.015   9.567  74.512  1.00  0.00           C
ATOM   4313  C18 DPPC  430      33.632   8.397  73.808  1.00  0.00           C
ATOM   4314  C19 DPPC  430      33.964   8.883  72.394  1.00  0.00           C
ATOM   4315  C20 DPPC  430      34.716   7.880  71.575  1.00  0.00           C
ATOM   4316  C21 DPPC  430      34.713   8.149  70.046  1.00  0.00           C
ATOM   4317  C22 DPPC  430      34.923   6.900  69.184  1.00  0.00           C
ATOM   4318  C23 DPPC  430      34.824   7.334  67.807  1.00  0.00           C
ATOM   4319  C24 DPPC  430      35.116   6.213  66.901  1.00  0.00           C
ATOM   4320  C25 DPPC  430      35.165   6.511  65.356  1.00  0.00           C
ATOM   4321  C26 DPPC  430      35.785   5.306  64.637  1.00  0.00           C
ATOM   4322  C27 DPPC  430      35.960   5.294  63.109  1.00  0.00           C
ATOM   4323  C28 DPPC  430      34.704   5.191  62.351  1.00  0.00           C
ATOM   4324  C29 DPPC  430      34.886   5.982  61.031  1.00  0.00           C
ATOM   4325  C30 DPPC  430      33.795   5.479  60.084  1.00  0.00           C
ATOM   4326  C31 DPPC  430      33.722   6.162  58.730  1.00  0.00           C
ATOM   4327  C32 DPPC  430      29.781   6.612  76.231  1.00  0.00           C
ATOM   4328  O33 DPPC  430      30.570   5.829  75.430  1.00  0.00           O
ATOM   4329  C34 DPPC  430      29.971   5.088  74.539  1.00  0.00           C
ATOM   4330  O35 DPPC  430      28.822   4.686  74.729  1.00  0.00           O
ATOM   4331  C36 DPPC  430      30.889   4.516  73.444  1.00  0.00           C
ATOM   4332  C37 DPPC  430      30.604   5.074  72.054  1.00  0.00           C
ATOM   4333  C38 DPPC  430      31.111   4.154  70.975  1.00  0.00           C
ATOM   4334  C39 DPPC  430      30.727   4.739  69.639  1.00  0.00           C
ATOM   4335  C40 DPPC  430      30.968   3.838  68.451  1.00  0.00           C
ATOM   4336  C41 DPPC  430      30.654   4.524  67.115  1.00  0.00           C
ATOM   4337  C42 DPPC  430      30.933   3.516  65.938  1.00  0.00           C
ATOM   4338  C43 DPPC  430      32.402   2.968  65.664  1.00  0.00           C
ATOM   4339  C44 DPPC  430      32.389   2.265  64.349  1.00  0.00           C
ATOM   4340  C45 DPPC  430      33.662   1.587  64.062  1.00  0.00           C
ATOM   4341  C46 DPPC  430      33.410   0.634  62.836  1.00  0.00           C
ATOM   4342  C47 DPPC  430      33.187   1.462  61.584  1.00  0.00           C
ATOM   4343  C48 DPPC  430      33.268   0.545  60.367  1.00  0.00           C
ATOM   4344  C49 DPPC  430      33.239   1.287  58.975  1.00  0.00           C
ATOM   4345  C50 DPPC  430      31.978   2.139  58.792  1.00  0.00           C
ATOM   4346  C1  DPPC  431      49.885  14.257  77.699  1.00  0.00           C
ATOM   4347  C2  DPPC  431      48.440  14.713  75.809  1.00  0.00           C
ATOM   4348  C3  DPPC  431      49.328  12.563  76.126  1.00  0.00           C
ATOM   4349  N4  DPPC  431      48.832  13.707  76.864  1.00  0.00           N
ATOM   4350  C5  DPPC  431      47.660  13.285  77.763  1.00  0.00           C
ATOM   4351  C6  DPPC  431      46.307  14.054  77.626  1.00  0.00           C
ATOM   4352  O7  DPPC  431      45.421  13.546  76.609  1.00  0.00           O
ATOM   4353  P8  DPPC  431      44.107  14.441  76.607  1.00  0.00           P
ATOM   4354  O9  DPPC  431      43.924  14.739  78.023  1.00  0.00           O
ATOM   4355  O10 DPPC  431      43.120  13.633  75.866  1.00  0.00           O
ATOM   4356  O11 DPPC  431      44.676  15.575  75.638  1.00  0.00           O
ATOM   4357  C12 DPPC  431      44.492  15.267  74.227  1.00  0.00           C
ATOM   4358  C13 DPPC  431      44.147  16.494  73.396  1.00  0.00           C
ATOM   4359  O14 DPPC  431      43.461  16.199  72.171  1.00  0.00           O
ATOM   4360  C15 DPPC  431      42.318  15.621  72.256  1.00  0.00           C
ATOM   4361  O16 DPPC  431      41.578  15.533  73.255  1.00  0.00           O
ATOM   4362  C17 DPPC  431      41.930  14.941  70.948  1.00  0.00           C
ATOM   4363  C18 DPPC  431      42.215  15.595  69.540  1.00  0.00           C
ATOM   4364  C19 DPPC  431      41.849  14.862  68.307  1.00  0.00           C
ATOM   4365  C20 DPPC  431      42.341  15.634  67.157  1.00  0.00           C
ATOM   4366  C21 DPPC  431      42.297  14.729  65.935  1.00  0.00           C
ATOM   4367  C22 DPPC  431      42.965  15.364  64.725  1.00  0.00           C
ATOM   4368  C23 DPPC  431      43.432  14.289  63.741  1.00  0.00           C
ATOM   4369  C24 DPPC  431      44.513  14.870  62.789  1.00  0.00           C
ATOM   4370  C25 DPPC  431      44.974  13.800  61.715  1.00  0.00           C
ATOM   4371  C26 DPPC  431      46.500  13.729  61.664  1.00  0.00           C
ATOM   4372  C27 DPPC  431      46.868  12.859  60.412  1.00  0.00           C
ATOM   4373  C28 DPPC  431      48.386  12.689  60.328  1.00  0.00           C
ATOM   4374  C29 DPPC  431      48.706  12.126  58.988  1.00  0.00           C
ATOM   4375  C30 DPPC  431      48.197  12.975  57.796  1.00  0.00           C
ATOM   4376  C31 DPPC  431      48.338  12.308  56.497  1.00  0.00           C
ATOM   4377  C32 DPPC  431      45.499  17.267  73.233  1.00  0.00           C
ATOM   4378  O33 DPPC  431      46.605  16.503  72.743  1.00  0.00           O
ATOM   4379  C34 DPPC  431      47.626  17.277  72.368  1.00  0.00           C
ATOM   4380  O35 DPPC  431      48.090  18.177  73.087  1.00  0.00           O
ATOM   4381  C36 DPPC  431      48.593  16.762  71.310  1.00  0.00           C
ATOM   4382  C37 DPPC  431      48.131  17.177  69.873  1.00  0.00           C
ATOM   4383  C38 DPPC  431      49.187  16.829  68.778  1.00  0.00           C
ATOM   4384  C39 DPPC  431      48.537  17.254  67.457  1.00  0.00           C
ATOM   4385  C40 DPPC  431      49.517  17.425  66.280  1.00  0.00           C
ATOM   4386  C41 DPPC  431      48.726  16.997  65.103  1.00  0.00           C
ATOM   4387  C42 DPPC  431      49.684  17.065  63.923  1.00  0.00           C
ATOM   4388  C43 DPPC  431      48.918  16.860  62.634  1.00  0.00           C
ATOM   4389  C44 DPPC  431      49.816  17.027  61.445  1.00  0.00           C
ATOM   4390  C45 DPPC  431      49.141  16.798  60.133  1.00  0.00           C
ATOM   4391  C46 DPPC  431      50.136  17.091  59.004  1.00  0.00           C
ATOM   4392  C47 DPPC  431      51.183  15.965  58.999  1.00  0.00           C
ATOM   4393  C48 DPPC  431      52.003  16.243  57.773  1.00  0.00           C
ATOM   4394  C49 DPPC  431      51.159  15.661  56.606  1.00  0.00           C
ATOM   4395  C50 DPPC  431      52.044  15.568  55.360  1.00  0.00           C
ATOM   4396  C1  DPPC  432      13.114  39.353  79.950  1.00  0.00           C
ATOM   4397  C2  DPPC  432      12.144  41.327  79.254  1.00  0.00           C
ATOM   4398  C3  DPPC  432      14.506  41.041  80.026  1.00  0.00           C
ATOM   4399  N4  DPPC  432      13.368  40.564  79.226  1.00  0.00           N
ATOM   4400  C5  DPPC  432      13.777  40.290  77.834  1.00  0.00           C
ATOM   4401  C6  DPPC  432      14.059  41.531  77.062  1.00  0.00           C
ATOM   4402  O7  DPPC  432      14.467  41.223  75.793  1.00  0.00           O
ATOM   4403  P8  DPPC  432      15.005  42.413  75.087  1.00  0.00           P
ATOM   4404  O9  DPPC  432      15.728  41.762  73.995  1.00  0.00           O
ATOM   4405  O10 DPPC  432      15.415  43.532  76.019  1.00  0.00           O
ATOM   4406  O11 DPPC  432      13.775  43.022  74.413  1.00  0.00           O
ATOM   4407  C12 DPPC  432      14.160  44.165  73.643  1.00  0.00           C
ATOM   4408  C13 DPPC  432      13.078  44.747  72.694  1.00  0.00           C
ATOM   4409  O14 DPPC  432      12.040  45.570  73.270  1.00  0.00           O
ATOM   4410  C15 DPPC  432      12.266  46.824  73.833  1.00  0.00           C
ATOM   4411  O16 DPPC  432      13.410  47.219  74.052  1.00  0.00           O
ATOM   4412  C17 DPPC  432      11.117  47.609  74.348  1.00  0.00           C
ATOM   4413  C18 DPPC  432      10.521  48.393  73.243  1.00  0.00           C
ATOM   4414  C19 DPPC  432      11.370  49.631  72.985  1.00  0.00           C
ATOM   4415  C20 DPPC  432      11.359  49.991  71.507  1.00  0.00           C
ATOM   4416  C21 DPPC  432      12.095  51.291  71.355  1.00  0.00           C
ATOM   4417  C22 DPPC  432      11.566  52.187  70.305  1.00  0.00           C
ATOM   4418  C23 DPPC  432      11.626  51.487  68.900  1.00  0.00           C
ATOM   4419  C24 DPPC  432      11.117  52.334  67.787  1.00  0.00           C
ATOM   4420  C25 DPPC  432      11.423  51.733  66.448  1.00  0.00           C
ATOM   4421  C26 DPPC  432      11.184  52.642  65.248  1.00  0.00           C
ATOM   4422  C27 DPPC  432      11.768  52.071  63.989  1.00  0.00           C
ATOM   4423  C28 DPPC  432      11.534  52.961  62.761  1.00  0.00           C
ATOM   4424  C29 DPPC  432      12.477  52.581  61.620  1.00  0.00           C
ATOM   4425  C30 DPPC  432      13.875  52.988  62.155  1.00  0.00           C
ATOM   4426  C31 DPPC  432      14.949  52.082  61.434  1.00  0.00           C
ATOM   4427  C32 DPPC  432      12.384  43.454  72.152  1.00  0.00           C
ATOM   4428  O33 DPPC  432      12.949  43.007  70.960  1.00  0.00           O
ATOM   4429  C34 DPPC  432      12.237  42.055  70.368  1.00  0.00           C
ATOM   4430  O35 DPPC  432      11.195  41.588  70.867  1.00  0.00           O
ATOM   4431  C36 DPPC  432      12.685  41.648  68.945  1.00  0.00           C
ATOM   4432  C37 DPPC  432      11.845  40.488  68.379  1.00  0.00           C
ATOM   4433  C38 DPPC  432      12.124  40.535  66.874  1.00  0.00           C
ATOM   4434  C39 DPPC  432      11.370  39.280  66.348  1.00  0.00           C
ATOM   4435  C40 DPPC  432      11.362  39.080  64.833  1.00  0.00           C
ATOM   4436  C41 DPPC  432      10.873  37.698  64.416  1.00  0.00           C
ATOM   4437  C42 DPPC  432      11.035  37.476  62.866  1.00  0.00           C
ATOM   4438  C43 DPPC  432      10.697  36.041  62.546  1.00  0.00           C
ATOM   4439  C44 DPPC  432      11.067  35.846  61.050  1.00  0.00           C
ATOM   4440  C45 DPPC  432      10.140  36.728  60.129  1.00  0.00           C
ATOM   4441  C46 DPPC  432      10.752  36.537  58.719  1.00  0.00           C
ATOM   4442  C47 DPPC  432      12.202  37.070  58.764  1.00  0.00           C
ATOM   4443  C48 DPPC  432      13.096  37.110  57.518  1.00  0.00           C
ATOM   4444  C49 DPPC  432      14.457  37.392  57.920  1.00  0.00           C
ATOM   4445  C50 DPPC  432      15.196  37.996  56.731  1.00  0.00           C
ATOM   4446  C1  DPPC  433      18.456  19.293  79.606  1.00  0.00           C
ATOM   4447  C2  DPPC  433      16.060  19.179  79.022  1.00  0.00           C
ATOM   4448  C3  DPPC  433      17.551  20.373  77.716  1.00  0.00           C
ATOM   4449  N4  DPPC  433      17.480  19.125  78.548  1.00  0.00           N
ATOM   4450  C5  DPPC  433      17.654  17.940  77.698  1.00  0.00           C
ATOM   4451  C6  DPPC  433      18.274  16.733  78.467  1.00  0.00           C
ATOM   4452  O7  DPPC  433      18.566  15.511  77.709  1.00  0.00           O
ATOM   4453  P8  DPPC  433      19.495  14.500  78.487  1.00  0.00           P
ATOM   4454  O9  DPPC  433      19.023  14.715  79.835  1.00  0.00           O
ATOM   4455  O10 DPPC  433      19.189  13.315  77.730  1.00  0.00           O
ATOM   4456  O11 DPPC  433      20.729  15.259  77.907  1.00  0.00           O
ATOM   4457  C12 DPPC  433      20.983  14.692  76.633  1.00  0.00           C
ATOM   4458  C13 DPPC  433      20.980  15.724  75.481  1.00  0.00           C
ATOM   4459  O14 DPPC  433      20.904  15.076  74.096  1.00  0.00           O
ATOM   4460  C15 DPPC  433      19.613  14.720  73.788  1.00  0.00           C
ATOM   4461  O16 DPPC  433      18.650  15.172  74.403  1.00  0.00           O
ATOM   4462  C17 DPPC  433      19.328  13.738  72.683  1.00  0.00           C
ATOM   4463  C18 DPPC  433      20.211  14.030  71.468  1.00  0.00           C
ATOM   4464  C19 DPPC  433      20.096  12.834  70.503  1.00  0.00           C
ATOM   4465  C20 DPPC  433      20.935  13.092  69.226  1.00  0.00           C
ATOM   4466  C21 DPPC  433      20.580  11.927  68.265  1.00  0.00           C
ATOM   4467  C22 DPPC  433      21.553  12.067  67.096  1.00  0.00           C
ATOM   4468  C23 DPPC  433      21.124  10.898  66.115  1.00  0.00           C
ATOM   4469  C24 DPPC  433      21.998  10.794  64.849  1.00  0.00           C
ATOM   4470  C25 DPPC  433      22.106  12.035  64.000  1.00  0.00           C
ATOM   4471  C26 DPPC  433      23.201  11.819  62.948  1.00  0.00           C
ATOM   4472  C27 DPPC  433      22.763  10.928  61.821  1.00  0.00           C
ATOM   4473  C28 DPPC  433      23.744  11.096  60.627  1.00  0.00           C
ATOM   4474  C29 DPPC  433      23.308  10.199  59.437  1.00  0.00           C
ATOM   4475  C30 DPPC  433      24.143  10.277  58.120  1.00  0.00           C
ATOM   4476  C31 DPPC  433      23.849   9.238  57.060  1.00  0.00           C
ATOM   4477  C32 DPPC  433      22.226  16.546  75.776  1.00  0.00           C
ATOM   4478  O33 DPPC  433      23.425  15.755  75.782  1.00  0.00           O
ATOM   4479  C34 DPPC  433      24.546  16.358  76.161  1.00  0.00           C
ATOM   4480  O35 DPPC  433      24.475  17.463  76.628  1.00  0.00           O
ATOM   4481  C36 DPPC  433      25.725  15.381  76.542  1.00  0.00           C
ATOM   4482  C37 DPPC  433      26.979  15.769  75.810  1.00  0.00           C
ATOM   4483  C38 DPPC  433      27.025  15.585  74.282  1.00  0.00           C
ATOM   4484  C39 DPPC  433      28.411  15.882  73.648  1.00  0.00           C
ATOM   4485  C40 DPPC  433      28.482  15.426  72.216  1.00  0.00           C
ATOM   4486  C41 DPPC  433      29.977  15.598  71.755  1.00  0.00           C
ATOM   4487  C42 DPPC  433      30.018  15.478  70.267  1.00  0.00           C
ATOM   4488  C43 DPPC  433      29.468  14.098  69.778  1.00  0.00           C
ATOM   4489  C44 DPPC  433      28.934  14.090  68.382  1.00  0.00           C
ATOM   4490  C45 DPPC  433      29.919  13.466  67.405  1.00  0.00           C
ATOM   4491  C46 DPPC  433      29.293  13.480  66.004  1.00  0.00           C
ATOM   4492  C47 DPPC  433      30.093  13.010  64.780  1.00  0.00           C
ATOM   4493  C48 DPPC  433      29.036  12.734  63.773  1.00  0.00           C
ATOM   4494  C49 DPPC  433      29.777  12.903  62.442  1.00  0.00           C
ATOM   4495  C50 DPPC  433      28.696  12.652  61.351  1.00  0.00           C
ATOM   4496  C1  DPPC  434      42.658  12.720  80.136  1.00  0.00           C
ATOM   4497  C2  DPPC  434      43.592  10.794  79.163  1.00  0.00           C
ATOM   4498  C3  DPPC  434      41.342  10.885  80.304  1.00  0.00           C
ATOM   4499  N4  DPPC  434      42.302  11.508  79.389  1.00  0.00           N
ATOM   4500  C5  DPPC  434      41.716  11.940  78.145  1.00  0.00           C
ATOM   4501  C6  DPPC  434      41.144  10.892  77.149  1.00  0.00           C
ATOM   4502  O7  DPPC  434      40.344   9.927  77.633  1.00  0.00           O
ATOM   4503  P8  DPPC  434      40.324   8.657  76.736  1.00  0.00           P
ATOM   4504  O9  DPPC  434      39.146   7.923  77.276  1.00  0.00           O
ATOM   4505  O10 DPPC  434      41.646   8.054  76.966  1.00  0.00           O
ATOM   4506  O11 DPPC  434      40.138   9.107  75.258  1.00  0.00           O
ATOM   4507  C12 DPPC  434      38.765   8.905  74.916  1.00  0.00           C
ATOM   4508  C13 DPPC  434      38.361   9.251  73.495  1.00  0.00           C
ATOM   4509  O14 DPPC  434      39.027   8.463  72.501  1.00  0.00           O
ATOM   4510  C15 DPPC  434      38.748   7.201  72.216  1.00  0.00           C
ATOM   4511  O16 DPPC  434      38.268   6.512  73.058  1.00  0.00           O
ATOM   4512  C17 DPPC  434      39.628   6.516  71.140  1.00  0.00           C
ATOM   4513  C18 DPPC  434      38.983   6.385  69.772  1.00  0.00           C
ATOM   4514  C19 DPPC  434      39.890   6.004  68.567  1.00  0.00           C
ATOM   4515  C20 DPPC  434      39.107   6.012  67.222  1.00  0.00           C
ATOM   4516  C21 DPPC  434      39.973   6.363  66.053  1.00  0.00           C
ATOM   4517  C22 DPPC  434      40.707   5.114  65.456  1.00  0.00           C
ATOM   4518  C23 DPPC  434      41.652   5.528  64.254  1.00  0.00           C
ATOM   4519  C24 DPPC  434      42.207   4.279  63.487  1.00  0.00           C
ATOM   4520  C25 DPPC  434      43.193   4.737  62.381  1.00  0.00           C
ATOM   4521  C26 DPPC  434      42.305   5.041  61.174  1.00  0.00           C
ATOM   4522  C27 DPPC  434      43.248   5.783  60.185  1.00  0.00           C
ATOM   4523  C28 DPPC  434      43.418   5.001  58.899  1.00  0.00           C
ATOM   4524  C29 DPPC  434      44.639   5.508  58.290  1.00  0.00           C
ATOM   4525  C30 DPPC  434      45.020   4.778  57.012  1.00  0.00           C
ATOM   4526  C31 DPPC  434      43.874   4.931  55.983  1.00  0.00           C
ATOM   4527  C32 DPPC  434      38.715  10.772  73.310  1.00  0.00           C
ATOM   4528  O33 DPPC  434      38.062  11.560  72.256  1.00  0.00           O
ATOM   4529  C34 DPPC  434      38.420  12.855  72.062  1.00  0.00           C
ATOM   4530  O35 DPPC  434      39.256  13.396  72.755  1.00  0.00           O
ATOM   4531  C36 DPPC  434      37.899  13.440  70.802  1.00  0.00           C
ATOM   4532  C37 DPPC  434      38.039  12.417  69.680  1.00  0.00           C
ATOM   4533  C38 DPPC  434      37.856  13.165  68.350  1.00  0.00           C
ATOM   4534  C39 DPPC  434      38.117  12.205  67.136  1.00  0.00           C
ATOM   4535  C40 DPPC  434      38.101  13.040  65.889  1.00  0.00           C
ATOM   4536  C41 DPPC  434      38.650  12.343  64.634  1.00  0.00           C
ATOM   4537  C42 DPPC  434      37.965  11.065  64.339  1.00  0.00           C
ATOM   4538  C43 DPPC  434      38.569  10.248  63.194  1.00  0.00           C
ATOM   4539  C44 DPPC  434      37.643   9.176  62.554  1.00  0.00           C
ATOM   4540  C45 DPPC  434      38.470   8.363  61.611  1.00  0.00           C
ATOM   4541  C46 DPPC  434      38.192   8.886  60.165  1.00  0.00           C
ATOM   4542  C47 DPPC  434      39.140   8.216  59.133  1.00  0.00           C
ATOM   4543  C48 DPPC  434      39.313   9.001  57.834  1.00  0.00           C
ATOM   4544  C49 DPPC  434      38.023   9.273  56.919  1.00  0.00           C
ATOM   4545  C50 DPPC  434      37.295   7.885  56.723  1.00  0.00           C
ATOM   4546  C1  DPPC  435      17.791  26.312  78.803  1.00  0.00           C
ATOM   4547  C2  DPPC  435      18.793  24.209  78.595  1.00  0.00           C
ATOM   4548  C3  DPPC  435      18.719  25.324  80.714  1.00  0.00           C
ATOM   4549  N4  DPPC  435      17.985  25.044  79.491  1.00  0.00           N
ATOM   4550  C5  DPPC  435      16.769  24.356  79.947  1.00  0.00           C
ATOM   4551  C6  DPPC  435      15.546  24.244  78.943  1.00  0.00           C
ATOM   4552  O7  DPPC  435      14.467  23.381  79.486  1.00  0.00           O
ATOM   4553  P8  DPPC  435      13.244  23.425  78.508  1.00  0.00           P
ATOM   4554  O9  DPPC  435      11.987  23.405  79.327  1.00  0.00           O
ATOM   4555  O10 DPPC  435      13.443  24.324  77.397  1.00  0.00           O
ATOM   4556  O11 DPPC  435      13.581  22.016  77.877  1.00  0.00           O
ATOM   4557  C12 DPPC  435      14.242  22.029  76.684  1.00  0.00           C
ATOM   4558  C13 DPPC  435      13.724  21.092  75.564  1.00  0.00           C
ATOM   4559  O14 DPPC  435      14.490  21.020  74.317  1.00  0.00           O
ATOM   4560  C15 DPPC  435      14.579  22.096  73.484  1.00  0.00           C
ATOM   4561  O16 DPPC  435      14.535  23.269  73.853  1.00  0.00           O
ATOM   4562  C17 DPPC  435      14.847  21.845  71.981  1.00  0.00           C
ATOM   4563  C18 DPPC  435      13.561  22.159  71.237  1.00  0.00           C
ATOM   4564  C19 DPPC  435      13.870  22.013  69.714  1.00  0.00           C
ATOM   4565  C20 DPPC  435      14.073  20.527  69.410  1.00  0.00           C
ATOM   4566  C21 DPPC  435      13.934  20.526  67.866  1.00  0.00           C
ATOM   4567  C22 DPPC  435      15.073  21.320  67.180  1.00  0.00           C
ATOM   4568  C23 DPPC  435      14.783  21.415  65.635  1.00  0.00           C
ATOM   4569  C24 DPPC  435      14.720  20.049  65.014  1.00  0.00           C
ATOM   4570  C25 DPPC  435      14.467  20.129  63.511  1.00  0.00           C
ATOM   4571  C26 DPPC  435      13.142  20.826  63.231  1.00  0.00           C
ATOM   4572  C27 DPPC  435      13.171  21.489  61.868  1.00  0.00           C
ATOM   4573  C28 DPPC  435      13.490  20.413  60.802  1.00  0.00           C
ATOM   4574  C29 DPPC  435      13.695  21.026  59.406  1.00  0.00           C
ATOM   4575  C30 DPPC  435      13.916  19.986  58.396  1.00  0.00           C
ATOM   4576  C31 DPPC  435      14.859  18.960  59.114  1.00  0.00           C
ATOM   4577  C32 DPPC  435      12.230  21.341  75.530  1.00  0.00           C
ATOM   4578  O33 DPPC  435      11.850  22.668  75.276  1.00  0.00           O
ATOM   4579  C34 DPPC  435      10.569  22.863  74.843  1.00  0.00           C
ATOM   4580  O35 DPPC  435       9.633  22.071  74.803  1.00  0.00           O
ATOM   4581  C36 DPPC  435      10.426  24.277  74.267  1.00  0.00           C
ATOM   4582  C37 DPPC  435      10.939  24.547  72.804  1.00  0.00           C
ATOM   4583  C38 DPPC  435       9.644  24.708  71.942  1.00  0.00           C
ATOM   4584  C39 DPPC  435       9.876  25.227  70.511  1.00  0.00           C
ATOM   4585  C40 DPPC  435      10.880  24.433  69.769  1.00  0.00           C
ATOM   4586  C41 DPPC  435      10.959  25.044  68.327  1.00  0.00           C
ATOM   4587  C42 DPPC  435       9.507  25.159  67.799  1.00  0.00           C
ATOM   4588  C43 DPPC  435       9.427  25.943  66.532  1.00  0.00           C
ATOM   4589  C44 DPPC  435       9.500  25.007  65.320  1.00  0.00           C
ATOM   4590  C45 DPPC  435       9.264  26.059  64.161  1.00  0.00           C
ATOM   4591  C46 DPPC  435       9.256  25.417  62.731  1.00  0.00           C
ATOM   4592  C47 DPPC  435       9.440  26.448  61.548  1.00  0.00           C
ATOM   4593  C48 DPPC  435       9.363  25.713  60.238  1.00  0.00           C
ATOM   4594  C49 DPPC  435       9.650  26.642  59.042  1.00  0.00           C
ATOM   4595  C50 DPPC  435       9.712  25.857  57.738  1.00  0.00           C
ATOM   4596  C1  DPPC  436       5.957   9.092  80.593  1.00  0.00           C
ATOM   4597  C2  DPPC  436       7.018  10.096  78.623  1.00  0.00           C
ATOM   4598  C3  DPPC  436       8.226   9.358  80.574  1.00  0.00           C
ATOM   4599  N4  DPPC  436       7.106   9.079  79.671  1.00  0.00           N
ATOM   4600  C5  DPPC  436       7.359   7.744  79.048  1.00  0.00           C
ATOM   4601  C6  DPPC  436       6.156   7.073  78.397  1.00  0.00           C
ATOM   4602  O7  DPPC  436       5.547   6.111  79.355  1.00  0.00           O
ATOM   4603  P8  DPPC  436       5.289   4.767  78.515  1.00  0.00           P
ATOM   4604  O9  DPPC  436       5.297   3.753  79.607  1.00  0.00           O
ATOM   4605  O10 DPPC  436       6.182   4.496  77.436  1.00  0.00           O
ATOM   4606  O11 DPPC  436       3.793   4.902  78.021  1.00  0.00           O
ATOM   4607  C12 DPPC  436       3.638   5.222  76.650  1.00  0.00           C
ATOM   4608  C13 DPPC  436       2.831   4.180  75.797  1.00  0.00           C
ATOM   4609  O14 DPPC  436       3.283   4.047  74.391  1.00  0.00           O
ATOM   4610  C15 DPPC  436       4.264   3.206  74.150  1.00  0.00           C
ATOM   4611  O16 DPPC  436       5.105   3.015  75.060  1.00  0.00           O
ATOM   4612  C17 DPPC  436       4.423   2.777  72.710  1.00  0.00           C
ATOM   4613  C18 DPPC  436       3.979   1.341  72.458  1.00  0.00           C
ATOM   4614  C19 DPPC  436       4.143   1.040  70.932  1.00  0.00           C
ATOM   4615  C20 DPPC  436       3.796  -0.372  70.563  1.00  0.00           C
ATOM   4616  C21 DPPC  436       4.089  -0.629  69.138  1.00  0.00           C
ATOM   4617  C22 DPPC  436       3.520  -1.867  68.473  1.00  0.00           C
ATOM   4618  C23 DPPC  436       3.526  -1.890  66.940  1.00  0.00           C
ATOM   4619  C24 DPPC  436       2.874  -3.119  66.311  1.00  0.00           C
ATOM   4620  C25 DPPC  436       3.517  -4.448  66.629  1.00  0.00           C
ATOM   4621  C26 DPPC  436       3.299  -5.500  65.593  1.00  0.00           C
ATOM   4622  C27 DPPC  436       3.584  -4.968  64.179  1.00  0.00           C
ATOM   4623  C28 DPPC  436       3.747  -6.117  63.136  1.00  0.00           C
ATOM   4624  C29 DPPC  436       4.150  -5.306  61.824  1.00  0.00           C
ATOM   4625  C30 DPPC  436       4.470  -6.310  60.720  1.00  0.00           C
ATOM   4626  C31 DPPC  436       3.169  -6.797  60.040  1.00  0.00           C
ATOM   4627  C32 DPPC  436       1.363   4.546  76.125  1.00  0.00           C
ATOM   4628  O33 DPPC  436       1.099   5.991  75.898  1.00  0.00           O
ATOM   4629  C34 DPPC  436      -0.208   6.330  75.931  1.00  0.00           C
ATOM   4630  O35 DPPC  436      -0.972   5.564  76.415  1.00  0.00           O
ATOM   4631  C36 DPPC  436      -0.541   7.679  75.378  1.00  0.00           C
ATOM   4632  C37 DPPC  436       0.236   7.952  74.074  1.00  0.00           C
ATOM   4633  C38 DPPC  436       0.275   9.466  73.927  1.00  0.00           C
ATOM   4634  C39 DPPC  436       0.774   9.821  72.478  1.00  0.00           C
ATOM   4635  C40 DPPC  436       2.231   9.441  72.180  1.00  0.00           C
ATOM   4636  C41 DPPC  436       2.457   9.619  70.719  1.00  0.00           C
ATOM   4637  C42 DPPC  436       3.688   8.834  70.293  1.00  0.00           C
ATOM   4638  C43 DPPC  436       3.914   8.919  68.782  1.00  0.00           C
ATOM   4639  C44 DPPC  436       2.590   8.592  68.161  1.00  0.00           C
ATOM   4640  C45 DPPC  436       2.627   8.950  66.669  1.00  0.00           C
ATOM   4641  C46 DPPC  436       3.641   8.174  65.763  1.00  0.00           C
ATOM   4642  C47 DPPC  436       3.481   8.415  64.218  1.00  0.00           C
ATOM   4643  C48 DPPC  436       4.712   7.922  63.427  1.00  0.00           C
ATOM   4644  C49 DPPC  436       4.476   8.022  61.963  1.00  0.00           C
ATOM   4645  C50 DPPC  436       5.732   7.580  61.253  1.00  0.00           C
ATOM   4646  C1  DPPC  437       7.812  35.033  77.960  1.00  0.00           C
ATOM   4647  C2  DPPC  437       9.524  35.491  79.465  1.00  0.00           C
ATOM   4648  C3  DPPC  437       9.725  36.438  77.405  1.00  0.00           C
ATOM   4649  N4  DPPC  437       8.723  36.103  78.441  1.00  0.00           N
ATOM   4650  C5  DPPC  437       7.977  37.326  78.984  1.00  0.00           C
ATOM   4651  C6  DPPC  437       7.039  38.181  78.116  1.00  0.00           C
ATOM   4652  O7  DPPC  437       7.811  38.884  77.117  1.00  0.00           O
ATOM   4653  P8  DPPC  437       6.754  39.713  76.350  1.00  0.00           P
ATOM   4654  O9  DPPC  437       7.700  40.519  75.655  1.00  0.00           O
ATOM   4655  O10 DPPC  437       5.987  40.220  77.492  1.00  0.00           O
ATOM   4656  O11 DPPC  437       6.099  38.639  75.421  1.00  0.00           O
ATOM   4657  C12 DPPC  437       6.935  38.041  74.490  1.00  0.00           C
ATOM   4658  C13 DPPC  437       6.351  37.883  73.039  1.00  0.00           C
ATOM   4659  O14 DPPC  437       6.297  39.007  72.117  1.00  0.00           O
ATOM   4660  C15 DPPC  437       7.424  39.549  71.595  1.00  0.00           C
ATOM   4661  O16 DPPC  437       8.344  39.611  72.372  1.00  0.00           O
ATOM   4662  C17 DPPC  437       7.193  40.329  70.319  1.00  0.00           C
ATOM   4663  C18 DPPC  437       7.242  39.365  69.153  1.00  0.00           C
ATOM   4664  C19 DPPC  437       7.010  40.152  67.844  1.00  0.00           C
ATOM   4665  C20 DPPC  437       7.344  39.390  66.533  1.00  0.00           C
ATOM   4666  C21 DPPC  437       6.106  38.616  66.058  1.00  0.00           C
ATOM   4667  C22 DPPC  437       6.511  37.732  64.907  1.00  0.00           C
ATOM   4668  C23 DPPC  437       6.485  38.533  63.656  1.00  0.00           C
ATOM   4669  C24 DPPC  437       6.809  37.740  62.397  1.00  0.00           C
ATOM   4670  C25 DPPC  437       6.386  38.513  61.214  1.00  0.00           C
ATOM   4671  C26 DPPC  437       6.768  37.975  59.797  1.00  0.00           C
ATOM   4672  C27 DPPC  437       6.501  38.964  58.737  1.00  0.00           C
ATOM   4673  C28 DPPC  437       7.111  38.669  57.354  1.00  0.00           C
ATOM   4674  C29 DPPC  437       6.347  39.395  56.206  1.00  0.00           C
ATOM   4675  C30 DPPC  437       7.136  39.388  54.894  1.00  0.00           C
ATOM   4676  C31 DPPC  437       8.563  40.000  55.181  1.00  0.00           C
ATOM   4677  C32 DPPC  437       5.001  37.173  73.270  1.00  0.00           C
ATOM   4678  O33 DPPC  437       4.257  36.684  72.135  1.00  0.00           O
ATOM   4679  C34 DPPC  437       3.110  36.030  72.385  1.00  0.00           C
ATOM   4680  O35 DPPC  437       2.575  35.983  73.481  1.00  0.00           O
ATOM   4681  C36 DPPC  437       2.407  35.562  71.098  1.00  0.00           C
ATOM   4682  C37 DPPC  437       3.021  36.135  69.773  1.00  0.00           C
ATOM   4683  C38 DPPC  437       2.373  35.532  68.530  1.00  0.00           C
ATOM   4684  C39 DPPC  437       3.015  36.193  67.342  1.00  0.00           C
ATOM   4685  C40 DPPC  437       2.371  35.405  66.225  1.00  0.00           C
ATOM   4686  C41 DPPC  437       3.080  35.927  64.999  1.00  0.00           C
ATOM   4687  C42 DPPC  437       2.305  35.359  63.880  1.00  0.00           C
ATOM   4688  C43 DPPC  437       2.957  35.695  62.482  1.00  0.00           C
ATOM   4689  C44 DPPC  437       2.078  35.072  61.384  1.00  0.00           C
ATOM   4690  C45 DPPC  437       2.563  35.366  59.930  1.00  0.00           C
ATOM   4691  C46 DPPC  437       1.380  34.635  59.190  1.00  0.00           C
ATOM   4692  C47 DPPC  437       1.682  34.867  57.728  1.00  0.00           C
ATOM   4693  C48 DPPC  437       0.465  34.549  56.850  1.00  0.00           C
ATOM   4694  C49 DPPC  437       0.743  34.344  55.368  1.00  0.00           C
ATOM   4695  C50 DPPC  437      -0.612  34.156  54.646  1.00  0.00           C
ATOM   4696  C1  DPPC  438      47.633  47.156  74.734  1.00  0.00           C
ATOM   4697  C2  DPPC  438      49.388  45.865  74.200  1.00  0.00           C
ATOM   4698  C3  DPPC  438      48.002  46.747  72.410  1.00  0.00           C
ATOM   4699  N4  DPPC  438      48.660  47.032  73.692  1.00  0.00           N
ATOM   4700  C5  DPPC  438      49.502  48.209  73.546  1.00  0.00           C
ATOM   4701  C6  DPPC  438      48.902  49.620  73.818  1.00  0.00           C
ATOM   4702  O7  DPPC  438      47.867  50.069  72.902  1.00  0.00           O
ATOM   4703  P8  DPPC  438      47.079  51.340  73.621  1.00  0.00           P
ATOM   4704  O9  DPPC  438      47.299  51.239  75.111  1.00  0.00           O
ATOM   4705  O10 DPPC  438      45.687  51.204  73.127  1.00  0.00           O
ATOM   4706  O11 DPPC  438      47.909  52.463  72.992  1.00  0.00           O
ATOM   4707  C12 DPPC  438      47.773  52.609  71.545  1.00  0.00           C
ATOM   4708  C13 DPPC  438      48.731  53.755  71.170  1.00  0.00           C
ATOM   4709  O14 DPPC  438      48.722  54.194  69.800  1.00  0.00           O
ATOM   4710  C15 DPPC  438      49.354  55.364  69.665  1.00  0.00           C
ATOM   4711  O16 DPPC  438      49.885  55.991  70.623  1.00  0.00           O
ATOM   4712  C17 DPPC  438      49.376  55.819  68.186  1.00  0.00           C
ATOM   4713  C18 DPPC  438      50.772  56.272  67.754  1.00  0.00           C
ATOM   4714  C19 DPPC  438      50.942  56.680  66.281  1.00  0.00           C
ATOM   4715  C20 DPPC  438      50.998  55.420  65.453  1.00  0.00           C
ATOM   4716  C21 DPPC  438      50.512  55.709  64.021  1.00  0.00           C
ATOM   4717  C22 DPPC  438      50.835  54.547  63.098  1.00  0.00           C
ATOM   4718  C23 DPPC  438      50.224  54.817  61.764  1.00  0.00           C
ATOM   4719  C24 DPPC  438      50.256  53.550  60.973  1.00  0.00           C
ATOM   4720  C25 DPPC  438      50.545  54.084  59.609  1.00  0.00           C
ATOM   4721  C26 DPPC  438      50.324  53.014  58.530  1.00  0.00           C
ATOM   4722  C27 DPPC  438      51.102  51.686  58.674  1.00  0.00           C
ATOM   4723  C28 DPPC  438      50.536  50.728  57.640  1.00  0.00           C
ATOM   4724  C29 DPPC  438      51.225  49.412  57.603  1.00  0.00           C
ATOM   4725  C30 DPPC  438      50.595  48.386  56.655  1.00  0.00           C
ATOM   4726  C31 DPPC  438      51.528  47.173  56.453  1.00  0.00           C
ATOM   4727  C32 DPPC  438      50.130  53.233  71.624  1.00  0.00           C
ATOM   4728  O33 DPPC  438      50.373  51.974  71.040  1.00  0.00           O
ATOM   4729  C34 DPPC  438      51.515  51.355  71.435  1.00  0.00           C
ATOM   4730  O35 DPPC  438      52.345  52.050  71.985  1.00  0.00           O
ATOM   4731  C36 DPPC  438      51.590  49.922  71.065  1.00  0.00           C
ATOM   4732  C37 DPPC  438      51.812  49.797  69.577  1.00  0.00           C
ATOM   4733  C38 DPPC  438      51.928  48.328  69.151  1.00  0.00           C
ATOM   4734  C39 DPPC  438      51.401  48.230  67.721  1.00  0.00           C
ATOM   4735  C40 DPPC  438      51.569  46.723  67.246  1.00  0.00           C
ATOM   4736  C41 DPPC  438      51.496  46.689  65.698  1.00  0.00           C
ATOM   4737  C42 DPPC  438      51.876  45.310  65.146  1.00  0.00           C
ATOM   4738  C43 DPPC  438      50.897  44.280  65.655  1.00  0.00           C
ATOM   4739  C44 DPPC  438      51.196  42.858  65.192  1.00  0.00           C
ATOM   4740  C45 DPPC  438      50.252  41.720  65.810  1.00  0.00           C
ATOM   4741  C46 DPPC  438      50.521  40.472  64.976  1.00  0.00           C
ATOM   4742  C47 DPPC  438      49.933  40.620  63.559  1.00  0.00           C
ATOM   4743  C48 DPPC  438      48.432  40.516  63.600  1.00  0.00           C
ATOM   4744  C49 DPPC  438      47.689  40.699  62.256  1.00  0.00           C
ATOM   4745  C50 DPPC  438      46.243  40.524  62.591  1.00  0.00           C
ATOM   4746  C1  DPPC  439      17.251  10.072  81.097  1.00  0.00           C
ATOM   4747  C2  DPPC  439      15.268  11.278  81.362  1.00  0.00           C
ATOM   4748  C3  DPPC  439      17.464  12.168  82.048  1.00  0.00           C
ATOM   4749  N4  DPPC  439      16.691  11.426  81.092  1.00  0.00           N
ATOM   4750  C5  DPPC  439      16.786  11.992  79.740  1.00  0.00           C
ATOM   4751  C6  DPPC  439      16.054  13.351  79.380  1.00  0.00           C
ATOM   4752  O7  DPPC  439      16.065  13.698  78.002  1.00  0.00           O
ATOM   4753  P8  DPPC  439      15.007  14.833  77.717  1.00  0.00           P
ATOM   4754  O9  DPPC  439      15.245  15.709  78.838  1.00  0.00           O
ATOM   4755  O10 DPPC  439      15.548  15.136  76.335  1.00  0.00           O
ATOM   4756  O11 DPPC  439      13.902  13.753  77.715  1.00  0.00           O
ATOM   4757  C12 DPPC  439      13.651  13.091  76.554  1.00  0.00           C
ATOM   4758  C13 DPPC  439      12.863  11.746  76.813  1.00  0.00           C
ATOM   4759  O14 DPPC  439      12.802  10.892  75.634  1.00  0.00           O
ATOM   4760  C15 DPPC  439      13.916  10.274  75.125  1.00  0.00           C
ATOM   4761  O16 DPPC  439      15.037  10.400  75.685  1.00  0.00           O
ATOM   4762  C17 DPPC  439      13.804   9.631  73.713  1.00  0.00           C
ATOM   4763  C18 DPPC  439      14.733  10.242  72.698  1.00  0.00           C
ATOM   4764  C19 DPPC  439      14.150  11.472  72.064  1.00  0.00           C
ATOM   4765  C20 DPPC  439      15.246  11.909  71.049  1.00  0.00           C
ATOM   4766  C21 DPPC  439      14.868  13.103  70.139  1.00  0.00           C
ATOM   4767  C22 DPPC  439      15.899  13.124  69.035  1.00  0.00           C
ATOM   4768  C23 DPPC  439      15.474  14.186  68.061  1.00  0.00           C
ATOM   4769  C24 DPPC  439      16.376  14.184  66.825  1.00  0.00           C
ATOM   4770  C25 DPPC  439      15.924  15.221  65.746  1.00  0.00           C
ATOM   4771  C26 DPPC  439      16.855  15.235  64.621  1.00  0.00           C
ATOM   4772  C27 DPPC  439      16.402  16.260  63.670  1.00  0.00           C
ATOM   4773  C28 DPPC  439      17.392  16.231  62.493  1.00  0.00           C
ATOM   4774  C29 DPPC  439      17.265  14.870  61.786  1.00  0.00           C
ATOM   4775  C30 DPPC  439      17.962  14.819  60.428  1.00  0.00           C
ATOM   4776  C31 DPPC  439      19.443  14.289  60.463  1.00  0.00           C
ATOM   4777  C32 DPPC  439      11.552  12.241  77.374  1.00  0.00           C
ATOM   4778  O33 DPPC  439      10.922  13.276  76.576  1.00  0.00           O
ATOM   4779  C34 DPPC  439       9.657  13.617  76.913  1.00  0.00           C
ATOM   4780  O35 DPPC  439       9.094  13.196  77.915  1.00  0.00           O
ATOM   4781  C36 DPPC  439       8.861  14.487  75.994  1.00  0.00           C
ATOM   4782  C37 DPPC  439       9.201  14.233  74.548  1.00  0.00           C
ATOM   4783  C38 DPPC  439       8.227  15.031  73.700  1.00  0.00           C
ATOM   4784  C39 DPPC  439       8.612  14.663  72.269  1.00  0.00           C
ATOM   4785  C40 DPPC  439       7.837  15.282  71.210  1.00  0.00           C
ATOM   4786  C41 DPPC  439       8.521  14.914  69.863  1.00  0.00           C
ATOM   4787  C42 DPPC  439       7.851  15.728  68.807  1.00  0.00           C
ATOM   4788  C43 DPPC  439       8.424  15.311  67.413  1.00  0.00           C
ATOM   4789  C44 DPPC  439       7.681  15.786  66.156  1.00  0.00           C
ATOM   4790  C45 DPPC  439       8.170  14.982  64.981  1.00  0.00           C
ATOM   4791  C46 DPPC  439       7.154  15.113  63.848  1.00  0.00           C
ATOM   4792  C47 DPPC  439       7.415  16.328  62.929  1.00  0.00           C
ATOM   4793  C48 DPPC  439       6.525  16.381  61.673  1.00  0.00           C
ATOM   4794  C49 DPPC  439       6.500  17.844  61.103  1.00  0.00           C
ATOM   4795  C50 DPPC  439       5.729  18.007  59.788  1.00  0.00           C
ATOM   4796  C1  DPPC  440       9.344  29.385  80.023  1.00  0.00           C
ATOM   4797  C2  DPPC  440       7.257  28.447  80.097  1.00  0.00           C
ATOM   4798  C3  DPPC  440       8.110  29.602  82.009  1.00  0.00           C
ATOM   4799  N4  DPPC  440       8.011  29.648  80.576  1.00  0.00           N
ATOM   4800  C5  DPPC  440       7.685  31.012  80.212  1.00  0.00           C
ATOM   4801  C6  DPPC  440       6.153  31.222  80.140  1.00  0.00           C
ATOM   4802  O7  DPPC  440       5.943  32.528  79.716  1.00  0.00           O
ATOM   4803  P8  DPPC  440       4.359  32.782  79.572  1.00  0.00           P
ATOM   4804  O9  DPPC  440       4.073  34.200  79.336  1.00  0.00           O
ATOM   4805  O10 DPPC  440       3.594  31.986  80.594  1.00  0.00           O
ATOM   4806  O11 DPPC  440       4.126  32.064  78.215  1.00  0.00           O
ATOM   4807  C12 DPPC  440       4.726  32.765  77.148  1.00  0.00           C
ATOM   4808  C13 DPPC  440       4.338  32.290  75.782  1.00  0.00           C
ATOM   4809  O14 DPPC  440       5.228  32.862  74.823  1.00  0.00           O
ATOM   4810  C15 DPPC  440       5.407  32.120  73.634  1.00  0.00           C
ATOM   4811  O16 DPPC  440       5.301  30.896  73.661  1.00  0.00           O
ATOM   4812  C17 DPPC  440       5.944  32.863  72.396  1.00  0.00           C
ATOM   4813  C18 DPPC  440       5.458  32.262  71.050  1.00  0.00           C
ATOM   4814  C19 DPPC  440       6.149  33.010  69.862  1.00  0.00           C
ATOM   4815  C20 DPPC  440       5.638  32.498  68.433  1.00  0.00           C
ATOM   4816  C21 DPPC  440       6.196  33.343  67.262  1.00  0.00           C
ATOM   4817  C22 DPPC  440       5.940  32.524  66.018  1.00  0.00           C
ATOM   4818  C23 DPPC  440       6.317  33.330  64.769  1.00  0.00           C
ATOM   4819  C24 DPPC  440       6.254  32.508  63.471  1.00  0.00           C
ATOM   4820  C25 DPPC  440       6.646  33.248  62.221  1.00  0.00           C
ATOM   4821  C26 DPPC  440       6.197  32.568  60.905  1.00  0.00           C
ATOM   4822  C27 DPPC  440       6.829  33.422  59.753  1.00  0.00           C
ATOM   4823  C28 DPPC  440       6.505  32.763  58.414  1.00  0.00           C
ATOM   4824  C29 DPPC  440       7.140  33.334  57.171  1.00  0.00           C
ATOM   4825  C30 DPPC  440       6.800  34.816  57.068  1.00  0.00           C
ATOM   4826  C31 DPPC  440       7.490  35.531  55.884  1.00  0.00           C
ATOM   4827  C32 DPPC  440       2.807  32.481  75.554  1.00  0.00           C
ATOM   4828  O33 DPPC  440       2.416  32.232  74.196  1.00  0.00           O
ATOM   4829  C34 DPPC  440       1.080  32.115  74.085  1.00  0.00           C
ATOM   4830  O35 DPPC  440       0.368  32.039  75.043  1.00  0.00           O
ATOM   4831  C36 DPPC  440       0.396  31.908  72.694  1.00  0.00           C
ATOM   4832  C37 DPPC  440       1.390  32.083  71.568  1.00  0.00           C
ATOM   4833  C38 DPPC  440       0.605  32.019  70.242  1.00  0.00           C
ATOM   4834  C39 DPPC  440       1.660  31.919  69.151  1.00  0.00           C
ATOM   4835  C40 DPPC  440       0.959  31.669  67.796  1.00  0.00           C
ATOM   4836  C41 DPPC  440       2.001  31.397  66.722  1.00  0.00           C
ATOM   4837  C42 DPPC  440       1.309  31.253  65.414  1.00  0.00           C
ATOM   4838  C43 DPPC  440       2.153  31.420  64.125  1.00  0.00           C
ATOM   4839  C44 DPPC  440       1.473  30.813  62.892  1.00  0.00           C
ATOM   4840  C45 DPPC  440       2.242  31.236  61.670  1.00  0.00           C
ATOM   4841  C46 DPPC  440       1.645  30.605  60.405  1.00  0.00           C
ATOM   4842  C47 DPPC  440       0.157  30.810  60.188  1.00  0.00           C
ATOM   4843  C48 DPPC  440      -0.387  30.845  58.736  1.00  0.00           C
ATOM   4844  C49 DPPC  440      -1.853  31.187  58.704  1.00  0.00           C
ATOM   4845  C50 DPPC  440      -2.226  31.349  57.244  1.00  0.00           C
ATOM   4846  C1  DPPC  441      13.850  50.386  75.754  1.00  0.00           C
ATOM   4847  C2  DPPC  441      13.677  50.974  78.073  1.00  0.00           C
ATOM   4848  C3  DPPC  441      13.822  52.666  76.395  1.00  0.00           C
ATOM   4849  N4  DPPC  441      13.263  51.283  76.697  1.00  0.00           N
ATOM   4850  C5  DPPC  441      11.802  51.287  76.481  1.00  0.00           C
ATOM   4851  C6  DPPC  441      11.043  52.099  77.601  1.00  0.00           C
ATOM   4852  O7  DPPC  441       9.759  52.411  77.135  1.00  0.00           O
ATOM   4853  P8  DPPC  441       9.126  53.563  78.043  1.00  0.00           P
ATOM   4854  O9  DPPC  441       9.804  53.367  79.349  1.00  0.00           O
ATOM   4855  O10 DPPC  441       7.670  53.470  77.996  1.00  0.00           O
ATOM   4856  O11 DPPC  441       9.746  54.731  77.254  1.00  0.00           O
ATOM   4857  C12 DPPC  441       8.850  54.939  76.116  1.00  0.00           C
ATOM   4858  C13 DPPC  441       9.319  55.849  74.909  1.00  0.00           C
ATOM   4859  O14 DPPC  441       8.416  55.846  73.756  1.00  0.00           O
ATOM   4860  C15 DPPC  441       8.134  57.031  73.311  1.00  0.00           C
ATOM   4861  O16 DPPC  441       7.806  57.879  74.160  1.00  0.00           O
ATOM   4862  C17 DPPC  441       7.541  56.953  71.855  1.00  0.00           C
ATOM   4863  C18 DPPC  441       8.683  56.943  70.843  1.00  0.00           C
ATOM   4864  C19 DPPC  441       8.302  57.277  69.411  1.00  0.00           C
ATOM   4865  C20 DPPC  441       9.423  57.796  68.537  1.00  0.00           C
ATOM   4866  C21 DPPC  441       9.353  57.451  67.066  1.00  0.00           C
ATOM   4867  C22 DPPC  441       9.991  58.593  66.193  1.00  0.00           C
ATOM   4868  C23 DPPC  441      10.235  57.980  64.760  1.00  0.00           C
ATOM   4869  C24 DPPC  441      10.833  59.014  63.778  1.00  0.00           C
ATOM   4870  C25 DPPC  441      10.712  58.660  62.282  1.00  0.00           C
ATOM   4871  C26 DPPC  441      10.935  59.959  61.616  1.00  0.00           C
ATOM   4872  C27 DPPC  441      10.881  59.681  60.091  1.00  0.00           C
ATOM   4873  C28 DPPC  441      11.122  60.814  59.061  1.00  0.00           C
ATOM   4874  C29 DPPC  441      10.872  60.507  57.545  1.00  0.00           C
ATOM   4875  C30 DPPC  441      11.263  61.748  56.799  1.00  0.00           C
ATOM   4876  C31 DPPC  441      11.145  61.546  55.292  1.00  0.00           C
ATOM   4877  C32 DPPC  441      10.676  55.129  74.738  1.00  0.00           C
ATOM   4878  O33 DPPC  441      11.434  55.973  73.872  1.00  0.00           O
ATOM   4879  C34 DPPC  441      12.742  55.698  73.753  1.00  0.00           C
ATOM   4880  O35 DPPC  441      13.151  54.595  74.309  1.00  0.00           O
ATOM   4881  C36 DPPC  441      13.690  56.522  72.939  1.00  0.00           C
ATOM   4882  C37 DPPC  441      12.964  56.937  71.634  1.00  0.00           C
ATOM   4883  C38 DPPC  441      14.069  57.467  70.787  1.00  0.00           C
ATOM   4884  C39 DPPC  441      13.533  57.844  69.359  1.00  0.00           C
ATOM   4885  C40 DPPC  441      13.327  56.621  68.407  1.00  0.00           C
ATOM   4886  C41 DPPC  441      13.191  57.126  66.962  1.00  0.00           C
ATOM   4887  C42 DPPC  441      13.364  55.937  65.956  1.00  0.00           C
ATOM   4888  C43 DPPC  441      14.826  55.432  65.926  1.00  0.00           C
ATOM   4889  C44 DPPC  441      15.773  56.588  65.443  1.00  0.00           C
ATOM   4890  C45 DPPC  441      17.210  56.323  65.879  1.00  0.00           C
ATOM   4891  C46 DPPC  441      17.335  56.160  67.368  1.00  0.00           C
ATOM   4892  C47 DPPC  441      18.808  56.119  67.743  1.00  0.00           C
ATOM   4893  C48 DPPC  441      18.949  55.396  69.125  1.00  0.00           C
ATOM   4894  C49 DPPC  441      20.194  55.890  69.808  1.00  0.00           C
ATOM   4895  C50 DPPC  441      20.639  55.000  71.033  1.00  0.00           C
ATOM   4896  C1  DPPC  442      24.815  18.253  79.596  1.00  0.00           C
ATOM   4897  C2  DPPC  442      23.576  18.041  81.703  1.00  0.00           C
ATOM   4898  C3  DPPC  442      22.517  18.624  79.788  1.00  0.00           C
ATOM   4899  N4  DPPC  442      23.580  17.758  80.230  1.00  0.00           N
ATOM   4900  C5  DPPC  442      23.037  16.487  79.717  1.00  0.00           C
ATOM   4901  C6  DPPC  442      23.581  15.116  80.086  1.00  0.00           C
ATOM   4902  O7  DPPC  442      24.869  14.976  79.583  1.00  0.00           O
ATOM   4903  P8  DPPC  442      25.371  13.616  80.137  1.00  0.00           P
ATOM   4904  O9  DPPC  442      25.128  13.543  81.599  1.00  0.00           O
ATOM   4905  O10 DPPC  442      26.740  13.422  79.593  1.00  0.00           O
ATOM   4906  O11 DPPC  442      24.436  12.502  79.427  1.00  0.00           O
ATOM   4907  C12 DPPC  442      25.220  11.581  78.649  1.00  0.00           C
ATOM   4908  C13 DPPC  442      24.541  10.472  77.866  1.00  0.00           C
ATOM   4909  O14 DPPC  442      25.471   9.761  77.015  1.00  0.00           O
ATOM   4910  C15 DPPC  442      25.056   8.635  76.286  1.00  0.00           C
ATOM   4911  O16 DPPC  442      23.985   8.158  76.430  1.00  0.00           O
ATOM   4912  C17 DPPC  442      26.048   8.207  75.217  1.00  0.00           C
ATOM   4913  C18 DPPC  442      25.318   7.371  74.151  1.00  0.00           C
ATOM   4914  C19 DPPC  442      26.295   7.113  73.023  1.00  0.00           C
ATOM   4915  C20 DPPC  442      25.832   6.184  71.928  1.00  0.00           C
ATOM   4916  C21 DPPC  442      26.669   6.285  70.629  1.00  0.00           C
ATOM   4917  C22 DPPC  442      26.022   5.390  69.566  1.00  0.00           C
ATOM   4918  C23 DPPC  442      26.816   5.358  68.242  1.00  0.00           C
ATOM   4919  C24 DPPC  442      26.172   4.375  67.231  1.00  0.00           C
ATOM   4920  C25 DPPC  442      27.054   3.900  66.133  1.00  0.00           C
ATOM   4921  C26 DPPC  442      26.292   3.018  65.163  1.00  0.00           C
ATOM   4922  C27 DPPC  442      27.232   2.050  64.389  1.00  0.00           C
ATOM   4923  C28 DPPC  442      26.430   1.494  63.238  1.00  0.00           C
ATOM   4924  C29 DPPC  442      26.047   2.687  62.278  1.00  0.00           C
ATOM   4925  C30 DPPC  442      25.100   2.170  61.149  1.00  0.00           C
ATOM   4926  C31 DPPC  442      25.662   1.132  60.182  1.00  0.00           C
ATOM   4927  C32 DPPC  442      23.704  11.200  76.870  1.00  0.00           C
ATOM   4928  O33 DPPC  442      24.326  12.162  76.070  1.00  0.00           O
ATOM   4929  C34 DPPC  442      23.638  12.170  74.862  1.00  0.00           C
ATOM   4930  O35 DPPC  442      22.568  11.560  74.676  1.00  0.00           O
ATOM   4931  C36 DPPC  442      24.339  13.073  73.825  1.00  0.00           C
ATOM   4932  C37 DPPC  442      25.200  12.255  72.900  1.00  0.00           C
ATOM   4933  C38 DPPC  442      24.274  11.733  71.783  1.00  0.00           C
ATOM   4934  C39 DPPC  442      25.161  11.462  70.545  1.00  0.00           C
ATOM   4935  C40 DPPC  442      24.612  10.614  69.367  1.00  0.00           C
ATOM   4936  C41 DPPC  442      25.688  10.229  68.336  1.00  0.00           C
ATOM   4937  C42 DPPC  442      25.107   9.421  67.191  1.00  0.00           C
ATOM   4938  C43 DPPC  442      26.231   9.097  66.148  1.00  0.00           C
ATOM   4939  C44 DPPC  442      25.691   8.454  64.860  1.00  0.00           C
ATOM   4940  C45 DPPC  442      26.785   8.479  63.864  1.00  0.00           C
ATOM   4941  C46 DPPC  442      26.287   7.805  62.569  1.00  0.00           C
ATOM   4942  C47 DPPC  442      27.089   8.191  61.337  1.00  0.00           C
ATOM   4943  C48 DPPC  442      26.696   7.217  60.270  1.00  0.00           C
ATOM   4944  C49 DPPC  442      27.335   7.730  58.989  1.00  0.00           C
ATOM   4945  C50 DPPC  442      26.743   6.956  57.750  1.00  0.00           C
ATOM   4946  C1  DPPC  443       2.400  53.389  75.368  1.00  0.00           C
ATOM   4947  C2  DPPC  443       3.137  53.279  73.183  1.00  0.00           C
ATOM   4948  C3  DPPC  443       3.673  51.580  74.797  1.00  0.00           C
ATOM   4949  N4  DPPC  443       2.621  52.435  74.286  1.00  0.00           N
ATOM   4950  C5  DPPC  443       1.377  51.868  73.775  1.00  0.00           C
ATOM   4951  C6  DPPC  443       0.640  50.855  74.605  1.00  0.00           C
ATOM   4952  O7  DPPC  443       1.187  49.469  74.565  1.00  0.00           O
ATOM   4953  P8  DPPC  443       0.501  48.649  75.719  1.00  0.00           P
ATOM   4954  O9  DPPC  443       0.334  49.528  76.846  1.00  0.00           O
ATOM   4955  O10 DPPC  443       1.473  47.535  75.711  1.00  0.00           O
ATOM   4956  O11 DPPC  443      -0.742  48.208  74.902  1.00  0.00           O
ATOM   4957  C12 DPPC  443      -0.441  47.039  74.036  1.00  0.00           C
ATOM   4958  C13 DPPC  443      -1.656  46.742  73.149  1.00  0.00           C
ATOM   4959  O14 DPPC  443      -1.733  45.328  72.785  1.00  0.00           O
ATOM   4960  C15 DPPC  443      -2.978  44.799  72.839  1.00  0.00           C
ATOM   4961  O16 DPPC  443      -3.866  45.384  73.434  1.00  0.00           O
ATOM   4962  C17 DPPC  443      -3.086  43.345  72.345  1.00  0.00           C
ATOM   4963  C18 DPPC  443      -2.097  42.857  71.288  1.00  0.00           C
ATOM   4964  C19 DPPC  443      -2.431  43.327  69.932  1.00  0.00           C
ATOM   4965  C20 DPPC  443      -1.339  42.816  68.984  1.00  0.00           C
ATOM   4966  C21 DPPC  443      -1.564  43.379  67.605  1.00  0.00           C
ATOM   4967  C22 DPPC  443      -0.333  43.163  66.793  1.00  0.00           C
ATOM   4968  C23 DPPC  443      -0.403  43.646  65.371  1.00  0.00           C
ATOM   4969  C24 DPPC  443      -1.259  42.719  64.603  1.00  0.00           C
ATOM   4970  C25 DPPC  443      -1.496  43.465  63.356  1.00  0.00           C
ATOM   4971  C26 DPPC  443      -2.411  42.675  62.375  1.00  0.00           C
ATOM   4972  C27 DPPC  443      -2.375  43.288  60.993  1.00  0.00           C
ATOM   4973  C28 DPPC  443      -2.916  42.095  60.169  1.00  0.00           C
ATOM   4974  C29 DPPC  443      -3.081  42.202  58.656  1.00  0.00           C
ATOM   4975  C30 DPPC  443      -1.990  43.018  57.965  1.00  0.00           C
ATOM   4976  C31 DPPC  443      -2.342  43.097  56.454  1.00  0.00           C
ATOM   4977  C32 DPPC  443      -1.790  47.794  72.063  1.00  0.00           C
ATOM   4978  O33 DPPC  443      -0.566  47.924  71.404  1.00  0.00           O
ATOM   4979  C34 DPPC  443      -0.505  48.880  70.484  1.00  0.00           C
ATOM   4980  O35 DPPC  443      -1.103  49.918  70.597  1.00  0.00           O
ATOM   4981  C36 DPPC  443       0.773  48.768  69.602  1.00  0.00           C
ATOM   4982  C37 DPPC  443       0.371  48.111  68.276  1.00  0.00           C
ATOM   4983  C38 DPPC  443      -0.446  49.107  67.504  1.00  0.00           C
ATOM   4984  C39 DPPC  443      -0.812  48.447  66.177  1.00  0.00           C
ATOM   4985  C40 DPPC  443       0.360  48.026  65.287  1.00  0.00           C
ATOM   4986  C41 DPPC  443      -0.174  47.784  63.843  1.00  0.00           C
ATOM   4987  C42 DPPC  443       0.824  47.119  62.875  1.00  0.00           C
ATOM   4988  C43 DPPC  443       0.123  46.867  61.556  1.00  0.00           C
ATOM   4989  C44 DPPC  443       1.007  46.244  60.502  1.00  0.00           C
ATOM   4990  C45 DPPC  443       0.390  46.080  59.120  1.00  0.00           C
ATOM   4991  C46 DPPC  443       1.346  45.433  58.184  1.00  0.00           C
ATOM   4992  C47 DPPC  443       0.790  45.503  56.758  1.00  0.00           C
ATOM   4993  C48 DPPC  443       1.762  44.835  55.760  1.00  0.00           C
ATOM   4994  C49 DPPC  443       1.958  43.365  56.071  1.00  0.00           C
ATOM   4995  C50 DPPC  443       2.970  42.583  55.194  1.00  0.00           C
ATOM   4996  C1  DPPC  444      42.340  52.263  74.054  1.00  0.00           C
ATOM   4997  C2  DPPC  444      42.167  51.363  71.993  1.00  0.00           C
ATOM   4998  C3  DPPC  444      41.174  53.439  72.288  1.00  0.00           C
ATOM   4999  N4  DPPC  444      42.333  52.642  72.612  1.00  0.00           N
ATOM   5000  C5  DPPC  444      43.562  53.234  72.176  1.00  0.00           C
ATOM   5001  C6  DPPC  444      44.037  54.474  72.892  1.00  0.00           C
ATOM   5002  O7  DPPC  444      45.349  54.788  72.518  1.00  0.00           O
ATOM   5003  P8  DPPC  444      45.853  56.167  73.115  1.00  0.00           P
ATOM   5004  O9  DPPC  444      47.310  56.257  72.984  1.00  0.00           O
ATOM   5005  O10 DPPC  444      45.045  56.654  74.293  1.00  0.00           O
ATOM   5006  O11 DPPC  444      45.226  57.155  72.114  1.00  0.00           O
ATOM   5007  C12 DPPC  444      45.694  56.737  70.863  1.00  0.00           C
ATOM   5008  C13 DPPC  444      45.070  57.567  69.749  1.00  0.00           C
ATOM   5009  O14 DPPC  444      45.603  57.242  68.388  1.00  0.00           O
ATOM   5010  C15 DPPC  444      44.701  57.189  67.384  1.00  0.00           C
ATOM   5011  O16 DPPC  444      43.546  56.916  67.705  1.00  0.00           O
ATOM   5012  C17 DPPC  444      45.102  57.156  65.940  1.00  0.00           C
ATOM   5013  C18 DPPC  444      44.125  56.522  64.937  1.00  0.00           C
ATOM   5014  C19 DPPC  444      44.662  56.390  63.527  1.00  0.00           C
ATOM   5015  C20 DPPC  444      45.010  54.939  63.194  1.00  0.00           C
ATOM   5016  C21 DPPC  444      45.570  54.739  61.795  1.00  0.00           C
ATOM   5017  C22 DPPC  444      46.009  53.291  61.469  1.00  0.00           C
ATOM   5018  C23 DPPC  444      46.386  53.151  59.974  1.00  0.00           C
ATOM   5019  C24 DPPC  444      46.739  51.704  59.585  1.00  0.00           C
ATOM   5020  C25 DPPC  444      45.580  50.853  60.136  1.00  0.00           C
ATOM   5021  C26 DPPC  444      45.508  49.447  59.562  1.00  0.00           C
ATOM   5022  C27 DPPC  444      46.810  48.675  59.440  1.00  0.00           C
ATOM   5023  C28 DPPC  444      46.693  47.311  58.741  1.00  0.00           C
ATOM   5024  C29 DPPC  444      46.317  47.447  57.305  1.00  0.00           C
ATOM   5025  C30 DPPC  444      46.038  46.069  56.668  1.00  0.00           C
ATOM   5026  C31 DPPC  444      45.517  46.152  55.226  1.00  0.00           C
ATOM   5027  C32 DPPC  444      45.382  59.013  70.205  1.00  0.00           C
ATOM   5028  O33 DPPC  444      44.807  59.984  69.369  1.00  0.00           O
ATOM   5029  C34 DPPC  444      44.927  61.315  69.663  1.00  0.00           C
ATOM   5030  O35 DPPC  444      45.407  61.626  70.787  1.00  0.00           O
ATOM   5031  C36 DPPC  444      44.682  62.254  68.523  1.00  0.00           C
ATOM   5032  C37 DPPC  444      45.673  62.103  67.349  1.00  0.00           C
ATOM   5033  C38 DPPC  444      45.535  63.232  66.325  1.00  0.00           C
ATOM   5034  C39 DPPC  444      46.450  62.659  65.227  1.00  0.00           C
ATOM   5035  C40 DPPC  444      46.430  63.564  63.968  1.00  0.00           C
ATOM   5036  C41 DPPC  444      47.134  62.839  62.815  1.00  0.00           C
ATOM   5037  C42 DPPC  444      47.183  63.646  61.495  1.00  0.00           C
ATOM   5038  C43 DPPC  444      47.950  62.844  60.487  1.00  0.00           C
ATOM   5039  C44 DPPC  444      48.361  63.668  59.267  1.00  0.00           C
ATOM   5040  C45 DPPC  444      49.334  62.965  58.280  1.00  0.00           C
ATOM   5041  C46 DPPC  444      49.750  63.986  57.153  1.00  0.00           C
ATOM   5042  C47 DPPC  444      50.216  63.299  55.839  1.00  0.00           C
ATOM   5043  C48 DPPC  444      50.750  64.362  54.898  1.00  0.00           C
ATOM   5044  C49 DPPC  444      49.524  65.283  54.628  1.00  0.00           C
ATOM   5045  C50 DPPC  444      48.620  64.744  53.546  1.00  0.00           C
ATOM   5046  C1  DPPC  445      17.577  51.654  82.078  1.00  0.00           C
ATOM   5047  C2  DPPC  445      17.919  53.449  83.528  1.00  0.00           C
ATOM   5048  C3  DPPC  445      19.888  52.592  82.436  1.00  0.00           C
ATOM   5049  N4  DPPC  445      18.450  52.862  82.282  1.00  0.00           N
ATOM   5050  C5  DPPC  445      18.156  53.776  81.168  1.00  0.00           C
ATOM   5051  C6  DPPC  445      18.685  53.322  79.796  1.00  0.00           C
ATOM   5052  O7  DPPC  445      19.000  54.524  78.999  1.00  0.00           O
ATOM   5053  P8  DPPC  445      20.148  54.072  78.085  1.00  0.00           P
ATOM   5054  O9  DPPC  445      19.393  53.080  77.274  1.00  0.00           O
ATOM   5055  O10 DPPC  445      21.178  53.692  79.046  1.00  0.00           O
ATOM   5056  O11 DPPC  445      20.305  55.461  77.355  1.00  0.00           O
ATOM   5057  C12 DPPC  445      19.847  55.474  75.999  1.00  0.00           C
ATOM   5058  C13 DPPC  445      20.445  56.672  75.287  1.00  0.00           C
ATOM   5059  O14 DPPC  445      19.719  57.013  74.095  1.00  0.00           O
ATOM   5060  C15 DPPC  445      18.784  57.890  74.203  1.00  0.00           C
[truncated: 1,823,569 more chars]
