# Supplementary material for: Identification of 5-HT2A receptor signaling pathways associated with psychedelic potential
Source: Nat Commun. 2023 Dec 15;14:8221. doi: 10.1038/s41467-023-44016-1 (PMC10724237; doi:10.1038/s41467-023-44016-1)
Supplement: Supplementary file 12 — Source Data [file 41467_2023_44016_MOESM12_ESM.xlsx]

## Sheet: Fig 1
PANEL
C
		Gq Dissociation		G11 Dissociation		βArr1 Recruitment		βArr2 Recruitment		Gi1 Dissociation		Gi2 Dissociation		Gi3 Dissociation		GoA Dissociation		GoB Dissociation		Gz Dissociation		G12 Dissociation		G13 Dissociation		G15 Dissociation		Gs(short) Dissociation		Gs(long) Dissociation
	log [5-HT M]	MEAN	SEM	MEAN	SEM	MEAN	SEM	MEAN	SEM	MEAN	SEM	MEAN	SEM	MEAN	SEM	MEAN	SEM	MEAN	SEM	MEAN	SEM	MEAN	SEM	MEAN	SEM	MEAN	SEM	MEAN	SEM	MEAN	SEM
	-11	0.0025785	0.00498641	-0.0025	0.00925	0	0.00228218	0.00862725	0.00686815	0.0385995	0.0295085	0.0108858	0.0107881	0.0025	0.034	0.007	0.00375	-0.0015	0.0185	0.012	0.00825	0.007	0.0005	0.0005	0.004	0.002045	0.00123407	0.0065	0.012	0.0115	0.012
	-10	0.00917225	0.0041691	0.011	0.00925	0.005	0.00102062	0.0146665	0.00508406	0.0295075	0.0167495	0.010788	0.001713	0.034	0.0235	0.0075	0.00375	0.0185	0.0095	0.0085	0.00825	0.007	0.0005	0.003	0.0005	0.00493975	0.00222019	0.012	0.0035	0.012	0.0025
	-9	0.0432508	0.00597454	0.03425	0.0025	0.005	0.00102062	0.018354	0.00212482	0.012134	0.003894	0.0226235	0.0049615	0.0215	0.003	0.0195	0.01275	0.0125	0.0035	0.02675	0.006	0.009	0.0025	0.011	0.0045	0.015055	0.0051255	0.0105	0.005	0.018	0.0095
	-8	0.127149	0.00704789	0.11575	0.004	0.01625	0.00462106	0.083572	0.00186468	0.0349085	0.0070265	0.0151195	0.0044665	0.04	0.0065	0.0215	0.01475	0.0135	0.0035	0.03325	0.0025	0.0065	0.002	0.006	0.0025	0.014968	0.00573071	0.025	0.0125	0.0135	0.004
	-7	0.17289	0.0105953	0.15625	0.0085	0.03375	0.0029756	0.172814	0.01968	0.048716	0.004032	0.02055	0.002983	0.0095	0.001	0.01125	0.0015	0.0255	0.0025	0.02575	0.0045	0.009	0.0035	0.002	0.0015	0.00944325	0.0048727	0.034	0.0145	0.009	0.0005
	-6	0.196879	0.0103441	0.17925	0.0045	0.04875	0.0029756	0.173245	0.0260243	0.070685	0.003044	0.0208695	0.0076555	0.0495	0.01	0.06025	0.0025	0.046	0.007	0.05425	0.003	0.0055	0.001	0.0045	0.002	0.0160895	0.00619798	0.029	0.0205	0.0095	0.001
	-5	0.21501	0.0105761	0.19725	0.0015	0.04875	0.00680839	0.203693	0.0214477	0.052252	0.001919	0.02419	0.007254	0.0385	0.002	0.06625	0.0025	0.0525	0.0165	0.06525	0.004	0.001	0.0005	0.0265	0.006	0.0168007	0.00445227	0.0505	0.029	0.0205	0.013
	-4	0.22607	0.0131357	0.20425	0.0025	0.04875	0.00544862	0.186103	0.012426	0.043176	0.007456	0.0417705	0.0097885	0.092	0.0395	0.09075	0.006	0.088	0.016	0.06175	0.0025	0.004	0.0035	0.038	0.0035	0.0202608	0.00338136	0.059	0.0045	0.034	0.0005
D		Gq Dissociation		βArr2 Recruitment
	log [5-HT M]	MEAN	SEM	MEAN	SEM
	-12	-10.5032	2.62547	-0.45064	2.79845
	-11	0.823847	1.24725	0.0600002	0.962917
	-10	1.88526	3.20475	-6.18417	2.95545
	-9	19.5865	5.35492	12.2552	2.45138
	-8	50.9166	5.60208	41.6539	3.32833
	-7	82.7095	5.04205	77.9053	3.38125
	-6	96.6636	2.88828	100.288	1.69997
	-5	106.687	2.20454	100.502	2.38873
E		Gq Dissociation		βArr2 Recruitment
	log [psilocin M]	MEAN	SEM	MEAN	SEM
	-12	3.12087	0.559537	12.1806	0.25472
	-11	-1.19549	2.03235	15.4333	8.19916
	-10	1.06325	1.50715	-2.02123	2.54035
	-9	7.6902	3.6136	7.40238	3.7245
	-8	27.7538	4.20101	6.24545	8.94623
	-7	53.6196	4.26464	27.6238	6.34045
	-6	74.9821	1.47653	47.6289	4.51294
	-5	76.9033	2.36671	43.244	5.37384
	-4	73.4303	1.50838	62.7738	10.7258
F		Gq Dissociation		βArr2 Recruitment
	log [DMT M]	MEAN	SEM	MEAN	SEM
	-12	-0.501674	0.663452
	-11	-0.436202	0.11337	0.136726	3.2861
	-10	0.300368	0.433206	5.07249	4.32643
	-9	1.28703	0.667231	3.02088	4.17213
	-8	18.4157	6.92562	5.74191	3.50336
	-7	41.8911	2.46961	19.8093	5.15067
	-6	67.8515	1.84662	46.9708	5.02694
	-5	77.0275	0.931077	54.9297	2.92302
	-4	81.3778	1.15463	44.637	6.28815
G		Gq Dissociation		βArr2 Recruitment
	log [5-MeO DMT M]	MEAN	SEM	MEAN	SEM
	-12	-10.5666	5.33677	-12.444	7.02033
	-11	-6.10562	3.08365	6.19881	3.66789
	-10	-0.792947	2.32968	1.3637	2.79284
	-9	4.2027	4.06992	2.95113	2.81158
	-8	30.8756	3.73763	21.4053	4.0064
	-7	72.3851	1.81092	59.3011	5.3518
	-6	85.062	2.29226	81.7307	4.78731
	-5	88.9501	2.15857	87.3238	4.65379
	-4	91.4458	2.68676	88.0394	8.39994
		Gq Dissociation		βArr2 Recruitment
H	log [2C-I M]	MEAN	SEM	MEAN	SEM
	-12	0.646398	0.556829	2.65401	1.03405
	-11	-1.52791	1.74988	-0.0637304	1.60365
	-10	2.45401	2.70252	-1.43213	2.17142
	-9	36.3946	3.46992	11.5365	2.64456
	-8	73.5696	2.77701	46.6814	3.00614
	-7	88.5705	2.24275	64.331	2.47849
	-6	95.3659	1.40979	75.4737	2.43154
	-5	98.4359	1.63888	76.7623	2.66164
	-4	94.3024	1.63846	79.8861	1.41669
		Gq Dissociation		βArr2 Recruitment
I	log [(+/-) DOI M]	MEAN	SEM	MEAN	SEM
	-12	-9.57214	5.00957	-3.66786	0.725087
	-11	-8.68466	5.66793	0.0156145	2.26082
	-10	11.6278	2.70397	9.90003	2.48737
	-9	49.9301	5.46072	34.9249	2.43158
	-8	84.1831	3.32066	69.9258	3.49461
	-7	95.2335	1.88711	106.141	6.44028
	-6	98.7177	2.03575	106.237	4.66535
	-5	99.3198	1.84776	114.249	4.5983
		Gq Dissociation		βArr2 Recruitment
J	log [25I-NBOMe M]	MEAN	SEM	MEAN	SEM
	-12	1.09336	1.70372	-2.55601	1.33292
	-11	3.96871	2.01359	-2.6243	2.47005
	-10	24.1653	4.78624	22.7104	4.10235
	-9	74.542	2.47234	88.0749	4.47588
	-8	97.0042	1.58252	98.2636	3.34536
	-7	97.4021	0.911318	108.673	4.00441
	-6	97.7018	1.02813	114.34	4.03213
	-5	102.312	1.98406	149.106	3.95476
		Gq Dissociation		βArr2 Recruitment
K	log [LSD M]	MEAN	SEM	MEAN	SEM
	-12	-9.25679	4.28699	-6.00817	5.56605
	-11	5.50363	4.7086	-8.89108	6.30551
	-10	16.4061	7.2097	14.6411	3.33878
	-9	58.3699	9.96503	59.5955	10.7146
	-8	87.2884	4.59736	82.8673	6.11373
	-7	100.153	2.31795	91.056	2.93708
	-6	98.1412	3.23933	79.7535	3.02749
	-5	101.801	3.56843	83.4633	3.77996
	-4	92.89	2.15655	82.3704	7.97489
L	5-HT Gq	5 min	30 min	60 min	120 min	300 min
	5-HT β-Arr2	8.30591	8.1593	8.0418	8.42735	8.48126
	Psilocin Gq	8.02719	7.7846	7.82035	7.83319	7.80591
	Psilocin β-Arr2	7.58064	7.49948	7.5427	7.58293	7.58173
	DMT Gq	7.05978	7.0572	6.87672	7.06891	7.14026
	DMT β-Arr2	6.635	6.58159	7.07254	6.89612	7.0009
	5-MeO DMT Gq	6.62854	6.55011	6.56616	6.88067	6.72302
	5-MeO DMT β-Arr2	7.34736	7.75139	7.66064	7.5432	7.59968
	2C-I Gq	7.60798	7.60595	7.35003	7.71185	7.72595
	2C-I β-Arr2	8.65764	8.53715	8.69565	8.75285	8.77405
	(+/-) DOI Gq	8.44398	7.93953	8.08124	7.72924	7.85215
	(+/-) DOI β-Arr2	8.82938	8.88408	8.9971	8.90498	8.8242
	25I-NBOMe Gq	8.43624	8.66314	8.5005	8.5939	8.44461
	25I-NBOMe β-Arr2	8.94582	9.32853	9.49243	9.81322	9.97525
	LSD Gq	9.0818	9.33964	9.47156	9.4995	9.43461
	LSD β-Arr2	8.62065	9.16735	9.1677	9.85776	10.0043
		8.20062	8.61882	9.26833	9.29989	9.53141

## Sheet: Fig 2
PANEL
A		5-HT2A		5-HT2B		5-HT2C
	log [25N/2C-N M]	MEAN	SEM	MEAN	SEM	MEAN	SEM
	-11	2.44641	0.704158	5.94595	2.45325	-1.36122	2.97496
	-10	-2.81723	1.76157	-1.2434	2.17595	3.58541	2.08347
	-9	4.26955	2.7566	-1.90718	4.49755	-1.77198	4.11553
	-8	41.6037	2.86231	9.77111	2.80226	37.7266	5.26038
	-7	70.6629	1.96311	50.3911	3.77451	66.2597	5.17775
	-6	87.1778	1.49218	83.8102	3.87716	78.311	2.79532
	-5	92.2742	1.03248	85.1359	4.33448	79.3927	2.60862
	log [25N-NB M]	5-HT2A		5-HT2B		5-HT2C
	-11	4.44113	3.20875	0.915822	0.618405	1.66998	0.638139
	-10	-1.01978	1.82862	2.83948	1.57657	-0.605306	2.20206
	-9	3.34637	1.69782	-3.34599	2.29669	-2.77949	2.27948
	-8	30.4053	4.45999	9.68523	5.62092	11.2034	4.15886
	-7	60.8326	3.00832	20.9486	1.53404	46.8129	4.33011
	-6	74.5138	1.66236	36.2601	2.04987	84.7104	3.84761
	-5	81.6554	2.61313	29.2839	3.52131	92.2996	5.45423
B	Compound Number	Hammett sigma constant	5-HT2A pKi
	2	0	8.13
	3	-0.37	9.18
	4	-0.27	9.26
	5	-0.24	8.65
	6	-0.17	8.56
	7	0.06	8.11
	8	0.23	8.37
	9	0.23	8.35
	10	0.18	8.27
	11	0.18	8.45
	12	0.35	7.84
	14	0.54	7.7
	15	0.78	7.09
	19	0.07	8.12494
	21	0.12	7.82391
	18	-0.44	9.3098	(18) was not used in statistics*
D		5-HT2A		5-HT2B		5-HT2C
	log [25N-NBI M]	MEAN	SEM	MEAN	SEM	MEAN	SEM
	-12	1.83345	1.44213			0.218682	0.220096
	-11	-1.38472	1.30917	1.43517	1.19098	-2.96035	0.549098
	-10	-1.5737	1.38658	-2.64553	1.23956	-1.14347	0.810778
	-9	17.3397	3.22366	2.8296	1.76931	-0.300255	0.920417
	-8	51.7329	1.64999	6.17819	3.02771	2.95933	2.79257
	-7	65.0501	1.23325	17.0443	3.38601	39.022	3.01755
	-6	73.966	1.91731	15.4357	2.42291	62.3548	3.00029
	-5	78.1079	1.69402	27.0569	5.62271	73.1919	5.17702
		5-HT2A		5-HT2B		5-HT2C
	log [25CN-NBOH M]	MEAN	SEM	MEAN	SEM	MEAN	SEM
	-11	1.83345	1.44213			0.218682	0.220096
	-10	15.478	5.85018	0.476787	1.81637	-1.22696	2.94299
	-9	61.3468	7.11754	-0.503338	3.55644	27.9229	5.46295
	-8	89.8906	3.13182	6.14575	3.58737	73.4175	6.33578
	-7	95.2827	1.67487	26.1328	7.34625	104.252	1.71012
	-6	98.0083	1.64224	42.6909	5.71286	109.6	2.88585
	-5	98.453	1.44077	48.8887	2.63111	117.52	4.68912
	-4	97.4371	1.15715	68.5921	2.3765	119.652	7.40238
E	5-HT2A	Gq Dissociation		β-Arr Recruitment
	log [25N-NBOH M]	MEAN	SEM	MEAN	SEM
	-12	1.88431	1.6182	-15.1671	4.70081
	-11	2.87988	2.55387	-7.75681	13.5352
	-10	29.9306	3.11613	71.7275	12.405
	-9	82.9089	2.09301	93.77	14.7399
	-8	96.7624	0.886405	102.84	4.95536
	-7	100.654	0.628272	107.765	16.7901
	-6	99.3328	0.552563	108.143	18.2135
	-5	98.6011	0.95638	108.677	7.19915
	5-HT2A	Gq Dissociation		β-Arr Recruitment
	log [25N-NB-2-OH-3-Me M]	MEAN	SEM	MEAN	SEM
	-12	3.53081	2.01259	-0.41182	4.0592
	-11	6.36182	4.24623	1.14972	4.83559
	-10	13.9514	3.74266	10.1045	5.09033
	-9	35.7006	3.83211	109.622	4.12396
	-8	48.7517	3.11569	132.511	8.05115
	-7	51.1086	2.95078	135.26	11.3037
	-6	49.7436	1.46149	123.535	6.74524
	-5	53.2184	3.44537	117.34	5.5788

## Sheet: Fig 3
PANEL
A	5-HT2A	Gq Dissociation		β-Arr Recruitment
	log [25N-NBOMe M]	MEAN	SEM	MEAN	SEM
	-12	-1.92344	1.90356	3.66311	1.45273
	-11	8.32753	2.72974	15.2365	3.16718
	-10	27.2908	7.25574	51.6406	14.9942
	-9	75.1561	2.27518	131.085	9.87425
	-8	91.836	1.20373	135.864	11.3652
	-7	94.1838	1.19913	146.705	8.70862
	-6	96.6964	1.85058	150.215	8.41303
	-5	97.3858	2.01063	150.975	8.73765
	5-HT2A	Gq Dissociation		β-Arr Recruitment
	log [25N-N1-Nap M]	MEAN	SEM	MEAN	SEM
	-12	-1.56842	2.47714	-0.620967	0.630762
	-11	-2.65926	3.12313	4.56822	3.43545
	-10	0.0199405	4.47817	31.057	9.09492
	-9	10.1402	2.86978	72.2388	10.6748
	-8	10.9795	4.52717	81.3127	10.8402
	-7	11.6352	4.34101	74.4662	10.0447
	-6	11.4272	4.18828	77.0541	5.83363
	-5	14.4194	5.59712	75.0548	2.4456
	5-HT2A	Gq Dissociation		β-Arr Recruitment
	log [25N-NBPh M]	MEAN	SEM	MEAN	SEM
	-12	7.7818	1.3252	-2.38609	0.997491
	-11	2.43485	2.13566	3.72299	7.48169
	-10	3.45999	2.13034	10.2312	10.2374
	-9	6.38201	3.7155	33.7611	10.6643
	-8	14.9164	2.86403	83.5458	9.12713
	-7	24.6364	2.09169	101.488	8.84104
	-6	25.8213	2.53353	106.534	10.6559
	-5	27.4786	3.01688	125.137	10.8638
	-4	23.3011	2.74395
F	5-HT2A W336Y	Gq Dissociation		β-Arr Recruitment
	log [25N-NBOMe M]	MEAN	SEM	MEAN	SEM
	-12	-1.52161	1.59656	-1.72957	3.13376
	-11	21.1491	7.16985	-3.89084	4.11497
	-10	50.9298	7.827	11.4653	8.44294
	-9	89.4899	3.6474	53.2695	13.121
	-8	110.479	5.46098	74.326	13.3262
	-7	109.762	3.0511	98.1871	12.6431
	-6	114.04	3.68716	85.1008	11.4491
	-5	97.4017	4.99204	121.976	6.70292
	5-HT2A W336Y	Gq Dissociation		β-Arr Recruitment
	log [25N-N1-Nap M]	MEAN	SEM	MEAN	SEM
	-12	-7.62564	3.96021	6.99634	4.47524
	-11	-5.89223	5.11314	5.04174	8.15046
	-10	6.96165	3.40822	14.5775	9.18662
	-9	51.2129	8.46098	39.2005	9.68608
	-8	68.7851	3.85026	59.9409	8.42272
	-7	84.2094	2.6203	80.3456	8.32646
	-6	81.3864	2.30763	83.8631	11.2305
	-5	78.1991	4.00327	101.401	11.1377
	5-HT2A W336Y	Gq Dissociation		β-Arr Recruitment
	log [25N-NBPh M]	MEAN	SEM	MEAN	SEM
	-12	-1.98421	1.42864	-1.55735	7.21003
	-11	13.9392	2.43845	-1.41125	4.14279
	-10	30.2999	7.98525	-0.234662	4.56187
	-9	72.8893	14.1026	40.286	4.54718
	-8	97.257	10.2091	59.2933	8.92822
	-7	102.475	6.36303	94.1394	5.47887
	-6	105.282	6.31096	84.5634	6.21336
	-5	102.559	4.92295	108.218	5.17723

## Sheet: Fig 4
PANEL	PRETREATMENT	TREATMENT	DOSE (MG/KG)	RESPONSE OF INDIVIDUAL MICE (TOTAL COUNTS)
A		25N-NBOMe	0	6	9	12	7	20	6	8	10	4	12
			0.03	38	63	75	34	61	62	24	21	16	11
			0.1	87	80	84	67	96	13	64	67	102	57	61
			0.3	118	135	137	168	170	100	123	94	92	110	105
			1	160	214	132	163	129	125	191	111	77	165
			3	65	112	215	145	150	174
B		25N-N1-Nap	0	6	24	12	24	15	6
			0.3	11	15	6	9	1
			1	8	9	11	11	6
			3	8	4	11	10	5
			10	7	30	36	12	7	9
			30	17	10	4	17	16
C		25N-NBPh	0	8	7	16	14	5
			3	48	21	8	6
			10	10	14	11	34
			30	32	15	22	12	17	8
			100	9	9	15	10
D		25N-2-OH-3-Me	0	3	15	13	13	11	27
			0.1	10	8	18	4	8
			0.3	14	13	12	5	5
			1	13	10	14	7	4
			3	3	6	25	24	9
			10	7	9	22	19	13
F	25N-N1-Nap	DOI	0	102	70	74	55	82
			3	21	11	12	3	15
			10	8	7	2	1	3
			30	0	5	2	8	5
G	25N-NBPh	DOI	0	98	92	81	101	93	90	69	84	83	65	62	68
			10	117	68	126	71	135	51	57	62	54	59	49
			30	55	46	32	47	62	56
			100	8	0	0	0	0
H	25N-2-OH-3-Me	DOI	0	93	28	67	123	91
			3	12	24	7	16	10
			10	8	11	5	11	13
			30	15	12	6	4	6
I		M100,907 + 5-HT		25N-N1-Nap + 5-HT		25N-NB-2-OH-3-Me +5-HT		5-HT
	log [compound M]	MEAN	SEM	MEAN	SEM	MEAN	SEM	MEAN	SEM
	-12	2.65475	0.107318	2.31	0.113938	2.56167	0.167788	1.025	0.00619139
	-11.5	2.73492	0.100626	2.44033	0.134942	2.5755	0.150364	1.03667	0.0071492
	-11	2.74108	0.0995279	2.46	0.159124	2.574	0.179418	1.05167	0.00945751
	-10.5	2.68867	0.108969	2.52867	0.156274	2.6395	0.0867885	1.12	0.00730297
	-10	2.553	0.101338	2.515	0.139671	2.54367	0.0517846	1.38167	0.0252212
	-9.5	2.368	0.119283	2.511	0.139099	2.30367	0.165815	2.09667	0.035932
	-9	1.99492	0.0766779	2.30733	0.0521067	2.2695	0.115674	2.67833	0.0330067
	-8.5	1.32583	0.0842149	2.04233	0.0570039	1.86183	0.175756	3.02833	0.0374537
	-8	1.023	0.00622747	1.55333	0.0593917	1.62183	0.200439	3.015	0.0305232
	-7.5	1.0164	0.00504354	1.336	0.0256385	1.35867	0.137429	3.045	0.0605392
	-7	1.0131	0.00502998	1.20867	0.0656976	1.26717	0.113577	3.14333	0.0717712
	-6.5	1.0098	0.00582042	1.20333	0.0762306	1.07	0.0242212	3.265	0.109476
	-6	1.0197	0.00585554	1.17	0.0642391	1.06167	0.0212001	3.29667	0.0217051
	-5.5	1.0098	0.00456158	1.165	0.064846	1.06167	0.0221234	3.31333	0.0451418
	-5	1.0131	0.00502998	1.26667	0.109413	1.07167	0.0210423	3.31167	0.0353475
	-4.5	1.2705	0.164989	1.24667	0.100455	1.02833	0.00600925	3.41333	0.0492386

## Sheet: Fig 5
PANEL
A	COMPOUND	EMAX (BRET)	CPM (HTR)
	2	79.5	2.027
	3	99.7	2.98
	4	95.2	4.89
	6	82.2	1.807
	7	80.1	1.251
	8	79	0.633
	9	75.7	1.378
	10	73.9	0.907
	14	76.9	0.7
	15	54	0.88
	16	22.5	0.561
	17	25.7	0.692
	18	50.8	0.467
	21	49.8	0.473
B	2	115.1	2.027
	3	106.7	2.98
	4	136.5	4.89
	6	83.2	1.807
	7	89.5	1.251
	8	100.8	0.633
	9	77.2	1.378
	10	106.4	0.907
	14	104.4	0.7
	15	88.7	0.88
	16	78.2	0.561
	17	109.4	0.692
	18	130.7	0.467
	21	118.6	0.473
C	2C-B	100.8	2.64
	2C-I	93.4	3.127
	α-Et-2C-D (Ariadne)	89.1	0.867
	2C-T-28	95.3	1.4
	5H-DOB	102.1	1.378
	2H-DOB	95.8	1.427
	DOB	104.9	3.96
	DOI	108.2	3.9
	DOET	102.3	4.067
	DOBU	103.5	3.727
	2C-B-FLY	102	2.507
	2C-I-FLY	100.1	2.427
	3C-B-FLY	105	5.34
	Br-DFLY	104.7	4.15
	mescaline	74.3	2.05
	proscaline	96.9	2.94
	desoxy	98.2	3.587
	CPM	95.5	1.487
	3C-P	96.4	1.9
	25C-NBMD	85	1.327
	25C-NBOH	100.6	3.16
	25CN-NBOH	97	3.45
	25I-NBOMe	99.8	3.42
	2C-N	87.9	1.913
D	2C-B	84	2.64
	2C-I	74.3	3.127
	α-Et-2C-D (Ariadne)	83	0.867
	2C-T-28	87.7	1.4
	5H-DOB	87.9	1.378
	2H-DOB	93.3	1.427
	DOB	101	3.96
	DOI	88.8	3.9
	DOET	98.1	4.067
	DOBU	98	3.727
	2C-B-FLY	80.1	2.507
	2C-I-FLY	73.5	2.427
	3C-B-FLY	89	5.34
	Br-DFLY	97.6	4.15
	mescaline	33	2.05
	proscaline	92.7	2.94
	desoxy	82.9	3.587
	CPM	82.5	1.487
	3C-P	87.5	1.9
	25C-NBMD	121.1	1.327
	25C-NBOH	114.4	3.16
	25CN-NBOH	112.4	3.45
	25I-NBOMe	137.2	3.42
	2C-N	83.8	1.913

## Sheet: Fig 6
	PRETREATMENT	TREATMENT	DOSE (MG/KG)	RESPONSE OF INDIVIDUAL MICE (TOTAL COUNTS)
B		25O-NBOMe	0	8	6	7	4	2	1
			0.1	16	6	13	18	10
			0.3	32	19	30	16	27
			1	57	80	60	48	52
			3	91	94	101	117	85	88
			10	52	23	57	102	68
C		2C2-NBOMe	0	14	4	13	8	6	7	7
			0.03	14	6	11	10	10
			0.1	12	23	19	20	42
			0.3	79	50	48	47	49	45
			1	83	100	91	87	85
			3	94	101	73	43	105	63	42
			10	36	57	21	62
D		25O-NBcP	0	5	19	7	5	7	10
			1	24	25	33	34	30
			3	60	65	80	58	32
			10	100	110	93	72	86
			30	84	33	37	30	85
			100	10	18	25	12	38
E		25O-NBPh-10'-OH	0	15	5	9	10	11	25	12
			1	3	14	18	8	8	12
			3	13	21	14	16	27	55
			10	14	10	8	26	16	49	22
			30	28	30	10	20	36	35
F		25O-NB-3-I	0	7	6	22	15	13
			0.3	15	9	9	8	5
			1	8	18	9	11	16
			3	6	8	8	10	30
			10	8	5	21	6	8	19
			30	5	11	18	15	18
G		25D-N1-Nap	0	8	12	15	9	7	6
			3	20	8	25	4	6	7
			10	16	14	19	9	12	8
			30	22	5	25	12	8	6
H	YM-254890	DOI	0	69	104	113	62
			0.5	67	53	74
			1	91	31	0	3	0
			5	0	1	1	0
I	Edelfosine	DOI	0	54	97	30	95	128	123	70
			5	11	7	45	52	58	72
			15	6	6	4	8	46	1
	Edelfosine	25N-NBOMe	0	8	114	157	107	23	97	83
			5	60	76	72	104	42	5
			15	1	2	16	36	1	0

## Sheet: Fig 7
PANEL
A	5-HT2A	Gq Dissociation		β-Arr2 Recruitment		5-HT2A	Gq Dissociation		β-Arr2 Recruitment
	log [LSD M]	MEAN	SEM	MEAN	SEM	log [Lisuride M]	MEAN	SEM	MEAN	SEM
	-12	-9.25679	4.28699	-6.00817	5.56605	-12	-9.15627	3.05145	0.304095	4.50612
	-11	5.50363	4.7086	-8.89108	6.30551	-11	-5.73802	2.52496	2.99079	1.60805
	-10	16.4061	7.2097	14.6411	3.33878	-10	-14.3654	8.69757	0.523187	2.85589
	-9	58.3699	9.96503	59.5955	10.7146	-9	36.1147	7.5934	8.47811	4.0613
	-8	87.2884	4.59736	82.8673	6.11373	-8	58.744	6.01211	30.3398	2.02772
	-7	100.153	2.31795	91.056	2.93708	-7	55.6656	2.37374	32.0524	2.40095
	-6	98.1412	3.23933	79.7535	3.02749	-6	63.7939	2.80314	27.6821	2.81917
	-5	101.801	3.56843	83.4633	3.77996	-5	62.2055	3.58899	32.2589	0.989584
	-4	92.89	2.15655	82.3704	7.97489	-4	70.1838	4.48242	31.1246	4.21436
	5-HT2A	Gq Dissociation		β-Arr2 Recruitment		5-HT2A	Gq Dissociation		β-Arr2 Recruitment
	log [Psilocin M]	MEAN	SEM	MEAN	SEM	log [2-Br-LSD M]	MEAN	SEM	MEAN	SEM
	-12	3.12087	0.559537	12.1806	0.25472	-12	-1.04388	3.21905	-0.556561	3.20586
	-11	-1.19549	2.03235	15.4333	8.19916	-11	5.29777	1.64016	-0.838717	2.26911
	-10	1.06325	1.50715	-2.02123	2.54035	-10	7.85309	1.43864	2.60639	3.76254
	-9	7.6902	3.6136	7.40238	3.7245	-9	31.0867	2.89879	21.7818	1.74721
	-8	27.7538	4.20101	6.24545	8.94623	-8	50.6037	3.93151	32.0627	4.13357
	-7	53.6196	4.26464	27.6238	6.34045	-7	52.1048	3.18336	39.8873	1.68922
	-6	74.9821	1.47653	47.6289	4.51294	-6	53.7211	3.31363	37.5794	3.39656
	-5	76.9033	2.36671	43.244	5.37384	-5	54.1681	3.43686	34.608	2.01546
	-4	73.4303	1.50838	62.7738	10.7258	-4	55.6291	4.41875	43.3115	2.99417
	5-HT2A	Gq Dissociation		β-Arr2 Recruitment		5-HT2A	Gq Dissociation		β-Arr2 Recruitment
	log [5-MeO DMT M]	MEAN	SEM	MEAN	SEM	log [6-MeO DMT M]	MEAN	SEM	MEAN	SEM
	-12	-10.5666	5.33677	-12.444	7.02033	-12
	-11	-6.10562	3.08365	6.19881	3.66789	-11	-1.45171	1.01371	-2.89753	1.91958
	-10	-0.792947	2.32968	1.3637	2.79284	-10	0.135363	1.7092	1.36673	2.43004
	-9	4.2027	4.06992	2.95113	2.81158	-9	0.856044	0.734912	6.45751	1.38848
	-8	30.8756	3.73763	21.4053	4.0064	-8	-0.467134	1.12274	-1.32474	3.30024
	-7	72.3851	1.81092	59.3011	5.3518	-7	4.54226	1.28453	3.92124	5.48871
	-6	85.062	2.29226	81.7307	4.78731	-6	19.6805	2.07535	4.29804	3.57134
	-5	88.9501	2.15857	87.3238	4.65379	-5	56.2031	1.30602	12.3277	2.34361
	-4	91.4458	2.68676	88.0394	8.39994	-4	67.2482	1.70227	15.3474	1.28812
	5-HT2A	Gq Dissociation		β-Arr2 Recruitment		5-HT2A	Gq Dissociation		β-Arr2 Recruitment
	log [DET M]	MEAN	SEM	MEAN	SEM	log [6-F-DET M]	MEAN	SEM	MEAN	SEM
	-11	0.25083	2.12386	-3.71791	3.55315	-12	0.715731	2.74717	-1.89834	2.22765
	-10	-1.2679	0.930621	-2.59565	2.50766	-11	-1.09831	0.785308	-0.39625	3.25887
	-9	0.935556	1.88785	3.38081	2.82001	-10	1.71815	1.77501	6.42683	3.15904
	-8	5.99173	1.58014	5.6846	2.91235	-9	9.36962	2.47353	9.63886	3.82239
	-7	32.5836	4.38278	9.22992	1.51144	-8	39.0196	5.1366	14.2866	4.40537
	-6	66.9031	3.73552	34.0254	3.3191	-7	58.2868	4.61119	21.2095	3.86719
	-5	78.3769	2.78733	42.5832	2.06986	-6	64.7803	4.3176	25.5962	2.38454
	-4	77.5509	2.09982	42.9423	3.08876	-5	60.6465	4.28954	22.8112	4.05222
B	TREATMENT	DOSE (MG/KG)	RESPONSE OF INDIVIDUAL MICE (TOTAL COUNTS)
	LSD	0	3	5	2	5	4
		0.05	37	30	48	57	32
		0.1	52	118	60	73	74
		0.2	88	67	82	76	103
		0.4	59	59	52	54	69
	Psilocin	0	7	4	5	12
		0.1	11	22	15	24	14
		0.3	30	31	55	37
		1	30	44	30	23	27
		3	13	9	8	1	7
	5-MeO-DMT	0	15	11	4	6	17	6
		5	3	24	11	9	12	14
		10	11	17	20	50	17	14
		20	12	29	22	30	11	62	41
		40	10	14	16	8	19	25
	DET	0	3	3	5	2	3	5
		1.25	10	7	5	1	0
		2.5	15	1	10	22	17
		5	18	18	10	19	29
		10	5	22	22	7	9
	Lisuride	0	2	3	1	1	3
		0.8	0	2	3	0	2
		1.6	0	1	1	0	0
		3.2	0	1	2	0	0
	2-Br-LSD	0	5	11	17	11	7	10
		0.1	21	3	4	4	4
		0.3	17	3	14	5	2
		1	4	5	2	2	2
		3	3	3	9	1	0
		10	5	5	3	3	3
	6-MeO-DMT	0	7	5	3	7	6	3
		1	10	7	7	5	3
		3	1	3	8	2	7
		10	5	7	1	7	9
		30	6	14	6	5	8	3
		100	0	0	0	1	0
	6-F-DET	0	3	0	6	6	9	6
		1.25	13	4	10	6	11	7
		2.5	8	11	6	10	7
		5	3	2	2	1	3	0
		10	0	1	0	0	0
C		BRET Emax%	HTR per min
	DET	78.03	1
	6-F-DET	62.55	0.283
	6-MeO-DMT	69.13	0.233
	LSD	97.84	2.773
	lisuride	62.67	0.047
	psilocin	74.12	1.275
	5-MeO-DMT	88.38	0.986
	2-Br-LSD	59.8	0.207

## Sheet: Fig 8 
PANEL
		5-HT		(+/-) DOI		25N-NBOMe		25N-N1-Nap		25N-NBPh		Pimavanserin
B	log [drug] M	MEAN	SEM	MEAN	SEM	MEAN	SEM	MEAN	SEM	MEAN	SEM	MEAN	SEM
	-11.5	101.926	1.1258			96.3285	6.05399	100.537	1.84516	102.554	0.25925
	-10.5	101.575	8.69235			53.1152	5.8235	81.7704	8.61933	96.5301	9.25448
	-9.5	72.2974	6.44475			-0.130422	7.40799	45.2024	0.99459	83.0956	5.36256
	-8.5	37.387	6.20672			1.2963	0.331988	17.6131	3.24306	45.2161	5.30494
	-7.5	8.86914	4.14559			6.49973	0.028809	10.463	2.26355	24.3448	5.07447
	-6.5	3.88873	3.65718			5.04282	0.76412	13.0297	6.47102	20.4377	7.65356
	-5.5	-1.36586	4.18216			-3.56142	7.8703	-1.87404	7.13499	1.82995	7.14871
	-11	94.62	4.09359	97.3779	4.83123	93.5979	3.37035	88.7839	1.58147	118.165	0.69355	98.3324	1.21595
	-10	105.663	10.8275	91.0423	7.6101	38.6984	5.93992	66.736	4.04204	96.9519	2.23085	86.8639	6.57032
	-9	57.3418	2.92387	45.6563	10.0012	-1.12264	4.53844	19.7644	4.59423	84.6535	0.605205	102.463	1.87465
	-8	27.7439	5.71272	13.2064	9.12857	-5.27977	6.54537	-6.08701	4.92113	23.9875	4.63841	93.4659	14.0599
	-7	5.43983	4.1216	6.00586	12.6753	0.894155	4.61256	0.552536	3.20271	8.57477	5.94158	85.3153	1.60296
	-6	2.01626	3.88401	7.91695	15.0405	-1.57007	2.85164	1.93964	0.879089	3.98054	11.278	97.985	0.37131
	-5	-0.0946182	4.11711	0.130322	9.63115	-3.53171	2.29468	6.95354	2.18226	3.88777	3.10994	101.053	1.85429
D	PRETREATMENT	TREATMENT	RESPONSE OF INDIVIDUAL MICE (NORMALIZED TO RESPECTIVE CONTROL GROUP)
	Vehicle	DOI	89.7727	120.454	87.5	112.5	86.3636	103.409
	25N-N1-Nap	DOI	93.1818	26.1364	47.7273	32.9545	14.7727	73.8636
	DOI	DOI	15.9091	48.8636	40.9091	57.9545	39.7727	29.5454	29.5454
	Vehicle	DOI	81.3559	98.5658	98.5658	97.7836	91.5254	132.203
	Pimavanserin	DOI	118.123	146.284	105.606	71.9687	119.687	115.776
	PRETREATMENT	TREATMENT	PRETREATMENT DOSE (MG/KG)	RESPONSE OF INDIVIDUAL MICE (TOTAL COUNTS)
E	Pimavanserin	DOI	0	26	22	48	61	44
			0.01	43	18	42	50	30
			0.1	22	17	8	54	23
			1	3	1	1	5	0
	PRETREATMENT	TREATMENT	TIME (MIN)	RESPONSE OF INDIVIDUAL MICE (DISTANCE TRAVELED)
F	Vehicle	Vehicle	0-20	7089.2	7702.8	5531.1	7067.8	5744.8	5648.9
			20-40	4530.5	4840.9	2966.6	3698.9	2493.6	3307.3
			40-60	2073.2	5576.5	2362.8	2139.8	2507.9	2144.8
	Vehicle	PCP	0-20	12501.3	15534.6	11352.6	12269.1	15649.5	16814.6
			20-40	8316.3	14542.2	7469.2	5048.7	12511.2	15048
			40-60	3562.3	10059.8	3035.1	1808	7053.9	9125.9
	25N-N1-Nap	Vehicle	0-20	6056	6448.4	7730.8	6085.2	9273.2	7219.7
			20-40	4696	2680.1	4432	2876.2	5907	5005.5
			40-60	2837.7	2373.3	2630.5	2410.1	4834.9	2559.6
	25N-N1-Nap	PCP	0-20	9505.8	16291.2	12447.9	13977.1	12830.2	8714.9
			20-40	1705.8	9101.5	2420.7	4278.9	3204.9	1327
			40-60	2003.3	4062.5	1556.6	3234.7	1512.2	1230.7
G	Vehicle	Vehicle	0-20	8295.6	8095.2	7890.1	5253.7	7506.7	9171.2
			20-40	6602.4	6099.4	3463.7	3036.7	5801.7	4866.5
			40-60	3985.4	4918	3420.8	3839.3	5649.8	6119.5
	Vehicle	PCP	0-20	17051.6	16441.1	9944.5	9350.9	13203.8	16549.1
			20-40	12013	10939.9	7690.2	7665.5	6082.3	9435.2
			40-60	10009.6	6027.2	6071.9	6037.6	4885.3	5569.6
	M100907	Vehicle	0-20	7096.3	4733	9835.1	7405.2	4950.5	6821.8
			20-40	4172	2316.3	4883.2	4749.6	1574.7	3506.4
			40-60	2790.7	2193.1	3706.4	4636.4	4349	4503.5
	M100907	PCP	0-20	10460.2	9980	10171.6	10094.9	10171.9	11314.5
			20-40	2524.7	3460.2	2369.2	2431.1	5469.5	5029.7
			40-60	1085.4	3140.8	2535.2	1711	4164.9	2839.7

## Sheet: Supp Fig 1
A	5-HT	Time	300		120		60		30		5
	Gq	log [drug] M	Mean	SEM	Mean	SEM	Mean	SEM	Mean	SEM	Mean	SEM
		-5	118.51	3.81029	116.84	0.55782	106.687	2.20454	122.935	5.79008	117.151	9.73452
		-6	102.201	2.75534	105.055	2.71037	96.6636	2.88828	100.03	4.91302	111.649	1.28553
		-7	89.723	2.90159	92.047	0.860149	82.7095	5.04205	86.3713	4.16212	92.7206	5.40603
		-8	67.7556	7.32755	64.0205	2.40765	50.9166	5.60208	60.0172	6.07321	66.5429	2.38293
		-9	34.1398	7.60834	37.166	4.74886	19.5865	5.35492	23.7954	4.27867	28.9743	6.72008
		-10	11.8361	6.1329	2.8586	5.37636	1.88526	3.20475	-0.0479435	4.8496	-3.1921	4.78503
		-11	-6.9373	4.76489	-4.87908	4.35517	0.823847	1.24725	-10.6567	3.23036	3.24063	3.00085
		-12	-9.61115	3.68348	-3.03627	4.53818	-10.5032	2.62547	-4.04346	4.29099	0.840806	3.83569
	5-HT	Time	300		120		60		30		5
	Barr2	log [drug] M	Mean	SEM	Mean	SEM	Mean	SEM	Mean	SEM	Mean	SEM
		-5	106.918	5.87729	114.85	10.0914	100.502	2.38873	109.15	4.65935	97.9882	5.38815
		-6	99.1504	3.19075	94.4239	4.4798	100.288	1.69997	101.106	3.13702	105.239	4.94458
		-7	75.0965	5.6466	85.5681	1.93365	77.9053	3.38125	83.5086	8.17984	104.26	8.22831
		-8	43.6877	4.57334	42.5467	2.68938	41.6539	3.32833	41.5275	3.65794	49.5117	6.22729
		-9	10.0544	6.2291	11.8806	1.60244	12.2552	2.45138	3.68028	3.71739	11.4801	6.15352
		-10	-5.02111	6.34779	-1.332	8.03846	-6.18417	2.95545	-4.31525	3.66112	1.32836	5.16197
		-11	-0.763713	5.57799	-3.96564	2.67649	0.0600002	0.962917	0.711486	2.15696	1.98262	3.40892
		-12	-1.61196	2.81339	-3.73477	5.25932	-0.45064	2.79845	3.32893	4.24986	-2.80024	3.35107
		Time (min)	Gq	Barrestin2
		300	8.48126	7.80591
		120	8.42736	7.83319
		60	8.0418	7.82035
		30	8.1593	7.7846
		5	8.30591	8.02719
B	Psilocin	Time	300		120		60		30		5
	Gq	log [drug] M	Mean	SEM	Mean	SEM	Mean	SEM	Mean	SEM	Mean	SEM
		-12	-1.44037	3.58051	0.104079	1.87812	3.12087	0.559537	4.01943	3.12453	0.485239	3.51508
		-11	-5.34262	1.35452	-3.37305	2.35577	-1.19549	2.03235	2.5147	1.93095	-4.51283	3.19709
		-10	-6.69224	2.4086	-3.23856	3.03764	1.06325	1.50715	-4.55864	2.9285	-3.21988	3.62004
		-9	4.45235	2.41099	2.17008	2.39322	7.6902	3.6136	2.88276	2.23283	1.57677	1.91663
		-8	28.5953	2.71477	28.0171	1.97291	27.7538	4.20101	21.9216	1.82942	24.9189	3.59041
		-7	65.7592	1.42717	60.6285	1.52227	53.6196	4.26464	58.5679	1.48074	58.7926	2.55468
		-6	81.6497	1.66602	75.2981	1.54878	74.9821	1.47653	69.3039	1.13682	68.6966	2.25711
		-5	86.8532	1.40348	78.7395	1.2836	76.9033	2.36671	71.8337	2.46888	68.1943	2.9043
	Psilocin	Time	300		120		60		30		5
	Barr2	log [drug] M	Mean	SEM	Mean	SEM	Mean	SEM	Mean	SEM	Mean	SEM
		-12	4.33484	4.93019	-2.60759	3.15805	12.1806	0.25472	4.3645	1.90171	12.8908	3.2156
		-11	-0.333702	4.6959	1.85855	2.39567	15.4333	8.19916	1.42866	2.3217	-14.0457	5.17722
		-10	2.28746	3.14108	-0.141084	1.73361	-2.02123	2.54035	-3.15884	1.58543	3.08981	3.61121
		-9	2.76764	3.45677	1.65473	2.0693	7.40238	3.7245	3.9006	1.42234	0.557501	5.5797
		-8	17.9556	8.07388	13.8561	2.36212	6.24545	8.94623	9.67641	3.046	15.8892	2.39696
		-7	45.8844	7.22098	31.6996	3.38457	27.6238	6.34045	29.888	3.53156	34.3948	5.19957
		-6	67.437	5.81931	46.0589	4.65398	47.6289	4.51294	41.8737	6.34116	61.2896	5.10219
		-5	79.9771	5.96601	51.9699	3.59884	43.244	5.37384	41.955	3.40687	56.4734	7.43826
	Psilocin	Time (min)	Gq	Barrestin2
		300	7.58172	7.14025
		120	7.58293	7.06891
		60	7.5427	6.87672
		30	7.49948	7.0572
		5	7.58064	7.05978
C	DMT	Time	300		120		60		30		5
	Gq	log [drug] M	Mean	SEM	Mean	SEM	Mean	SEM	Mean	SEM	Mean	SEM
		-12	-7.67539	3.0931	-0.246366	3.37348	-5.01674	6.63451	-0.358445	19.7388	31.6651	0.77617
		-11	-11.7887	4.86867	-2.95451	2.62507	-4.36202	1.13369	-8.39469	9.8983	-11.2818	11.3771
		-10	-10.6273	4.42858	-0.404663	2.59094	3.0037	4.33205	-15.9839	9.22471	-12.5368	4.09806
		-9	-6.9343	3.01846	0.769654	6.05281	12.8703	6.67231	-13.6545	10.3698	-17.8126	9.89667
		-8	10.1136	1.85237	5.63594	4.41296	18.4157	6.92562	-7.91003	7.11499	-14.7356	5.73421
		-7	45.6306	4.31059	40.4769	1.83573	41.8911	2.46961	28.2405	2.4067	28.4782	3.99483
		-6	73.8669	3.75599	67.8484	3.84333	67.8515	1.84662	59.597	3.68233	66.4667	4.35958
		-5	83.6401	3.10388	80.3162	0.566858	77.0275	0.931077	74.1231	4.30739	66.5157	3.42854
		-4	81.0202	0.394725	75.4776	1.03413	81.3778	1.15463	67.0362	6.47953	64.0995	1.94242
	DMT	Time	300		120		60		30		5
	Barr2	log [drug] M	Mean	SEM	Mean	SEM	Mean	SEM	Mean	SEM	Mean	SEM
		-12	-2.33644	1.18948	15.1376	2.99403			0.487196	0.523496	7.53792	3.26217
		-11	-6.51861	4.08445	5.39825	3.31135	0.136726	3.2861	0.75173	1.28678	2.88804	3.10429
		-10	-4.32208	2.27641	6.46435	3.32599	5.07249	4.32643	-2.52818	1.57126	-1.09896	1.44307
		-9	-4.98176	2.53331	3.32374	2.77277	3.02088	4.17213	-1.24613	2.06565	0.930794	0.972772
		-8	5.11915	1.25881	10.1078	2.05769	5.74191	3.50336	3.41368	3.7728	3.09012	1.5309
		-7	33.5526	5.96713	31.5921	4.47089	19.8093	5.15067	21.508	4.40134	23.8117	3.87701
		-6	61.1871	8.05225	51.6748	3.32487	46.9708	5.02694	45.3889	5.50332	41.7033	6.1453
		-5	78.0346	7.00068	61.8346	4.21652	54.9297	2.92302	52.3088	7.50279	48.8762	8.91561
		-4	78.2061	2.33444	50.2608	0.4244	44.637	6.28815	53.1236	2.23105	52.5432	1.92941
	DMT	Time (min)	Gq	Barrestin2
		300	7.0009	6.72302
		120	6.89612	6.88067
		60	7.07254	6.56616
		30	6.58159	6.55011
		5	6.635	6.62854
D	5-MeO DMT	Time	300		120		60		30		5
	Gq	log [drug] M	Mean	SEM	Mean	SEM	Mean	SEM	Mean	SEM	Mean	SEM
		-12	-9.41625	2.28078	-6.79913	5.87064	-10.5666	5.33677	9.45424	4.31981	-9.9341	2.72068
		-11	-10.7873	2.96615	-11.5617	3.58183	-6.10562	3.08365	8.73003	4.55011	-7.94541	8.59284
		-10	-10.9294	1.43721	-15.0145	3.73935	-0.792947	2.32968	2.3833	3.56938	-23.3505	3.63205
		-9	-1.95658	3.07019	-8.72043	3.47418	4.2027	4.06992	4.93544	9.26084	-17.8505	4.65401
		-8	32.3552	2.7849	31.1954	1.05882	30.8756	3.73763	34.9228	6.99779	18.1749	6.66742
		-7	72.6928	2.33429	69.0282	1.59751	72.3851	1.81092	75.6268	9.96499	59.9641	9.14714
		-6	90.2036	2.05637	88.3535	0.609174	85.062	2.29226	87.2736	5.40609	71.2607	4.11666
		-5	98.7533	2.30016	95.5036	0.548154	88.9501	2.15857	88.9842	8.51629	77.6788	7.38528
	5-MeO DMT	Time	300		120		60		30		5
	Barr2	log [drug] M	Mean	SEM	Mean	SEM	Mean	SEM	Mean	SEM	Mean	SEM
		-12	-1.80999	7.18707	3.68659	3.88729	-12.444	7.02033	1.26157	2.24334	-0.605174	4.09822
		-11	2.05177	2.55071	2.06417	1.87412	6.19881	3.66789	-3.17708	2.2705	-7.24853	2.94994
		-10	5.76257	3.41951	1.81838	3.56134	1.3637	2.79284	-4.3926	3.06317	-10.6721	3.7042
		-9	13.1856	9.40288	3.43349	5.86115	2.95113	2.81158	3.8895	3.63449	0.532208	4.63858
		-8	42.784	14.3331	35.5478	7.88889	21.4053	4.0064	32.8291	7.0138	31.0241	7.51261
		-7	74.9824	15.66	79.0737	12.3398	59.3011	5.3518	60.6175	10.8427	65.4115	10.2613
		-6	103.037	16.7431	89.0294	11.7543	81.7307	4.78731	87.0037	8.69324	88.6301	9.71836
		-5	117.862	15.3597	103.207	12.9289	87.3238	4.65379	85.182	7.13161	82.4052	7.23737
		-4					88.0394	8.39994
	5-MeO DMT	Time (min)	Gq	Barrestin2
		300	7.59968	7.72595
		120	7.5432	7.71185
		60	7.66064	7.35003
		30	7.75139	7.60595
		5	7.34736	7.60798
E	2C-I	Time	300		120		60		30		5
	Gq	log [drug] M	Mean	SEM	Mean	SEM	Mean	SEM	Mean	SEM	Mean	SEM
		-12	-4.71522	2.36694	-4.64201	2.60083	0.646398	0.556829	-1.55318	0.915919	1.3579	2.54188
		-11	-1.46051	2.15263	0.821093	2.65013	-1.52791	1.74988	-4.38975	2.47853	0.260588	2.01299
		-10	5.03307	5.37177	6.10437	5.23206	2.45401	2.70252	3.59926	1.9569	16.7068	3.52375
		-9	43.2412	1.87922	37.4344	4.02728	36.3946	3.46992	26.6089	5.81728	30.792	18.1891
		-8	72.3464	6.03666	76.8126	1.76755	73.5696	2.77701	69.5403	5.18126	57.4159	12.9098
		-7	97.5627	1.56067	95.9736	1.0473	88.5705	2.24275	87.3996	2.04549	75.6072	6.13182
		-6	102.261	1.30789	95.0474	2.0567	95.3659	1.40979	94.3065	1.33372	81.8388	2.57212
		-5	100.693	1.70257	94.9233	1.87974	98.4359	1.63888	87.5849	2.16374	83.8472	4.31383
		-4					94.3024	1.63846
	2C-I	Time	300		120		60		30		5
	Barr2	log [drug] M	Mean	SEM	Mean	SEM	Mean	SEM	Mean	SEM	Mean	SEM
		-12	-4.71522	2.36694	-8.64449	6.41933	2.65401	1.03405	-4.59885	4.54538	-8.02285	6.56983
		-11	-1.46051	2.15263	7.08683	5.16892	-0.0637304	1.60365	-6.72034	3.49261	-6.2881	10.6253
		-10	5.03307	5.37177	4.00125	2.21401	-1.43213	2.17142	4.29158	3.83975	8.45814	4.28317
		-9	43.2412	1.87922	4.95091	2.6695	11.5365	2.64456	20.6051	4.1851	25.2333	3.74851
		-8	72.3464	6.03666	38.7766	6.55201	46.6814	3.00614	32.8152	5.95396	65.6205	19.5521
		-7	97.5627	1.56067	59.0015	5.74951	64.331	2.47849	75.6621	6.3561	81.4681	7.00347
		-6	102.261	1.30789	72.0073	8.06226	75.4737	2.43154	69.7348	9.77188	91.3511	15.6386
		-5	100.693	1.70257	99.2662	6.83618	76.7623	2.66164	72.4703	3.97185	100.153	11.2009
	2C-I	Time (min)	Gq	Barrestin2
		300	8.77406	7.85215
		120	8.75286	7.72924
		60	8.69565	8.08124
		30	8.53715	7.93953
		5	8.65764	8.44398
F	(+/-) DOI	Time	300		120		60		30		5
	Gq	log [drug] M	Mean	SEM	Mean	SEM	Mean	SEM	Mean	SEM	Mean	SEM
		-12	-8.10766	1.78808	-8.76131	1.18395	-9.57214	5.00957	7.13928	5.75423	-1.48016	6.35786
		-11	-6.81376	2.14447	-3.2527	2.68785	-8.68466	5.66793	-7.68988	8.0302	-7.1066	6.05389
		-10	3.08639	3.72468	8.13491	2.7927	11.6278	2.70397	8.61654	7.65463	-2.882	6.48927
		-9	45.5263	3.42453	47.2878	1.02106	49.9301	5.46072	45.3205	4.29942	42.1637	4.95044
		-8	78.6224	2.71786	81.3619	2.39497	84.1831	3.32066	84.4668	5.20717	89.2765	2.63611
		-7	93.3828	1.24164	93.0879	2.62632	95.2335	1.88711	100.188	4.08385	103.162	2.97752
		-6	103.156	1.32889	101.453	2.43343	98.7177	2.03575	102.804	3.59122	103.094	2.61581
		-5	111.399	1.26115	108.722	1.7507	99.3198	1.84776	102.143	5.69819	92.5109	2.11011
	(+/-) DOI	Time	300		120		60		30		5
	Barr2	log [drug] M	Mean	SEM	Mean	SEM	Mean	SEM	Mean	SEM	Mean	SEM
		-12	-1.21018	3.55395	-2.9993	2.49229	-3.66786	0.725087	2.14137	1.52973	1.12921	2.799
		-11	-2.46355	1.92261	-2.701	2.73577	0.0156145	2.26082	-1.49904	1.03444	-5.20245	0.855271
		-10	7.83293	4.51109	3.80537	1.99435	9.90003	2.48737	7.96865	1.91489	2.56134	2.95159
		-9	37.9879	4.88836	34.879	3.12115	34.9249	2.43158	32.4308	2.91331	22.8498	3.99924
		-8	72.9315	4.35107	77.3768	5.97032	69.9258	3.49461	73.281	1.92868	68.6845	3.26849
		-7	109.093	4.77123	105.222	7.71246	106.141	6.44028	93.5191	2.85942	96.2813	3.67852
		-6	118.254	2.40437	106.604	7.75465	106.237	4.66535	92.242	3.11213	93.3802	1.6619
		-5	130.054	4.96029	111.799	6.94723	114.249	4.5983	93.6182	3.12024	94.3303	4.173
	(+/-) DOI	Time (min)	Gq	Barrestin2
		300	8.8242	8.44461
		120	8.90498	8.5939
		60	8.9971	8.5005
		30	8.88408	8.66314
		5	8.82938	8.43624
G	25I-NBOMe	Time	300		120		60		30		5
	Gq	log [drug] M	Mean	SEM	Mean	SEM	Mean	SEM	Mean	SEM	Mean	SEM
		-12	-3.10215	2.90295	-0.851803	4.12486	1.09336	1.70372	4.51103	4.01834	4.99148	3.67604
		-11	9.91743	3.00722	4.94149	2.11248	3.96871	2.01359	0.512133	2.02986	-0.496531	1.51188
		-10	49.9876	2.61339	40.5418	3.02163	24.1653	4.78624	15.2692	2.57626	12.4613	2.91675
		-9	89.6594	1.47049	82.8217	1.5967	74.542	2.47234	65.4792	2.31451	42.9808	11.5451
		-8	96.6045	1.38032	94.9305	1.09477	97.0042	1.58252	89.4696	3.4745	68.5546	10.6692
		-7	101.41	2.01679	97.3608	1.84897	97.4021	0.911318	87.2605	2.99378	75.8071	6.16837
		-6	104.765	1.57393	96.8538	1.58949	97.7018	1.02813	91.7838	1.12593	85.6021	3.04825
		-5	107.002	2.01633	101.978	1.55281	102.312	1.98406	94.4518	2.73421	86.7997	5.04394
	25I-NBOMe	Time	300		120		60		30		5
	Barr2	log [drug] M	Mean	SEM	Mean	SEM	Mean	SEM	Mean	SEM	Mean	SEM
		-12	-3.65959	6.07642	-4.32288	5.63693	-2.55601	1.33292	5.10992	3.64264	3.55596	4.13767
		-11	-0.280559	4.07881	-3.27751	4.84157	-2.6243	2.47005	1.99229	3.76164	0.896798	3.29859
		-10	20.3031	6.07148	23.7116	5.32403	22.7104	4.10235	15.8635	2.41965	5.96188	1.27167
		-9	101.057	8.46438	96.7898	8.37544	88.0749	4.47588	79.752	8.25538	61.7218	12.5012
		-8	132.865	11.0503	118.285	5.99583	98.2636	3.34536	120.303	5.49805	102.44	6.82388
		-7	152.691	10.8392	127.193	5.93319	108.673	4.00441	131.384	6.84078	108.395	5.00058
		-6	147.83	11.886	120.659	6.26628	114.34	4.03213	114.943	8.71018	108.146	5.81828
		-5	160.653	11.4324	157.219	6.33725	149.106	3.95476	121.547	3.61308	142.921	4.5719
		Time (min)	Gq	Barrestin2
		300	9.97525	9.43461
		120	9.81322	9.4995
		60	9.49243	9.47156
		30	9.32853	9.33964
		5	8.94582	9.0818
H	LSD	Time	300		120		60		30		5
	Gq	log [drug] M	Mean	SEM	Mean	SEM	Mean	SEM	Mean	SEM	Mean	SEM
		-12	-10.0112	2.56394	-8.75065	2.17393	-9.25679	4.28699	0.514572	4.38095	-11.0853	4.99282
		-11	5.32479	6.22856	-0.411234	1.42627	5.50363	4.7086	-0.0413095	3.5183	-8.92368	8.11042
		-10	56.4702	6.55309	45.4448	4.83613	16.4061	7.2097	12.4707	3.51506	-6.54087	4.32186
		-9	94.9477	4.00182	83.6797	2.60392	58.3699	9.96503	57.5851	2.26357	30.2669	4.24161
		-8	104.781	3.71527	92.8712	1.70109	87.2884	4.59736	86.6141	4.84199	73.6046	5.89391
		-7	112.723	3.7309	98.5991	2.60138	100.153	2.31795	89.4326	3.55122	82.2421	4.27094
		-6	111.735	3.62805	98.2673	2.02901	98.1412	3.23933	93.1435	5.82532	87.8509	2.64599
		-5	116.251	2.42182	105.724	1.06338	101.801	3.56843	97.1189	2.35538	90.3545	5.74048
	LSD	Time	300		120		60		30		5
	Barr2	log [drug] M	Mean	SEM	Mean	SEM	Mean	SEM	Mean	SEM	Mean	SEM
		-12	-2.362	2.86924	10.1376	9.69326	-6.00817	5.56605	2.94011	0.928403	-1.57729	1.42574
		-11	0.93769	3.19797	0.594205	1.9984	-8.89108	6.30551	-4.94752	1.15587	-10.7989	1.70532
		-10	30.3811	6.18738	17.6135	4.12611	14.6411	3.33878	1.12461	2.58348	-9.21805	3.63348
		-9	78.6983	8.76732	56.916	13.9668	59.5955	10.7146	23.4921	3.9896	2.33694	6.86325
		-8	100.679	6.49508	69.5394	10.3683	82.8673	6.11373	73.9928	3.76812	59.0202	8.62829
		-7	101.379	7.1785	77.8937	9.55133	91.056	2.93708	80.3357	2.43452	76.3722	3.21189
		-6	102.081	6.16833	77.8252	8.42193	79.7535	3.02749	76.6819	2.41981	74.3437	3.66204
		-5	125.671	16.4094	89.0929	6.47759	83.4633	3.77996	75.1976	2.77369	71.7677	3.49592
	LSD	Time (min)	Gq	Barrestin2
		300	10.0043	9.53141
		120	9.85776	9.29989
		60	9.1677	9.26833
		30	9.16735	8.61882
		5	8.62065	8.20062

## Sheet: Supp Fig 3
K
	C5' Hirshfeld partial	5-HT2A pKi
2	-0.0139	8.13
3	-0.02444	9.18
4	-0.02684	9.26
5	-0.02772	8.65
6	-0.0212	8.56
7	-0.01595	8.11
8	-0.01224	8.37
9	-0.01527	8.35
10	-0.01572	8.27
11	-0.01887	8.45
12	-0.01456	7.84
14	-0.00167	7.7
15	0.00144	7.09
16	-0.02505	8.94
18	-0.02755	9.32
19	-0.01724	8.13
21	-0.01337	7.84
L
	H5' NMR 1H Shifts	5-HT2A pKi
2	7.42	8.13
3	6.84	9.18
4	7	9.26
5	6.99	8.65
6	7.27	8.56
7	7.31	8.11
8	7.46	8.37
9	7.48	8.35
10	7.5	8.27
11	7.33	8.45
12	7.5	7.84
14	7.8	7.7
15	7.87	7.09
16	7.58	8.94
18	6.82	9.32
19	7.17	8.13
21	7.21	7.84
M
	C5' 13C NMR Shifts	5-HT2A pKi
2	128.63	8.13
3	119.07	9.18
4	120.38	9.26
5	120.25	8.65
6	126.06	8.56
7	124.72	8.11
8	127.57	8.37
9	128.12	8.35
10	128.69	8.27
11	125.3	8.45
12	127.49	7.84
14	129.45	7.7
15	134.33	7.09
16	125.32	8.94
18	119.68	9.32
19	123.95	8.13
21	129.67	7.84
N
	Hammett σ to C5'	Ca2+ pEC50
2	0	8.9
3	-0.37	9.5
4	-0.27	9.5
5	-0.24	9.14
6	-0.17	8.92
7	0.06	8.81
8	0.23	8.69
9	0.23	8.63
10	0.18	8.34
11	0.18	8.72
12	0.35	8.09
13	0.36	8.52
14	0.54	7.91
15	0.78	7.81
18	-0.44	8.8
19	0.07	8.63
21	0.12	8.48
22	-0.07	8.64
24	0.34	8.65
O
	Hammett σ to C5'	BRET Gq pEC50
2	0	8.7
3	-0.37	9.65
4	-0.27	9.69
6	-0.17	9.01
7	0.06	8.55
8	0.23	8.74
9	0.23	8.74
10	0.18	8.4
14	0.54	7.62
15	0.78	7.26
16	0.04	8.84
17	-0.01	8.26
18	-0.44	9.49
19	0.07	8.56
21	0.12	7.94
22	-0.07	8.64
P
	Hammett σ to C5'	BRET Arrestin pEC50
2	0	8.96
3	-0.37	10.12
4	-0.27	9.66
6	-0.17	8.56
7	0.06	8.16
8	0.23	7.7
9	0.23	8.27
10	0.18	8.38
14	0.54	7.37
15	0.78	7.4
16	0.04	9.39
17	-0.01	8.39
18	-0.44	9.43
19	0.07	8.33
21	0.12	8.36
22	-0.07	9.08

[truncated: 4 more sheets: Supp Fig 4, Supp Fig 6, Supp Fig 9, Supp Fig 10]
